# Supplementary material for: Motif composition, conservation and condition-specificity of single and alternative transcription start sites in the Drosophila genome
Source: Genome Biol. 2009 Jul 9;10(7):R73. doi: 10.1186/gb-2009-10-7-r73 (PMC2728527; doi:10.1186/gb-2009-10-7-r73)
Supplement: Additional data file 2 — Genomic locations and the frequencies of ESTs from each library are given for the initial groupings of ESTs, the (sub-)clusters created after clustering, and the TSSs chosen from each (sub-)cluster. [file gb-2009-10-7-r73-S2.txt]

Gene ID
Chromosome #
Transcription_Orientation +/-
Transcript_Isoform_Coordinates start_codon stop_codon transcript_ID
Tags_clustered_by_gap_distance Initial_clusters_are_separated_by_[()]
Corresponding_frequencies_of_gap_distance_clustering EST_frequencies_of_clusters 
Tags_clustered_by_gap_distance_and_standard_deviation Clusters_are_separated_by_[],_sub-clusters_are_separated_by_()
Corresponding_frequencies_of_gap_distance_and_standard_deviation_clustering EST_frequencies_of_(sub-)clusters
********************
Tags_after_all_clustering_criterion_removal (sub-)_clusters_remaining_after_all_clustering
Corresponding_frequencies_after_all_cllustering_criterion_removal EST_frequencies_(sub-)clusters
LIBRARY EST_counts
********************
Identified_TSS (sub-)cluster_TSS
Corresponding_TSS_frequencies EST_frequencies_TSS
LIBRARY EST_counts_TSS


Gene CG10016
Chromosome 2L
Transcription_Orientation +
Transcript_Isoform_Coordinates 3545587 3546755 CG10016-PA:CG10016-PB
Tags_clustered_by_gap_distance [(3539249,3539251)][(3539735,3539755,3539756,3539759,3539787,3539789,3539796)][(3545468,3545568)]
Corresponding_frequencies_of_gap_distance_clustering [(2,1)][(2,2,5,1,1,1,1)][(1,1)]
Tags_clustered_by_gap_distance_and_standard_deviation [(3539249,3539251)][(3539735,3539755,3539756,3539759)(3539787,3539789,3539796)][(3545468)(3545568)]
Corresponding_frequencies_of_gap_distance_and_standard_deviation_clustering [(2,1)][(2,2,5,1)(1,1,1)][(1)(1)]
********************
Tags_after_all_clustering_criterion_removal [(3539249,3539251)][(3539735,3539755,3539756,3539759)(3539787,3539789,3539796)]
Corresponding_frequencies_after_all_clustering_criterion_removal [(2,1)][(2,2,5,1)(1,1,1)]
RE_RIKEN_EMBRYO [(0,1)][(2,0,5,0)(0,0,0)]
LD_EMBRYO [(0,0)][(0,0,0,0)(1,0,1)]
LP_LARVA_PUPA [(0,0)][(0,0,0,0)(0,0,0)]
RH_RIKEN_HEAD [(0,0)][(0,1,0,0)(0,0,0)]
HL_HEAD [(0,0)][(0,0,0,0)(0,0,0)]
GH_HEAD [(0,0)][(0,0,0,0)(0,0,0)]
GM_OVARY [(0,0)][(0,0,0,0)(0,0,0)]
AT_TESTES [(0,0)][(0,0,0,0)(0,0,0)]
UT_TESTES [(0,0)][(0,0,0,0)(0,0,0)]
bs_TESTES [(0,0)][(0,0,0,0)(0,0,0)]
SD_SCHNEIDER_CELLS [(0,0)][(0,0,0,0)(0,0,0)]
EN_MBN2 [(0,0)][(0,0,0,0)(0,0,0)]
EC_FAT_BODY [(0,0)][(0,0,0,0)(0,0,0)]
OTHERS [(2,0)][(0,1,0,1)(0,1,0)]
********************
Identified_TSS [(3539249)][(3539756)]
Corresponding_TSS_frequencies [(2)][(5)]
RE_RIKEN_EMBRYO [(0)][(5)]
LD_EMBRYO [(0)][(0)]
LP_LARVA_PUPA [(0)][(0)]
RH_RIKEN_HEAD [(0)][(0)]
HL_HEAD [(0)][(0)]
GH_HEAD [(0)][(0)]
GM_OVARY [(0)][(0)]
AT_TESTES [(0)][(0)]
UT_TESTES [(0)][(0)]
bs_TESTES [(0)][(0)]
SD_SCHNEIDER_CELLS [(0)][(0)]
EN_MBN2 [(0)][(0)]
EC_FAT_BODY [(0)][(0)]
OTHERS [(2)][(0)]


Gene CG10019
Chromosome 2L
Transcription_Orientation +
Transcript_Isoform_Coordinates 3745692 3752190 CG10019-PA
Tags_clustered_by_gap_distance [(3745392)]
Corresponding_frequencies_of_gap_distance_clustering [(1)]
Tags_clustered_by_gap_distance_and_standard_deviation [(3745392)]
Corresponding_frequencies_of_gap_distance_and_standard_deviation_clustering [(1)]
********************
Tags_after_all_clustering_criterion_removal [(none)]
Corresponding_frequencies_after_all_clustering_criterion_removal [(none)]
RE_RIKEN_EMBRYO [(none)]
LD_EMBRYO [(none)]
LP_LARVA_PUPA [(none)]
RH_RIKEN_HEAD [(none)]
HL_HEAD [(none)]
GH_HEAD [(none)]
GM_OVARY [(none)]
AT_TESTES [(none)]
UT_TESTES [(none)]
bs_TESTES [(none)]
SD_SCHNEIDER_CELLS [(none)]
EN_MBN2 [(none)]
EC_FAT_BODY [(none)]
OTHERS [(none)]
********************
Identified_TSS [(none)]
Corresponding_TSS_frequencies [(none)]
RE_RIKEN_EMBRYO [(none)]
LD_EMBRYO [(none)]
LP_LARVA_PUPA [(none)]
RH_RIKEN_HEAD [(none)]
HL_HEAD [(none)]
GH_HEAD [(none)]
GM_OVARY [(none)]
AT_TESTES [(none)]
UT_TESTES [(none)]
bs_TESTES [(none)]
SD_SCHNEIDER_CELLS [(none)]
EN_MBN2 [(none)]
EC_FAT_BODY [(none)]
OTHERS [(none)]


Gene CG10021
Chromosome 2L
Transcription_Orientation +
Transcript_Isoform_Coordinates 3779726 3783284 CG10021-PB:CG10021-PC:CG10021-PA:CG10021-PD
Tags_clustered_by_gap_distance [(3771703,3771705,3771706,3771707)][(3772026)][(3772457)][(3778938)][(3780325)][(3783115,3783200)][(3783312)]
Corresponding_frequencies_of_gap_distance_clustering [(1,2,6,6)][(1)][(2)][(6)][(1)][(1,1)][(1)]
Tags_clustered_by_gap_distance_and_standard_deviation [(3771703,3771705,3771706,3771707)][(3772026)][(3772457)][(3778938)][(3780325)][(3783115)(3783200)][(3783312)]
Corresponding_frequencies_of_gap_distance_and_standard_deviation_clustering [(1,2,6,6)][(1)][(2)][(6)][(1)][(1)(1)][(1)]
********************
Tags_after_all_clustering_criterion_removal [(3771703,3771705,3771706,3771707)][(3778938)]
Corresponding_frequencies_after_all_clustering_criterion_removal [(1,2,6,6)][(6)]
RE_RIKEN_EMBRYO [(1,2,6,6)][(6)]
LD_EMBRYO [(0,0,0,0)][(0)]
LP_LARVA_PUPA [(0,0,0,0)][(0)]
RH_RIKEN_HEAD [(0,0,0,0)][(0)]
HL_HEAD [(0,0,0,0)][(0)]
GH_HEAD [(0,0,0,0)][(0)]
GM_OVARY [(0,0,0,0)][(0)]
AT_TESTES [(0,0,0,0)][(0)]
UT_TESTES [(0,0,0,0)][(0)]
bs_TESTES [(0,0,0,0)][(0)]
SD_SCHNEIDER_CELLS [(0,0,0,0)][(0)]
EN_MBN2 [(0,0,0,0)][(0)]
EC_FAT_BODY [(0,0,0,0)][(0)]
OTHERS [(0,0,0,0)][(0)]
********************
Identified_TSS [(3771706)][(3778938)]
Corresponding_TSS_frequencies [(6)][(6)]
RE_RIKEN_EMBRYO [(6)][(6)]
LD_EMBRYO [(0)][(0)]
LP_LARVA_PUPA [(0)][(0)]
RH_RIKEN_HEAD [(0)][(0)]
HL_HEAD [(0)][(0)]
GH_HEAD [(0)][(0)]
GM_OVARY [(0)][(0)]
AT_TESTES [(0)][(0)]
UT_TESTES [(0)][(0)]
bs_TESTES [(0)][(0)]
SD_SCHNEIDER_CELLS [(0)][(0)]
EN_MBN2 [(0)][(0)]
EC_FAT_BODY [(0)][(0)]
OTHERS [(0)][(0)]


Gene CG10026
Chromosome 2L
Transcription_Orientation +
Transcript_Isoform_Coordinates 19452362 19453522 CG10026-PC:CG10026-PA
                               19452110 19453522 CG10026-PB
Tags_clustered_by_gap_distance [(19450185)][(19450794,19450802,19450885)][(19451607,19451704)][(19452093)][(19452481,19452562,19452606)]
Corresponding_frequencies_of_gap_distance_clustering [(2)][(2,1,1)][(2,1)][(1)][(1,1,1)]
Tags_clustered_by_gap_distance_and_standard_deviation [(19450185)][(19450794,19450802)(19450885)][(19451607)(19451704)][(19452093)][(19452481)(19452562)(19452606)]
Corresponding_frequencies_of_gap_distance_and_standard_deviation_clustering [(2)][(2,1)(1)][(2)(1)][(1)][(1)(1)(1)]
********************
Tags_after_all_clustering_criterion_removal [(19450794,19450802)]
Corresponding_frequencies_after_all_clustering_criterion_removal [(2,1)]
RE_RIKEN_EMBRYO [(0,0)]
LD_EMBRYO [(0,0)]
LP_LARVA_PUPA [(0,0)]
RH_RIKEN_HEAD [(0,0)]
HL_HEAD [(0,0)]
GH_HEAD [(0,1)]
GM_OVARY [(0,0)]
AT_TESTES [(0,0)]
UT_TESTES [(0,0)]
bs_TESTES [(0,0)]
SD_SCHNEIDER_CELLS [(2,0)]
EN_MBN2 [(0,0)]
EC_FAT_BODY [(0,0)]
OTHERS [(0,0)]
********************
Identified_TSS [(none)]
Corresponding_TSS_frequencies [(none)]
RE_RIKEN_EMBRYO [(none)]
LD_EMBRYO [(none)]
LP_LARVA_PUPA [(none)]
RH_RIKEN_HEAD [(none)]
HL_HEAD [(none)]
GH_HEAD [(none)]
GM_OVARY [(none)]
AT_TESTES [(none)]
UT_TESTES [(none)]
bs_TESTES [(none)]
SD_SCHNEIDER_CELLS [(none)]
EN_MBN2 [(none)]
EC_FAT_BODY [(none)]
OTHERS [(none)]


Gene CG10031
Chromosome 2L
Transcription_Orientation -
Transcript_Isoform_Coordinates 3699040 3698586 CG10031-PA
Tags_clustered_by_gap_distance [(3699066,3699091)]
Corresponding_frequencies_of_gap_distance_clustering [(1,2)]
Tags_clustered_by_gap_distance_and_standard_deviation [(3699066)(3699091)]
Corresponding_frequencies_of_gap_distance_and_standard_deviation_clustering [(1)(2)]
********************
Tags_after_all_clustering_criterion_removal [(none)]
Corresponding_frequencies_after_all_clustering_criterion_removal [(none)]
RE_RIKEN_EMBRYO [(none)]
LD_EMBRYO [(none)]
LP_LARVA_PUPA [(none)]
RH_RIKEN_HEAD [(none)]
HL_HEAD [(none)]
GH_HEAD [(none)]
GM_OVARY [(none)]
AT_TESTES [(none)]
UT_TESTES [(none)]
bs_TESTES [(none)]
SD_SCHNEIDER_CELLS [(none)]
EN_MBN2 [(none)]
EC_FAT_BODY [(none)]
OTHERS [(none)]
********************
Identified_TSS [(none)]
Corresponding_TSS_frequencies [(none)]
RE_RIKEN_EMBRYO [(none)]
LD_EMBRYO [(none)]
LP_LARVA_PUPA [(none)]
RH_RIKEN_HEAD [(none)]
HL_HEAD [(none)]
GH_HEAD [(none)]
GM_OVARY [(none)]
AT_TESTES [(none)]
UT_TESTES [(none)]
bs_TESTES [(none)]
SD_SCHNEIDER_CELLS [(none)]
EN_MBN2 [(none)]
EC_FAT_BODY [(none)]
OTHERS [(none)]


Gene CG10033
Chromosome 2L
Transcription_Orientation -
Transcript_Isoform_Coordinates 3627438 3622778 CG10033-PC:CG10033-PE:CG10033-PF:CG10033-PD:CG10033-PJ:CG10033-PG
                               3640455 3622778 CG10033-PI:CG10033-PA:CG10033-PH
                               3639417 3622778 CG10033-PB
Tags_clustered_by_gap_distance [(3623489,3623578)][(3624283)][(3624593,3624609,3624613)][(3626146,3626208)][(3626509,3626528,3626532)][(3626825)][(3631855,3631936)][(3632112,3632114,3632125,3632128,3632138,3632143,3632150,3632152)][(3639908)][(3646136)][(3656724)][(3656923,3656925,3656927,3656930,3656932,3656935,3656936,3656938,3656951)]
Corresponding_frequencies_of_gap_distance_clustering [(1,1)][(1)][(1,1,1)][(1,1)][(1,1,1)][(1)][(1,1)][(1,3,1,1,3,1,1,12)][(1)][(1)][(1)][(1,2,3,1,1,1,1,1,6)]
Tags_clustered_by_gap_distance_and_standard_deviation [(3623489)(3623578)][(3624283)][(3624593)(3624609,3624613)][(3626146)(3626208)][(3626509)(3626528,3626532)][(3626825)][(3631855)(3631936)][(3632112,3632114)(3632125,3632128,3632138,3632143,3632150,3632152)][(3639908)][(3646136)][(3656724)][(3656923,3656925,3656927,3656930,3656932,3656935,3656936,3656938)(3656951)]
Corresponding_frequencies_of_gap_distance_and_standard_deviation_clustering [(1)(1)][(1)][(1)(1,1)][(1)(1)][(1)(1,1)][(1)][(1)(1)][(1,3)(1,1,3,1,1,12)][(1)][(1)][(1)][(1,2,3,1,1,1,1,1)(6)]
********************
Tags_after_all_clustering_criterion_removal [(3632112,3632114)(3632125,3632128,3632138,3632143,3632150,3632152)][(3656923,3656925,3656927,3656930,3656932,3656935,3656936,3656938)(3656951)]
Corresponding_frequencies_after_all_clustering_criterion_removal [(1,3)(1,1,3,1,1,12)][(1,2,3,1,1,1,1,1)(6)]
RE_RIKEN_EMBRYO [(0,0)(0,0,0,0,1,11)][(0,0,0,0,0,0,0,0)(4)]
LD_EMBRYO [(1,3)(1,1,3,1,0,0)][(1,2,3,1,0,1,0,1)(0)]
LP_LARVA_PUPA [(0,0)(0,0,0,0,0,0)][(0,0,0,0,0,0,0,0)(0)]
RH_RIKEN_HEAD [(0,0)(0,0,0,0,0,0)][(0,0,0,0,0,0,0,0)(0)]
HL_HEAD [(0,0)(0,0,0,0,0,0)][(0,0,0,0,0,0,0,0)(0)]
GH_HEAD [(0,0)(0,0,0,0,0,0)][(0,0,0,0,0,0,0,0)(0)]
GM_OVARY [(0,0)(0,0,0,0,0,0)][(0,0,0,0,1,0,1,0)(0)]
AT_TESTES [(0,0)(0,0,0,0,0,0)][(0,0,0,0,0,0,0,0)(0)]
UT_TESTES [(0,0)(0,0,0,0,0,0)][(0,0,0,0,0,0,0,0)(0)]
bs_TESTES [(0,0)(0,0,0,0,0,0)][(0,0,0,0,0,0,0,0)(0)]
SD_SCHNEIDER_CELLS [(0,0)(0,0,0,0,0,0)][(0,0,0,0,0,0,0,0)(0)]
EN_MBN2 [(0,0)(0,0,0,0,0,0)][(0,0,0,0,0,0,0,0)(0)]
EC_FAT_BODY [(0,0)(0,0,0,0,0,0)][(0,0,0,0,0,0,0,0)(0)]
OTHERS [(0,0)(0,0,0,0,0,1)][(0,0,0,0,0,0,0,0)(2)]
********************
Identified_TSS [(3632114)(3632152)][(3656951)]
Corresponding_TSS_frequencies [(3)(12)][(6)]
RE_RIKEN_EMBRYO [(0)(11)][(4)]
LD_EMBRYO [(3)(0)][(0)]
LP_LARVA_PUPA [(0)(0)][(0)]
RH_RIKEN_HEAD [(0)(0)][(0)]
HL_HEAD [(0)(0)][(0)]
GH_HEAD [(0)(0)][(0)]
GM_OVARY [(0)(0)][(0)]
AT_TESTES [(0)(0)][(0)]
UT_TESTES [(0)(0)][(0)]
bs_TESTES [(0)(0)][(0)]
SD_SCHNEIDER_CELLS [(0)(0)][(0)]
EN_MBN2 [(0)(0)][(0)]
EC_FAT_BODY [(0)(0)][(0)]
OTHERS [(0)(1)][(2)]


Gene CG10043
Chromosome 2L
Transcription_Orientation +
Transcript_Isoform_Coordinates 20343003 20352083 CG10043-PB:CG10043-PA
Tags_clustered_by_gap_distance [(20338029,20338031,20338037,20338050,20338057,20338062,20338064,20338072,20338120)][(20338350)][(20341563)][(20343021)][(20343536)][(20343764)][(20344299)]
Corresponding_frequencies_of_gap_distance_clustering [(1,2,3,2,1,1,4,1,1)][(1)][(4)][(1)][(1)][(1)][(1)]
Tags_clustered_by_gap_distance_and_standard_deviation [(20338029,20338031,20338037)(20338050,20338057,20338062,20338064,20338072)(20338120)][(20338350)][(20341563)][(20343021)][(20343536)][(20343764)][(20344299)]
Corresponding_frequencies_of_gap_distance_and_standard_deviation_clustering [(1,2,3)(2,1,1,4,1)(1)][(1)][(4)][(1)][(1)][(1)][(1)]
********************
Tags_after_all_clustering_criterion_removal [(20338029,20338031,20338037)(20338050,20338057,20338062,20338064,20338072)][(20341563)]
Corresponding_frequencies_after_all_clustering_criterion_removal [(1,2,3)(2,1,1,4,1)][(4)]
RE_RIKEN_EMBRYO [(1,2,3)(0,0,0,4,1)][(4)]
LD_EMBRYO [(0,0,0)(1,1,1,0,0)][(0)]
LP_LARVA_PUPA [(0,0,0)(0,0,0,0,0)][(0)]
RH_RIKEN_HEAD [(0,0,0)(0,0,0,0,0)][(0)]
HL_HEAD [(0,0,0)(0,0,0,0,0)][(0)]
GH_HEAD [(0,0,0)(1,0,0,0,0)][(0)]
GM_OVARY [(0,0,0)(0,0,0,0,0)][(0)]
AT_TESTES [(0,0,0)(0,0,0,0,0)][(0)]
UT_TESTES [(0,0,0)(0,0,0,0,0)][(0)]
bs_TESTES [(0,0,0)(0,0,0,0,0)][(0)]
SD_SCHNEIDER_CELLS [(0,0,0)(0,0,0,0,0)][(0)]
EN_MBN2 [(0,0,0)(0,0,0,0,0)][(0)]
EC_FAT_BODY [(0,0,0)(0,0,0,0,0)][(0)]
OTHERS [(0,0,0)(0,0,0,0,0)][(0)]
********************
Identified_TSS [(20338037)(20338064)][(20341563)]
Corresponding_TSS_frequencies [(3)(4)][(4)]
RE_RIKEN_EMBRYO [(3)(4)][(4)]
LD_EMBRYO [(0)(0)][(0)]
LP_LARVA_PUPA [(0)(0)][(0)]
RH_RIKEN_HEAD [(0)(0)][(0)]
HL_HEAD [(0)(0)][(0)]
GH_HEAD [(0)(0)][(0)]
GM_OVARY [(0)(0)][(0)]
AT_TESTES [(0)(0)][(0)]
UT_TESTES [(0)(0)][(0)]
bs_TESTES [(0)(0)][(0)]
SD_SCHNEIDER_CELLS [(0)(0)][(0)]
EN_MBN2 [(0)(0)][(0)]
EC_FAT_BODY [(0)(0)][(0)]
OTHERS [(0)(0)][(0)]


Gene CG10076
Chromosome 2L
Transcription_Orientation +
Transcript_Isoform_Coordinates 20299413 20334762 CG10076-PB:CG10076-PA
                               20329786 20334762 CG10076-PC
                               20299413 20332255 CG10076-PD
Tags_clustered_by_gap_distance [(20299170,20299239)][(20299357,20299364)][(20299496)][(20309595)][(20321662)][(20322221,20322266)][(20323958,20323976)][(20326621)][(20326851,20326942)][(20329446,20329469)][(20329710)][(20330015,20330016)][(20331329)][(20332728)][(20333105)][(20333810)]
Corresponding_frequencies_of_gap_distance_clustering [(1,1)][(1,1)][(1)][(1)][(1)][(1,1)][(1,1)][(1)][(1,6)][(1,1)][(1)][(3,1)][(1)][(1)][(1)][(1)]
Tags_clustered_by_gap_distance_and_standard_deviation [(20299170)(20299239)][(20299357,20299364)][(20299496)][(20309595)][(20321662)][(20322221)(20322266)][(20323958)(20323976)][(20326621)][(20326851)(20326942)][(20329446)(20329469)][(20329710)][(20330015,20330016)][(20331329)][(20332728)][(20333105)][(20333810)]
Corresponding_frequencies_of_gap_distance_and_standard_deviation_clustering [(1)(1)][(1,1)][(1)][(1)][(1)][(1)(1)][(1)(1)][(1)][(1)(6)][(1)(1)][(1)][(3,1)][(1)][(1)][(1)][(1)]
********************
Tags_after_all_clustering_criterion_removal [(20326942)][(20330015,20330016)]
Corresponding_frequencies_after_all_clustering_criterion_removal [(6)][(3,1)]
RE_RIKEN_EMBRYO [(0)][(0,0)]
LD_EMBRYO [(0)][(0,0)]
LP_LARVA_PUPA [(0)][(0,0)]
RH_RIKEN_HEAD [(6)][(3,1)]
HL_HEAD [(0)][(0,0)]
GH_HEAD [(0)][(0,0)]
GM_OVARY [(0)][(0,0)]
AT_TESTES [(0)][(0,0)]
UT_TESTES [(0)][(0,0)]
bs_TESTES [(0)][(0,0)]
SD_SCHNEIDER_CELLS [(0)][(0,0)]
EN_MBN2 [(0)][(0,0)]
EC_FAT_BODY [(0)][(0,0)]
OTHERS [(0)][(0,0)]
********************
Identified_TSS [(20326942)]
Corresponding_TSS_frequencies [(6)]
RE_RIKEN_EMBRYO [(0)]
LD_EMBRYO [(0)]
LP_LARVA_PUPA [(0)]
RH_RIKEN_HEAD [(6)]
HL_HEAD [(0)]
GH_HEAD [(0)]
GM_OVARY [(0)]
AT_TESTES [(0)]
UT_TESTES [(0)]
bs_TESTES [(0)]
SD_SCHNEIDER_CELLS [(0)]
EN_MBN2 [(0)]
EC_FAT_BODY [(0)]
OTHERS [(0)]


Gene CG10084
Chromosome 2L
Transcription_Orientation +
Transcript_Isoform_Coordinates 19489828 19493313 CG10084-PB:CG10084-PA
Tags_clustered_by_gap_distance [(19489187,19489193,19489203,19489204,19489205,19489224,19489225)][(19489500)][(19489623)][(19489771,19489795)][(19490044)][(19490167)][(19490280,19490335,19490386)][(19490534)][(19492308)][(19492595)][(19492778)][(19492938,19492953)]
Corresponding_frequencies_of_gap_distance_clustering [(2,1,1,3,1,2,6)][(1)][(1)][(1,1)][(1)][(1)][(1,1,2)][(1)][(1)][(1)][(1)][(3,1)]
Tags_clustered_by_gap_distance_and_standard_deviation [(19489187,19489193,19489203,19489204,19489205)(19489224,19489225)][(19489500)][(19489623)][(19489771)(19489795)][(19490044)][(19490167)][(19490280)(19490335)(19490386)][(19490534)][(19492308)][(19492595)][(19492778)][(19492938,19492953)]
Corresponding_frequencies_of_gap_distance_and_standard_deviation_clustering [(2,1,1,3,1)(2,6)][(1)][(1)][(1)(1)][(1)][(1)][(1)(1)(2)][(1)][(1)][(1)][(1)][(3,1)]
********************
Tags_after_all_clustering_criterion_removal [(19489187,19489193,19489203,19489204,19489205)(19489224,19489225)][(19492938,19492953)]
Corresponding_frequencies_after_all_clustering_criterion_removal [(2,1,1,3,1)(2,6)][(3,1)]
RE_RIKEN_EMBRYO [(2,0,0,3,1)(0,0)][(0,0)]
LD_EMBRYO [(0,1,1,0,0)(1,5)][(3,0)]
LP_LARVA_PUPA [(0,0,0,0,0)(1,0)][(0,0)]
RH_RIKEN_HEAD [(0,0,0,0,0)(0,0)][(0,0)]
HL_HEAD [(0,0,0,0,0)(0,0)][(0,0)]
GH_HEAD [(0,0,0,0,0)(0,1)][(0,0)]
GM_OVARY [(0,0,0,0,0)(0,0)][(0,0)]
AT_TESTES [(0,0,0,0,0)(0,0)][(0,0)]
UT_TESTES [(0,0,0,0,0)(0,0)][(0,0)]
bs_TESTES [(0,0,0,0,0)(0,0)][(0,0)]
SD_SCHNEIDER_CELLS [(0,0,0,0,0)(0,0)][(0,0)]
EN_MBN2 [(0,0,0,0,0)(0,0)][(0,0)]
EC_FAT_BODY [(0,0,0,0,0)(0,0)][(0,0)]
OTHERS [(0,0,0,0,0)(0,0)][(0,1)]
********************
Identified_TSS [(19489204)(19489225)]
Corresponding_TSS_frequencies [(3)(6)]
RE_RIKEN_EMBRYO [(3)(0)]
LD_EMBRYO [(0)(5)]
LP_LARVA_PUPA [(0)(0)]
RH_RIKEN_HEAD [(0)(0)]
HL_HEAD [(0)(0)]
GH_HEAD [(0)(1)]
GM_OVARY [(0)(0)]
AT_TESTES [(0)(0)]
UT_TESTES [(0)(0)]
bs_TESTES [(0)(0)]
SD_SCHNEIDER_CELLS [(0)(0)]
EN_MBN2 [(0)(0)]
EC_FAT_BODY [(0)(0)]
OTHERS [(0)(0)]


Gene CG10123
Chromosome 2L
Transcription_Orientation +
Transcript_Isoform_Coordinates 19494167 19498095 CG10123-PA
Tags_clustered_by_gap_distance [(19494108,19494124,19494148,19494174)][(19495278,19495290)]
Corresponding_frequencies_of_gap_distance_clustering [(1,1,1,1)][(1,1)]
Tags_clustered_by_gap_distance_and_standard_deviation [(19494108)(19494124)(19494148)(19494174)][(19495278,19495290)]
Corresponding_frequencies_of_gap_distance_and_standard_deviation_clustering [(1)(1)(1)(1)][(1,1)]
********************
Tags_after_all_clustering_criterion_removal [(none)]
Corresponding_frequencies_after_all_clustering_criterion_removal [(none)]
RE_RIKEN_EMBRYO [(none)]
LD_EMBRYO [(none)]
LP_LARVA_PUPA [(none)]
RH_RIKEN_HEAD [(none)]
HL_HEAD [(none)]
GH_HEAD [(none)]
GM_OVARY [(none)]
AT_TESTES [(none)]
UT_TESTES [(none)]
bs_TESTES [(none)]
SD_SCHNEIDER_CELLS [(none)]
EN_MBN2 [(none)]
EC_FAT_BODY [(none)]
OTHERS [(none)]
********************
Identified_TSS [(none)]
Corresponding_TSS_frequencies [(none)]
RE_RIKEN_EMBRYO [(none)]
LD_EMBRYO [(none)]
LP_LARVA_PUPA [(none)]
RH_RIKEN_HEAD [(none)]
HL_HEAD [(none)]
GH_HEAD [(none)]
GM_OVARY [(none)]
AT_TESTES [(none)]
UT_TESTES [(none)]
bs_TESTES [(none)]
SD_SCHNEIDER_CELLS [(none)]
EN_MBN2 [(none)]
EC_FAT_BODY [(none)]
OTHERS [(none)]


Gene CG10132
Chromosome 2L
Transcription_Orientation +
Transcript_Isoform_Coordinates 19516514 19521170 CG10132-PA
Tags_clustered_by_gap_distance [(19514716,19514771)][(19514949)][(19518414)][(19519403)][(19520166)][(19520320)][(19520730)]
Corresponding_frequencies_of_gap_distance_clustering [(2,1)][(2)][(1)][(1)][(1)][(1)][(2)]
Tags_clustered_by_gap_distance_and_standard_deviation [(19514716)(19514771)][(19514949)][(19518414)][(19519403)][(19520166)][(19520320)][(19520730)]
Corresponding_frequencies_of_gap_distance_and_standard_deviation_clustering [(2)(1)][(2)][(1)][(1)][(1)][(1)][(2)]
********************
Tags_after_all_clustering_criterion_removal [(none)]
Corresponding_frequencies_after_all_clustering_criterion_removal [(none)]
RE_RIKEN_EMBRYO [(none)]
LD_EMBRYO [(none)]
LP_LARVA_PUPA [(none)]
RH_RIKEN_HEAD [(none)]
HL_HEAD [(none)]
GH_HEAD [(none)]
GM_OVARY [(none)]
AT_TESTES [(none)]
UT_TESTES [(none)]
bs_TESTES [(none)]
SD_SCHNEIDER_CELLS [(none)]
EN_MBN2 [(none)]
EC_FAT_BODY [(none)]
OTHERS [(none)]
********************
Identified_TSS [(none)]
Corresponding_TSS_frequencies [(none)]
RE_RIKEN_EMBRYO [(none)]
LD_EMBRYO [(none)]
LP_LARVA_PUPA [(none)]
RH_RIKEN_HEAD [(none)]
HL_HEAD [(none)]
GH_HEAD [(none)]
GM_OVARY [(none)]
AT_TESTES [(none)]
UT_TESTES [(none)]
bs_TESTES [(none)]
SD_SCHNEIDER_CELLS [(none)]
EN_MBN2 [(none)]
EC_FAT_BODY [(none)]
OTHERS [(none)]


Gene CG10137
Chromosome 2L
Transcription_Orientation +
Transcript_Isoform_Coordinates 19522701 19528599 CG10137-PA
Tags_clustered_by_gap_distance [(19522615)]
Corresponding_frequencies_of_gap_distance_clustering [(1)]
Tags_clustered_by_gap_distance_and_standard_deviation [(19522615)]
Corresponding_frequencies_of_gap_distance_and_standard_deviation_clustering [(1)]
********************
Tags_after_all_clustering_criterion_removal [(none)]
Corresponding_frequencies_after_all_clustering_criterion_removal [(none)]
RE_RIKEN_EMBRYO [(none)]
LD_EMBRYO [(none)]
LP_LARVA_PUPA [(none)]
RH_RIKEN_HEAD [(none)]
HL_HEAD [(none)]
GH_HEAD [(none)]
GM_OVARY [(none)]
AT_TESTES [(none)]
UT_TESTES [(none)]
bs_TESTES [(none)]
SD_SCHNEIDER_CELLS [(none)]
EN_MBN2 [(none)]
EC_FAT_BODY [(none)]
OTHERS [(none)]
********************
Identified_TSS [(none)]
Corresponding_TSS_frequencies [(none)]
RE_RIKEN_EMBRYO [(none)]
LD_EMBRYO [(none)]
LP_LARVA_PUPA [(none)]
RH_RIKEN_HEAD [(none)]
HL_HEAD [(none)]
GH_HEAD [(none)]
GM_OVARY [(none)]
AT_TESTES [(none)]
UT_TESTES [(none)]
bs_TESTES [(none)]
SD_SCHNEIDER_CELLS [(none)]
EN_MBN2 [(none)]
EC_FAT_BODY [(none)]
OTHERS [(none)]


Gene CG10158
Chromosome 2L
Transcription_Orientation -
Transcript_Isoform_Coordinates 6944996 6944049 CG10158-PA
Tags_clustered_by_gap_distance [(6945210,6945235,6945239,6945245,6945247,6945251,6945252,6945253,6945255,6945256,6945259,6945267,6945284)]
Corresponding_frequencies_of_gap_distance_clustering [(1,1,1,1,1,1,2,2,1,1,1,4,2)]
Tags_clustered_by_gap_distance_and_standard_deviation [(6945210)(6945235,6945239,6945245,6945247,6945251,6945252,6945253,6945255,6945256,6945259,6945267)(6945284)]
Corresponding_frequencies_of_gap_distance_and_standard_deviation_clustering [(1)(1,1,1,1,1,2,2,1,1,1,4)(2)]
********************
Tags_after_all_clustering_criterion_removal [(6945235,6945239,6945245,6945247,6945251,6945252,6945253,6945255,6945256,6945259,6945267)]
Corresponding_frequencies_after_all_clustering_criterion_removal [(1,1,1,1,1,2,2,1,1,1,4)]
RE_RIKEN_EMBRYO [(0,0,0,0,0,1,0,0,1,1,4)]
LD_EMBRYO [(0,1,0,1,0,1,1,0,0,0,0)]
LP_LARVA_PUPA [(0,0,0,0,0,0,0,0,0,0,0)]
RH_RIKEN_HEAD [(0,0,0,0,0,0,0,0,0,0,0)]
HL_HEAD [(0,0,0,0,0,0,0,0,0,0,0)]
GH_HEAD [(0,0,0,0,0,0,0,0,0,0,0)]
GM_OVARY [(0,0,0,0,0,0,0,0,0,0,0)]
AT_TESTES [(1,0,0,0,1,0,1,1,0,0,0)]
UT_TESTES [(0,0,0,0,0,0,0,0,0,0,0)]
bs_TESTES [(0,0,0,0,0,0,0,0,0,0,0)]
SD_SCHNEIDER_CELLS [(0,0,0,0,0,0,0,0,0,0,0)]
EN_MBN2 [(0,0,0,0,0,0,0,0,0,0,0)]
EC_FAT_BODY [(0,0,0,0,0,0,0,0,0,0,0)]
OTHERS [(0,0,1,0,0,0,0,0,0,0,0)]
********************
Identified_TSS [(6945267)]
Corresponding_TSS_frequencies [(4)]
RE_RIKEN_EMBRYO [(4)]
LD_EMBRYO [(0)]
LP_LARVA_PUPA [(0)]
RH_RIKEN_HEAD [(0)]
HL_HEAD [(0)]
GH_HEAD [(0)]
GM_OVARY [(0)]
AT_TESTES [(0)]
UT_TESTES [(0)]
bs_TESTES [(0)]
SD_SCHNEIDER_CELLS [(0)]
EN_MBN2 [(0)]
EC_FAT_BODY [(0)]
OTHERS [(0)]


Gene CG10165
Chromosome 2L
Transcription_Orientation -
Transcript_Isoform_Coordinates 19524181 19523306 CG10165-PA:CG10165-PB
Tags_clustered_by_gap_distance [(19523859)][(19524228,19524320)][(19526117,19526156,19526157,19526163,19526181,19526206)]
Corresponding_frequencies_of_gap_distance_clustering [(1)][(1,1)][(1,2,1,1,2,1)]
Tags_clustered_by_gap_distance_and_standard_deviation [(19523859)][(19524228)(19524320)][(19526117)(19526156,19526157,19526163)(19526181)(19526206)]
Corresponding_frequencies_of_gap_distance_and_standard_deviation_clustering [(1)][(1)(1)][(1)(2,1,1)(2)(1)]
********************
Tags_after_all_clustering_criterion_removal [(19526156,19526157,19526163)]
Corresponding_frequencies_after_all_clustering_criterion_removal [(2,1,1)]
RE_RIKEN_EMBRYO [(0,0,0)]
LD_EMBRYO [(2,1,0)]
LP_LARVA_PUPA [(0,0,0)]
RH_RIKEN_HEAD [(0,0,0)]
HL_HEAD [(0,0,0)]
GH_HEAD [(0,0,1)]
GM_OVARY [(0,0,0)]
AT_TESTES [(0,0,0)]
UT_TESTES [(0,0,0)]
bs_TESTES [(0,0,0)]
SD_SCHNEIDER_CELLS [(0,0,0)]
EN_MBN2 [(0,0,0)]
EC_FAT_BODY [(0,0,0)]
OTHERS [(0,0,0)]
********************
Identified_TSS [(none)]
Corresponding_TSS_frequencies [(none)]
RE_RIKEN_EMBRYO [(none)]
LD_EMBRYO [(none)]
LP_LARVA_PUPA [(none)]
RH_RIKEN_HEAD [(none)]
HL_HEAD [(none)]
GH_HEAD [(none)]
GM_OVARY [(none)]
AT_TESTES [(none)]
UT_TESTES [(none)]
bs_TESTES [(none)]
SD_SCHNEIDER_CELLS [(none)]
EN_MBN2 [(none)]
EC_FAT_BODY [(none)]
OTHERS [(none)]


Gene CG10166
Chromosome 2L
Transcription_Orientation -
Transcript_Isoform_Coordinates 19522253 19521403 CG10166-PA
Tags_clustered_by_gap_distance [(19521947)]
Corresponding_frequencies_of_gap_distance_clustering [(1)]
Tags_clustered_by_gap_distance_and_standard_deviation [(19521947)]
Corresponding_frequencies_of_gap_distance_and_standard_deviation_clustering [(1)]
********************
Tags_after_all_clustering_criterion_removal [(none)]
Corresponding_frequencies_after_all_clustering_criterion_removal [(none)]
RE_RIKEN_EMBRYO [(none)]
LD_EMBRYO [(none)]
LP_LARVA_PUPA [(none)]
RH_RIKEN_HEAD [(none)]
HL_HEAD [(none)]
GH_HEAD [(none)]
GM_OVARY [(none)]
AT_TESTES [(none)]
UT_TESTES [(none)]
bs_TESTES [(none)]
SD_SCHNEIDER_CELLS [(none)]
EN_MBN2 [(none)]
EC_FAT_BODY [(none)]
OTHERS [(none)]
********************
Identified_TSS [(none)]
Corresponding_TSS_frequencies [(none)]
RE_RIKEN_EMBRYO [(none)]
LD_EMBRYO [(none)]
LP_LARVA_PUPA [(none)]
RH_RIKEN_HEAD [(none)]
HL_HEAD [(none)]
GH_HEAD [(none)]
GM_OVARY [(none)]
AT_TESTES [(none)]
UT_TESTES [(none)]
bs_TESTES [(none)]
SD_SCHNEIDER_CELLS [(none)]
EN_MBN2 [(none)]
EC_FAT_BODY [(none)]
OTHERS [(none)]


Gene CG10176
Chromosome 2L
Transcription_Orientation +
Transcript_Isoform_Coordinates 18481897 18483127 CG10176-PA
Tags_clustered_by_gap_distance [(18481383)][(18481831)][(18482569,18482662)]
Corresponding_frequencies_of_gap_distance_clustering [(1)][(1)][(1,1)]
Tags_clustered_by_gap_distance_and_standard_deviation [(18481383)][(18481831)][(18482569)(18482662)]
Corresponding_frequencies_of_gap_distance_and_standard_deviation_clustering [(1)][(1)][(1)(1)]
********************
Tags_after_all_clustering_criterion_removal [(none)]
Corresponding_frequencies_after_all_clustering_criterion_removal [(none)]
RE_RIKEN_EMBRYO [(none)]
LD_EMBRYO [(none)]
LP_LARVA_PUPA [(none)]
RH_RIKEN_HEAD [(none)]
HL_HEAD [(none)]
GH_HEAD [(none)]
GM_OVARY [(none)]
AT_TESTES [(none)]
UT_TESTES [(none)]
bs_TESTES [(none)]
SD_SCHNEIDER_CELLS [(none)]
EN_MBN2 [(none)]
EC_FAT_BODY [(none)]
OTHERS [(none)]
********************
Identified_TSS [(none)]
Corresponding_TSS_frequencies [(none)]
RE_RIKEN_EMBRYO [(none)]
LD_EMBRYO [(none)]
LP_LARVA_PUPA [(none)]
RH_RIKEN_HEAD [(none)]
HL_HEAD [(none)]
GH_HEAD [(none)]
GM_OVARY [(none)]
AT_TESTES [(none)]
UT_TESTES [(none)]
bs_TESTES [(none)]
SD_SCHNEIDER_CELLS [(none)]
EN_MBN2 [(none)]
EC_FAT_BODY [(none)]
OTHERS [(none)]


Gene CG10186
Chromosome 2L
Transcription_Orientation -
Transcript_Isoform_Coordinates 19512421 19506481 CG10186-PC
                               19512421 19505088 CG10186-PA
Tags_clustered_by_gap_distance [(19506836)][(19506973)][(19507631)][(19508085)][(19508250)][(19509263)][(19509576)][(19510916)][(19511177,19511231)][(19511363)][(19511476)][(19512554,19512577,19512580,19512582,19512584,19512587,19512596,19512608,19512616,19512637)][(19513116)]
Corresponding_frequencies_of_gap_distance_clustering [(1)][(1)][(1)][(1)][(7)][(1)][(1)][(1)][(1,1)][(1)][(1)][(1,1,4,1,2,3,1,8,2,2)][(2)]
Tags_clustered_by_gap_distance_and_standard_deviation [(19506836)][(19506973)][(19507631)][(19508085)][(19508250)][(19509263)][(19509576)][(19510916)][(19511177)(19511231)][(19511363)][(19511476)][(19512554)(19512577,19512580,19512582,19512584,19512587,19512596)(19512608,19512616)(19512637)][(19513116)]
Corresponding_frequencies_of_gap_distance_and_standard_deviation_clustering [(1)][(1)][(1)][(1)][(7)][(1)][(1)][(1)][(1)(1)][(1)][(1)][(1)(1,4,1,2,3,1)(8,2)(2)][(2)]
********************
Tags_after_all_clustering_criterion_removal [(19508250)][(19512577,19512580,19512582,19512584,19512587,19512596)(19512608,19512616)]
Corresponding_frequencies_after_all_clustering_criterion_removal [(7)][(1,4,1,2,3,1)(8,2)]
RE_RIKEN_EMBRYO [(0)][(0,0,0,0,0,0)(0,0)]
LD_EMBRYO [(0)][(0,0,0,0,0,0)(0,0)]
LP_LARVA_PUPA [(0)][(0,0,0,0,0,0)(0,0)]
RH_RIKEN_HEAD [(7)][(0,0,0,0,0,0)(8,0)]
HL_HEAD [(0)][(0,0,0,0,0,1)(0,0)]
GH_HEAD [(0)][(1,4,1,2,3,0)(0,2)]
GM_OVARY [(0)][(0,0,0,0,0,0)(0,0)]
AT_TESTES [(0)][(0,0,0,0,0,0)(0,0)]
UT_TESTES [(0)][(0,0,0,0,0,0)(0,0)]
bs_TESTES [(0)][(0,0,0,0,0,0)(0,0)]
SD_SCHNEIDER_CELLS [(0)][(0,0,0,0,0,0)(0,0)]
EN_MBN2 [(0)][(0,0,0,0,0,0)(0,0)]
EC_FAT_BODY [(0)][(0,0,0,0,0,0)(0,0)]
OTHERS [(0)][(0,0,0,0,0,0)(0,0)]
********************
Identified_TSS [(19508250)][(19512608)]
Corresponding_TSS_frequencies [(7)][(8)]
RE_RIKEN_EMBRYO [(0)][(0)]
LD_EMBRYO [(0)][(0)]
LP_LARVA_PUPA [(0)][(0)]
RH_RIKEN_HEAD [(7)][(8)]
HL_HEAD [(0)][(0)]
GH_HEAD [(0)][(0)]
GM_OVARY [(0)][(0)]
AT_TESTES [(0)][(0)]
UT_TESTES [(0)][(0)]
bs_TESTES [(0)][(0)]
SD_SCHNEIDER_CELLS [(0)][(0)]
EN_MBN2 [(0)][(0)]
EC_FAT_BODY [(0)][(0)]
OTHERS [(0)][(0)]


Gene CG10188
Chromosome 2L
Transcription_Orientation -
Transcript_Isoform_Coordinates 19504115 19499058 CG10188-PB:CG10188-PA
Tags_clustered_by_gap_distance [(19500955)][(19501919)][(19504442)][(19504675,19504689)]
Corresponding_frequencies_of_gap_distance_clustering [(1)][(1)][(1)][(1,2)]
Tags_clustered_by_gap_distance_and_standard_deviation [(19500955)][(19501919)][(19504442)][(19504675,19504689)]
Corresponding_frequencies_of_gap_distance_and_standard_deviation_clustering [(1)][(1)][(1)][(1,2)]
********************
Tags_after_all_clustering_criterion_removal [(19504675,19504689)]
Corresponding_frequencies_after_all_clustering_criterion_removal [(1,2)]
RE_RIKEN_EMBRYO [(1,2)]
LD_EMBRYO [(0,0)]
LP_LARVA_PUPA [(0,0)]
RH_RIKEN_HEAD [(0,0)]
HL_HEAD [(0,0)]
GH_HEAD [(0,0)]
GM_OVARY [(0,0)]
AT_TESTES [(0,0)]
UT_TESTES [(0,0)]
bs_TESTES [(0,0)]
SD_SCHNEIDER_CELLS [(0,0)]
EN_MBN2 [(0,0)]
EC_FAT_BODY [(0,0)]
OTHERS [(0,0)]
********************
Identified_TSS [(none)]
Corresponding_TSS_frequencies [(none)]
RE_RIKEN_EMBRYO [(none)]
LD_EMBRYO [(none)]
LP_LARVA_PUPA [(none)]
RH_RIKEN_HEAD [(none)]
HL_HEAD [(none)]
GH_HEAD [(none)]
GM_OVARY [(none)]
AT_TESTES [(none)]
UT_TESTES [(none)]
bs_TESTES [(none)]
SD_SCHNEIDER_CELLS [(none)]
EN_MBN2 [(none)]
EC_FAT_BODY [(none)]
OTHERS [(none)]


Gene CG10194
Chromosome 2L
Transcription_Orientation -
Transcript_Isoform_Coordinates 19486000 19484737 CG10194-PA
Tags_clustered_by_gap_distance [(19485714)][(19485935,19485994,19486012)]
Corresponding_frequencies_of_gap_distance_clustering [(1)][(1,3,1)]
Tags_clustered_by_gap_distance_and_standard_deviation [(19485714)][(19485935)(19485994,19486012)]
Corresponding_frequencies_of_gap_distance_and_standard_deviation_clustering [(1)][(1)(3,1)]
********************
Tags_after_all_clustering_criterion_removal [(19485994,19486012)]
Corresponding_frequencies_after_all_clustering_criterion_removal [(3,1)]
RE_RIKEN_EMBRYO [(0,0)]
LD_EMBRYO [(3,0)]
LP_LARVA_PUPA [(0,0)]
RH_RIKEN_HEAD [(0,0)]
HL_HEAD [(0,0)]
GH_HEAD [(0,1)]
GM_OVARY [(0,0)]
AT_TESTES [(0,0)]
UT_TESTES [(0,0)]
bs_TESTES [(0,0)]
SD_SCHNEIDER_CELLS [(0,0)]
EN_MBN2 [(0,0)]
EC_FAT_BODY [(0,0)]
OTHERS [(0,0)]
********************
Identified_TSS [(none)]
Corresponding_TSS_frequencies [(none)]
RE_RIKEN_EMBRYO [(none)]
LD_EMBRYO [(none)]
LP_LARVA_PUPA [(none)]
RH_RIKEN_HEAD [(none)]
HL_HEAD [(none)]
GH_HEAD [(none)]
GM_OVARY [(none)]
AT_TESTES [(none)]
UT_TESTES [(none)]
bs_TESTES [(none)]
SD_SCHNEIDER_CELLS [(none)]
EN_MBN2 [(none)]
EC_FAT_BODY [(none)]
OTHERS [(none)]


Gene CG10195
Chromosome 2L
Transcription_Orientation -
Transcript_Isoform_Coordinates 19480466 19479089 CG10195-PA
Tags_clustered_by_gap_distance [(19479913)][(19480631)]
Corresponding_frequencies_of_gap_distance_clustering [(1)][(1)]
Tags_clustered_by_gap_distance_and_standard_deviation [(19479913)][(19480631)]
Corresponding_frequencies_of_gap_distance_and_standard_deviation_clustering [(1)][(1)]
********************
Tags_after_all_clustering_criterion_removal [(none)]
Corresponding_frequencies_after_all_clustering_criterion_removal [(none)]
RE_RIKEN_EMBRYO [(none)]
LD_EMBRYO [(none)]
LP_LARVA_PUPA [(none)]
RH_RIKEN_HEAD [(none)]
HL_HEAD [(none)]
GH_HEAD [(none)]
GM_OVARY [(none)]
AT_TESTES [(none)]
UT_TESTES [(none)]
bs_TESTES [(none)]
SD_SCHNEIDER_CELLS [(none)]
EN_MBN2 [(none)]
EC_FAT_BODY [(none)]
OTHERS [(none)]
********************
Identified_TSS [(none)]
Corresponding_TSS_frequencies [(none)]
RE_RIKEN_EMBRYO [(none)]
LD_EMBRYO [(none)]
LP_LARVA_PUPA [(none)]
RH_RIKEN_HEAD [(none)]
HL_HEAD [(none)]
GH_HEAD [(none)]
GM_OVARY [(none)]
AT_TESTES [(none)]
UT_TESTES [(none)]
bs_TESTES [(none)]
SD_SCHNEIDER_CELLS [(none)]
EN_MBN2 [(none)]
EC_FAT_BODY [(none)]
OTHERS [(none)]


Gene CG10203
Chromosome 2L
Transcription_Orientation -
Transcript_Isoform_Coordinates 6919942 6915043 CG10203-PA
Tags_clustered_by_gap_distance [(6919626,6919649,6919664)][(6919932,6919940)][(6920147,6920173)]
Corresponding_frequencies_of_gap_distance_clustering [(1,1,1)][(1,1)][(1,1)]
Tags_clustered_by_gap_distance_and_standard_deviation [(6919626)(6919649)(6919664)][(6919932,6919940)][(6920147)(6920173)]
Corresponding_frequencies_of_gap_distance_and_standard_deviation_clustering [(1)(1)(1)][(1,1)][(1)(1)]
********************
Tags_after_all_clustering_criterion_removal [(none)]
Corresponding_frequencies_after_all_clustering_criterion_removal [(none)]
RE_RIKEN_EMBRYO [(none)]
LD_EMBRYO [(none)]
LP_LARVA_PUPA [(none)]
RH_RIKEN_HEAD [(none)]
HL_HEAD [(none)]
GH_HEAD [(none)]
GM_OVARY [(none)]
AT_TESTES [(none)]
UT_TESTES [(none)]
bs_TESTES [(none)]
SD_SCHNEIDER_CELLS [(none)]
EN_MBN2 [(none)]
EC_FAT_BODY [(none)]
OTHERS [(none)]
********************
Identified_TSS [(none)]
Corresponding_TSS_frequencies [(none)]
RE_RIKEN_EMBRYO [(none)]
LD_EMBRYO [(none)]
LP_LARVA_PUPA [(none)]
RH_RIKEN_HEAD [(none)]
HL_HEAD [(none)]
GH_HEAD [(none)]
GM_OVARY [(none)]
AT_TESTES [(none)]
UT_TESTES [(none)]
bs_TESTES [(none)]
SD_SCHNEIDER_CELLS [(none)]
EN_MBN2 [(none)]
EC_FAT_BODY [(none)]
OTHERS [(none)]


Gene CG10206
Chromosome 2L
Transcription_Orientation -
Transcript_Isoform_Coordinates 6918611 6916898 CG10206-PA
Tags_clustered_by_gap_distance [(6917622,6917659)][(6917907)][(6918626,6918703,6918704,6918721)]
Corresponding_frequencies_of_gap_distance_clustering [(1,1)][(1)][(1,1,1,1)]
Tags_clustered_by_gap_distance_and_standard_deviation [(6917622)(6917659)][(6917907)][(6918626)(6918703,6918704)(6918721)]
Corresponding_frequencies_of_gap_distance_and_standard_deviation_clustering [(1)(1)][(1)][(1)(1,1)(1)]
********************
Tags_after_all_clustering_criterion_removal [(none)]
Corresponding_frequencies_after_all_clustering_criterion_removal [(none)]
RE_RIKEN_EMBRYO [(none)]
LD_EMBRYO [(none)]
LP_LARVA_PUPA [(none)]
RH_RIKEN_HEAD [(none)]
HL_HEAD [(none)]
GH_HEAD [(none)]
GM_OVARY [(none)]
AT_TESTES [(none)]
UT_TESTES [(none)]
bs_TESTES [(none)]
SD_SCHNEIDER_CELLS [(none)]
EN_MBN2 [(none)]
EC_FAT_BODY [(none)]
OTHERS [(none)]
********************
Identified_TSS [(none)]
Corresponding_TSS_frequencies [(none)]
RE_RIKEN_EMBRYO [(none)]
LD_EMBRYO [(none)]
LP_LARVA_PUPA [(none)]
RH_RIKEN_HEAD [(none)]
HL_HEAD [(none)]
GH_HEAD [(none)]
GM_OVARY [(none)]
AT_TESTES [(none)]
UT_TESTES [(none)]
bs_TESTES [(none)]
SD_SCHNEIDER_CELLS [(none)]
EN_MBN2 [(none)]
EC_FAT_BODY [(none)]
OTHERS [(none)]


Gene CG10211
Chromosome 2L
Transcription_Orientation +
Transcript_Isoform_Coordinates 18514110 18527588 CG10211-PA
Tags_clustered_by_gap_distance [(18513442)][(18513605)][(18513823,18513846,18513859)][(18524768)][(18524901)][(18526514)][(18526722)][(18526976)]
Corresponding_frequencies_of_gap_distance_clustering [(1)][(1)][(4,2,1)][(1)][(1)][(1)][(1)][(1)]
Tags_clustered_by_gap_distance_and_standard_deviation [(18513442)][(18513605)][(18513823)(18513846,18513859)][(18524768)][(18524901)][(18526514)][(18526722)][(18526976)]
Corresponding_frequencies_of_gap_distance_and_standard_deviation_clustering [(1)][(1)][(4)(2,1)][(1)][(1)][(1)][(1)][(1)]
********************
Tags_after_all_clustering_criterion_removal [(18513823)(18513846,18513859)]
Corresponding_frequencies_after_all_clustering_criterion_removal [(4)(2,1)]
RE_RIKEN_EMBRYO [(0)(0,0)]
LD_EMBRYO [(0)(0,0)]
LP_LARVA_PUPA [(0)(0,0)]
RH_RIKEN_HEAD [(0)(0,0)]
HL_HEAD [(0)(0,0)]
GH_HEAD [(0)(0,0)]
GM_OVARY [(0)(0,0)]
AT_TESTES [(0)(0,0)]
UT_TESTES [(0)(0,0)]
bs_TESTES [(0)(0,0)]
SD_SCHNEIDER_CELLS [(0)(0,0)]
EN_MBN2 [(0)(0,0)]
EC_FAT_BODY [(0)(0,0)]
OTHERS [(4)(2,1)]
********************
Identified_TSS [(18513823)]
Corresponding_TSS_frequencies [(4)]
RE_RIKEN_EMBRYO [(0)]
LD_EMBRYO [(0)]
LP_LARVA_PUPA [(0)]
RH_RIKEN_HEAD [(0)]
HL_HEAD [(0)]
GH_HEAD [(0)]
GM_OVARY [(0)]
AT_TESTES [(0)]
UT_TESTES [(0)]
bs_TESTES [(0)]
SD_SCHNEIDER_CELLS [(0)]
EN_MBN2 [(0)]
EC_FAT_BODY [(0)]
OTHERS [(4)]


Gene CG10223
Chromosome 2L
Transcription_Orientation -
Transcript_Isoform_Coordinates 19448214 19443667 CG10223-PA
Tags_clustered_by_gap_distance [(19444111)][(19444465,19444537)][(19447572)][(19449209)][(19449344,19449365,19449367,19449370,19449372,19449378,19449379,19449382,19449385,19449387,19449389,19449390,19449392,19449393,19449395,19449399,19449404,19449411,19449414,19449423,19449436)]
Corresponding_frequencies_of_gap_distance_clustering [(1)][(1,1)][(1)][(1)][(1,1,1,1,1,2,5,7,2,2,8,1,2,1,2,1,6,3,2,1,1)]
Tags_clustered_by_gap_distance_and_standard_deviation [(19444111)][(19444465)(19444537)][(19447572)][(19449209)][(19449344)(19449365,19449367,19449370,19449372,19449378,19449379,19449382,19449385,19449387,19449389,19449390,19449392,19449393,19449395,19449399,19449404)(19449411,19449414)(19449423)(19449436)]
Corresponding_frequencies_of_gap_distance_and_standard_deviation_clustering [(1)][(1)(1)][(1)][(1)][(1)(1,1,1,1,2,5,7,2,2,8,1,2,1,2,1,6)(3,2)(1)(1)]
********************
Tags_after_all_clustering_criterion_removal [(19449365,19449367,19449370,19449372,19449378,19449379,19449382,19449385,19449387,19449389,19449390,19449392,19449393,19449395,19449399,19449404)(19449411,19449414)]
Corresponding_frequencies_after_all_clustering_criterion_removal [(1,1,1,1,2,5,7,2,2,8,1,2,1,2,1,6)(3,2)]
RE_RIKEN_EMBRYO [(0,0,0,0,0,0,0,0,0,0,0,0,0,0,0,6)(2,2)]
LD_EMBRYO [(1,1,1,1,2,5,6,2,1,8,1,2,0,2,1,0)(0,0)]
LP_LARVA_PUPA [(0,0,0,0,0,0,0,0,1,0,0,0,0,0,0,0)(0,0)]
RH_RIKEN_HEAD [(0,0,0,0,0,0,0,0,0,0,0,0,0,0,0,0)(0,0)]
HL_HEAD [(0,0,0,0,0,0,0,0,0,0,0,0,0,0,0,0)(0,0)]
GH_HEAD [(0,0,0,0,0,0,0,0,0,0,0,0,0,0,0,0)(0,0)]
GM_OVARY [(0,0,0,0,0,0,1,0,0,0,0,0,1,0,0,0)(0,0)]
AT_TESTES [(0,0,0,0,0,0,0,0,0,0,0,0,0,0,0,0)(0,0)]
UT_TESTES [(0,0,0,0,0,0,0,0,0,0,0,0,0,0,0,0)(0,0)]
bs_TESTES [(0,0,0,0,0,0,0,0,0,0,0,0,0,0,0,0)(0,0)]
SD_SCHNEIDER_CELLS [(0,0,0,0,0,0,0,0,0,0,0,0,0,0,0,0)(0,0)]
EN_MBN2 [(0,0,0,0,0,0,0,0,0,0,0,0,0,0,0,0)(0,0)]
EC_FAT_BODY [(0,0,0,0,0,0,0,0,0,0,0,0,0,0,0,0)(0,0)]
OTHERS [(0,0,0,0,0,0,0,0,0,0,0,0,0,0,0,0)(1,0)]
********************
Identified_TSS [(19449389)]
Corresponding_TSS_frequencies [(8)]
RE_RIKEN_EMBRYO [(0)]
LD_EMBRYO [(8)]
LP_LARVA_PUPA [(0)]
RH_RIKEN_HEAD [(0)]
HL_HEAD [(0)]
GH_HEAD [(0)]
GM_OVARY [(0)]
AT_TESTES [(0)]
UT_TESTES [(0)]
bs_TESTES [(0)]
SD_SCHNEIDER_CELLS [(0)]
EN_MBN2 [(0)]
EC_FAT_BODY [(0)]
OTHERS [(0)]


Gene CG10231
Chromosome 2L
Transcription_Orientation -
Transcript_Isoform_Coordinates 18542912 18529264 CG10231-PA
Tags_clustered_by_gap_distance [(18530974)][(18534000)][(18536583)][(18559101)]
Corresponding_frequencies_of_gap_distance_clustering [(1)][(1)][(1)][(1)]
Tags_clustered_by_gap_distance_and_standard_deviation [(18530974)][(18534000)][(18536583)][(18559101)]
Corresponding_frequencies_of_gap_distance_and_standard_deviation_clustering [(1)][(1)][(1)][(1)]
********************
Tags_after_all_clustering_criterion_removal [(none)]
Corresponding_frequencies_after_all_clustering_criterion_removal [(none)]
RE_RIKEN_EMBRYO [(none)]
LD_EMBRYO [(none)]
LP_LARVA_PUPA [(none)]
RH_RIKEN_HEAD [(none)]
HL_HEAD [(none)]
GH_HEAD [(none)]
GM_OVARY [(none)]
AT_TESTES [(none)]
UT_TESTES [(none)]
bs_TESTES [(none)]
SD_SCHNEIDER_CELLS [(none)]
EN_MBN2 [(none)]
EC_FAT_BODY [(none)]
OTHERS [(none)]
********************
Identified_TSS [(none)]
Corresponding_TSS_frequencies [(none)]
RE_RIKEN_EMBRYO [(none)]
LD_EMBRYO [(none)]
LP_LARVA_PUPA [(none)]
RH_RIKEN_HEAD [(none)]
HL_HEAD [(none)]
GH_HEAD [(none)]
GM_OVARY [(none)]
AT_TESTES [(none)]
UT_TESTES [(none)]
bs_TESTES [(none)]
SD_SCHNEIDER_CELLS [(none)]
EN_MBN2 [(none)]
EC_FAT_BODY [(none)]
OTHERS [(none)]


Gene CG10234
Chromosome 2L
Transcription_Orientation -
Transcript_Isoform_Coordinates 19440548 19439233 CG10234-PA
Tags_clustered_by_gap_distance [(19440617,19440631,19440661,19440665,19440667,19440669,19440690)]
Corresponding_frequencies_of_gap_distance_clustering [(1,1,1,4,2,1,1)]
Tags_clustered_by_gap_distance_and_standard_deviation [(19440617,19440631)(19440661,19440665,19440667,19440669,19440690)]
Corresponding_frequencies_of_gap_distance_and_standard_deviation_clustering [(1,1)(1,4,2,1,1)]
********************
Tags_after_all_clustering_criterion_removal [(19440661,19440665,19440667,19440669,19440690)]
Corresponding_frequencies_after_all_clustering_criterion_removal [(1,4,2,1,1)]
RE_RIKEN_EMBRYO [(0,4,0,0,0)]
LD_EMBRYO [(0,0,0,0,0)]
LP_LARVA_PUPA [(1,0,0,0,0)]
RH_RIKEN_HEAD [(0,0,0,0,0)]
HL_HEAD [(0,0,2,0,0)]
GH_HEAD [(0,0,0,0,1)]
GM_OVARY [(0,0,0,0,0)]
AT_TESTES [(0,0,0,1,0)]
UT_TESTES [(0,0,0,0,0)]
bs_TESTES [(0,0,0,0,0)]
SD_SCHNEIDER_CELLS [(0,0,0,0,0)]
EN_MBN2 [(0,0,0,0,0)]
EC_FAT_BODY [(0,0,0,0,0)]
OTHERS [(0,0,0,0,0)]
********************
Identified_TSS [(19440665)]
Corresponding_TSS_frequencies [(4)]
RE_RIKEN_EMBRYO [(4)]
LD_EMBRYO [(0)]
LP_LARVA_PUPA [(0)]
RH_RIKEN_HEAD [(0)]
HL_HEAD [(0)]
GH_HEAD [(0)]
GM_OVARY [(0)]
AT_TESTES [(0)]
UT_TESTES [(0)]
bs_TESTES [(0)]
SD_SCHNEIDER_CELLS [(0)]
EN_MBN2 [(0)]
EC_FAT_BODY [(0)]
OTHERS [(0)]


Gene CG10237
Chromosome 2L
Transcription_Orientation -
Transcript_Isoform_Coordinates 19433763 19432075 CG10237-PA
                               19436650 19432075 CG10237-PB
                               19433941 19432075 CG10237-PC
Tags_clustered_by_gap_distance [(19432825)][(19433847)][(19434890,19434893)][(19436779,19436785,19436794,19436801,19436802)][(19437166,19437185,19437195,19437207,19437227)]
Corresponding_frequencies_of_gap_distance_clustering [(1)][(1)][(3,2)][(1,1,2,1,1)][(2,1,1,2,1)]
Tags_clustered_by_gap_distance_and_standard_deviation [(19432825)][(19433847)][(19434890,19434893)][(19436779,19436785,19436794,19436801,19436802)][(19437166)(19437185,19437195)(19437207)(19437227)]
Corresponding_frequencies_of_gap_distance_and_standard_deviation_clustering [(1)][(1)][(3,2)][(1,1,2,1,1)][(2)(1,1)(2)(1)]
********************
Tags_after_all_clustering_criterion_removal [(19434890,19434893)][(19436779,19436785,19436794,19436801,19436802)]
Corresponding_frequencies_after_all_clustering_criterion_removal [(3,2)][(1,1,2,1,1)]
RE_RIKEN_EMBRYO [(0,1)][(0,0,1,0,1)]
LD_EMBRYO [(0,0)][(1,1,1,0,0)]
LP_LARVA_PUPA [(0,0)][(0,0,0,0,0)]
RH_RIKEN_HEAD [(2,0)][(0,0,0,0,0)]
HL_HEAD [(0,0)][(0,0,0,0,0)]
GH_HEAD [(0,0)][(0,0,0,0,0)]
GM_OVARY [(0,0)][(0,0,0,0,0)]
AT_TESTES [(0,0)][(0,0,0,0,0)]
UT_TESTES [(0,0)][(0,0,0,0,0)]
bs_TESTES [(0,0)][(0,0,0,0,0)]
SD_SCHNEIDER_CELLS [(0,0)][(0,0,0,0,0)]
EN_MBN2 [(0,0)][(0,0,0,0,0)]
EC_FAT_BODY [(0,0)][(0,0,0,0,0)]
OTHERS [(1,1)][(0,0,0,1,0)]
********************
Identified_TSS [(19434890)]
Corresponding_TSS_frequencies [(3)]
RE_RIKEN_EMBRYO [(0)]
LD_EMBRYO [(0)]
LP_LARVA_PUPA [(0)]
RH_RIKEN_HEAD [(2)]
HL_HEAD [(0)]
GH_HEAD [(0)]
GM_OVARY [(0)]
AT_TESTES [(0)]
UT_TESTES [(0)]
bs_TESTES [(0)]
SD_SCHNEIDER_CELLS [(0)]
EN_MBN2 [(0)]
EC_FAT_BODY [(0)]
OTHERS [(1)]


Gene CG10263
Chromosome 2L
Transcription_Orientation -
Transcript_Isoform_Coordinates 19578299 19577261 CG10263-PC:CG10263-PA
                               19578299 19576705 CG10263-PD
Tags_clustered_by_gap_distance [(19578388,19578389,19578392,19578396,19578403,19578407,19578408)]
Corresponding_frequencies_of_gap_distance_clustering [(1,1,1,1,1,3,1)]
Tags_clustered_by_gap_distance_and_standard_deviation [(19578388,19578389,19578392,19578396,19578403,19578407,19578408)]
Corresponding_frequencies_of_gap_distance_and_standard_deviation_clustering [(1,1,1,1,1,3,1)]
********************
Tags_after_all_clustering_criterion_removal [(19578388,19578389,19578392,19578396,19578403,19578407,19578408)]
Corresponding_frequencies_after_all_clustering_criterion_removal [(1,1,1,1,1,3,1)]
RE_RIKEN_EMBRYO [(0,1,1,0,1,0,0)]
LD_EMBRYO [(1,0,0,1,0,0,1)]
LP_LARVA_PUPA [(0,0,0,0,0,0,0)]
RH_RIKEN_HEAD [(0,0,0,0,0,3,0)]
HL_HEAD [(0,0,0,0,0,0,0)]
GH_HEAD [(0,0,0,0,0,0,0)]
GM_OVARY [(0,0,0,0,0,0,0)]
AT_TESTES [(0,0,0,0,0,0,0)]
UT_TESTES [(0,0,0,0,0,0,0)]
bs_TESTES [(0,0,0,0,0,0,0)]
SD_SCHNEIDER_CELLS [(0,0,0,0,0,0,0)]
EN_MBN2 [(0,0,0,0,0,0,0)]
EC_FAT_BODY [(0,0,0,0,0,0,0)]
OTHERS [(0,0,0,0,0,0,0)]
********************
Identified_TSS [(19578407)]
Corresponding_TSS_frequencies [(3)]
RE_RIKEN_EMBRYO [(0)]
LD_EMBRYO [(0)]
LP_LARVA_PUPA [(0)]
RH_RIKEN_HEAD [(3)]
HL_HEAD [(0)]
GH_HEAD [(0)]
GM_OVARY [(0)]
AT_TESTES [(0)]
UT_TESTES [(0)]
bs_TESTES [(0)]
SD_SCHNEIDER_CELLS [(0)]
EN_MBN2 [(0)]
EC_FAT_BODY [(0)]
OTHERS [(0)]


Gene CG10268
Chromosome 2L
Transcription_Orientation -
Transcript_Isoform_Coordinates 19576059 19575387 CG10268-PA
Tags_clustered_by_gap_distance [(19576226,19576232,19576246,19576275)]
Corresponding_frequencies_of_gap_distance_clustering [(1,1,2,2)]
Tags_clustered_by_gap_distance_and_standard_deviation [(19576226,19576232)(19576246)(19576275)]
Corresponding_frequencies_of_gap_distance_and_standard_deviation_clustering [(1,1)(2)(2)]
********************
Tags_after_all_clustering_criterion_removal [(none)]
Corresponding_frequencies_after_all_clustering_criterion_removal [(none)]
RE_RIKEN_EMBRYO [(none)]
LD_EMBRYO [(none)]
LP_LARVA_PUPA [(none)]
RH_RIKEN_HEAD [(none)]
HL_HEAD [(none)]
GH_HEAD [(none)]
GM_OVARY [(none)]
AT_TESTES [(none)]
UT_TESTES [(none)]
bs_TESTES [(none)]
SD_SCHNEIDER_CELLS [(none)]
EN_MBN2 [(none)]
EC_FAT_BODY [(none)]
OTHERS [(none)]
********************
Identified_TSS [(none)]
Corresponding_TSS_frequencies [(none)]
RE_RIKEN_EMBRYO [(none)]
LD_EMBRYO [(none)]
LP_LARVA_PUPA [(none)]
RH_RIKEN_HEAD [(none)]
HL_HEAD [(none)]
GH_HEAD [(none)]
GM_OVARY [(none)]
AT_TESTES [(none)]
UT_TESTES [(none)]
bs_TESTES [(none)]
SD_SCHNEIDER_CELLS [(none)]
EN_MBN2 [(none)]
EC_FAT_BODY [(none)]
OTHERS [(none)]


Gene CG10275
Chromosome 2L
Transcription_Orientation -
Transcript_Isoform_Coordinates 18492355 18484003 CG10275-PA
Tags_clustered_by_gap_distance [(18486774)][(18492090)]
Corresponding_frequencies_of_gap_distance_clustering [(1)][(1)]
Tags_clustered_by_gap_distance_and_standard_deviation [(18486774)][(18492090)]
Corresponding_frequencies_of_gap_distance_and_standard_deviation_clustering [(1)][(1)]
********************
Tags_after_all_clustering_criterion_removal [(none)]
Corresponding_frequencies_after_all_clustering_criterion_removal [(none)]
RE_RIKEN_EMBRYO [(none)]
LD_EMBRYO [(none)]
LP_LARVA_PUPA [(none)]
RH_RIKEN_HEAD [(none)]
HL_HEAD [(none)]
GH_HEAD [(none)]
GM_OVARY [(none)]
AT_TESTES [(none)]
UT_TESTES [(none)]
bs_TESTES [(none)]
SD_SCHNEIDER_CELLS [(none)]
EN_MBN2 [(none)]
EC_FAT_BODY [(none)]
OTHERS [(none)]
********************
Identified_TSS [(none)]
Corresponding_TSS_frequencies [(none)]
RE_RIKEN_EMBRYO [(none)]
LD_EMBRYO [(none)]
LP_LARVA_PUPA [(none)]
RH_RIKEN_HEAD [(none)]
HL_HEAD [(none)]
GH_HEAD [(none)]
GM_OVARY [(none)]
AT_TESTES [(none)]
UT_TESTES [(none)]
bs_TESTES [(none)]
SD_SCHNEIDER_CELLS [(none)]
EN_MBN2 [(none)]
EC_FAT_BODY [(none)]
OTHERS [(none)]


Gene CG10283
Chromosome 2L
Transcription_Orientation -
Transcript_Isoform_Coordinates 18479898 18469148 CG10283-PA:CG10283-PB
Tags_clustered_by_gap_distance [(18479845)][(18480330,18480345,18480350,18480367)]
Corresponding_frequencies_of_gap_distance_clustering [(1)][(1,1,1,4)]
Tags_clustered_by_gap_distance_and_standard_deviation [(18479845)][(18480330)(18480345,18480350)(18480367)]
Corresponding_frequencies_of_gap_distance_and_standard_deviation_clustering [(1)][(1)(1,1)(4)]
********************
Tags_after_all_clustering_criterion_removal [(18480367)]
Corresponding_frequencies_after_all_clustering_criterion_removal [(4)]
RE_RIKEN_EMBRYO [(2)]
LD_EMBRYO [(0)]
LP_LARVA_PUPA [(0)]
RH_RIKEN_HEAD [(2)]
HL_HEAD [(0)]
GH_HEAD [(0)]
GM_OVARY [(0)]
AT_TESTES [(0)]
UT_TESTES [(0)]
bs_TESTES [(0)]
SD_SCHNEIDER_CELLS [(0)]
EN_MBN2 [(0)]
EC_FAT_BODY [(0)]
OTHERS [(0)]
********************
Identified_TSS [(18480367)]
Corresponding_TSS_frequencies [(4)]
RE_RIKEN_EMBRYO [(2)]
LD_EMBRYO [(0)]
LP_LARVA_PUPA [(0)]
RH_RIKEN_HEAD [(2)]
HL_HEAD [(0)]
GH_HEAD [(0)]
GM_OVARY [(0)]
AT_TESTES [(0)]
UT_TESTES [(0)]
bs_TESTES [(0)]
SD_SCHNEIDER_CELLS [(0)]
EN_MBN2 [(0)]
EC_FAT_BODY [(0)]
OTHERS [(0)]


Gene CG10302
Chromosome 2L
Transcription_Orientation -
Transcript_Isoform_Coordinates 18450415 18445563 CG10302-PA
Tags_clustered_by_gap_distance [(18446240)][(18446505)][(18447625)][(18448483,18448516)][(18450428,18450445,18450470,18450487,18450492,18450495,18450499,18450500,18450512,18450516)]
Corresponding_frequencies_of_gap_distance_clustering [(1)][(1)][(1)][(1,1)][(1,1,1,3,1,1,1,4,1,1)]
Tags_clustered_by_gap_distance_and_standard_deviation [(18446240)][(18446505)][(18447625)][(18448483)(18448516)][(18450428)(18450445)(18450470)(18450487,18450492,18450495,18450499,18450500,18450512,18450516)]
Corresponding_frequencies_of_gap_distance_and_standard_deviation_clustering [(1)][(1)][(1)][(1)(1)][(1)(1)(1)(3,1,1,1,4,1,1)]
********************
Tags_after_all_clustering_criterion_removal [(18450487,18450492,18450495,18450499,18450500,18450512,18450516)]
Corresponding_frequencies_after_all_clustering_criterion_removal [(3,1,1,1,4,1,1)]
RE_RIKEN_EMBRYO [(0,1,1,1,3,1,1)]
LD_EMBRYO [(0,0,0,0,0,0,0)]
LP_LARVA_PUPA [(0,0,0,0,0,0,0)]
RH_RIKEN_HEAD [(0,0,0,0,0,0,0)]
HL_HEAD [(0,0,0,0,0,0,0)]
GH_HEAD [(0,0,0,0,0,0,0)]
GM_OVARY [(0,0,0,0,0,0,0)]
AT_TESTES [(0,0,0,0,0,0,0)]
UT_TESTES [(0,0,0,0,0,0,0)]
bs_TESTES [(0,0,0,0,0,0,0)]
SD_SCHNEIDER_CELLS [(3,0,0,0,1,0,0)]
EN_MBN2 [(0,0,0,0,0,0,0)]
EC_FAT_BODY [(0,0,0,0,0,0,0)]
OTHERS [(0,0,0,0,0,0,0)]
********************
Identified_TSS [(18450500)]
Corresponding_TSS_frequencies [(4)]
RE_RIKEN_EMBRYO [(3)]
LD_EMBRYO [(0)]
LP_LARVA_PUPA [(0)]
RH_RIKEN_HEAD [(0)]
HL_HEAD [(0)]
GH_HEAD [(0)]
GM_OVARY [(0)]
AT_TESTES [(0)]
UT_TESTES [(0)]
bs_TESTES [(0)]
SD_SCHNEIDER_CELLS [(1)]
EN_MBN2 [(0)]
EC_FAT_BODY [(0)]
OTHERS [(0)]


Gene CG10305
Chromosome 2L
Transcription_Orientation -
Transcript_Isoform_Coordinates 18438991 18438647 CG10305-PA:CG10305-PC:CG10305-PB
Tags_clustered_by_gap_distance [(18439106,18439109,18439110,18439119,18439120,18439124,18439125,18439126,18439127,18439129,18439131,18439132,18439133,18439134,18439136,18439137,18439143,18439147,18439148,18439151,18439152,18439153,18439158,18439165,18439166)]
Corresponding_frequencies_of_gap_distance_clustering [(1,1,2,2,1,1,4,2,4,14,7,1,3,31,20,3,1,3,32,2,30,1,1,1,1)]
Tags_clustered_by_gap_distance_and_standard_deviation [(18439106,18439109,18439110)(18439119,18439120,18439124,18439125,18439126,18439127,18439129,18439131,18439132,18439133,18439134,18439136,18439137,18439143,18439147,18439148,18439151,18439152,18439153,18439158,18439165,18439166)]
Corresponding_frequencies_of_gap_distance_and_standard_deviation_clustering [(1,1,2)(2,1,1,4,2,4,14,7,1,3,31,20,3,1,3,32,2,30,1,1,1,1)]
********************
Tags_after_all_clustering_criterion_removal [(18439106,18439109,18439110)(18439119,18439120,18439124,18439125,18439126,18439127,18439129,18439131,18439132,18439133,18439134,18439136,18439137,18439143,18439147,18439148,18439151,18439152,18439153,18439158,18439165,18439166)]
Corresponding_frequencies_after_all_clustering_criterion_removal [(1,1,2)(2,1,1,4,2,4,14,7,1,3,31,20,3,1,3,32,2,30,1,1,1,1)]
RE_RIKEN_EMBRYO [(0,0,0)(0,0,0,0,0,0,0,0,0,0,0,0,0,0,0,19,0,0,0,0,0,1)]
LD_EMBRYO [(0,0,0)(0,0,1,2,1,0,0,0,0,0,1,0,0,0,0,0,0,0,0,0,0,0)]
LP_LARVA_PUPA [(0,0,0)(2,0,0,0,0,0,2,3,0,1,6,1,0,0,0,0,0,0,0,0,0,0)]
RH_RIKEN_HEAD [(0,0,0)(0,0,0,0,0,0,0,0,0,0,0,0,0,0,2,12,0,26,0,0,0,0)]
HL_HEAD [(0,0,0)(0,0,0,0,0,0,0,0,0,0,0,0,0,0,0,0,0,0,0,0,0,0)]
GH_HEAD [(0,0,0)(0,1,0,1,1,1,4,0,0,1,7,2,0,0,0,0,0,0,0,0,0,0)]
GM_OVARY [(0,0,1)(0,0,0,0,0,2,2,1,0,0,7,5,0,0,0,0,0,0,0,0,0,0)]
AT_TESTES [(0,0,0)(0,0,0,0,0,0,0,0,0,1,0,0,0,0,0,0,0,0,0,0,0,0)]
UT_TESTES [(0,0,0)(0,0,0,0,0,0,0,0,1,0,0,2,1,0,0,0,0,0,0,0,0,0)]
bs_TESTES [(0,0,0)(0,0,0,0,0,0,0,0,0,0,0,0,0,0,0,0,0,0,0,0,0,0)]
SD_SCHNEIDER_CELLS [(0,0,1)(0,0,0,1,0,1,6,2,0,0,10,4,2,0,0,0,0,0,0,0,0,0)]
EN_MBN2 [(0,0,0)(0,0,0,0,0,0,0,0,0,0,0,0,0,0,0,0,0,0,1,0,0,0)]
EC_FAT_BODY [(1,0,0)(0,0,0,0,0,0,0,1,0,0,0,6,0,0,0,0,0,0,0,0,0,0)]
OTHERS [(0,1,0)(0,0,0,0,0,0,0,0,0,0,0,0,0,1,1,1,2,4,0,1,1,0)]
********************
Identified_TSS [(18439148)]
Corresponding_TSS_frequencies [(32)]
RE_RIKEN_EMBRYO [(19)]
LD_EMBRYO [(0)]
LP_LARVA_PUPA [(0)]
RH_RIKEN_HEAD [(12)]
HL_HEAD [(0)]
GH_HEAD [(0)]
GM_OVARY [(0)]
AT_TESTES [(0)]
UT_TESTES [(0)]
bs_TESTES [(0)]
SD_SCHNEIDER_CELLS [(0)]
EN_MBN2 [(0)]
EC_FAT_BODY [(0)]
OTHERS [(1)]


Gene CG10333
Chromosome 2L
Transcription_Orientation +
Transcript_Isoform_Coordinates 18602853 18605384 CG10333-PA
Tags_clustered_by_gap_distance [(18602762,18602763,18602765,18602782,18602783,18602793,18602796,18602797,18602855)][(18603357,18603435)]
Corresponding_frequencies_of_gap_distance_clustering [(4,4,1,1,4,2,1,1,2)][(1,1)]
Tags_clustered_by_gap_distance_and_standard_deviation [(18602762,18602763,18602765)(18602782,18602783,18602793,18602796,18602797)(18602855)][(18603357)(18603435)]
Corresponding_frequencies_of_gap_distance_and_standard_deviation_clustering [(4,4,1)(1,4,2,1,1)(2)][(1)(1)]
********************
Tags_after_all_clustering_criterion_removal [(18602762,18602763,18602765)(18602782,18602783,18602793,18602796,18602797)]
Corresponding_frequencies_after_all_clustering_criterion_removal [(4,4,1)(1,4,2,1,1)]
RE_RIKEN_EMBRYO [(0,4,0)(0,4,2,1,1)]
LD_EMBRYO [(0,0,0)(0,0,0,0,0)]
LP_LARVA_PUPA [(0,0,0)(0,0,0,0,0)]
RH_RIKEN_HEAD [(4,0,0)(0,0,0,0,0)]
HL_HEAD [(0,0,0)(0,0,0,0,0)]
GH_HEAD [(0,0,0)(0,0,0,0,0)]
GM_OVARY [(0,0,0)(0,0,0,0,0)]
AT_TESTES [(0,0,0)(0,0,0,0,0)]
UT_TESTES [(0,0,0)(0,0,0,0,0)]
bs_TESTES [(0,0,0)(0,0,0,0,0)]
SD_SCHNEIDER_CELLS [(0,0,0)(0,0,0,0,0)]
EN_MBN2 [(0,0,0)(0,0,0,0,0)]
EC_FAT_BODY [(0,0,0)(0,0,0,0,0)]
OTHERS [(0,0,1)(1,0,0,0,0)]
********************
Identified_TSS [(18602762)]
Corresponding_TSS_frequencies [(4)]
RE_RIKEN_EMBRYO [(0)]
LD_EMBRYO [(0)]
LP_LARVA_PUPA [(0)]
RH_RIKEN_HEAD [(4)]
HL_HEAD [(0)]
GH_HEAD [(0)]
GM_OVARY [(0)]
AT_TESTES [(0)]
UT_TESTES [(0)]
bs_TESTES [(0)]
SD_SCHNEIDER_CELLS [(0)]
EN_MBN2 [(0)]
EC_FAT_BODY [(0)]
OTHERS [(0)]


Gene CG10334
Chromosome 2L
Transcription_Orientation -
Transcript_Isoform_Coordinates 19564926 19564222 CG10334-PG:CG10334-PE:CG10334-PD:CG10334-PA:CG10334-PF:CG10334-PB:CG10334-PC
Tags_clustered_by_gap_distance [(19567543,19567607,19567701)][(19568502,19568520,19568536,19568537,19568539)][(19571516)][(19573159,19573172,19573176,19573194,19573196,19573198,19573200,19573201,19573202,19573206,19573208,19573212,19573219,19573221,19573222,19573233,19573239,19573241,19573253)]
Corresponding_frequencies_of_gap_distance_clustering [(1,1,1)][(1,2,3,2,2)][(3)][(3,1,2,1,1,1,1,1,1,1,1,1,1,2,3,1,1,1,2)]
Tags_clustered_by_gap_distance_and_standard_deviation [(19567543)(19567607)(19567701)][(19568502)(19568520,19568536,19568537,19568539)][(19571516)][(19573159,19573172,19573176)(19573194,19573196,19573198,19573200,19573201,19573202,19573206,19573208,19573212)(19573219,19573221,19573222)(19573233,19573239,19573241)(19573253)]
Corresponding_frequencies_of_gap_distance_and_standard_deviation_clustering [(1)(1)(1)][(1)(2,3,2,2)][(3)][(3,1,2)(1,1,1,1,1,1,1,1,1)(1,2,3)(1,1,1)(2)]
********************
Tags_after_all_clustering_criterion_removal [(19568520,19568536,19568537,19568539)][(19571516)][(19573159,19573172,19573176)(19573194,19573196,19573198,19573200,19573201,19573202,19573206,19573208,19573212)(19573219,19573221,19573222)(19573233,19573239,19573241)]
Corresponding_frequencies_after_all_clustering_criterion_removal [(2,3,2,2)][(3)][(3,1,2)(1,1,1,1,1,1,1,1,1)(1,2,3)(1,1,1)]
RE_RIKEN_EMBRYO [(0,3,0,0)][(3)][(0,0,2)(1,0,0,0,0,0,0,0,0)(1,0,3)(0,1,0)]
LD_EMBRYO [(0,0,0,0)][(0)][(2,0,0)(0,0,0,0,0,0,0,0,0)(0,0,0)(0,0,1)]
LP_LARVA_PUPA [(0,0,0,0)][(0)][(1,0,0)(0,0,0,0,0,0,0,0,0)(0,0,0)(0,0,0)]
RH_RIKEN_HEAD [(0,0,2,2)][(0)][(0,0,0)(0,0,0,0,0,0,0,0,0)(0,0,0)(0,0,0)]
HL_HEAD [(0,0,0,0)][(0)][(0,0,0)(0,0,0,0,0,0,0,0,0)(0,0,0)(0,0,0)]
GH_HEAD [(1,0,0,0)][(0)][(0,1,0)(0,1,0,0,0,1,1,0,0)(0,0,0)(0,0,0)]
GM_OVARY [(0,0,0,0)][(0)][(0,0,0)(0,0,0,0,0,0,0,0,0)(0,0,0)(0,0,0)]
AT_TESTES [(0,0,0,0)][(0)][(0,0,0)(0,0,0,0,0,0,0,0,0)(0,0,0)(0,0,0)]
UT_TESTES [(0,0,0,0)][(0)][(0,0,0)(0,0,0,0,0,0,0,0,0)(0,0,0)(0,0,0)]
bs_TESTES [(0,0,0,0)][(0)][(0,0,0)(0,0,0,0,0,0,0,0,0)(0,0,0)(0,0,0)]
SD_SCHNEIDER_CELLS [(1,0,0,0)][(0)][(0,0,0)(0,0,1,1,1,0,0,1,1)(0,2,0)(1,0,0)]
EN_MBN2 [(0,0,0,0)][(0)][(0,0,0)(0,0,0,0,0,0,0,0,0)(0,0,0)(0,0,0)]
EC_FAT_BODY [(0,0,0,0)][(0)][(0,0,0)(0,0,0,0,0,0,0,0,0)(0,0,0)(0,0,0)]
OTHERS [(0,0,0,0)][(0)][(0,0,0)(0,0,0,0,0,0,0,0,0)(0,0,0)(0,0,0)]
********************
Identified_TSS [(19568536)][(19571516)][(19573159)(19573222)]
Corresponding_TSS_frequencies [(3)][(3)][(3)(3)]
RE_RIKEN_EMBRYO [(3)][(3)][(0)(3)]
LD_EMBRYO [(0)][(0)][(2)(0)]
LP_LARVA_PUPA [(0)][(0)][(1)(0)]
RH_RIKEN_HEAD [(0)][(0)][(0)(0)]
HL_HEAD [(0)][(0)][(0)(0)]
GH_HEAD [(0)][(0)][(0)(0)]
GM_OVARY [(0)][(0)][(0)(0)]
AT_TESTES [(0)][(0)][(0)(0)]
UT_TESTES [(0)][(0)][(0)(0)]
bs_TESTES [(0)][(0)][(0)(0)]
SD_SCHNEIDER_CELLS [(0)][(0)][(0)(0)]
EN_MBN2 [(0)][(0)][(0)(0)]
EC_FAT_BODY [(0)][(0)][(0)(0)]
OTHERS [(0)][(0)][(0)(0)]


Gene CG10336
Chromosome 2L
Transcription_Orientation +
Transcript_Isoform_Coordinates 18685723 18686646 CG10336-PA
                               18685618 18686646 CG10336-PB
Tags_clustered_by_gap_distance [(18685457,18685510)]
Corresponding_frequencies_of_gap_distance_clustering [(1,2)]
Tags_clustered_by_gap_distance_and_standard_deviation [(18685457)(18685510)]
Corresponding_frequencies_of_gap_distance_and_standard_deviation_clustering [(1)(2)]
********************
Tags_after_all_clustering_criterion_removal [(none)]
Corresponding_frequencies_after_all_clustering_criterion_removal [(none)]
RE_RIKEN_EMBRYO [(none)]
LD_EMBRYO [(none)]
LP_LARVA_PUPA [(none)]
RH_RIKEN_HEAD [(none)]
HL_HEAD [(none)]
GH_HEAD [(none)]
GM_OVARY [(none)]
AT_TESTES [(none)]
UT_TESTES [(none)]
bs_TESTES [(none)]
SD_SCHNEIDER_CELLS [(none)]
EN_MBN2 [(none)]
EC_FAT_BODY [(none)]
OTHERS [(none)]
********************
Identified_TSS [(none)]
Corresponding_TSS_frequencies [(none)]
RE_RIKEN_EMBRYO [(none)]
LD_EMBRYO [(none)]
LP_LARVA_PUPA [(none)]
RH_RIKEN_HEAD [(none)]
HL_HEAD [(none)]
GH_HEAD [(none)]
GM_OVARY [(none)]
AT_TESTES [(none)]
UT_TESTES [(none)]
bs_TESTES [(none)]
SD_SCHNEIDER_CELLS [(none)]
EN_MBN2 [(none)]
EC_FAT_BODY [(none)]
OTHERS [(none)]


Gene CG10337
Chromosome 2L
Transcription_Orientation -
Transcript_Isoform_Coordinates 19542740 19541734 CG10337-PA
Tags_clustered_by_gap_distance [(19542843,19542888)]
Corresponding_frequencies_of_gap_distance_clustering [(1,1)]
Tags_clustered_by_gap_distance_and_standard_deviation [(19542843)(19542888)]
Corresponding_frequencies_of_gap_distance_and_standard_deviation_clustering [(1)(1)]
********************
Tags_after_all_clustering_criterion_removal [(none)]
Corresponding_frequencies_after_all_clustering_criterion_removal [(none)]
RE_RIKEN_EMBRYO [(none)]
LD_EMBRYO [(none)]
LP_LARVA_PUPA [(none)]
RH_RIKEN_HEAD [(none)]
HL_HEAD [(none)]
GH_HEAD [(none)]
GM_OVARY [(none)]
AT_TESTES [(none)]
UT_TESTES [(none)]
bs_TESTES [(none)]
SD_SCHNEIDER_CELLS [(none)]
EN_MBN2 [(none)]
EC_FAT_BODY [(none)]
OTHERS [(none)]
********************
Identified_TSS [(none)]
Corresponding_TSS_frequencies [(none)]
RE_RIKEN_EMBRYO [(none)]
LD_EMBRYO [(none)]
LP_LARVA_PUPA [(none)]
RH_RIKEN_HEAD [(none)]
HL_HEAD [(none)]
GH_HEAD [(none)]
GM_OVARY [(none)]
AT_TESTES [(none)]
UT_TESTES [(none)]
bs_TESTES [(none)]
SD_SCHNEIDER_CELLS [(none)]
EN_MBN2 [(none)]
EC_FAT_BODY [(none)]
OTHERS [(none)]


Gene CG10338
Chromosome 2L
Transcription_Orientation +
Transcript_Isoform_Coordinates 18692071 18693814 CG10338-PA
Tags_clustered_by_gap_distance [(18691662,18691687,18691700,18691701,18691721,18691722,18691738,18691752)][(18691981)][(18693237)][(18693400)]
Corresponding_frequencies_of_gap_distance_clustering [(1,1,2,1,1,1,3,1)][(1)][(1)][(2)]
Tags_clustered_by_gap_distance_and_standard_deviation [(18691662)(18691687,18691700,18691701)(18691721,18691722)(18691738,18691752)][(18691981)][(18693237)][(18693400)]
Corresponding_frequencies_of_gap_distance_and_standard_deviation_clustering [(1)(1,2,1)(1,1)(3,1)][(1)][(1)][(2)]
********************
Tags_after_all_clustering_criterion_removal [(18691687,18691700,18691701)(18691738,18691752)]
Corresponding_frequencies_after_all_clustering_criterion_removal [(1,2,1)(3,1)]
RE_RIKEN_EMBRYO [(1,2,1)(3,1)]
LD_EMBRYO [(0,0,0)(0,0)]
LP_LARVA_PUPA [(0,0,0)(0,0)]
RH_RIKEN_HEAD [(0,0,0)(0,0)]
HL_HEAD [(0,0,0)(0,0)]
GH_HEAD [(0,0,0)(0,0)]
GM_OVARY [(0,0,0)(0,0)]
AT_TESTES [(0,0,0)(0,0)]
UT_TESTES [(0,0,0)(0,0)]
bs_TESTES [(0,0,0)(0,0)]
SD_SCHNEIDER_CELLS [(0,0,0)(0,0)]
EN_MBN2 [(0,0,0)(0,0)]
EC_FAT_BODY [(0,0,0)(0,0)]
OTHERS [(0,0,0)(0,0)]
********************
Identified_TSS [(18691738)]
Corresponding_TSS_frequencies [(3)]
RE_RIKEN_EMBRYO [(3)]
LD_EMBRYO [(0)]
LP_LARVA_PUPA [(0)]
RH_RIKEN_HEAD [(0)]
HL_HEAD [(0)]
GH_HEAD [(0)]
GM_OVARY [(0)]
AT_TESTES [(0)]
UT_TESTES [(0)]
bs_TESTES [(0)]
SD_SCHNEIDER_CELLS [(0)]
EN_MBN2 [(0)]
EC_FAT_BODY [(0)]
OTHERS [(0)]


Gene CG10341
Chromosome 2L
Transcription_Orientation +
Transcript_Isoform_Coordinates 18694764 18696517 CG10341-PA
Tags_clustered_by_gap_distance [(18694648,18694662,18694664,18694672,18694691,18694706)]
Corresponding_frequencies_of_gap_distance_clustering [(1,1,2,1,1,1)]
Tags_clustered_by_gap_distance_and_standard_deviation [(18694648,18694662,18694664,18694672)(18694691)(18694706)]
Corresponding_frequencies_of_gap_distance_and_standard_deviation_clustering [(1,1,2,1)(1)(1)]
********************
Tags_after_all_clustering_criterion_removal [(18694648,18694662,18694664,18694672)]
Corresponding_frequencies_after_all_clustering_criterion_removal [(1,1,2,1)]
RE_RIKEN_EMBRYO [(1,0,0,0)]
LD_EMBRYO [(0,0,0,0)]
LP_LARVA_PUPA [(0,0,0,0)]
RH_RIKEN_HEAD [(0,0,0,0)]
HL_HEAD [(0,0,0,0)]
GH_HEAD [(0,0,0,1)]
GM_OVARY [(0,0,2,0)]
AT_TESTES [(0,0,0,0)]
UT_TESTES [(0,0,0,0)]
bs_TESTES [(0,0,0,0)]
SD_SCHNEIDER_CELLS [(0,1,0,0)]
EN_MBN2 [(0,0,0,0)]
EC_FAT_BODY [(0,0,0,0)]
OTHERS [(0,0,0,0)]
********************
Identified_TSS [(none)]
Corresponding_TSS_frequencies [(none)]
RE_RIKEN_EMBRYO [(none)]
LD_EMBRYO [(none)]
LP_LARVA_PUPA [(none)]
RH_RIKEN_HEAD [(none)]
HL_HEAD [(none)]
GH_HEAD [(none)]
GM_OVARY [(none)]
AT_TESTES [(none)]
UT_TESTES [(none)]
bs_TESTES [(none)]
SD_SCHNEIDER_CELLS [(none)]
EN_MBN2 [(none)]
EC_FAT_BODY [(none)]
OTHERS [(none)]


Gene CG10343
Chromosome 2L
Transcription_Orientation +
Transcript_Isoform_Coordinates 18699482 18700265 CG10343-PA
Tags_clustered_by_gap_distance [(18699396,18699398,18699417,18699428)][(18699576)]
Corresponding_frequencies_of_gap_distance_clustering [(1,1,1,1)][(1)]
Tags_clustered_by_gap_distance_and_standard_deviation [(18699396,18699398)(18699417,18699428)][(18699576)]
Corresponding_frequencies_of_gap_distance_and_standard_deviation_clustering [(1,1)(1,1)][(1)]
********************
Tags_after_all_clustering_criterion_removal [(none)]
Corresponding_frequencies_after_all_clustering_criterion_removal [(none)]
RE_RIKEN_EMBRYO [(none)]
LD_EMBRYO [(none)]
LP_LARVA_PUPA [(none)]
RH_RIKEN_HEAD [(none)]
HL_HEAD [(none)]
GH_HEAD [(none)]
GM_OVARY [(none)]
AT_TESTES [(none)]
UT_TESTES [(none)]
bs_TESTES [(none)]
SD_SCHNEIDER_CELLS [(none)]
EN_MBN2 [(none)]
EC_FAT_BODY [(none)]
OTHERS [(none)]
********************
Identified_TSS [(none)]
Corresponding_TSS_frequencies [(none)]
RE_RIKEN_EMBRYO [(none)]
LD_EMBRYO [(none)]
LP_LARVA_PUPA [(none)]
RH_RIKEN_HEAD [(none)]
HL_HEAD [(none)]
GH_HEAD [(none)]
GM_OVARY [(none)]
AT_TESTES [(none)]
UT_TESTES [(none)]
bs_TESTES [(none)]
SD_SCHNEIDER_CELLS [(none)]
EN_MBN2 [(none)]
EC_FAT_BODY [(none)]
OTHERS [(none)]


Gene CG10346
Chromosome 2L
Transcription_Orientation +
Transcript_Isoform_Coordinates 18704867 18706983 CG10346-PA
Tags_clustered_by_gap_distance [(18704778,18704781,18704796,18704809,18704811,18704816)][(18705000)][(18706250)]
Corresponding_frequencies_of_gap_distance_clustering [(2,2,1,2,1,1)][(1)][(1)]
Tags_clustered_by_gap_distance_and_standard_deviation [(18704778,18704781)(18704796,18704809,18704811,18704816)][(18705000)][(18706250)]
Corresponding_frequencies_of_gap_distance_and_standard_deviation_clustering [(2,2)(1,2,1,1)][(1)][(1)]
********************
Tags_after_all_clustering_criterion_removal [(18704778,18704781)(18704796,18704809,18704811,18704816)]
Corresponding_frequencies_after_all_clustering_criterion_removal [(2,2)(1,2,1,1)]
RE_RIKEN_EMBRYO [(2,2)(1,2,0,0)]
LD_EMBRYO [(0,0)(0,0,0,1)]
LP_LARVA_PUPA [(0,0)(0,0,0,0)]
RH_RIKEN_HEAD [(0,0)(0,0,0,0)]
HL_HEAD [(0,0)(0,0,0,0)]
GH_HEAD [(0,0)(0,0,0,0)]
GM_OVARY [(0,0)(0,0,0,0)]
AT_TESTES [(0,0)(0,0,0,0)]
UT_TESTES [(0,0)(0,0,0,0)]
bs_TESTES [(0,0)(0,0,0,0)]
SD_SCHNEIDER_CELLS [(0,0)(0,0,1,0)]
EN_MBN2 [(0,0)(0,0,0,0)]
EC_FAT_BODY [(0,0)(0,0,0,0)]
OTHERS [(0,0)(0,0,0,0)]
********************
Identified_TSS [(18704778)(18704809)]
Corresponding_TSS_frequencies [(2)(2)]
RE_RIKEN_EMBRYO [(2)(2)]
LD_EMBRYO [(0)(0)]
LP_LARVA_PUPA [(0)(0)]
RH_RIKEN_HEAD [(0)(0)]
HL_HEAD [(0)(0)]
GH_HEAD [(0)(0)]
GM_OVARY [(0)(0)]
AT_TESTES [(0)(0)]
UT_TESTES [(0)(0)]
bs_TESTES [(0)(0)]
SD_SCHNEIDER_CELLS [(0)(0)]
EN_MBN2 [(0)(0)]
EC_FAT_BODY [(0)(0)]
OTHERS [(0)(0)]


Gene CG10354
Chromosome 2L
Transcription_Orientation +
Transcript_Isoform_Coordinates 6908166 6910892 CG10354-PA
Tags_clustered_by_gap_distance [(6909723)]
Corresponding_frequencies_of_gap_distance_clustering [(1)]
Tags_clustered_by_gap_distance_and_standard_deviation [(6909723)]
Corresponding_frequencies_of_gap_distance_and_standard_deviation_clustering [(1)]
********************
Tags_after_all_clustering_criterion_removal [(none)]
Corresponding_frequencies_after_all_clustering_criterion_removal [(none)]
RE_RIKEN_EMBRYO [(none)]
LD_EMBRYO [(none)]
LP_LARVA_PUPA [(none)]
RH_RIKEN_HEAD [(none)]
HL_HEAD [(none)]
GH_HEAD [(none)]
GM_OVARY [(none)]
AT_TESTES [(none)]
UT_TESTES [(none)]
bs_TESTES [(none)]
SD_SCHNEIDER_CELLS [(none)]
EN_MBN2 [(none)]
EC_FAT_BODY [(none)]
OTHERS [(none)]
********************
Identified_TSS [(none)]
Corresponding_TSS_frequencies [(none)]
RE_RIKEN_EMBRYO [(none)]
LD_EMBRYO [(none)]
LP_LARVA_PUPA [(none)]
RH_RIKEN_HEAD [(none)]
HL_HEAD [(none)]
GH_HEAD [(none)]
GM_OVARY [(none)]
AT_TESTES [(none)]
UT_TESTES [(none)]
bs_TESTES [(none)]
SD_SCHNEIDER_CELLS [(none)]
EN_MBN2 [(none)]
EC_FAT_BODY [(none)]
OTHERS [(none)]


Gene CG10360
Chromosome 2L
Transcription_Orientation +
Transcript_Isoform_Coordinates 19538746 19541231 CG10360-PB:CG10360-PA
Tags_clustered_by_gap_distance [(19538375,19538393,19538399,19538403,19538407,19538408,19538413,19538414,19538415,19538418,19538424,19538427,19538428,19538430,19538445,19538447,19538449,19538451,19538452,19538453,19538455,19538458,19538463,19538464,19538465,19538466,19538468,19538469,19538471,19538472,19538474,19538477,19538480,19538482,19538487,19538489,19538491,19538504,19538512,19538515,19538531,19538563,19538576,19538577,19538588,19538589,19538592,19538594,19538599,19538603,19538608,19538628,19538632,19538667,19538702,19538723,19538730,19538732,19538749,19538753,19538834,19538875)][(19540162)][(19540569)][(19540685)][(19540897)]
Corresponding_frequencies_of_gap_distance_clustering [(1,1,1,1,2,1,2,1,1,1,1,1,1,1,2,5,4,1,4,1,1,4,2,2,5,2,3,1,3,3,1,1,3,1,1,1,1,1,1,1,1,2,1,1,1,5,2,1,1,2,1,1,1,1,1,1,2,1,1,2,1,1)][(1)][(1)][(1)][(1)]
Tags_clustered_by_gap_distance_and_standard_deviation [(19538375)(19538393)(19538399,19538403,19538407,19538408,19538413,19538414,19538415,19538418,19538424,19538427,19538428,19538430)(19538445,19538447,19538449,19538451,19538452,19538453,19538455,19538458)(19538463,19538464,19538465,19538466,19538468,19538469,19538471,19538472,19538474,19538477,19538480,19538482,19538487,19538489,19538491)(19538504,19538512,19538515)(19538531)(19538563)(19538576,19538577,19538588,19538589,19538592,19538594,19538599,19538603,19538608)(19538628,19538632)(19538667)(19538702)(19538723,19538730,19538732)(19538749,19538753)(19538834)(19538875)][(19540162)][(19540569)][(19540685)][(19540897)]
Corresponding_frequencies_of_gap_distance_and_standard_deviation_clustering [(1)(1)(1,1,2,1,2,1,1,1,1,1,1,1)(2,5,4,1,4,1,1,4)(2,2,5,2,3,1,3,3,1,1,3,1,1,1,1)(1,1,1)(1)(2)(1,1,1,5,2,1,1,2,1)(1,1)(1)(1)(1,2,1)(1,2)(1)(1)][(1)][(1)][(1)][(1)]
********************
Tags_after_all_clustering_criterion_removal [(19538399,19538403,19538407,19538408,19538413,19538414,19538415,19538418,19538424,19538427,19538428,19538430)(19538445,19538447,19538449,19538451,19538452,19538453,19538455,19538458)(19538463,19538464,19538465,19538466,19538468,19538469,19538471,19538472,19538474,19538477,19538480,19538482,19538487,19538489,19538491)(19538504,19538512,19538515)(19538576,19538577,19538588,19538589,19538592,19538594,19538599,19538603,19538608)(19538723,19538730,19538732)(19538749,19538753)]
Corresponding_frequencies_after_all_clustering_criterion_removal [(1,1,2,1,2,1,1,1,1,1,1,1)(2,5,4,1,4,1,1,4)(2,2,5,2,3,1,3,3,1,1,3,1,1,1,1)(1,1,1)(1,1,1,5,2,1,1,2,1)(1,2,1)(1,2)]
RE_RIKEN_EMBRYO [(1,0,0,0,0,0,0,0,0,0,1,1)(1,5,0,0,0,0,0,0)(0,0,0,0,0,0,0,0,0,0,0,0,0,0,0)(0,0,0)(0,0,0,0,0,0,0,0,0)(0,0,0)(0,0)]
LD_EMBRYO [(0,0,0,1,0,0,1,1,0,0,0,0)(0,0,2,0,1,1,1,3)(0,1,3,0,2,0,2,1,0,1,1,1,1,1,0)(0,1,0)(0,0,0,3,0,0,1,2,0)(1,0,0)(0,0)]
LP_LARVA_PUPA [(0,0,0,0,0,0,0,0,0,0,0,0)(0,0,0,0,0,0,0,0)(1,0,1,1,0,0,0,1,0,0,0,0,0,0,0)(1,0,0)(0,0,1,0,0,0,0,0,0)(0,1,0)(0,0)]
RH_RIKEN_HEAD [(0,0,0,0,0,0,0,0,0,1,0,0)(0,0,0,0,0,0,0,0)(0,0,0,0,0,0,0,0,0,0,0,0,0,0,0)(0,0,0)(0,0,0,0,0,0,0,0,0)(0,0,0)(0,0)]
HL_HEAD [(0,0,0,0,0,0,0,0,0,0,0,0)(0,0,0,0,0,0,0,0)(0,0,0,0,0,0,0,0,0,0,0,0,0,0,0)(0,0,0)(0,0,0,0,0,0,0,0,0)(0,0,0)(0,0)]
GH_HEAD [(0,1,2,0,0,0,0,0,0,0,0,0)(1,0,1,1,3,0,0,1)(1,1,0,1,1,0,1,1,0,0,1,0,0,0,0)(0,0,0)(0,0,0,2,1,1,0,0,0)(0,1,1)(1,0)]
GM_OVARY [(0,0,0,0,0,0,0,0,0,0,0,0)(0,0,0,0,0,0,0,0)(0,0,0,0,0,0,0,0,0,0,0,0,0,0,0)(0,0,0)(0,0,0,0,0,0,0,0,0)(0,0,0)(0,0)]
AT_TESTES [(0,0,0,0,0,0,0,0,0,0,0,0)(0,0,0,0,0,0,0,0)(0,0,0,0,0,0,0,0,0,0,0,0,0,0,0)(0,0,0)(0,0,0,0,0,0,0,0,0)(0,0,0)(0,0)]
UT_TESTES [(0,0,0,0,0,0,0,0,0,0,0,0)(0,0,0,0,0,0,0,0)(0,0,0,0,0,0,0,0,0,0,0,0,0,0,0)(0,0,0)(0,0,0,0,0,0,0,0,0)(0,0,0)(0,0)]
bs_TESTES [(0,0,0,0,0,0,0,0,0,0,0,0)(0,0,0,0,0,0,0,0)(0,0,0,0,0,0,0,0,1,0,0,0,0,0,0)(0,0,0)(0,0,0,0,0,0,0,0,0)(0,0,0)(0,0)]
SD_SCHNEIDER_CELLS [(0,0,0,0,2,1,0,0,1,0,0,0)(0,0,1,0,0,0,0,0)(0,0,1,0,0,1,0,0,0,0,0,0,0,0,0)(0,0,1)(0,0,0,0,0,0,0,0,1)(0,0,0)(0,0)]
EN_MBN2 [(0,0,0,0,0,0,0,0,0,0,0,0)(0,0,0,0,0,0,0,0)(0,0,0,0,0,0,0,0,0,0,1,0,0,0,0)(0,0,0)(1,0,0,0,0,0,0,0,0)(0,0,0)(0,2)]
EC_FAT_BODY [(0,0,0,0,0,0,0,0,0,0,0,0)(0,0,0,0,0,0,0,0)(0,0,0,0,0,0,0,0,0,0,0,0,0,0,0)(0,0,0)(0,0,0,0,0,0,0,0,0)(0,0,0)(0,0)]
OTHERS [(0,0,0,0,0,0,0,0,0,0,0,0)(0,0,0,0,0,0,0,0)(0,0,0,0,0,0,0,0,0,0,0,0,0,0,1)(0,0,0)(0,1,0,0,1,0,0,0,0)(0,0,0)(0,0)]
********************
Identified_TSS [(19538447)]
Corresponding_TSS_frequencies [(5)]
RE_RIKEN_EMBRYO [(5)]
LD_EMBRYO [(0)]
LP_LARVA_PUPA [(0)]
RH_RIKEN_HEAD [(0)]
HL_HEAD [(0)]
GH_HEAD [(0)]
GM_OVARY [(0)]
AT_TESTES [(0)]
UT_TESTES [(0)]
bs_TESTES [(0)]
SD_SCHNEIDER_CELLS [(0)]
EN_MBN2 [(0)]
EC_FAT_BODY [(0)]
OTHERS [(0)]


Gene CG10363
Chromosome 2L
Transcription_Orientation +
Transcript_Isoform_Coordinates 19545775 19552330 CG10363-PA
Tags_clustered_by_gap_distance [(19544435)][(19545622)][(19551630)][(19551861)]
Corresponding_frequencies_of_gap_distance_clustering [(1)][(5)][(1)][(1)]
Tags_clustered_by_gap_distance_and_standard_deviation [(19544435)][(19545622)][(19551630)][(19551861)]
Corresponding_frequencies_of_gap_distance_and_standard_deviation_clustering [(1)][(5)][(1)][(1)]
********************
Tags_after_all_clustering_criterion_removal [(19545622)]
Corresponding_frequencies_after_all_clustering_criterion_removal [(5)]
RE_RIKEN_EMBRYO [(0)]
LD_EMBRYO [(0)]
LP_LARVA_PUPA [(0)]
RH_RIKEN_HEAD [(0)]
HL_HEAD [(0)]
GH_HEAD [(0)]
GM_OVARY [(0)]
AT_TESTES [(0)]
UT_TESTES [(0)]
bs_TESTES [(0)]
SD_SCHNEIDER_CELLS [(0)]
EN_MBN2 [(0)]
EC_FAT_BODY [(0)]
OTHERS [(5)]
********************
Identified_TSS [(19545622)]
Corresponding_TSS_frequencies [(5)]
RE_RIKEN_EMBRYO [(0)]
LD_EMBRYO [(0)]
LP_LARVA_PUPA [(0)]
RH_RIKEN_HEAD [(0)]
HL_HEAD [(0)]
GH_HEAD [(0)]
GM_OVARY [(0)]
AT_TESTES [(0)]
UT_TESTES [(0)]
bs_TESTES [(0)]
SD_SCHNEIDER_CELLS [(0)]
EN_MBN2 [(0)]
EC_FAT_BODY [(0)]
OTHERS [(5)]


Gene CG10364
Chromosome 2L
Transcription_Orientation +
Transcript_Isoform_Coordinates 19573727 19574937 CG10364-PA
Tags_clustered_by_gap_distance [(19573634,19573636,19573639,19573644,19573656,19573658,19573660,19573664,19573667,19573669,19573680,19573689,19573690,19573697,19573706,19573783)]
Corresponding_frequencies_of_gap_distance_clustering [(2,1,4,2,1,1,1,3,1,1,2,1,2,2,1,5)]
Tags_clustered_by_gap_distance_and_standard_deviation [(19573634,19573636,19573639,19573644)(19573656,19573658,19573660,19573664,19573667,19573669)(19573680,19573689,19573690,19573697,19573706)(19573783)]
Corresponding_frequencies_of_gap_distance_and_standard_deviation_clustering [(2,1,4,2)(1,1,1,3,1,1)(2,1,2,2,1)(5)]
********************
Tags_after_all_clustering_criterion_removal [(19573634,19573636,19573639,19573644)(19573656,19573658,19573660,19573664,19573667,19573669)(19573680,19573689,19573690,19573697,19573706)(19573783)]
Corresponding_frequencies_after_all_clustering_criterion_removal [(2,1,4,2)(1,1,1,3,1,1)(2,1,2,2,1)(5)]
RE_RIKEN_EMBRYO [(2,1,4,0)(0,0,1,1,0,0)(0,0,0,0,0)(0)]
LD_EMBRYO [(0,0,0,0)(1,0,0,2,0,0)(2,1,2,2,1)(0)]
LP_LARVA_PUPA [(0,0,0,0)(0,0,0,0,0,1)(0,0,0,0,0)(0)]
RH_RIKEN_HEAD [(0,0,0,0)(0,0,0,0,0,0)(0,0,0,0,0)(0)]
HL_HEAD [(0,0,0,0)(0,0,0,0,0,0)(0,0,0,0,0)(0)]
GH_HEAD [(0,0,0,0)(0,0,0,0,0,0)(0,0,0,0,0)(0)]
GM_OVARY [(0,0,0,0)(0,0,0,0,0,0)(0,0,0,0,0)(0)]
AT_TESTES [(0,0,0,0)(0,0,0,0,0,0)(0,0,0,0,0)(0)]
UT_TESTES [(0,0,0,0)(0,0,0,0,0,0)(0,0,0,0,0)(0)]
bs_TESTES [(0,0,0,0)(0,0,0,0,0,0)(0,0,0,0,0)(0)]
SD_SCHNEIDER_CELLS [(0,0,0,2)(0,1,0,0,1,0)(0,0,0,0,0)(0)]
EN_MBN2 [(0,0,0,0)(0,0,0,0,0,0)(0,0,0,0,0)(0)]
EC_FAT_BODY [(0,0,0,0)(0,0,0,0,0,0)(0,0,0,0,0)(0)]
OTHERS [(0,0,0,0)(0,0,0,0,0,0)(0,0,0,0,0)(5)]
********************
Identified_TSS [(19573639)]
Corresponding_TSS_frequencies [(4)]
RE_RIKEN_EMBRYO [(4)]
LD_EMBRYO [(0)]
LP_LARVA_PUPA [(0)]
RH_RIKEN_HEAD [(0)]
HL_HEAD [(0)]
GH_HEAD [(0)]
GM_OVARY [(0)]
AT_TESTES [(0)]
UT_TESTES [(0)]
bs_TESTES [(0)]
SD_SCHNEIDER_CELLS [(0)]
EN_MBN2 [(0)]
EC_FAT_BODY [(0)]
OTHERS [(0)]


Gene CG10366
Chromosome 2L
Transcription_Orientation +
Transcript_Isoform_Coordinates 19580275 19582155 CG10366-PA
Tags_clustered_by_gap_distance [(19580168,19580174,19580183,19580185,19580188,19580192,19580202,19580205,19580218,19580225)][(19581590)]
Corresponding_frequencies_of_gap_distance_clustering [(1,1,2,1,1,1,2,2,1,1)][(1)]
Tags_clustered_by_gap_distance_and_standard_deviation [(19580168,19580174,19580183,19580185,19580188,19580192)(19580202,19580205)(19580218,19580225)][(19581590)]
Corresponding_frequencies_of_gap_distance_and_standard_deviation_clustering [(1,1,2,1,1,1)(2,2)(1,1)][(1)]
********************
Tags_after_all_clustering_criterion_removal [(19580168,19580174,19580183,19580185,19580188,19580192)(19580202,19580205)]
Corresponding_frequencies_after_all_clustering_criterion_removal [(1,1,2,1,1,1)(2,2)]
RE_RIKEN_EMBRYO [(1,1,2,1,0,1)(0,0)]
LD_EMBRYO [(0,0,0,0,0,0)(0,2)]
LP_LARVA_PUPA [(0,0,0,0,0,0)(2,0)]
RH_RIKEN_HEAD [(0,0,0,0,0,0)(0,0)]
HL_HEAD [(0,0,0,0,0,0)(0,0)]
GH_HEAD [(0,0,0,0,1,0)(0,0)]
GM_OVARY [(0,0,0,0,0,0)(0,0)]
AT_TESTES [(0,0,0,0,0,0)(0,0)]
UT_TESTES [(0,0,0,0,0,0)(0,0)]
bs_TESTES [(0,0,0,0,0,0)(0,0)]
SD_SCHNEIDER_CELLS [(0,0,0,0,0,0)(0,0)]
EN_MBN2 [(0,0,0,0,0,0)(0,0)]
EC_FAT_BODY [(0,0,0,0,0,0)(0,0)]
OTHERS [(0,0,0,0,0,0)(0,0)]
********************
Identified_TSS [(19580183)]
Corresponding_TSS_frequencies [(2)]
RE_RIKEN_EMBRYO [(2)]
LD_EMBRYO [(0)]
LP_LARVA_PUPA [(0)]
RH_RIKEN_HEAD [(0)]
HL_HEAD [(0)]
GH_HEAD [(0)]
GM_OVARY [(0)]
AT_TESTES [(0)]
UT_TESTES [(0)]
bs_TESTES [(0)]
SD_SCHNEIDER_CELLS [(0)]
EN_MBN2 [(0)]
EC_FAT_BODY [(0)]
OTHERS [(0)]


Gene CG10369
Chromosome 2L
Transcription_Orientation -
Transcript_Isoform_Coordinates 18709464 18707266 CG10369-PA
Tags_clustered_by_gap_distance [(18709316)][(18709638)]
Corresponding_frequencies_of_gap_distance_clustering [(1)][(1)]
Tags_clustered_by_gap_distance_and_standard_deviation [(18709316)][(18709638)]
Corresponding_frequencies_of_gap_distance_and_standard_deviation_clustering [(1)][(1)]
********************
Tags_after_all_clustering_criterion_removal [(none)]
Corresponding_frequencies_after_all_clustering_criterion_removal [(none)]
RE_RIKEN_EMBRYO [(none)]
LD_EMBRYO [(none)]
LP_LARVA_PUPA [(none)]
RH_RIKEN_HEAD [(none)]
HL_HEAD [(none)]
GH_HEAD [(none)]
GM_OVARY [(none)]
AT_TESTES [(none)]
UT_TESTES [(none)]
bs_TESTES [(none)]
SD_SCHNEIDER_CELLS [(none)]
EN_MBN2 [(none)]
EC_FAT_BODY [(none)]
OTHERS [(none)]
********************
Identified_TSS [(none)]
Corresponding_TSS_frequencies [(none)]
RE_RIKEN_EMBRYO [(none)]
LD_EMBRYO [(none)]
LP_LARVA_PUPA [(none)]
RH_RIKEN_HEAD [(none)]
HL_HEAD [(none)]
GH_HEAD [(none)]
GM_OVARY [(none)]
AT_TESTES [(none)]
UT_TESTES [(none)]
bs_TESTES [(none)]
SD_SCHNEIDER_CELLS [(none)]
EN_MBN2 [(none)]
EC_FAT_BODY [(none)]
OTHERS [(none)]


Gene CG10372
Chromosome 2L
Transcription_Orientation -
Transcript_Isoform_Coordinates 18704167 18702462 CG10372-PA
Tags_clustered_by_gap_distance [(18703005)][(18704412,18704420,18704430,18704438,18704456,18704459,18704462,18704465,18704466,18704467,18704468,18704469,18704471,18704472,18704473,18704475,18704477,18704478,18704480,18704481,18704483,18704485,18704486,18704488,18704489,18704490,18704494,18704497,18704498,18704501,18704502,18704506,18704508,18704522,18704526,18704539,18704580,18704586)]
Corresponding_frequencies_of_gap_distance_clustering [(1)][(1,1,1,1,1,1,2,1,1,1,1,5,1,2,5,2,1,2,2,3,1,2,1,1,1,2,1,1,2,1,1,1,1,1,1,1,1,1)]
Tags_clustered_by_gap_distance_and_standard_deviation [(18703005)][(18704412,18704420)(18704430,18704438)(18704456,18704459,18704462,18704465,18704466,18704467,18704468,18704469,18704471,18704472,18704473,18704475,18704477,18704478,18704480,18704481,18704483,18704485,18704486,18704488,18704489,18704490)(18704494,18704497,18704498,18704501,18704502,18704506,18704508)(18704522,18704526,18704539)(18704580,18704586)]
Corresponding_frequencies_of_gap_distance_and_standard_deviation_clustering [(1)][(1,1)(1,1)(1,1,2,1,1,1,1,5,1,2,5,2,1,2,2,3,1,2,1,1,1,2)(1,1,2,1,1,1,1)(1,1,1)(1,1)]
********************
Tags_after_all_clustering_criterion_removal [(18704456,18704459,18704462,18704465,18704466,18704467,18704468,18704469,18704471,18704472,18704473,18704475,18704477,18704478,18704480,18704481,18704483,18704485,18704486,18704488,18704489,18704490)(18704494,18704497,18704498,18704501,18704502,18704506,18704508)(18704522,18704526,18704539)]
Corresponding_frequencies_after_all_clustering_criterion_removal [(1,1,2,1,1,1,1,5,1,2,5,2,1,2,2,3,1,2,1,1,1,2)(1,1,2,1,1,1,1)(1,1,1)]
RE_RIKEN_EMBRYO [(0,0,0,0,0,0,0,0,0,0,0,0,0,0,0,0,0,0,0,1,1,0)(1,1,2,1,0,0,0)(1,1,0)]
LD_EMBRYO [(1,0,2,1,1,0,1,3,0,2,5,2,1,1,0,2,0,0,0,0,0,0)(0,0,0,0,1,0,1)(0,0,0)]
LP_LARVA_PUPA [(0,1,0,0,0,1,0,0,0,0,0,0,0,0,0,0,0,0,0,0,0,1)(0,0,0,0,0,0,0)(0,0,0)]
RH_RIKEN_HEAD [(0,0,0,0,0,0,0,0,0,0,0,0,0,0,0,0,0,0,0,0,0,0)(0,0,0,0,0,1,0)(0,0,0)]
HL_HEAD [(0,0,0,0,0,0,0,0,0,0,0,0,0,0,0,0,0,0,0,0,0,0)(0,0,0,0,0,0,0)(0,0,0)]
GH_HEAD [(0,0,0,0,0,0,0,0,0,0,0,0,0,0,0,0,0,0,0,0,0,1)(0,0,0,0,0,0,0)(0,0,0)]
GM_OVARY [(0,0,0,0,0,0,0,0,0,0,0,0,0,1,0,0,0,0,1,0,0,0)(0,0,0,0,0,0,0)(0,0,0)]
AT_TESTES [(0,0,0,0,0,0,0,0,0,0,0,0,0,0,0,0,0,0,0,0,0,0)(0,0,0,0,0,0,0)(0,0,0)]
UT_TESTES [(0,0,0,0,0,0,0,0,0,0,0,0,0,0,0,0,0,0,0,0,0,0)(0,0,0,0,0,0,0)(0,0,0)]
bs_TESTES [(0,0,0,0,0,0,0,0,0,0,0,0,0,0,0,0,0,0,0,0,0,0)(0,0,0,0,0,0,0)(0,0,1)]
SD_SCHNEIDER_CELLS [(0,0,0,0,0,0,0,2,1,0,0,0,0,0,2,1,1,2,0,0,0,0)(0,0,0,0,0,0,0)(0,0,0)]
EN_MBN2 [(0,0,0,0,0,0,0,0,0,0,0,0,0,0,0,0,0,0,0,0,0,0)(0,0,0,0,0,0,0)(0,0,0)]
EC_FAT_BODY [(0,0,0,0,0,0,0,0,0,0,0,0,0,0,0,0,0,0,0,0,0,0)(0,0,0,0,0,0,0)(0,0,0)]
OTHERS [(0,0,0,0,0,0,0,0,0,0,0,0,0,0,0,0,0,0,0,0,0,0)(0,0,0,0,0,0,0)(0,0,0)]
********************
Identified_TSS [(18704498)]
Corresponding_TSS_frequencies [(2)]
RE_RIKEN_EMBRYO [(2)]
LD_EMBRYO [(0)]
LP_LARVA_PUPA [(0)]
RH_RIKEN_HEAD [(0)]
HL_HEAD [(0)]
GH_HEAD [(0)]
GM_OVARY [(0)]
AT_TESTES [(0)]
UT_TESTES [(0)]
bs_TESTES [(0)]
SD_SCHNEIDER_CELLS [(0)]
EN_MBN2 [(0)]
EC_FAT_BODY [(0)]
OTHERS [(0)]


Gene CG10376
Chromosome 2L
Transcription_Orientation -
Transcript_Isoform_Coordinates 18698842 18697556 CG10376-PA
Tags_clustered_by_gap_distance [(18698991)]
Corresponding_frequencies_of_gap_distance_clustering [(1)]
Tags_clustered_by_gap_distance_and_standard_deviation [(18698991)]
Corresponding_frequencies_of_gap_distance_and_standard_deviation_clustering [(1)]
********************
Tags_after_all_clustering_criterion_removal [(none)]
Corresponding_frequencies_after_all_clustering_criterion_removal [(none)]
RE_RIKEN_EMBRYO [(none)]
LD_EMBRYO [(none)]
LP_LARVA_PUPA [(none)]
RH_RIKEN_HEAD [(none)]
HL_HEAD [(none)]
GH_HEAD [(none)]
GM_OVARY [(none)]
AT_TESTES [(none)]
UT_TESTES [(none)]
bs_TESTES [(none)]
SD_SCHNEIDER_CELLS [(none)]
EN_MBN2 [(none)]
EC_FAT_BODY [(none)]
OTHERS [(none)]
********************
Identified_TSS [(none)]
Corresponding_TSS_frequencies [(none)]
RE_RIKEN_EMBRYO [(none)]
LD_EMBRYO [(none)]
LP_LARVA_PUPA [(none)]
RH_RIKEN_HEAD [(none)]
HL_HEAD [(none)]
GH_HEAD [(none)]
GM_OVARY [(none)]
AT_TESTES [(none)]
UT_TESTES [(none)]
bs_TESTES [(none)]
SD_SCHNEIDER_CELLS [(none)]
EN_MBN2 [(none)]
EC_FAT_BODY [(none)]
OTHERS [(none)]


Gene CG10377
Chromosome 2L
Transcription_Orientation +
Transcript_Isoform_Coordinates 6923906 6925455 CG10377-PC:CG10377-PA:CG10377-PB
Tags_clustered_by_gap_distance [(6915526)][(6920686,6920708,6920721,6920723,6920724,6920725,6920727,6920730,6920732,6920733,6920734,6920738,6920740,6920741,6920743,6920744,6920747,6920748,6920749,6920750,6920751,6920752,6920753,6920754,6920757,6920761,6920762,6920767,6920769)][(6921286)][(6921645,6921666)][(6922784)][(6924276)]
Corresponding_frequencies_of_gap_distance_clustering [(1)][(1,2,1,10,18,1,2,1,2,2,4,1,2,3,8,5,14,5,5,10,6,11,2,4,2,1,1,1,1)][(1)][(1,1)][(2)][(1)]
Tags_clustered_by_gap_distance_and_standard_deviation [(6915526)][(6920686)(6920708)(6920721,6920723,6920724,6920725,6920727,6920730,6920732,6920733,6920734)(6920738,6920740,6920741,6920743,6920744,6920747,6920748,6920749,6920750,6920751,6920752,6920753,6920754,6920757,6920761,6920762)(6920767,6920769)][(6921286)][(6921645)(6921666)][(6922784)][(6924276)]
Corresponding_frequencies_of_gap_distance_and_standard_deviation_clustering [(1)][(1)(2)(1,10,18,1,2,1,2,2,4)(1,2,3,8,5,14,5,5,10,6,11,2,4,2,1,1)(1,1)][(1)][(1)(1)][(2)][(1)]
********************
Tags_after_all_clustering_criterion_removal [(6920721,6920723,6920724,6920725,6920727,6920730,6920732,6920733,6920734)(6920738,6920740,6920741,6920743,6920744,6920747,6920748,6920749,6920750,6920751,6920752,6920753,6920754,6920757,6920761,6920762)]
Corresponding_frequencies_after_all_clustering_criterion_removal [(1,10,18,1,2,1,2,2,4)(1,2,3,8,5,14,5,5,10,6,11,2,4,2,1,1)]
RE_RIKEN_EMBRYO [(0,7,17,1,2,0,2,1,3)(0,0,0,0,0,0,2,0,1,2,0,0,0,0,0,0)]
LD_EMBRYO [(0,0,0,0,0,1,0,0,0)(0,1,1,4,3,10,2,4,6,3,11,2,3,0,1,0)]
LP_LARVA_PUPA [(0,0,0,0,0,0,0,0,0)(0,0,0,0,2,0,0,0,0,0,0,0,0,0,0,0)]
RH_RIKEN_HEAD [(0,0,0,0,0,0,0,0,0)(0,0,0,0,0,0,0,0,0,0,0,0,0,0,0,0)]
HL_HEAD [(0,0,0,0,0,0,0,0,0)(0,0,0,0,0,0,0,0,0,0,0,0,0,0,0,0)]
GH_HEAD [(0,0,0,0,0,0,0,0,1)(0,0,0,0,0,0,0,0,0,0,0,0,0,0,0,0)]
GM_OVARY [(0,0,0,0,0,0,0,0,0)(1,1,0,4,0,2,0,0,3,1,0,0,1,2,0,1)]
AT_TESTES [(0,0,0,0,0,0,0,0,0)(0,0,0,0,0,0,0,0,0,0,0,0,0,0,0,0)]
UT_TESTES [(0,0,0,0,0,0,0,0,0)(0,0,0,0,0,0,0,0,0,0,0,0,0,0,0,0)]
bs_TESTES [(0,0,0,0,0,0,0,0,0)(0,0,0,0,0,0,0,0,0,0,0,0,0,0,0,0)]
SD_SCHNEIDER_CELLS [(1,0,0,0,0,0,0,0,0)(0,0,2,0,0,2,1,1,0,0,0,0,0,0,0,0)]
EN_MBN2 [(0,0,0,0,0,0,0,0,0)(0,0,0,0,0,0,0,0,0,0,0,0,0,0,0,0)]
EC_FAT_BODY [(0,0,0,0,0,0,0,0,0)(0,0,0,0,0,0,0,0,0,0,0,0,0,0,0,0)]
OTHERS [(0,3,1,0,0,0,0,1,0)(0,0,0,0,0,0,0,0,0,0,0,0,0,0,0,0)]
********************
Identified_TSS [(6920724)]
Corresponding_TSS_frequencies [(18)]
RE_RIKEN_EMBRYO [(17)]
LD_EMBRYO [(0)]
LP_LARVA_PUPA [(0)]
RH_RIKEN_HEAD [(0)]
HL_HEAD [(0)]
GH_HEAD [(0)]
GM_OVARY [(0)]
AT_TESTES [(0)]
UT_TESTES [(0)]
bs_TESTES [(0)]
SD_SCHNEIDER_CELLS [(0)]
EN_MBN2 [(0)]
EC_FAT_BODY [(0)]
OTHERS [(1)]


Gene CG10383
Chromosome 2L
Transcription_Orientation -
Transcript_Isoform_Coordinates 18691053 18687046 CG10383-PA
Tags_clustered_by_gap_distance [(18688705)][(18689383)][(18691050,18691075)][(18691180,18691195,18691240,18691290,18691293,18691297,18691298,18691318,18691319,18691323,18691328,18691351)]
Corresponding_frequencies_of_gap_distance_clustering [(1)][(1)][(1,1)][(1,1,1,1,2,1,1,6,1,1,2,2)]
Tags_clustered_by_gap_distance_and_standard_deviation [(18688705)][(18689383)][(18691050)(18691075)][(18691180)(18691195)(18691240)(18691290,18691293,18691297,18691298)(18691318,18691319,18691323,18691328)(18691351)]
Corresponding_frequencies_of_gap_distance_and_standard_deviation_clustering [(1)][(1)][(1)(1)][(1)(1)(1)(1,2,1,1)(6,1,1,2)(2)]
********************
Tags_after_all_clustering_criterion_removal [(18691290,18691293,18691297,18691298)(18691318,18691319,18691323,18691328)]
Corresponding_frequencies_after_all_clustering_criterion_removal [(1,2,1,1)(6,1,1,2)]
RE_RIKEN_EMBRYO [(0,0,0,0)(0,0,0,0)]
LD_EMBRYO [(0,0,0,0)(0,0,1,2)]
LP_LARVA_PUPA [(0,0,0,1)(0,0,0,0)]
RH_RIKEN_HEAD [(0,0,0,0)(6,0,0,0)]
HL_HEAD [(0,0,0,0)(0,0,0,0)]
GH_HEAD [(1,0,0,0)(0,0,0,0)]
GM_OVARY [(0,0,0,0)(0,0,0,0)]
AT_TESTES [(0,0,0,0)(0,0,0,0)]
UT_TESTES [(0,0,0,0)(0,0,0,0)]
bs_TESTES [(0,0,0,0)(0,0,0,0)]
SD_SCHNEIDER_CELLS [(0,2,1,0)(0,1,0,0)]
EN_MBN2 [(0,0,0,0)(0,0,0,0)]
EC_FAT_BODY [(0,0,0,0)(0,0,0,0)]
OTHERS [(0,0,0,0)(0,0,0,0)]
********************
Identified_TSS [(18691293)(18691318)]
Corresponding_TSS_frequencies [(2)(6)]
RE_RIKEN_EMBRYO [(0)(0)]
LD_EMBRYO [(0)(0)]
LP_LARVA_PUPA [(0)(0)]
RH_RIKEN_HEAD [(0)(6)]
HL_HEAD [(0)(0)]
GH_HEAD [(0)(0)]
GM_OVARY [(0)(0)]
AT_TESTES [(0)(0)]
UT_TESTES [(0)(0)]
bs_TESTES [(0)(0)]
SD_SCHNEIDER_CELLS [(2)(0)]
EN_MBN2 [(0)(0)]
EC_FAT_BODY [(0)(0)]
OTHERS [(0)(0)]


Gene CG10385
Chromosome 2L
Transcription_Orientation -
Transcript_Isoform_Coordinates 18684354 18681175 CG10385-PA
Tags_clustered_by_gap_distance [(18683224,18683228)][(18683372,18683471)][(18683597)][(18684702)]
Corresponding_frequencies_of_gap_distance_clustering [(2,1)][(1,1)][(1)][(1)]
Tags_clustered_by_gap_distance_and_standard_deviation [(18683224,18683228)][(18683372)(18683471)][(18683597)][(18684702)]
Corresponding_frequencies_of_gap_distance_and_standard_deviation_clustering [(2,1)][(1)(1)][(1)][(1)]
********************
Tags_after_all_clustering_criterion_removal [(18683224,18683228)]
Corresponding_frequencies_after_all_clustering_criterion_removal [(2,1)]
RE_RIKEN_EMBRYO [(2,0)]
LD_EMBRYO [(0,0)]
LP_LARVA_PUPA [(0,0)]
RH_RIKEN_HEAD [(0,0)]
HL_HEAD [(0,0)]
GH_HEAD [(0,0)]
GM_OVARY [(0,0)]
AT_TESTES [(0,0)]
UT_TESTES [(0,0)]
bs_TESTES [(0,0)]
SD_SCHNEIDER_CELLS [(0,0)]
EN_MBN2 [(0,0)]
EC_FAT_BODY [(0,0)]
OTHERS [(0,1)]
********************
Identified_TSS [(18683224)]
Corresponding_TSS_frequencies [(2)]
RE_RIKEN_EMBRYO [(2)]
LD_EMBRYO [(0)]
LP_LARVA_PUPA [(0)]
RH_RIKEN_HEAD [(0)]
HL_HEAD [(0)]
GH_HEAD [(0)]
GM_OVARY [(0)]
AT_TESTES [(0)]
UT_TESTES [(0)]
bs_TESTES [(0)]
SD_SCHNEIDER_CELLS [(0)]
EN_MBN2 [(0)]
EC_FAT_BODY [(0)]
OTHERS [(0)]


Gene CG10387
Chromosome 2L
Transcription_Orientation -
Transcript_Isoform_Coordinates 18677887 18675634 CG10387-PA
Tags_clustered_by_gap_distance [(18677509)][(18677947)]
Corresponding_frequencies_of_gap_distance_clustering [(1)][(1)]
Tags_clustered_by_gap_distance_and_standard_deviation [(18677509)][(18677947)]
Corresponding_frequencies_of_gap_distance_and_standard_deviation_clustering [(1)][(1)]
********************
Tags_after_all_clustering_criterion_removal [(none)]
Corresponding_frequencies_after_all_clustering_criterion_removal [(none)]
RE_RIKEN_EMBRYO [(none)]
LD_EMBRYO [(none)]
LP_LARVA_PUPA [(none)]
RH_RIKEN_HEAD [(none)]
HL_HEAD [(none)]
GH_HEAD [(none)]
GM_OVARY [(none)]
AT_TESTES [(none)]
UT_TESTES [(none)]
bs_TESTES [(none)]
SD_SCHNEIDER_CELLS [(none)]
EN_MBN2 [(none)]
EC_FAT_BODY [(none)]
OTHERS [(none)]
********************
Identified_TSS [(none)]
Corresponding_TSS_frequencies [(none)]
RE_RIKEN_EMBRYO [(none)]
LD_EMBRYO [(none)]
LP_LARVA_PUPA [(none)]
RH_RIKEN_HEAD [(none)]
HL_HEAD [(none)]
GH_HEAD [(none)]
GM_OVARY [(none)]
AT_TESTES [(none)]
UT_TESTES [(none)]
bs_TESTES [(none)]
SD_SCHNEIDER_CELLS [(none)]
EN_MBN2 [(none)]
EC_FAT_BODY [(none)]
OTHERS [(none)]


Gene CG10391
Chromosome 2L
Transcription_Orientation -
Transcript_Isoform_Coordinates 18648873 18647100 CG10391-PA
Tags_clustered_by_gap_distance [(18647613)][(18648260)][(18648908)]
Corresponding_frequencies_of_gap_distance_clustering [(1)][(1)][(1)]
Tags_clustered_by_gap_distance_and_standard_deviation [(18647613)][(18648260)][(18648908)]
Corresponding_frequencies_of_gap_distance_and_standard_deviation_clustering [(1)][(1)][(1)]
********************
Tags_after_all_clustering_criterion_removal [(none)]
Corresponding_frequencies_after_all_clustering_criterion_removal [(none)]
RE_RIKEN_EMBRYO [(none)]
LD_EMBRYO [(none)]
LP_LARVA_PUPA [(none)]
RH_RIKEN_HEAD [(none)]
HL_HEAD [(none)]
GH_HEAD [(none)]
GM_OVARY [(none)]
AT_TESTES [(none)]
UT_TESTES [(none)]
bs_TESTES [(none)]
SD_SCHNEIDER_CELLS [(none)]
EN_MBN2 [(none)]
EC_FAT_BODY [(none)]
OTHERS [(none)]
********************
Identified_TSS [(none)]
Corresponding_TSS_frequencies [(none)]
RE_RIKEN_EMBRYO [(none)]
LD_EMBRYO [(none)]
LP_LARVA_PUPA [(none)]
RH_RIKEN_HEAD [(none)]
HL_HEAD [(none)]
GH_HEAD [(none)]
GM_OVARY [(none)]
AT_TESTES [(none)]
UT_TESTES [(none)]
bs_TESTES [(none)]
SD_SCHNEIDER_CELLS [(none)]
EN_MBN2 [(none)]
EC_FAT_BODY [(none)]
OTHERS [(none)]


Gene CG10413
Chromosome 2L
Transcription_Orientation -
Transcript_Isoform_Coordinates 18600849 18596539 CG10413-PA
Tags_clustered_by_gap_distance [(18597065)][(18597444)][(18599814)][(18600675)][(18600828,18600871,18600879,18600890,18600891,18600904,18600907,18600920,18600922,18600927,18600938,18600940,18600944,18600950)]
Corresponding_frequencies_of_gap_distance_clustering [(1)][(1)][(1)][(1)][(1,1,2,3,1,1,2,1,1,1,3,1,4,2)]
Tags_clustered_by_gap_distance_and_standard_deviation [(18597065)][(18597444)][(18599814)][(18600675)][(18600828)(18600871,18600879,18600890,18600891)(18600904,18600907)(18600920,18600922,18600927,18600938,18600940,18600944,18600950)]
Corresponding_frequencies_of_gap_distance_and_standard_deviation_clustering [(1)][(1)][(1)][(1)][(1)(1,2,3,1)(1,2)(1,1,1,3,1,4,2)]
********************
Tags_after_all_clustering_criterion_removal [(18600871,18600879,18600890,18600891)(18600904,18600907)(18600920,18600922,18600927,18600938,18600940,18600944,18600950)]
Corresponding_frequencies_after_all_clustering_criterion_removal [(1,2,3,1)(1,2)(1,1,1,3,1,4,2)]
RE_RIKEN_EMBRYO [(0,0,3,1)(1,0)(0,0,0,2,1,4,2)]
LD_EMBRYO [(1,0,0,0)(0,1)(1,1,0,0,0,0,0)]
LP_LARVA_PUPA [(0,1,0,0)(0,0)(0,0,0,0,0,0,0)]
RH_RIKEN_HEAD [(0,0,0,0)(0,0)(0,0,0,1,0,0,0)]
HL_HEAD [(0,0,0,0)(0,0)(0,0,0,0,0,0,0)]
GH_HEAD [(0,1,0,0)(0,0)(0,0,1,0,0,0,0)]
GM_OVARY [(0,0,0,0)(0,0)(0,0,0,0,0,0,0)]
AT_TESTES [(0,0,0,0)(0,0)(0,0,0,0,0,0,0)]
UT_TESTES [(0,0,0,0)(0,0)(0,0,0,0,0,0,0)]
bs_TESTES [(0,0,0,0)(0,0)(0,0,0,0,0,0,0)]
SD_SCHNEIDER_CELLS [(0,0,0,0)(0,1)(0,0,0,0,0,0,0)]
EN_MBN2 [(0,0,0,0)(0,0)(0,0,0,0,0,0,0)]
EC_FAT_BODY [(0,0,0,0)(0,0)(0,0,0,0,0,0,0)]
OTHERS [(0,0,0,0)(0,0)(0,0,0,0,0,0,0)]
********************
Identified_TSS [(18600890)(18600944)]
Corresponding_TSS_frequencies [(3)(4)]
RE_RIKEN_EMBRYO [(3)(4)]
LD_EMBRYO [(0)(0)]
LP_LARVA_PUPA [(0)(0)]
RH_RIKEN_HEAD [(0)(0)]
HL_HEAD [(0)(0)]
GH_HEAD [(0)(0)]
GM_OVARY [(0)(0)]
AT_TESTES [(0)(0)]
UT_TESTES [(0)(0)]
bs_TESTES [(0)(0)]
SD_SCHNEIDER_CELLS [(0)(0)]
EN_MBN2 [(0)(0)]
EC_FAT_BODY [(0)(0)]
OTHERS [(0)(0)]


Gene CG10414
Chromosome 2L
Transcription_Orientation -
Transcript_Isoform_Coordinates 18608107 18605536 CG10414-PA
Tags_clustered_by_gap_distance [(18608101,18608131,18608171,18608179,18608192)]
Corresponding_frequencies_of_gap_distance_clustering [(1,1,1,1,1)]
Tags_clustered_by_gap_distance_and_standard_deviation [(18608101)(18608131)(18608171,18608179)(18608192)]
Corresponding_frequencies_of_gap_distance_and_standard_deviation_clustering [(1)(1)(1,1)(1)]
********************
Tags_after_all_clustering_criterion_removal [(none)]
Corresponding_frequencies_after_all_clustering_criterion_removal [(none)]
RE_RIKEN_EMBRYO [(none)]
LD_EMBRYO [(none)]
LP_LARVA_PUPA [(none)]
RH_RIKEN_HEAD [(none)]
HL_HEAD [(none)]
GH_HEAD [(none)]
GM_OVARY [(none)]
AT_TESTES [(none)]
UT_TESTES [(none)]
bs_TESTES [(none)]
SD_SCHNEIDER_CELLS [(none)]
EN_MBN2 [(none)]
EC_FAT_BODY [(none)]
OTHERS [(none)]
********************
Identified_TSS [(none)]
Corresponding_TSS_frequencies [(none)]
RE_RIKEN_EMBRYO [(none)]
LD_EMBRYO [(none)]
LP_LARVA_PUPA [(none)]
RH_RIKEN_HEAD [(none)]
HL_HEAD [(none)]
GH_HEAD [(none)]
GM_OVARY [(none)]
AT_TESTES [(none)]
UT_TESTES [(none)]
bs_TESTES [(none)]
SD_SCHNEIDER_CELLS [(none)]
EN_MBN2 [(none)]
EC_FAT_BODY [(none)]
OTHERS [(none)]


Gene CG10428
Chromosome 2L
Transcription_Orientation +
Transcript_Isoform_Coordinates 18944927 18946853 CG10428-PA
Tags_clustered_by_gap_distance [(18944826,18944833,18944837,18944839,18944840,18944842,18944845)][(18945692)]
Corresponding_frequencies_of_gap_distance_clustering [(1,1,1,1,1,2,1)][(1)]
Tags_clustered_by_gap_distance_and_standard_deviation [(18944826,18944833,18944837,18944839,18944840,18944842,18944845)][(18945692)]
Corresponding_frequencies_of_gap_distance_and_standard_deviation_clustering [(1,1,1,1,1,2,1)][(1)]
********************
Tags_after_all_clustering_criterion_removal [(18944826,18944833,18944837,18944839,18944840,18944842,18944845)]
Corresponding_frequencies_after_all_clustering_criterion_removal [(1,1,1,1,1,2,1)]
RE_RIKEN_EMBRYO [(1,0,0,0,0,0,0)]
LD_EMBRYO [(0,1,1,1,1,2,1)]
LP_LARVA_PUPA [(0,0,0,0,0,0,0)]
RH_RIKEN_HEAD [(0,0,0,0,0,0,0)]
HL_HEAD [(0,0,0,0,0,0,0)]
GH_HEAD [(0,0,0,0,0,0,0)]
GM_OVARY [(0,0,0,0,0,0,0)]
AT_TESTES [(0,0,0,0,0,0,0)]
UT_TESTES [(0,0,0,0,0,0,0)]
bs_TESTES [(0,0,0,0,0,0,0)]
SD_SCHNEIDER_CELLS [(0,0,0,0,0,0,0)]
EN_MBN2 [(0,0,0,0,0,0,0)]
EC_FAT_BODY [(0,0,0,0,0,0,0)]
OTHERS [(0,0,0,0,0,0,0)]
********************
Identified_TSS [(none)]
Corresponding_TSS_frequencies [(none)]
RE_RIKEN_EMBRYO [(none)]
LD_EMBRYO [(none)]
LP_LARVA_PUPA [(none)]
RH_RIKEN_HEAD [(none)]
HL_HEAD [(none)]
GH_HEAD [(none)]
GM_OVARY [(none)]
AT_TESTES [(none)]
UT_TESTES [(none)]
bs_TESTES [(none)]
SD_SCHNEIDER_CELLS [(none)]
EN_MBN2 [(none)]
EC_FAT_BODY [(none)]
OTHERS [(none)]


Gene CG10431
Chromosome 2L
Transcription_Orientation +
Transcript_Isoform_Coordinates 18970901 18973051 CG10431-PA
Tags_clustered_by_gap_distance [(18972897)]
Corresponding_frequencies_of_gap_distance_clustering [(1)]
Tags_clustered_by_gap_distance_and_standard_deviation [(18972897)]
Corresponding_frequencies_of_gap_distance_and_standard_deviation_clustering [(1)]
********************
Tags_after_all_clustering_criterion_removal [(none)]
Corresponding_frequencies_after_all_clustering_criterion_removal [(none)]
RE_RIKEN_EMBRYO [(none)]
LD_EMBRYO [(none)]
LP_LARVA_PUPA [(none)]
RH_RIKEN_HEAD [(none)]
HL_HEAD [(none)]
GH_HEAD [(none)]
GM_OVARY [(none)]
AT_TESTES [(none)]
UT_TESTES [(none)]
bs_TESTES [(none)]
SD_SCHNEIDER_CELLS [(none)]
EN_MBN2 [(none)]
EC_FAT_BODY [(none)]
OTHERS [(none)]
********************
Identified_TSS [(none)]
Corresponding_TSS_frequencies [(none)]
RE_RIKEN_EMBRYO [(none)]
LD_EMBRYO [(none)]
LP_LARVA_PUPA [(none)]
RH_RIKEN_HEAD [(none)]
HL_HEAD [(none)]
GH_HEAD [(none)]
GM_OVARY [(none)]
AT_TESTES [(none)]
UT_TESTES [(none)]
bs_TESTES [(none)]
SD_SCHNEIDER_CELLS [(none)]
EN_MBN2 [(none)]
EC_FAT_BODY [(none)]
OTHERS [(none)]


Gene CG10443
Chromosome 2L
Transcription_Orientation +
Transcript_Isoform_Coordinates 19607456 19726091 CG10443-PA
Tags_clustered_by_gap_distance [(50042)][(19602682)][(19640236)][(19653157,19653168)][(19710856)][(19711755,19711772)][(19712995)][(19725178)]
Corresponding_frequencies_of_gap_distance_clustering [(1)][(1)][(1)][(1,1)][(1)][(1,2)][(2)][(1)]
Tags_clustered_by_gap_distance_and_standard_deviation [(50042)][(19602682)][(19640236)][(19653157,19653168)][(19710856)][(19711755,19711772)][(19712995)][(19725178)]
Corresponding_frequencies_of_gap_distance_and_standard_deviation_clustering [(1)][(1)][(1)][(1,1)][(1)][(1,2)][(2)][(1)]
********************
Tags_after_all_clustering_criterion_removal [(19711755,19711772)]
Corresponding_frequencies_after_all_clustering_criterion_removal [(1,2)]
RE_RIKEN_EMBRYO [(0,0)]
LD_EMBRYO [(0,2)]
LP_LARVA_PUPA [(0,0)]
RH_RIKEN_HEAD [(0,0)]
HL_HEAD [(0,0)]
GH_HEAD [(0,0)]
GM_OVARY [(0,0)]
AT_TESTES [(0,0)]
UT_TESTES [(0,0)]
bs_TESTES [(0,0)]
SD_SCHNEIDER_CELLS [(1,0)]
EN_MBN2 [(0,0)]
EC_FAT_BODY [(0,0)]
OTHERS [(0,0)]
********************
Identified_TSS [(none)]
Corresponding_TSS_frequencies [(none)]
RE_RIKEN_EMBRYO [(none)]
LD_EMBRYO [(none)]
LP_LARVA_PUPA [(none)]
RH_RIKEN_HEAD [(none)]
HL_HEAD [(none)]
GH_HEAD [(none)]
GM_OVARY [(none)]
AT_TESTES [(none)]
UT_TESTES [(none)]
bs_TESTES [(none)]
SD_SCHNEIDER_CELLS [(none)]
EN_MBN2 [(none)]
EC_FAT_BODY [(none)]
OTHERS [(none)]


Gene CG10446
Chromosome 2L
Transcription_Orientation +
Transcript_Isoform_Coordinates 19023986 19026392 CG10446-PA
Tags_clustered_by_gap_distance [(19023641,19023724,19023763)][(19023916)]
Corresponding_frequencies_of_gap_distance_clustering [(2,1,1)][(1)]
Tags_clustered_by_gap_distance_and_standard_deviation [(19023641)(19023724)(19023763)][(19023916)]
Corresponding_frequencies_of_gap_distance_and_standard_deviation_clustering [(2)(1)(1)][(1)]
********************
Tags_after_all_clustering_criterion_removal [(none)]
Corresponding_frequencies_after_all_clustering_criterion_removal [(none)]
RE_RIKEN_EMBRYO [(none)]
LD_EMBRYO [(none)]
LP_LARVA_PUPA [(none)]
RH_RIKEN_HEAD [(none)]
HL_HEAD [(none)]
GH_HEAD [(none)]
GM_OVARY [(none)]
AT_TESTES [(none)]
UT_TESTES [(none)]
bs_TESTES [(none)]
SD_SCHNEIDER_CELLS [(none)]
EN_MBN2 [(none)]
EC_FAT_BODY [(none)]
OTHERS [(none)]
********************
Identified_TSS [(none)]
Corresponding_TSS_frequencies [(none)]
RE_RIKEN_EMBRYO [(none)]
LD_EMBRYO [(none)]
LP_LARVA_PUPA [(none)]
RH_RIKEN_HEAD [(none)]
HL_HEAD [(none)]
GH_HEAD [(none)]
GM_OVARY [(none)]
AT_TESTES [(none)]
UT_TESTES [(none)]
bs_TESTES [(none)]
SD_SCHNEIDER_CELLS [(none)]
EN_MBN2 [(none)]
EC_FAT_BODY [(none)]
OTHERS [(none)]


Gene CG10447
Chromosome 2L
Transcription_Orientation +
Transcript_Isoform_Coordinates 19732065 19732652 CG10447-PA
Tags_clustered_by_gap_distance [(19731971,19731975,19731984,19732006,19732007,19732027)][(19732301,19732350)]
Corresponding_frequencies_of_gap_distance_clustering [(1,1,2,1,1,1)][(1,1)]
Tags_clustered_by_gap_distance_and_standard_deviation [(19731971,19731975,19731984)(19732006,19732007)(19732027)][(19732301)(19732350)]
Corresponding_frequencies_of_gap_distance_and_standard_deviation_clustering [(1,1,2)(1,1)(1)][(1)(1)]
********************
Tags_after_all_clustering_criterion_removal [(19731971,19731975,19731984)]
Corresponding_frequencies_after_all_clustering_criterion_removal [(1,1,2)]
RE_RIKEN_EMBRYO [(0,0,0)]
LD_EMBRYO [(0,0,0)]
LP_LARVA_PUPA [(0,0,0)]
RH_RIKEN_HEAD [(0,0,2)]
HL_HEAD [(0,0,0)]
GH_HEAD [(0,0,0)]
GM_OVARY [(0,0,0)]
AT_TESTES [(0,0,0)]
UT_TESTES [(0,0,0)]
bs_TESTES [(0,0,0)]
SD_SCHNEIDER_CELLS [(0,0,0)]
EN_MBN2 [(0,0,0)]
EC_FAT_BODY [(0,0,0)]
OTHERS [(1,1,0)]
********************
Identified_TSS [(none)]
Corresponding_TSS_frequencies [(none)]
RE_RIKEN_EMBRYO [(none)]
LD_EMBRYO [(none)]
LP_LARVA_PUPA [(none)]
RH_RIKEN_HEAD [(none)]
HL_HEAD [(none)]
GH_HEAD [(none)]
GM_OVARY [(none)]
AT_TESTES [(none)]
UT_TESTES [(none)]
bs_TESTES [(none)]
SD_SCHNEIDER_CELLS [(none)]
EN_MBN2 [(none)]
EC_FAT_BODY [(none)]
OTHERS [(none)]


Gene CG10449
Chromosome 2L
Transcription_Orientation +
Transcript_Isoform_Coordinates 19037875 19039279 CG10449-PA
Tags_clustered_by_gap_distance [(19037796,19037799,19037809,19037825,19037827,19037830,19037832,19037833,19037835,19037840,19037841,19037842,19037843,19037844,19037850,19037853,19037902)][(19038074)]
Corresponding_frequencies_of_gap_distance_clustering [(1,1,1,1,2,1,1,2,1,3,5,1,2,3,1,1,1)][(1)]
Tags_clustered_by_gap_distance_and_standard_deviation [(19037796,19037799,19037809)(19037825,19037827,19037830,19037832,19037833,19037835,19037840,19037841,19037842,19037843,19037844,19037850,19037853)(19037902)][(19038074)]
Corresponding_frequencies_of_gap_distance_and_standard_deviation_clustering [(1,1,1)(1,2,1,1,2,1,3,5,1,2,3,1,1)(1)][(1)]
********************
Tags_after_all_clustering_criterion_removal [(19037796,19037799,19037809)(19037825,19037827,19037830,19037832,19037833,19037835,19037840,19037841,19037842,19037843,19037844,19037850,19037853)]
Corresponding_frequencies_after_all_clustering_criterion_removal [(1,1,1)(1,2,1,1,2,1,3,5,1,2,3,1,1)]
RE_RIKEN_EMBRYO [(1,1,0)(1,1,0,0,2,0,0,5,1,0,3,0,0)]
LD_EMBRYO [(0,0,0)(0,1,1,1,0,1,1,0,0,0,0,0,1)]
LP_LARVA_PUPA [(0,0,0)(0,0,0,0,0,0,0,0,0,0,0,0,0)]
RH_RIKEN_HEAD [(0,0,0)(0,0,0,0,0,0,0,0,0,0,0,0,0)]
HL_HEAD [(0,0,0)(0,0,0,0,0,0,0,0,0,0,0,0,0)]
GH_HEAD [(0,0,0)(0,0,0,0,0,0,0,0,0,2,0,1,0)]
GM_OVARY [(0,0,0)(0,0,0,0,0,0,0,0,0,0,0,0,0)]
AT_TESTES [(0,0,1)(0,0,0,0,0,0,0,0,0,0,0,0,0)]
UT_TESTES [(0,0,0)(0,0,0,0,0,0,0,0,0,0,0,0,0)]
bs_TESTES [(0,0,0)(0,0,0,0,0,0,0,0,0,0,0,0,0)]
SD_SCHNEIDER_CELLS [(0,0,0)(0,0,0,0,0,0,2,0,0,0,0,0,0)]
EN_MBN2 [(0,0,0)(0,0,0,0,0,0,0,0,0,0,0,0,0)]
EC_FAT_BODY [(0,0,0)(0,0,0,0,0,0,0,0,0,0,0,0,0)]
OTHERS [(0,0,0)(0,0,0,0,0,0,0,0,0,0,0,0,0)]
********************
Identified_TSS [(19037841)]
Corresponding_TSS_frequencies [(5)]
RE_RIKEN_EMBRYO [(5)]
LD_EMBRYO [(0)]
LP_LARVA_PUPA [(0)]
RH_RIKEN_HEAD [(0)]
HL_HEAD [(0)]
GH_HEAD [(0)]
GM_OVARY [(0)]
AT_TESTES [(0)]
UT_TESTES [(0)]
bs_TESTES [(0)]
SD_SCHNEIDER_CELLS [(0)]
EN_MBN2 [(0)]
EC_FAT_BODY [(0)]
OTHERS [(0)]


Gene CG10462
Chromosome 2L
Transcription_Orientation -
Transcript_Isoform_Coordinates 19731524 19728580 CG10462-PB:CG10462-PC
                               19731765 19728580 CG10462-PA
Tags_clustered_by_gap_distance [(19728755,19728855,19728856)][(19729225)][(19729446,19729452)][(19730709)][(19731556,19731604)][(19731823,19731849,19731873,19731877,19731883)]
Corresponding_frequencies_of_gap_distance_clustering [(1,6,1)][(1)][(1,1)][(1)][(1,3)][(1,1,1,2,1)]
Tags_clustered_by_gap_distance_and_standard_deviation [(19728755)(19728855,19728856)][(19729225)][(19729446,19729452)][(19730709)][(19731556)(19731604)][(19731823)(19731849)(19731873,19731877,19731883)]
Corresponding_frequencies_of_gap_distance_and_standard_deviation_clustering [(1)(6,1)][(1)][(1,1)][(1)][(1)(3)][(1)(1)(1,2,1)]
********************
Tags_after_all_clustering_criterion_removal [(19728855,19728856)][(19731604)][(19731873,19731877,19731883)]
Corresponding_frequencies_after_all_clustering_criterion_removal [(6,1)][(3)][(1,2,1)]
RE_RIKEN_EMBRYO [(0,0)][(3)][(0,0,0)]
LD_EMBRYO [(0,0)][(0)][(0,0,0)]
LP_LARVA_PUPA [(0,0)][(0)][(0,1,0)]
RH_RIKEN_HEAD [(6,1)][(0)][(0,0,0)]
HL_HEAD [(0,0)][(0)][(0,0,0)]
GH_HEAD [(0,0)][(0)][(0,0,0)]
GM_OVARY [(0,0)][(0)][(0,0,0)]
AT_TESTES [(0,0)][(0)][(0,0,0)]
UT_TESTES [(0,0)][(0)][(0,0,0)]
bs_TESTES [(0,0)][(0)][(0,0,0)]
SD_SCHNEIDER_CELLS [(0,0)][(0)][(1,1,1)]
EN_MBN2 [(0,0)][(0)][(0,0,0)]
EC_FAT_BODY [(0,0)][(0)][(0,0,0)]
OTHERS [(0,0)][(0)][(0,0,0)]
********************
Identified_TSS [(19728855)][(19731604)]
Corresponding_TSS_frequencies [(6)][(3)]
RE_RIKEN_EMBRYO [(0)][(3)]
LD_EMBRYO [(0)][(0)]
LP_LARVA_PUPA [(0)][(0)]
RH_RIKEN_HEAD [(6)][(0)]
HL_HEAD [(0)][(0)]
GH_HEAD [(0)][(0)]
GM_OVARY [(0)][(0)]
AT_TESTES [(0)][(0)]
UT_TESTES [(0)][(0)]
bs_TESTES [(0)][(0)]
SD_SCHNEIDER_CELLS [(0)][(0)]
EN_MBN2 [(0)][(0)]
EC_FAT_BODY [(0)][(0)]
OTHERS [(0)][(0)]


Gene CG10463
Chromosome 2L
Transcription_Orientation +
Transcript_Isoform_Coordinates 19754841 19756842 CG10463-PA
Tags_clustered_by_gap_distance [(19754808)][(19755654)][(19756881)]
Corresponding_frequencies_of_gap_distance_clustering [(1)][(1)][(1)]
Tags_clustered_by_gap_distance_and_standard_deviation [(19754808)][(19755654)][(19756881)]
Corresponding_frequencies_of_gap_distance_and_standard_deviation_clustering [(1)][(1)][(1)]
********************
Tags_after_all_clustering_criterion_removal [(none)]
Corresponding_frequencies_after_all_clustering_criterion_removal [(none)]
RE_RIKEN_EMBRYO [(none)]
LD_EMBRYO [(none)]
LP_LARVA_PUPA [(none)]
RH_RIKEN_HEAD [(none)]
HL_HEAD [(none)]
GH_HEAD [(none)]
GM_OVARY [(none)]
AT_TESTES [(none)]
UT_TESTES [(none)]
bs_TESTES [(none)]
SD_SCHNEIDER_CELLS [(none)]
EN_MBN2 [(none)]
EC_FAT_BODY [(none)]
OTHERS [(none)]
********************
Identified_TSS [(none)]
Corresponding_TSS_frequencies [(none)]
RE_RIKEN_EMBRYO [(none)]
LD_EMBRYO [(none)]
LP_LARVA_PUPA [(none)]
RH_RIKEN_HEAD [(none)]
HL_HEAD [(none)]
GH_HEAD [(none)]
GM_OVARY [(none)]
AT_TESTES [(none)]
UT_TESTES [(none)]
bs_TESTES [(none)]
SD_SCHNEIDER_CELLS [(none)]
EN_MBN2 [(none)]
EC_FAT_BODY [(none)]
OTHERS [(none)]


Gene CG10466
Chromosome 2L
Transcription_Orientation +
Transcript_Isoform_Coordinates 19788156 19788678 CG10466-PA
Tags_clustered_by_gap_distance [(19788115,19788119)]
Corresponding_frequencies_of_gap_distance_clustering [(2,1)]
Tags_clustered_by_gap_distance_and_standard_deviation [(19788115,19788119)]
Corresponding_frequencies_of_gap_distance_and_standard_deviation_clustering [(2,1)]
********************
Tags_after_all_clustering_criterion_removal [(19788115,19788119)]
Corresponding_frequencies_after_all_clustering_criterion_removal [(2,1)]
RE_RIKEN_EMBRYO [(0,0)]
LD_EMBRYO [(0,0)]
LP_LARVA_PUPA [(0,0)]
RH_RIKEN_HEAD [(0,0)]
HL_HEAD [(0,0)]
GH_HEAD [(0,0)]
GM_OVARY [(0,0)]
AT_TESTES [(0,0)]
UT_TESTES [(0,0)]
bs_TESTES [(0,1)]
SD_SCHNEIDER_CELLS [(0,0)]
EN_MBN2 [(0,0)]
EC_FAT_BODY [(0,0)]
OTHERS [(2,0)]
********************
Identified_TSS [(19788115)]
Corresponding_TSS_frequencies [(2)]
RE_RIKEN_EMBRYO [(0)]
LD_EMBRYO [(0)]
LP_LARVA_PUPA [(0)]
RH_RIKEN_HEAD [(0)]
HL_HEAD [(0)]
GH_HEAD [(0)]
GM_OVARY [(0)]
AT_TESTES [(0)]
UT_TESTES [(0)]
bs_TESTES [(0)]
SD_SCHNEIDER_CELLS [(0)]
EN_MBN2 [(0)]
EC_FAT_BODY [(0)]
OTHERS [(2)]


Gene CG10470
Chromosome 2L
Transcription_Orientation +
Transcript_Isoform_Coordinates 19045104 19045763 CG10470-PA
Tags_clustered_by_gap_distance [(19045052,19045054,19045070,19045079,19045110)]
Corresponding_frequencies_of_gap_distance_clustering [(1,2,1,1,1)]
Tags_clustered_by_gap_distance_and_standard_deviation [(19045052,19045054)(19045070,19045079)(19045110)]
Corresponding_frequencies_of_gap_distance_and_standard_deviation_clustering [(1,2)(1,1)(1)]
********************
Tags_after_all_clustering_criterion_removal [(19045052,19045054)]
Corresponding_frequencies_after_all_clustering_criterion_removal [(1,2)]
RE_RIKEN_EMBRYO [(1,0)]
LD_EMBRYO [(0,0)]
LP_LARVA_PUPA [(0,0)]
RH_RIKEN_HEAD [(0,0)]
HL_HEAD [(0,0)]
GH_HEAD [(0,0)]
GM_OVARY [(0,0)]
AT_TESTES [(0,0)]
UT_TESTES [(0,0)]
bs_TESTES [(0,0)]
SD_SCHNEIDER_CELLS [(0,0)]
EN_MBN2 [(0,0)]
EC_FAT_BODY [(0,0)]
OTHERS [(0,2)]
********************
Identified_TSS [(19045054)]
Corresponding_TSS_frequencies [(2)]
RE_RIKEN_EMBRYO [(0)]
LD_EMBRYO [(0)]
LP_LARVA_PUPA [(0)]
RH_RIKEN_HEAD [(0)]
HL_HEAD [(0)]
GH_HEAD [(0)]
GM_OVARY [(0)]
AT_TESTES [(0)]
UT_TESTES [(0)]
bs_TESTES [(0)]
SD_SCHNEIDER_CELLS [(0)]
EN_MBN2 [(0)]
EC_FAT_BODY [(0)]
OTHERS [(2)]


Gene CG10473
Chromosome 2L
Transcription_Orientation +
Transcript_Isoform_Coordinates 19041496 19044025 CG10473-PB:CG10473-PA
Tags_clustered_by_gap_distance [(19041305,19041315,19041316,19041323,19041324)][(19042642,19042711,19042729,19042829)][(19043489)][(19043731)]
Corresponding_frequencies_of_gap_distance_clustering [(1,1,4,1,1)][(2,1,1,1)][(1)][(1)]
Tags_clustered_by_gap_distance_and_standard_deviation [(19041305,19041315,19041316,19041323,19041324)][(19042642)(19042711)(19042729)(19042829)][(19043489)][(19043731)]
Corresponding_frequencies_of_gap_distance_and_standard_deviation_clustering [(1,1,4,1,1)][(2)(1)(1)(1)][(1)][(1)]
********************
Tags_after_all_clustering_criterion_removal [(19041305,19041315,19041316,19041323,19041324)]
Corresponding_frequencies_after_all_clustering_criterion_removal [(1,1,4,1,1)]
RE_RIKEN_EMBRYO [(0,0,0,0,0)]
LD_EMBRYO [(1,0,1,1,0)]
LP_LARVA_PUPA [(0,0,0,0,0)]
RH_RIKEN_HEAD [(0,0,0,0,0)]
HL_HEAD [(0,0,0,0,0)]
GH_HEAD [(0,0,3,0,0)]
GM_OVARY [(0,0,0,0,0)]
AT_TESTES [(0,0,0,0,0)]
UT_TESTES [(0,0,0,0,0)]
bs_TESTES [(0,0,0,0,0)]
SD_SCHNEIDER_CELLS [(0,1,0,0,1)]
EN_MBN2 [(0,0,0,0,0)]
EC_FAT_BODY [(0,0,0,0,0)]
OTHERS [(0,0,0,0,0)]
********************
Identified_TSS [(none)]
Corresponding_TSS_frequencies [(none)]
RE_RIKEN_EMBRYO [(none)]
LD_EMBRYO [(none)]
LP_LARVA_PUPA [(none)]
RH_RIKEN_HEAD [(none)]
HL_HEAD [(none)]
GH_HEAD [(none)]
GM_OVARY [(none)]
AT_TESTES [(none)]
UT_TESTES [(none)]
bs_TESTES [(none)]
SD_SCHNEIDER_CELLS [(none)]
EN_MBN2 [(none)]
EC_FAT_BODY [(none)]
OTHERS [(none)]


Gene CG10484
Chromosome 2L
Transcription_Orientation +
Transcript_Isoform_Coordinates 19047983 19049528 CG10484-PA
Tags_clustered_by_gap_distance [(19047759,19047765,19047771,19047800,19047819,19047824,19047857,19047863,19047866,19047867,19047879,19047880,19047881,19047886,19047889,19047891,19047893,19047894,19047896,19047901,19047904,19047914,19047917,19047919,19047922,19047925,19047926,19047929,19047934,19047952,19047974,19047975,19047999,19048078)]
Corresponding_frequencies_of_gap_distance_clustering [(1,1,1,1,1,1,4,1,1,2,1,1,1,2,3,2,1,1,1,1,1,2,1,1,1,1,1,1,4,1,7,1,1,2)]
Tags_clustered_by_gap_distance_and_standard_deviation [(19047759,19047765,19047771)(19047800)(19047819,19047824)(19047857,19047863,19047866,19047867)(19047879,19047880,19047881,19047886,19047889,19047891,19047893,19047894,19047896,19047901,19047904)(19047914,19047917,19047919,19047922,19047925,19047926,19047929,19047934)(19047952)(19047974,19047975)(19047999)(19048078)]
Corresponding_frequencies_of_gap_distance_and_standard_deviation_clustering [(1,1,1)(1)(1,1)(4,1,1,2)(1,1,1,2,3,2,1,1,1,1,1)(2,1,1,1,1,1,1,4)(1)(7,1)(1)(2)]
********************
Tags_after_all_clustering_criterion_removal [(19047759,19047765,19047771)(19047857,19047863,19047866,19047867)(19047879,19047880,19047881,19047886,19047889,19047891,19047893,19047894,19047896,19047901,19047904)(19047914,19047917,19047919,19047922,19047925,19047926,19047929,19047934)(19047974,19047975)]
Corresponding_frequencies_after_all_clustering_criterion_removal [(1,1,1)(4,1,1,2)(1,1,1,2,3,2,1,1,1,1,1)(2,1,1,1,1,1,1,4)(7,1)]
RE_RIKEN_EMBRYO [(0,0,0)(0,0,0,0)(0,0,0,0,0,0,0,0,1,0,0)(0,0,0,0,0,0,0,0)(0,0)]
LD_EMBRYO [(0,0,0)(0,0,1,0)(0,0,1,1,0,0,0,0,0,0,0)(0,1,0,0,0,0,0,0)(0,0)]
LP_LARVA_PUPA [(0,0,0)(0,0,0,0)(0,0,0,0,0,1,1,0,0,1,1)(0,0,0,0,1,0,0,0)(0,0)]
RH_RIKEN_HEAD [(0,0,0)(4,1,0,2)(0,0,0,0,0,0,0,0,0,0,0)(0,0,0,0,0,0,0,0)(7,0)]
HL_HEAD [(0,0,0)(0,0,0,0)(0,0,0,0,0,0,0,0,0,0,0)(0,0,0,0,0,1,0,0)(0,0)]
GH_HEAD [(0,0,0)(0,0,0,0)(0,0,0,0,1,1,0,0,0,0,0)(0,0,0,0,0,0,0,0)(0,0)]
GM_OVARY [(0,0,0)(0,0,0,0)(0,0,0,0,1,0,0,0,0,0,0)(2,0,0,1,0,0,1,0)(0,0)]
AT_TESTES [(1,1,1)(0,0,0,0)(1,0,0,0,0,0,0,0,0,0,0)(0,0,1,0,0,0,0,4)(0,0)]
UT_TESTES [(0,0,0)(0,0,0,0)(0,1,0,0,0,0,0,0,0,0,0)(0,0,0,0,0,0,0,0)(0,0)]
bs_TESTES [(0,0,0)(0,0,0,0)(0,0,0,0,0,0,0,0,0,0,0)(0,0,0,0,0,0,0,0)(0,0)]
SD_SCHNEIDER_CELLS [(0,0,0)(0,0,0,0)(0,0,0,1,1,0,0,1,0,0,0)(0,0,0,0,0,0,0,0)(0,0)]
EN_MBN2 [(0,0,0)(0,0,0,0)(0,0,0,0,0,0,0,0,0,0,0)(0,0,0,0,0,0,0,0)(0,0)]
EC_FAT_BODY [(0,0,0)(0,0,0,0)(0,0,0,0,0,0,0,0,0,0,0)(0,0,0,0,0,0,0,0)(0,0)]
OTHERS [(0,0,0)(0,0,0,0)(0,0,0,0,0,0,0,0,0,0,0)(0,0,0,0,0,0,0,0)(0,1)]
********************
Identified_TSS [(19047857)(19047974)]
Corresponding_TSS_frequencies [(4)(7)]
RE_RIKEN_EMBRYO [(0)(0)]
LD_EMBRYO [(0)(0)]
LP_LARVA_PUPA [(0)(0)]
RH_RIKEN_HEAD [(4)(7)]
HL_HEAD [(0)(0)]
GH_HEAD [(0)(0)]
GM_OVARY [(0)(0)]
AT_TESTES [(0)(0)]
UT_TESTES [(0)(0)]
bs_TESTES [(0)(0)]
SD_SCHNEIDER_CELLS [(0)(0)]
EN_MBN2 [(0)(0)]
EC_FAT_BODY [(0)(0)]
OTHERS [(0)(0)]


Gene CG10492
Chromosome 2L
Transcription_Orientation +
Transcript_Isoform_Coordinates 19050780 19053449 CG10492-PA
Tags_clustered_by_gap_distance [(19050033)][(19051242,19051322)][(19051804,19051872,19051915)][(19052888)]
Corresponding_frequencies_of_gap_distance_clustering [(1)][(1,1)][(1,1,1)][(1)]
Tags_clustered_by_gap_distance_and_standard_deviation [(19050033)][(19051242)(19051322)][(19051804)(19051872)(19051915)][(19052888)]
Corresponding_frequencies_of_gap_distance_and_standard_deviation_clustering [(1)][(1)(1)][(1)(1)(1)][(1)]
********************
Tags_after_all_clustering_criterion_removal [(none)]
Corresponding_frequencies_after_all_clustering_criterion_removal [(none)]
RE_RIKEN_EMBRYO [(none)]
LD_EMBRYO [(none)]
LP_LARVA_PUPA [(none)]
RH_RIKEN_HEAD [(none)]
HL_HEAD [(none)]
GH_HEAD [(none)]
GM_OVARY [(none)]
AT_TESTES [(none)]
UT_TESTES [(none)]
bs_TESTES [(none)]
SD_SCHNEIDER_CELLS [(none)]
EN_MBN2 [(none)]
EC_FAT_BODY [(none)]
OTHERS [(none)]
********************
Identified_TSS [(none)]
Corresponding_TSS_frequencies [(none)]
RE_RIKEN_EMBRYO [(none)]
LD_EMBRYO [(none)]
LP_LARVA_PUPA [(none)]
RH_RIKEN_HEAD [(none)]
HL_HEAD [(none)]
GH_HEAD [(none)]
GM_OVARY [(none)]
AT_TESTES [(none)]
UT_TESTES [(none)]
bs_TESTES [(none)]
SD_SCHNEIDER_CELLS [(none)]
EN_MBN2 [(none)]
EC_FAT_BODY [(none)]
OTHERS [(none)]


Gene CG10493
Chromosome 2L
Transcription_Orientation +
Transcript_Isoform_Coordinates 19055576 19058978 CG10493-PA
Tags_clustered_by_gap_distance [(19057572)]
Corresponding_frequencies_of_gap_distance_clustering [(1)]
Tags_clustered_by_gap_distance_and_standard_deviation [(19057572)]
Corresponding_frequencies_of_gap_distance_and_standard_deviation_clustering [(1)]
********************
Tags_after_all_clustering_criterion_removal [(none)]
Corresponding_frequencies_after_all_clustering_criterion_removal [(none)]
RE_RIKEN_EMBRYO [(none)]
LD_EMBRYO [(none)]
LP_LARVA_PUPA [(none)]
RH_RIKEN_HEAD [(none)]
HL_HEAD [(none)]
GH_HEAD [(none)]
GM_OVARY [(none)]
AT_TESTES [(none)]
UT_TESTES [(none)]
bs_TESTES [(none)]
SD_SCHNEIDER_CELLS [(none)]
EN_MBN2 [(none)]
EC_FAT_BODY [(none)]
OTHERS [(none)]
********************
Identified_TSS [(none)]
Corresponding_TSS_frequencies [(none)]
RE_RIKEN_EMBRYO [(none)]
LD_EMBRYO [(none)]
LP_LARVA_PUPA [(none)]
RH_RIKEN_HEAD [(none)]
HL_HEAD [(none)]
GH_HEAD [(none)]
GM_OVARY [(none)]
AT_TESTES [(none)]
UT_TESTES [(none)]
bs_TESTES [(none)]
SD_SCHNEIDER_CELLS [(none)]
EN_MBN2 [(none)]
EC_FAT_BODY [(none)]
OTHERS [(none)]


Gene CG10495
Chromosome 2L
Transcription_Orientation +
Transcript_Isoform_Coordinates 19059311 19060562 CG10495-PA
Tags_clustered_by_gap_distance [(19059254,19059263,19059277)]
Corresponding_frequencies_of_gap_distance_clustering [(1,1,1)]
Tags_clustered_by_gap_distance_and_standard_deviation [(19059254,19059263)(19059277)]
Corresponding_frequencies_of_gap_distance_and_standard_deviation_clustering [(1,1)(1)]
********************
Tags_after_all_clustering_criterion_removal [(none)]
Corresponding_frequencies_after_all_clustering_criterion_removal [(none)]
RE_RIKEN_EMBRYO [(none)]
LD_EMBRYO [(none)]
LP_LARVA_PUPA [(none)]
RH_RIKEN_HEAD [(none)]
HL_HEAD [(none)]
GH_HEAD [(none)]
GM_OVARY [(none)]
AT_TESTES [(none)]
UT_TESTES [(none)]
bs_TESTES [(none)]
SD_SCHNEIDER_CELLS [(none)]
EN_MBN2 [(none)]
EC_FAT_BODY [(none)]
OTHERS [(none)]
********************
Identified_TSS [(none)]
Corresponding_TSS_frequencies [(none)]
RE_RIKEN_EMBRYO [(none)]
LD_EMBRYO [(none)]
LP_LARVA_PUPA [(none)]
RH_RIKEN_HEAD [(none)]
HL_HEAD [(none)]
GH_HEAD [(none)]
GM_OVARY [(none)]
AT_TESTES [(none)]
UT_TESTES [(none)]
bs_TESTES [(none)]
SD_SCHNEIDER_CELLS [(none)]
EN_MBN2 [(none)]
EC_FAT_BODY [(none)]
OTHERS [(none)]


Gene CG10501
Chromosome 2L
Transcription_Orientation +
Transcript_Isoform_Coordinates 19106200 19109940 CG10501-PB
                               19107930 19109940 CG10501-PA
Tags_clustered_by_gap_distance [(19106088)][(19107773,19107774,19107788)]
Corresponding_frequencies_of_gap_distance_clustering [(3)][(1,1,1)]
Tags_clustered_by_gap_distance_and_standard_deviation [(19106088)][(19107773,19107774,19107788)]
Corresponding_frequencies_of_gap_distance_and_standard_deviation_clustering [(3)][(1,1,1)]
********************
Tags_after_all_clustering_criterion_removal [(19106088)][(19107773,19107774,19107788)]
Corresponding_frequencies_after_all_clustering_criterion_removal [(3)][(1,1,1)]
RE_RIKEN_EMBRYO [(3)][(1,1,0)]
LD_EMBRYO [(0)][(0,0,0)]
LP_LARVA_PUPA [(0)][(0,0,0)]
RH_RIKEN_HEAD [(0)][(0,0,0)]
HL_HEAD [(0)][(0,0,0)]
GH_HEAD [(0)][(0,0,0)]
GM_OVARY [(0)][(0,0,0)]
AT_TESTES [(0)][(0,0,1)]
UT_TESTES [(0)][(0,0,0)]
bs_TESTES [(0)][(0,0,0)]
SD_SCHNEIDER_CELLS [(0)][(0,0,0)]
EN_MBN2 [(0)][(0,0,0)]
EC_FAT_BODY [(0)][(0,0,0)]
OTHERS [(0)][(0,0,0)]
********************
Identified_TSS [(19106088)]
Corresponding_TSS_frequencies [(3)]
RE_RIKEN_EMBRYO [(3)]
LD_EMBRYO [(0)]
LP_LARVA_PUPA [(0)]
RH_RIKEN_HEAD [(0)]
HL_HEAD [(0)]
GH_HEAD [(0)]
GM_OVARY [(0)]
AT_TESTES [(0)]
UT_TESTES [(0)]
bs_TESTES [(0)]
SD_SCHNEIDER_CELLS [(0)]
EN_MBN2 [(0)]
EC_FAT_BODY [(0)]
OTHERS [(0)]


Gene CG10528
Chromosome 2L
Transcription_Orientation -
Transcript_Isoform_Coordinates 19791675 19790454 CG10528-PB
                               19791675 19788831 CG10528-PA
Tags_clustered_by_gap_distance [(19791688,19791698,19791702,19791709,19791712,19791723,19791726,19791727,19791731,19791733,19791739,19791747,19791749,19791751,19791758,19791767,19791778)]
Corresponding_frequencies_of_gap_distance_clustering [(1,2,1,1,1,2,1,3,1,2,1,3,2,4,2,1,3)]
Tags_clustered_by_gap_distance_and_standard_deviation [(19791688,19791698,19791702,19791709,19791712)(19791723,19791726,19791727,19791731,19791733,19791739)(19791747,19791749,19791751,19791758)(19791767)(19791778)]
Corresponding_frequencies_of_gap_distance_and_standard_deviation_clustering [(1,2,1,1,1)(2,1,3,1,2,1)(3,2,4,2)(1)(3)]
********************
Tags_after_all_clustering_criterion_removal [(19791688,19791698,19791702,19791709,19791712)(19791723,19791726,19791727,19791731,19791733,19791739)(19791747,19791749,19791751,19791758)(19791778)]
Corresponding_frequencies_after_all_clustering_criterion_removal [(1,2,1,1,1)(2,1,3,1,2,1)(3,2,4,2)(3)]
RE_RIKEN_EMBRYO [(0,0,0,0,0)(0,1,3,0,2,0)(3,2,0,0)(3)]
LD_EMBRYO [(0,2,1,1,1)(2,0,0,1,0,1)(0,0,4,2)(0)]
LP_LARVA_PUPA [(0,0,0,0,0)(0,0,0,0,0,0)(0,0,0,0)(0)]
RH_RIKEN_HEAD [(0,0,0,0,0)(0,0,0,0,0,0)(0,0,0,0)(0)]
HL_HEAD [(0,0,0,0,0)(0,0,0,0,0,0)(0,0,0,0)(0)]
GH_HEAD [(0,0,0,0,0)(0,0,0,0,0,0)(0,0,0,0)(0)]
GM_OVARY [(0,0,0,0,0)(0,0,0,0,0,0)(0,0,0,0)(0)]
AT_TESTES [(1,0,0,0,0)(0,0,0,0,0,0)(0,0,0,0)(0)]
UT_TESTES [(0,0,0,0,0)(0,0,0,0,0,0)(0,0,0,0)(0)]
bs_TESTES [(0,0,0,0,0)(0,0,0,0,0,0)(0,0,0,0)(0)]
SD_SCHNEIDER_CELLS [(0,0,0,0,0)(0,0,0,0,0,0)(0,0,0,0)(0)]
EN_MBN2 [(0,0,0,0,0)(0,0,0,0,0,0)(0,0,0,0)(0)]
EC_FAT_BODY [(0,0,0,0,0)(0,0,0,0,0,0)(0,0,0,0)(0)]
OTHERS [(0,0,0,0,0)(0,0,0,0,0,0)(0,0,0,0)(0)]
********************
Identified_TSS [(19791751)(19791778)]
Corresponding_TSS_frequencies [(4)(3)]
RE_RIKEN_EMBRYO [(0)(3)]
LD_EMBRYO [(4)(0)]
LP_LARVA_PUPA [(0)(0)]
RH_RIKEN_HEAD [(0)(0)]
HL_HEAD [(0)(0)]
GH_HEAD [(0)(0)]
GM_OVARY [(0)(0)]
AT_TESTES [(0)(0)]
UT_TESTES [(0)(0)]
bs_TESTES [(0)(0)]
SD_SCHNEIDER_CELLS [(0)(0)]
EN_MBN2 [(0)(0)]
EC_FAT_BODY [(0)(0)]
OTHERS [(0)(0)]


Gene CG10538
Chromosome 2L
Transcription_Orientation -
Transcript_Isoform_Coordinates 19778721 19772871 CG10538-PA
Tags_clustered_by_gap_distance [(19775262)][(19775419)][(19777193,19777275)][(19778545)][(19787781,19787829)]
Corresponding_frequencies_of_gap_distance_clustering [(1)][(1)][(1,1)][(1)][(1,3)]
Tags_clustered_by_gap_distance_and_standard_deviation [(19775262)][(19775419)][(19777193)(19777275)][(19778545)][(19787781)(19787829)]
Corresponding_frequencies_of_gap_distance_and_standard_deviation_clustering [(1)][(1)][(1)(1)][(1)][(1)(3)]
********************
Tags_after_all_clustering_criterion_removal [(19787829)]
Corresponding_frequencies_after_all_clustering_criterion_removal [(3)]
RE_RIKEN_EMBRYO [(0)]
LD_EMBRYO [(0)]
LP_LARVA_PUPA [(0)]
RH_RIKEN_HEAD [(0)]
HL_HEAD [(0)]
GH_HEAD [(0)]
GM_OVARY [(0)]
AT_TESTES [(0)]
UT_TESTES [(0)]
bs_TESTES [(0)]
SD_SCHNEIDER_CELLS [(3)]
EN_MBN2 [(0)]
EC_FAT_BODY [(0)]
OTHERS [(0)]
********************
Identified_TSS [(19787829)]
Corresponding_TSS_frequencies [(3)]
RE_RIKEN_EMBRYO [(0)]
LD_EMBRYO [(0)]
LP_LARVA_PUPA [(0)]
RH_RIKEN_HEAD [(0)]
HL_HEAD [(0)]
GH_HEAD [(0)]
GM_OVARY [(0)]
AT_TESTES [(0)]
UT_TESTES [(0)]
bs_TESTES [(0)]
SD_SCHNEIDER_CELLS [(3)]
EN_MBN2 [(0)]
EC_FAT_BODY [(0)]
OTHERS [(0)]


Gene CG10561
Chromosome 2L
Transcription_Orientation +
Transcript_Isoform_Coordinates 19110765 19112341 CG10561-PA
Tags_clustered_by_gap_distance [(19110330)][(19110649,19110669,19110677,19110679,19110683,19110687,19110705,19110714,19110718,19110720,19110735,19110743,19110745)]
Corresponding_frequencies_of_gap_distance_clustering [(1)][(1,1,1,1,1,1,2,2,1,1,1,1,1)]
Tags_clustered_by_gap_distance_and_standard_deviation [(19110330)][(19110649)(19110669,19110677,19110679,19110683,19110687)(19110705,19110714,19110718,19110720)(19110735,19110743,19110745)]
Corresponding_frequencies_of_gap_distance_and_standard_deviation_clustering [(1)][(1)(1,1,1,1,1)(2,2,1,1)(1,1,1)]
********************
Tags_after_all_clustering_criterion_removal [(19110669,19110677,19110679,19110683,19110687)(19110705,19110714,19110718,19110720)(19110735,19110743,19110745)]
Corresponding_frequencies_after_all_clustering_criterion_removal [(1,1,1,1,1)(2,2,1,1)(1,1,1)]
RE_RIKEN_EMBRYO [(0,0,0,0,0)(0,0,0,0)(0,0,0)]
LD_EMBRYO [(0,0,0,0,0)(0,0,0,0)(0,0,0)]
LP_LARVA_PUPA [(0,0,0,0,0)(0,0,0,0)(0,0,0)]
RH_RIKEN_HEAD [(0,0,0,0,0)(0,0,0,0)(0,0,0)]
HL_HEAD [(0,0,0,0,0)(0,0,0,0)(0,0,0)]
GH_HEAD [(0,0,0,0,0)(0,0,0,0)(0,1,0)]
GM_OVARY [(0,0,0,0,0)(0,0,0,0)(0,0,0)]
AT_TESTES [(1,1,1,1,1)(2,2,1,1)(1,0,1)]
UT_TESTES [(0,0,0,0,0)(0,0,0,0)(0,0,0)]
bs_TESTES [(0,0,0,0,0)(0,0,0,0)(0,0,0)]
SD_SCHNEIDER_CELLS [(0,0,0,0,0)(0,0,0,0)(0,0,0)]
EN_MBN2 [(0,0,0,0,0)(0,0,0,0)(0,0,0)]
EC_FAT_BODY [(0,0,0,0,0)(0,0,0,0)(0,0,0)]
OTHERS [(0,0,0,0,0)(0,0,0,0)(0,0,0)]
********************
Identified_TSS [(none)]
Corresponding_TSS_frequencies [(none)]
RE_RIKEN_EMBRYO [(none)]
LD_EMBRYO [(none)]
LP_LARVA_PUPA [(none)]
RH_RIKEN_HEAD [(none)]
HL_HEAD [(none)]
GH_HEAD [(none)]
GM_OVARY [(none)]
AT_TESTES [(none)]
UT_TESTES [(none)]
bs_TESTES [(none)]
SD_SCHNEIDER_CELLS [(none)]
EN_MBN2 [(none)]
EC_FAT_BODY [(none)]
OTHERS [(none)]


Gene CG10563
Chromosome 2L
Transcription_Orientation +
Transcript_Isoform_Coordinates 19123202 19124890 CG10563-PA
Tags_clustered_by_gap_distance [(19123190,19123191,19123219,19123232)][(19123620,19123658)]
Corresponding_frequencies_of_gap_distance_clustering [(2,9,2,1)][(1,1)]
Tags_clustered_by_gap_distance_and_standard_deviation [(19123190,19123191)(19123219,19123232)][(19123620)(19123658)]
Corresponding_frequencies_of_gap_distance_and_standard_deviation_clustering [(2,9)(2,1)][(1)(1)]
********************
Tags_after_all_clustering_criterion_removal [(19123190,19123191)(19123219,19123232)]
Corresponding_frequencies_after_all_clustering_criterion_removal [(2,9)(2,1)]
RE_RIKEN_EMBRYO [(0,9)(0,0)]
LD_EMBRYO [(0,0)(2,0)]
LP_LARVA_PUPA [(0,0)(0,0)]
RH_RIKEN_HEAD [(0,0)(0,0)]
HL_HEAD [(0,0)(0,0)]
GH_HEAD [(0,0)(0,1)]
GM_OVARY [(0,0)(0,0)]
AT_TESTES [(0,0)(0,0)]
UT_TESTES [(0,0)(0,0)]
bs_TESTES [(0,0)(0,0)]
SD_SCHNEIDER_CELLS [(0,0)(0,0)]
EN_MBN2 [(0,0)(0,0)]
EC_FAT_BODY [(0,0)(0,0)]
OTHERS [(2,0)(0,0)]
********************
Identified_TSS [(19123191)]
Corresponding_TSS_frequencies [(9)]
RE_RIKEN_EMBRYO [(9)]
LD_EMBRYO [(0)]
LP_LARVA_PUPA [(0)]
RH_RIKEN_HEAD [(0)]
HL_HEAD [(0)]
GH_HEAD [(0)]
GM_OVARY [(0)]
AT_TESTES [(0)]
UT_TESTES [(0)]
bs_TESTES [(0)]
SD_SCHNEIDER_CELLS [(0)]
EN_MBN2 [(0)]
EC_FAT_BODY [(0)]
OTHERS [(0)]


Gene CG10570
Chromosome 2L
Transcription_Orientation -
Transcript_Isoform_Coordinates 18806411 18806190 CG10570-PA
Tags_clustered_by_gap_distance [(18806878,18806880,18806887,18806894,18806899,18806908,18806909,18806915,18806917)]
Corresponding_frequencies_of_gap_distance_clustering [(1,2,3,1,1,1,1,1,1)]
Tags_clustered_by_gap_distance_and_standard_deviation [(18806878,18806880,18806887,18806894,18806899)(18806908,18806909,18806915,18806917)]
Corresponding_frequencies_of_gap_distance_and_standard_deviation_clustering [(1,2,3,1,1)(1,1,1,1)]
********************
Tags_after_all_clustering_criterion_removal [(18806878,18806880,18806887,18806894,18806899)(18806908,18806909,18806915,18806917)]
Corresponding_frequencies_after_all_clustering_criterion_removal [(1,2,3,1,1)(1,1,1,1)]
RE_RIKEN_EMBRYO [(0,0,0,0,0)(0,0,0,0)]
LD_EMBRYO [(0,0,0,0,0)(0,0,0,0)]
LP_LARVA_PUPA [(0,1,1,0,0)(0,0,0,0)]
RH_RIKEN_HEAD [(0,0,0,0,0)(1,1,1,0)]
HL_HEAD [(0,0,0,0,0)(0,0,0,0)]
GH_HEAD [(1,1,2,0,1)(0,0,0,0)]
GM_OVARY [(0,0,0,0,0)(0,0,0,0)]
AT_TESTES [(0,0,0,0,0)(0,0,0,0)]
UT_TESTES [(0,0,0,0,0)(0,0,0,0)]
bs_TESTES [(0,0,0,0,0)(0,0,0,0)]
SD_SCHNEIDER_CELLS [(0,0,0,0,0)(0,0,0,0)]
EN_MBN2 [(0,0,0,0,0)(0,0,0,0)]
EC_FAT_BODY [(0,0,0,0,0)(0,0,0,0)]
OTHERS [(0,0,0,1,0)(0,0,0,1)]
********************
Identified_TSS [(none)]
Corresponding_TSS_frequencies [(none)]
RE_RIKEN_EMBRYO [(none)]
LD_EMBRYO [(none)]
LP_LARVA_PUPA [(none)]
RH_RIKEN_HEAD [(none)]
HL_HEAD [(none)]
GH_HEAD [(none)]
GM_OVARY [(none)]
AT_TESTES [(none)]
UT_TESTES [(none)]
bs_TESTES [(none)]
SD_SCHNEIDER_CELLS [(none)]
EN_MBN2 [(none)]
EC_FAT_BODY [(none)]
OTHERS [(none)]


Gene CG10593
Chromosome 2L
Transcription_Orientation +
Transcript_Isoform_Coordinates 8522278 8524780 CG10593-PA
Tags_clustered_by_gap_distance [(8521899,8521935,8521985)][(8522128,8522132,8522133,8522135,8522136,8522143,8522146,8522149,8522152,8522153,8522155,8522158,8522163,8522164,8522165,8522166,8522167,8522168,8522173,8522180,8522186,8522187,8522188,8522189,8522193,8522194,8522197,8522207,8522212,8522214,8522215,8522216,8522228,8522231,8522239,8522242,8522252,8522264)][(8522493,8522533)][(8522675,8522719,8522816,8522883)][(8524332)][(8524444)][(8524580)]
Corresponding_frequencies_of_gap_distance_clustering [(1,2,5)][(1,4,10,6,14,1,2,1,1,4,1,1,2,1,2,1,3,1,1,2,2,1,1,4,2,2,1,1,1,2,1,1,1,1,2,2,1,1)][(1,1)][(1,1,1,1)][(3)][(1)][(1)]
Tags_clustered_by_gap_distance_and_standard_deviation [(8521899)(8521935)(8521985)][(8522128,8522132,8522133,8522135,8522136)(8522143,8522146,8522149,8522152,8522153,8522155,8522158,8522163,8522164,8522165,8522166,8522167,8522168,8522173)(8522180,8522186,8522187,8522188,8522189,8522193,8522194,8522197)(8522207,8522212,8522214,8522215,8522216)(8522228,8522231,8522239,8522242,8522252)(8522264)][(8522493)(8522533)][(8522675)(8522719)(8522816)(8522883)][(8524332)][(8524444)][(8524580)]
Corresponding_frequencies_of_gap_distance_and_standard_deviation_clustering [(1)(2)(5)][(1,4,10,6,14)(1,2,1,1,4,1,1,2,1,2,1,3,1,1)(2,2,1,1,4,2,2,1)(1,1,2,1,1)(1,1,2,2,1)(1)][(1)(1)][(1)(1)(1)(1)][(3)][(1)][(1)]
********************
Tags_after_all_clustering_criterion_removal [(8521985)][(8522128,8522132,8522133,8522135,8522136)(8522143,8522146,8522149,8522152,8522153,8522155,8522158,8522163,8522164,8522165,8522166,8522167,8522168,8522173)(8522180,8522186,8522187,8522188,8522189,8522193,8522194,8522197)(8522207,8522212,8522214,8522215,8522216)(8522228,8522231,8522239,8522242,8522252)][(8524332)]
Corresponding_frequencies_after_all_clustering_criterion_removal [(5)][(1,4,10,6,14)(1,2,1,1,4,1,1,2,1,2,1,3,1,1)(2,2,1,1,4,2,2,1)(1,1,2,1,1)(1,1,2,2,1)][(3)]
RE_RIKEN_EMBRYO [(5)][(0,4,3,2,14)(0,0,0,0,0,0,0,0,0,0,0,0,0,0)(0,0,0,0,0,0,0,0)(0,0,0,0,0)(0,0,0,0,0)][(0)]
LD_EMBRYO [(0)][(1,0,0,0,0)(1,0,0,0,0,0,1,0,0,0,0,0,1,0)(0,0,0,0,0,0,0,0)(0,0,0,0,0)(0,0,0,0,0)][(0)]
LP_LARVA_PUPA [(0)][(0,0,0,0,0)(0,0,0,0,0,0,0,0,0,0,0,0,0,0)(0,0,0,0,0,0,0,0)(0,0,0,0,0)(0,0,0,0,0)][(0)]
RH_RIKEN_HEAD [(0)][(0,0,7,4,0)(0,0,0,0,0,0,0,0,0,0,0,0,0,0)(0,0,0,0,0,0,0,0)(0,0,0,0,0)(0,0,0,0,0)][(0)]
HL_HEAD [(0)][(0,0,0,0,0)(0,0,0,0,0,0,0,0,0,0,0,0,0,0)(0,0,0,0,0,0,0,0)(0,0,0,0,0)(0,0,0,0,0)][(0)]
GH_HEAD [(0)][(0,0,0,0,0)(0,1,1,0,0,0,0,0,1,2,1,0,0,0)(0,0,0,1,0,0,0,0)(0,1,0,0,0)(0,0,0,0,0)][(0)]
GM_OVARY [(0)][(0,0,0,0,0)(0,0,0,0,0,0,0,0,0,0,0,0,0,0)(0,0,0,0,0,0,0,0)(0,0,0,0,0)(0,0,0,0,0)][(0)]
AT_TESTES [(0)][(0,0,0,0,0)(0,0,0,1,4,0,0,2,0,0,0,3,0,0)(2,2,1,0,4,2,2,1)(1,0,2,1,1)(1,0,2,2,1)][(0)]
UT_TESTES [(0)][(0,0,0,0,0)(0,0,0,0,0,0,0,0,0,0,0,0,0,0)(0,0,0,0,0,0,0,0)(0,0,0,0,0)(0,0,0,0,0)][(0)]
bs_TESTES [(0)][(0,0,0,0,0)(0,0,0,0,0,0,0,0,0,0,0,0,0,1)(0,0,0,0,0,0,0,0)(0,0,0,0,0)(0,0,0,0,0)][(0)]
SD_SCHNEIDER_CELLS [(0)][(0,0,0,0,0)(0,1,0,0,0,1,0,0,0,0,0,0,0,0)(0,0,0,0,0,0,0,0)(0,0,0,0,0)(0,0,0,0,0)][(0)]
EN_MBN2 [(0)][(0,0,0,0,0)(0,0,0,0,0,0,0,0,0,0,0,0,0,0)(0,0,0,0,0,0,0,0)(0,0,0,0,0)(0,0,0,0,0)][(0)]
EC_FAT_BODY [(0)][(0,0,0,0,0)(0,0,0,0,0,0,0,0,0,0,0,0,0,0)(0,0,0,0,0,0,0,0)(0,0,0,0,0)(0,0,0,0,0)][(0)]
OTHERS [(0)][(0,0,0,0,0)(0,0,0,0,0,0,0,0,0,0,0,0,0,0)(0,0,0,0,0,0,0,0)(0,0,0,0,0)(0,1,0,0,0)][(3)]
********************
Identified_TSS [(8521985)][(8522136)]
Corresponding_TSS_frequencies [(5)][(14)]
RE_RIKEN_EMBRYO [(5)][(14)]
LD_EMBRYO [(0)][(0)]
LP_LARVA_PUPA [(0)][(0)]
RH_RIKEN_HEAD [(0)][(0)]
HL_HEAD [(0)][(0)]
GH_HEAD [(0)][(0)]
GM_OVARY [(0)][(0)]
AT_TESTES [(0)][(0)]
UT_TESTES [(0)][(0)]
bs_TESTES [(0)][(0)]
SD_SCHNEIDER_CELLS [(0)][(0)]
EN_MBN2 [(0)][(0)]
EC_FAT_BODY [(0)][(0)]
OTHERS [(0)][(0)]


Gene CG10595
Chromosome 2L
Transcription_Orientation +
Transcript_Isoform_Coordinates 8482554 8488215 CG10595-PA
                               8482484 8488215 CG10595-PB:CG10595-PC
Tags_clustered_by_gap_distance [(8486395)][(8487793)]
Corresponding_frequencies_of_gap_distance_clustering [(1)][(1)]
Tags_clustered_by_gap_distance_and_standard_deviation [(8486395)][(8487793)]
Corresponding_frequencies_of_gap_distance_and_standard_deviation_clustering [(1)][(1)]
********************
Tags_after_all_clustering_criterion_removal [(none)]
Corresponding_frequencies_after_all_clustering_criterion_removal [(none)]
RE_RIKEN_EMBRYO [(none)]
LD_EMBRYO [(none)]
LP_LARVA_PUPA [(none)]
RH_RIKEN_HEAD [(none)]
HL_HEAD [(none)]
GH_HEAD [(none)]
GM_OVARY [(none)]
AT_TESTES [(none)]
UT_TESTES [(none)]
bs_TESTES [(none)]
SD_SCHNEIDER_CELLS [(none)]
EN_MBN2 [(none)]
EC_FAT_BODY [(none)]
OTHERS [(none)]
********************
Identified_TSS [(none)]
Corresponding_TSS_frequencies [(none)]
RE_RIKEN_EMBRYO [(none)]
LD_EMBRYO [(none)]
LP_LARVA_PUPA [(none)]
RH_RIKEN_HEAD [(none)]
HL_HEAD [(none)]
GH_HEAD [(none)]
GM_OVARY [(none)]
AT_TESTES [(none)]
UT_TESTES [(none)]
bs_TESTES [(none)]
SD_SCHNEIDER_CELLS [(none)]
EN_MBN2 [(none)]
EC_FAT_BODY [(none)]
OTHERS [(none)]


Gene CG10600
Chromosome 2L
Transcription_Orientation -
Transcript_Isoform_Coordinates 18835322 18830427 CG10600-PA
Tags_clustered_by_gap_distance [(18833740)][(18834624,18834686)][(18835369)][(18835574,18835585)]
Corresponding_frequencies_of_gap_distance_clustering [(1)][(3,1)][(1)][(1,1)]
Tags_clustered_by_gap_distance_and_standard_deviation [(18833740)][(18834624)(18834686)][(18835369)][(18835574,18835585)]
Corresponding_frequencies_of_gap_distance_and_standard_deviation_clustering [(1)][(3)(1)][(1)][(1,1)]
********************
Tags_after_all_clustering_criterion_removal [(18834624)]
Corresponding_frequencies_after_all_clustering_criterion_removal [(3)]
RE_RIKEN_EMBRYO [(0)]
LD_EMBRYO [(0)]
LP_LARVA_PUPA [(0)]
RH_RIKEN_HEAD [(0)]
HL_HEAD [(0)]
GH_HEAD [(0)]
GM_OVARY [(0)]
AT_TESTES [(3)]
UT_TESTES [(0)]
bs_TESTES [(0)]
SD_SCHNEIDER_CELLS [(0)]
EN_MBN2 [(0)]
EC_FAT_BODY [(0)]
OTHERS [(0)]
********************
Identified_TSS [(18834624)]
Corresponding_TSS_frequencies [(3)]
RE_RIKEN_EMBRYO [(0)]
LD_EMBRYO [(0)]
LP_LARVA_PUPA [(0)]
RH_RIKEN_HEAD [(0)]
HL_HEAD [(0)]
GH_HEAD [(0)]
GM_OVARY [(0)]
AT_TESTES [(3)]
UT_TESTES [(0)]
bs_TESTES [(0)]
SD_SCHNEIDER_CELLS [(0)]
EN_MBN2 [(0)]
EC_FAT_BODY [(0)]
OTHERS [(0)]


Gene CG10602
Chromosome 2L
Transcription_Orientation -
Transcript_Isoform_Coordinates 18853267 18851182 CG10602-PD:CG10602-PC:CG10602-PB
                               18855089 18851182 CG10602-PA
Tags_clustered_by_gap_distance [(18852290,18852318,18852336)][(18852502)][(18853277,18853286,18853296,18853315,18853334,18853336,18853338,18853361,18853362)][(18853487,18853540,18853548,18853559,18853561,18853565,18853570,18853576,18853578,18853581,18853591,18853597,18853598,18853604,18853607,18853614)][(18855136,18855140,18855141)]
Corresponding_frequencies_of_gap_distance_clustering [(1,1,1)][(1)][(1,1,1,1,3,1,1,1,1)][(1,2,4,2,2,2,2,1,1,3,1,1,2,1,3,1)][(1,2,1)]
Tags_clustered_by_gap_distance_and_standard_deviation [(18852290)(18852318)(18852336)][(18852502)][(18853277,18853286,18853296)(18853315,18853334,18853336,18853338)(18853361,18853362)][(18853487)(18853540,18853548)(18853559,18853561,18853565,18853570,18853576,18853578,18853581)(18853591,18853597,18853598,18853604,18853607,18853614)][(18855136,18855140,18855141)]
Corresponding_frequencies_of_gap_distance_and_standard_deviation_clustering [(1)(1)(1)][(1)][(1,1,1)(1,3,1,1)(1,1)][(1)(2,4)(2,2,2,2,1,1,3)(1,1,2,1,3,1)][(1,2,1)]
********************
Tags_after_all_clustering_criterion_removal [(18853277,18853286,18853296)(18853315,18853334,18853336,18853338)][(18853540,18853548)(18853559,18853561,18853565,18853570,18853576,18853578,18853581)(18853591,18853597,18853598,18853604,18853607,18853614)][(18855136,18855140,18855141)]
Corresponding_frequencies_after_all_clustering_criterion_removal [(1,1,1)(1,3,1,1)][(2,4)(2,2,2,2,1,1,3)(1,1,2,1,3,1)][(1,2,1)]
RE_RIKEN_EMBRYO [(0,0,0)(0,2,0,0)][(0,0)(0,1,0,0,0,1,1)(0,0,0,0,3,1)][(0,0,0)]
LD_EMBRYO [(0,0,0)(0,0,0,0)][(2,0)(2,0,2,0,0,0,0)(0,0,0,0,0,0)][(1,1,0)]
LP_LARVA_PUPA [(0,0,0)(1,0,0,0)][(0,4)(0,0,0,0,0,0,0)(0,0,0,0,0,0)][(0,1,0)]
RH_RIKEN_HEAD [(0,0,0)(0,0,0,0)][(0,0)(0,0,0,0,0,0,0)(0,0,0,0,0,0)][(0,0,0)]
HL_HEAD [(0,0,0)(0,0,0,0)][(0,0)(0,0,0,0,0,0,0)(0,0,0,0,0,0)][(0,0,0)]
GH_HEAD [(0,0,0)(0,0,0,0)][(0,0)(0,1,0,0,0,0,0)(0,0,0,0,0,0)][(0,0,0)]
GM_OVARY [(0,0,0)(0,0,0,0)][(0,0)(0,0,0,0,0,0,0)(0,0,0,0,0,0)][(0,0,0)]
AT_TESTES [(0,0,0)(0,0,0,1)][(0,0)(0,0,0,0,0,0,0)(0,0,0,0,0,0)][(0,0,1)]
UT_TESTES [(0,0,0)(0,0,0,0)][(0,0)(0,0,0,0,0,0,0)(0,0,0,0,0,0)][(0,0,0)]
bs_TESTES [(0,0,0)(0,0,0,0)][(0,0)(0,0,0,0,0,0,0)(0,0,0,0,0,0)][(0,0,0)]
SD_SCHNEIDER_CELLS [(0,0,0)(0,0,1,0)][(0,0)(0,0,0,2,0,0,0)(1,0,1,1,0,0)][(0,0,0)]
EN_MBN2 [(0,0,0)(0,0,0,0)][(0,0)(0,0,0,0,0,0,0)(0,1,1,0,0,0)][(0,0,0)]
EC_FAT_BODY [(0,0,0)(0,0,0,0)][(0,0)(0,0,0,0,0,0,0)(0,0,0,0,0,0)][(0,0,0)]
OTHERS [(1,1,1)(0,1,0,0)][(0,0)(0,0,0,0,1,0,2)(0,0,0,0,0,0)][(0,0,0)]
********************
Identified_TSS [(18853334)][(18853548)(18853607)][(18855140)]
Corresponding_TSS_frequencies [(3)][(4)(3)][(2)]
RE_RIKEN_EMBRYO [(2)][(0)(3)][(0)]
LD_EMBRYO [(0)][(0)(0)][(1)]
LP_LARVA_PUPA [(0)][(4)(0)][(1)]
RH_RIKEN_HEAD [(0)][(0)(0)][(0)]
HL_HEAD [(0)][(0)(0)][(0)]
GH_HEAD [(0)][(0)(0)][(0)]
GM_OVARY [(0)][(0)(0)][(0)]
AT_TESTES [(0)][(0)(0)][(0)]
UT_TESTES [(0)][(0)(0)][(0)]
bs_TESTES [(0)][(0)(0)][(0)]
SD_SCHNEIDER_CELLS [(0)][(0)(0)][(0)]
EN_MBN2 [(0)][(0)(0)][(0)]
EC_FAT_BODY [(0)][(0)(0)][(0)]
OTHERS [(1)][(0)(0)][(0)]


Gene CG10603
Chromosome 2L
Transcription_Orientation -
Transcript_Isoform_Coordinates 18855089 18854003 CG10603-PA
Tags_clustered_by_gap_distance [(18854904,18854935)][(18855119)]
Corresponding_frequencies_of_gap_distance_clustering [(1,1)][(1)]
Tags_clustered_by_gap_distance_and_standard_deviation [(18854904)(18854935)][(18855119)]
Corresponding_frequencies_of_gap_distance_and_standard_deviation_clustering [(1)(1)][(1)]
********************
Tags_after_all_clustering_criterion_removal [(none)]
Corresponding_frequencies_after_all_clustering_criterion_removal [(none)]
RE_RIKEN_EMBRYO [(none)]
LD_EMBRYO [(none)]
LP_LARVA_PUPA [(none)]
RH_RIKEN_HEAD [(none)]
HL_HEAD [(none)]
GH_HEAD [(none)]
GM_OVARY [(none)]
AT_TESTES [(none)]
UT_TESTES [(none)]
bs_TESTES [(none)]
SD_SCHNEIDER_CELLS [(none)]
EN_MBN2 [(none)]
EC_FAT_BODY [(none)]
OTHERS [(none)]
********************
Identified_TSS [(none)]
Corresponding_TSS_frequencies [(none)]
RE_RIKEN_EMBRYO [(none)]
LD_EMBRYO [(none)]
LP_LARVA_PUPA [(none)]
RH_RIKEN_HEAD [(none)]
HL_HEAD [(none)]
GH_HEAD [(none)]
GM_OVARY [(none)]
AT_TESTES [(none)]
UT_TESTES [(none)]
bs_TESTES [(none)]
SD_SCHNEIDER_CELLS [(none)]
EN_MBN2 [(none)]
EC_FAT_BODY [(none)]
OTHERS [(none)]


Gene CG10619
Chromosome 2L
Transcription_Orientation -
Transcript_Isoform_Coordinates 18876724 18856886 CG10619-PB
                               18876724 18856616 CG10619-PA
Tags_clustered_by_gap_distance [(18856950)][(18857704)][(18877007)][(18877175,18877185)]
Corresponding_frequencies_of_gap_distance_clustering [(1)][(1)][(1)][(2,7)]
Tags_clustered_by_gap_distance_and_standard_deviation [(18856950)][(18857704)][(18877007)][(18877175,18877185)]
Corresponding_frequencies_of_gap_distance_and_standard_deviation_clustering [(1)][(1)][(1)][(2,7)]
********************
Tags_after_all_clustering_criterion_removal [(18877175,18877185)]
Corresponding_frequencies_after_all_clustering_criterion_removal [(2,7)]
RE_RIKEN_EMBRYO [(0,7)]
LD_EMBRYO [(0,0)]
LP_LARVA_PUPA [(0,0)]
RH_RIKEN_HEAD [(0,0)]
HL_HEAD [(0,0)]
GH_HEAD [(2,0)]
GM_OVARY [(0,0)]
AT_TESTES [(0,0)]
UT_TESTES [(0,0)]
bs_TESTES [(0,0)]
SD_SCHNEIDER_CELLS [(0,0)]
EN_MBN2 [(0,0)]
EC_FAT_BODY [(0,0)]
OTHERS [(0,0)]
********************
Identified_TSS [(18877185)]
Corresponding_TSS_frequencies [(7)]
RE_RIKEN_EMBRYO [(7)]
LD_EMBRYO [(0)]
LP_LARVA_PUPA [(0)]
RH_RIKEN_HEAD [(0)]
HL_HEAD [(0)]
GH_HEAD [(0)]
GM_OVARY [(0)]
AT_TESTES [(0)]
UT_TESTES [(0)]
bs_TESTES [(0)]
SD_SCHNEIDER_CELLS [(0)]
EN_MBN2 [(0)]
EC_FAT_BODY [(0)]
OTHERS [(0)]


Gene CG10621
Chromosome 2L
Transcription_Orientation -
Transcript_Isoform_Coordinates 18949489 18948268 CG10621-PA
Tags_clustered_by_gap_distance [(18948300)][(18949236,18949256)][(18950327,18950334,18950336,18950338,18950350)]
Corresponding_frequencies_of_gap_distance_clustering [(1)][(1,1)][(1,5,1,1,10)]
Tags_clustered_by_gap_distance_and_standard_deviation [(18948300)][(18949236)(18949256)][(18950327,18950334,18950336,18950338,18950350)]
Corresponding_frequencies_of_gap_distance_and_standard_deviation_clustering [(1)][(1)(1)][(1,5,1,1,10)]
********************
Tags_after_all_clustering_criterion_removal [(18950327,18950334,18950336,18950338,18950350)]
Corresponding_frequencies_after_all_clustering_criterion_removal [(1,5,1,1,10)]
RE_RIKEN_EMBRYO [(0,0,0,0,4)]
LD_EMBRYO [(0,3,0,1,0)]
LP_LARVA_PUPA [(1,1,0,0,0)]
RH_RIKEN_HEAD [(0,0,0,0,6)]
HL_HEAD [(0,0,1,0,0)]
GH_HEAD [(0,0,0,0,0)]
GM_OVARY [(0,0,0,0,0)]
AT_TESTES [(0,0,0,0,0)]
UT_TESTES [(0,0,0,0,0)]
bs_TESTES [(0,0,0,0,0)]
SD_SCHNEIDER_CELLS [(0,0,0,0,0)]
EN_MBN2 [(0,0,0,0,0)]
EC_FAT_BODY [(0,0,0,0,0)]
OTHERS [(0,1,0,0,0)]
********************
Identified_TSS [(18950350)]
Corresponding_TSS_frequencies [(10)]
RE_RIKEN_EMBRYO [(4)]
LD_EMBRYO [(0)]
LP_LARVA_PUPA [(0)]
RH_RIKEN_HEAD [(6)]
HL_HEAD [(0)]
GH_HEAD [(0)]
GM_OVARY [(0)]
AT_TESTES [(0)]
UT_TESTES [(0)]
bs_TESTES [(0)]
SD_SCHNEIDER_CELLS [(0)]
EN_MBN2 [(0)]
EC_FAT_BODY [(0)]
OTHERS [(0)]


Gene CG10623
Chromosome 2L
Transcription_Orientation -
Transcript_Isoform_Coordinates 18952974 18951873 CG10623-PA
Tags_clustered_by_gap_distance [(18952471,18952478,18952498)][(18952979)]
Corresponding_frequencies_of_gap_distance_clustering [(1,2,1)][(1)]
Tags_clustered_by_gap_distance_and_standard_deviation [(18952471,18952478)(18952498)][(18952979)]
Corresponding_frequencies_of_gap_distance_and_standard_deviation_clustering [(1,2)(1)][(1)]
********************
Tags_after_all_clustering_criterion_removal [(18952471,18952478)]
Corresponding_frequencies_after_all_clustering_criterion_removal [(1,2)]
RE_RIKEN_EMBRYO [(0,0)]
LD_EMBRYO [(0,0)]
LP_LARVA_PUPA [(0,0)]
RH_RIKEN_HEAD [(0,0)]
HL_HEAD [(0,0)]
GH_HEAD [(0,0)]
GM_OVARY [(0,0)]
AT_TESTES [(0,2)]
UT_TESTES [(0,0)]
bs_TESTES [(0,0)]
SD_SCHNEIDER_CELLS [(0,0)]
EN_MBN2 [(0,0)]
EC_FAT_BODY [(0,0)]
OTHERS [(1,0)]
********************
Identified_TSS [(none)]
Corresponding_TSS_frequencies [(none)]
RE_RIKEN_EMBRYO [(none)]
LD_EMBRYO [(none)]
LP_LARVA_PUPA [(none)]
RH_RIKEN_HEAD [(none)]
HL_HEAD [(none)]
GH_HEAD [(none)]
GM_OVARY [(none)]
AT_TESTES [(none)]
UT_TESTES [(none)]
bs_TESTES [(none)]
SD_SCHNEIDER_CELLS [(none)]
EN_MBN2 [(none)]
EC_FAT_BODY [(none)]
OTHERS [(none)]


Gene CG10628
Chromosome 2L
Transcription_Orientation -
Transcript_Isoform_Coordinates 19754502 19753234 CG10628-PA
Tags_clustered_by_gap_distance [(19754499,19754521,19754542)]
Corresponding_frequencies_of_gap_distance_clustering [(1,1,1)]
Tags_clustered_by_gap_distance_and_standard_deviation [(19754499)(19754521)(19754542)]
Corresponding_frequencies_of_gap_distance_and_standard_deviation_clustering [(1)(1)(1)]
********************
Tags_after_all_clustering_criterion_removal [(none)]
Corresponding_frequencies_after_all_clustering_criterion_removal [(none)]
RE_RIKEN_EMBRYO [(none)]
LD_EMBRYO [(none)]
LP_LARVA_PUPA [(none)]
RH_RIKEN_HEAD [(none)]
HL_HEAD [(none)]
GH_HEAD [(none)]
GM_OVARY [(none)]
AT_TESTES [(none)]
UT_TESTES [(none)]
bs_TESTES [(none)]
SD_SCHNEIDER_CELLS [(none)]
EN_MBN2 [(none)]
EC_FAT_BODY [(none)]
OTHERS [(none)]
********************
Identified_TSS [(none)]
Corresponding_TSS_frequencies [(none)]
RE_RIKEN_EMBRYO [(none)]
LD_EMBRYO [(none)]
LP_LARVA_PUPA [(none)]
RH_RIKEN_HEAD [(none)]
HL_HEAD [(none)]
GH_HEAD [(none)]
GM_OVARY [(none)]
AT_TESTES [(none)]
UT_TESTES [(none)]
bs_TESTES [(none)]
SD_SCHNEIDER_CELLS [(none)]
EN_MBN2 [(none)]
EC_FAT_BODY [(none)]
OTHERS [(none)]


Gene CG10631
Chromosome 2L
Transcription_Orientation -
Transcript_Isoform_Coordinates 19752449 19739149 CG10631-PA
Tags_clustered_by_gap_distance [(19741404)][(19752137)]
Corresponding_frequencies_of_gap_distance_clustering [(1)][(1)]
Tags_clustered_by_gap_distance_and_standard_deviation [(19741404)][(19752137)]
Corresponding_frequencies_of_gap_distance_and_standard_deviation_clustering [(1)][(1)]
********************
Tags_after_all_clustering_criterion_removal [(none)]
Corresponding_frequencies_after_all_clustering_criterion_removal [(none)]
RE_RIKEN_EMBRYO [(none)]
LD_EMBRYO [(none)]
LP_LARVA_PUPA [(none)]
RH_RIKEN_HEAD [(none)]
HL_HEAD [(none)]
GH_HEAD [(none)]
GM_OVARY [(none)]
AT_TESTES [(none)]
UT_TESTES [(none)]
bs_TESTES [(none)]
SD_SCHNEIDER_CELLS [(none)]
EN_MBN2 [(none)]
EC_FAT_BODY [(none)]
OTHERS [(none)]
********************
Identified_TSS [(none)]
Corresponding_TSS_frequencies [(none)]
RE_RIKEN_EMBRYO [(none)]
LD_EMBRYO [(none)]
LP_LARVA_PUPA [(none)]
RH_RIKEN_HEAD [(none)]
HL_HEAD [(none)]
GH_HEAD [(none)]
GM_OVARY [(none)]
AT_TESTES [(none)]
UT_TESTES [(none)]
bs_TESTES [(none)]
SD_SCHNEIDER_CELLS [(none)]
EN_MBN2 [(none)]
EC_FAT_BODY [(none)]
OTHERS [(none)]


Gene CG10637
Chromosome 2L
Transcription_Orientation -
Transcript_Isoform_Coordinates 18959340 18954229 CG10637-PB
                               18964344 18958803 CG10637-PC
                               18964344 18954229 CG10637-PA
Tags_clustered_by_gap_distance [(18958862)][(18959377)][(18959779)][(18964389)][(18964650,18964655)]
Corresponding_frequencies_of_gap_distance_clustering [(1)][(1)][(1)][(1)][(1,1)]
Tags_clustered_by_gap_distance_and_standard_deviation [(18958862)][(18959377)][(18959779)][(18964389)][(18964650,18964655)]
Corresponding_frequencies_of_gap_distance_and_standard_deviation_clustering [(1)][(1)][(1)][(1)][(1,1)]
********************
Tags_after_all_clustering_criterion_removal [(none)]
Corresponding_frequencies_after_all_clustering_criterion_removal [(none)]
RE_RIKEN_EMBRYO [(none)]
LD_EMBRYO [(none)]
LP_LARVA_PUPA [(none)]
RH_RIKEN_HEAD [(none)]
HL_HEAD [(none)]
GH_HEAD [(none)]
GM_OVARY [(none)]
AT_TESTES [(none)]
UT_TESTES [(none)]
bs_TESTES [(none)]
SD_SCHNEIDER_CELLS [(none)]
EN_MBN2 [(none)]
EC_FAT_BODY [(none)]
OTHERS [(none)]
********************
Identified_TSS [(none)]
Corresponding_TSS_frequencies [(none)]
RE_RIKEN_EMBRYO [(none)]
LD_EMBRYO [(none)]
LP_LARVA_PUPA [(none)]
RH_RIKEN_HEAD [(none)]
HL_HEAD [(none)]
GH_HEAD [(none)]
GM_OVARY [(none)]
AT_TESTES [(none)]
UT_TESTES [(none)]
bs_TESTES [(none)]
SD_SCHNEIDER_CELLS [(none)]
EN_MBN2 [(none)]
EC_FAT_BODY [(none)]
OTHERS [(none)]


Gene CG10639
Chromosome 2L
Transcription_Orientation -
Transcript_Isoform_Coordinates 18969967 18968089 CG10639-PA
Tags_clustered_by_gap_distance [(18970090,18970096,18970110,18970112)][(18970228,18970241,18970269)][(18970377)]
Corresponding_frequencies_of_gap_distance_clustering [(1,1,3,3)][(2,1,1)][(1)]
Tags_clustered_by_gap_distance_and_standard_deviation [(18970090,18970096,18970110,18970112)][(18970228,18970241)(18970269)][(18970377)]
Corresponding_frequencies_of_gap_distance_and_standard_deviation_clustering [(1,1,3,3)][(2,1)(1)][(1)]
********************
Tags_after_all_clustering_criterion_removal [(18970090,18970096,18970110,18970112)][(18970228,18970241)]
Corresponding_frequencies_after_all_clustering_criterion_removal [(1,1,3,3)][(2,1)]
RE_RIKEN_EMBRYO [(0,0,3,3)][(0,0)]
LD_EMBRYO [(0,0,0,0)][(2,0)]
LP_LARVA_PUPA [(1,0,0,0)][(0,0)]
RH_RIKEN_HEAD [(0,0,0,0)][(0,0)]
HL_HEAD [(0,0,0,0)][(0,0)]
GH_HEAD [(0,0,0,0)][(0,0)]
GM_OVARY [(0,0,0,0)][(0,0)]
AT_TESTES [(0,1,0,0)][(0,1)]
UT_TESTES [(0,0,0,0)][(0,0)]
bs_TESTES [(0,0,0,0)][(0,0)]
SD_SCHNEIDER_CELLS [(0,0,0,0)][(0,0)]
EN_MBN2 [(0,0,0,0)][(0,0)]
EC_FAT_BODY [(0,0,0,0)][(0,0)]
OTHERS [(0,0,0,0)][(0,0)]
********************
Identified_TSS [(18970112)]
Corresponding_TSS_frequencies [(3)]
RE_RIKEN_EMBRYO [(3)]
LD_EMBRYO [(0)]
LP_LARVA_PUPA [(0)]
RH_RIKEN_HEAD [(0)]
HL_HEAD [(0)]
GH_HEAD [(0)]
GM_OVARY [(0)]
AT_TESTES [(0)]
UT_TESTES [(0)]
bs_TESTES [(0)]
SD_SCHNEIDER_CELLS [(0)]
EN_MBN2 [(0)]
EC_FAT_BODY [(0)]
OTHERS [(0)]


Gene CG10641
Chromosome 2L
Transcription_Orientation -
Transcript_Isoform_Coordinates 18982839 18974284 CG10641-PA
Tags_clustered_by_gap_distance [(18982822)][(18983173,18983179,18983185,18983205)]
Corresponding_frequencies_of_gap_distance_clustering [(1)][(1,1,1,2)]
Tags_clustered_by_gap_distance_and_standard_deviation [(18982822)][(18983173,18983179,18983185)(18983205)]
Corresponding_frequencies_of_gap_distance_and_standard_deviation_clustering [(1)][(1,1,1)(2)]
********************
Tags_after_all_clustering_criterion_removal [(18983173,18983179,18983185)]
Corresponding_frequencies_after_all_clustering_criterion_removal [(1,1,1)]
RE_RIKEN_EMBRYO [(0,0,0)]
LD_EMBRYO [(0,0,0)]
LP_LARVA_PUPA [(0,0,0)]
RH_RIKEN_HEAD [(0,0,0)]
HL_HEAD [(0,0,0)]
GH_HEAD [(0,0,1)]
GM_OVARY [(0,0,0)]
AT_TESTES [(0,0,0)]
UT_TESTES [(0,0,0)]
bs_TESTES [(0,0,0)]
SD_SCHNEIDER_CELLS [(1,1,0)]
EN_MBN2 [(0,0,0)]
EC_FAT_BODY [(0,0,0)]
OTHERS [(0,0,0)]
********************
Identified_TSS [(none)]
Corresponding_TSS_frequencies [(none)]
RE_RIKEN_EMBRYO [(none)]
LD_EMBRYO [(none)]
LP_LARVA_PUPA [(none)]
RH_RIKEN_HEAD [(none)]
HL_HEAD [(none)]
GH_HEAD [(none)]
GM_OVARY [(none)]
AT_TESTES [(none)]
UT_TESTES [(none)]
bs_TESTES [(none)]
SD_SCHNEIDER_CELLS [(none)]
EN_MBN2 [(none)]
EC_FAT_BODY [(none)]
OTHERS [(none)]


Gene CG10650
Chromosome 2L
Transcription_Orientation -
Transcript_Isoform_Coordinates 18991783 18989715 CG10650-PA
Tags_clustered_by_gap_distance [(18990151)][(18991798,18991799,18991834,18991838,18991844,18991858,18991859)]
Corresponding_frequencies_of_gap_distance_clustering [(1)][(1,1,5,1,2,1,17)]
Tags_clustered_by_gap_distance_and_standard_deviation [(18990151)][(18991798,18991799)(18991834,18991838,18991844)(18991858,18991859)]
Corresponding_frequencies_of_gap_distance_and_standard_deviation_clustering [(1)][(1,1)(5,1,2)(1,17)]
********************
Tags_after_all_clustering_criterion_removal [(18991834,18991838,18991844)(18991858,18991859)]
Corresponding_frequencies_after_all_clustering_criterion_removal [(5,1,2)(1,17)]
RE_RIKEN_EMBRYO [(0,0,0)(1,17)]
LD_EMBRYO [(0,0,0)(0,0)]
LP_LARVA_PUPA [(4,0,2)(0,0)]
RH_RIKEN_HEAD [(0,0,0)(0,0)]
HL_HEAD [(0,0,0)(0,0)]
GH_HEAD [(1,1,0)(0,0)]
GM_OVARY [(0,0,0)(0,0)]
AT_TESTES [(0,0,0)(0,0)]
UT_TESTES [(0,0,0)(0,0)]
bs_TESTES [(0,0,0)(0,0)]
SD_SCHNEIDER_CELLS [(0,0,0)(0,0)]
EN_MBN2 [(0,0,0)(0,0)]
EC_FAT_BODY [(0,0,0)(0,0)]
OTHERS [(0,0,0)(0,0)]
********************
Identified_TSS [(18991859)]
Corresponding_TSS_frequencies [(17)]
RE_RIKEN_EMBRYO [(17)]
LD_EMBRYO [(0)]
LP_LARVA_PUPA [(0)]
RH_RIKEN_HEAD [(0)]
HL_HEAD [(0)]
GH_HEAD [(0)]
GM_OVARY [(0)]
AT_TESTES [(0)]
UT_TESTES [(0)]
bs_TESTES [(0)]
SD_SCHNEIDER_CELLS [(0)]
EN_MBN2 [(0)]
EC_FAT_BODY [(0)]
OTHERS [(0)]


Gene CG10652
Chromosome 2L
Transcription_Orientation -
Transcript_Isoform_Coordinates 19005044 19004304 CG10652-PB:CG10652-PA
Tags_clustered_by_gap_distance [(19004987,19005000,19005006,19005008,19005016,19005023,19005033,19005048,19005064,19005068,19005069,19005070,19005072,19005074,19005075,19005076,19005153,19005157,19005158,19005161,19005162,19005164,19005165,19005167)]
Corresponding_frequencies_of_gap_distance_clustering [(1,2,1,1,3,1,2,1,4,4,4,1,3,2,17,2,1,3,20,2,9,16,1,1)]
Tags_clustered_by_gap_distance_and_standard_deviation [(19004987)(19005000,19005006,19005008,19005016,19005023)(19005033)(19005048)(19005064,19005068,19005069,19005070,19005072,19005074,19005075,19005076)(19005153,19005157,19005158,19005161,19005162,19005164,19005165,19005167)]
Corresponding_frequencies_of_gap_distance_and_standard_deviation_clustering [(1)(2,1,1,3,1)(2)(1)(4,4,4,1,3,2,17,2)(1,3,20,2,9,16,1,1)]
********************
Tags_after_all_clustering_criterion_removal [(19005000,19005006,19005008,19005016,19005023)(19005064,19005068,19005069,19005070,19005072,19005074,19005075,19005076)(19005153,19005157,19005158,19005161,19005162,19005164,19005165,19005167)]
Corresponding_frequencies_after_all_clustering_criterion_removal [(2,1,1,3,1)(4,4,4,1,3,2,17,2)(1,3,20,2,9,16,1,1)]
RE_RIKEN_EMBRYO [(0,0,0,0,0)(0,0,0,0,0,0,1,0)(0,0,4,1,3,4,0,0)]
LD_EMBRYO [(0,0,0,0,0)(1,1,0,0,0,0,0,0)(0,0,0,0,0,0,0,0)]
LP_LARVA_PUPA [(0,0,0,0,0)(0,0,1,0,1,0,0,0)(0,0,0,0,0,0,0,0)]
RH_RIKEN_HEAD [(0,0,0,0,0)(0,0,0,0,0,0,0,1)(0,0,15,0,4,10,1,0)]
HL_HEAD [(0,0,0,0,0)(0,0,0,0,0,0,0,0)(0,0,0,0,0,0,0,0)]
GH_HEAD [(0,0,0,0,0)(0,0,1,0,1,0,4,0)(0,0,0,0,0,0,0,0)]
GM_OVARY [(0,0,0,0,1)(2,2,0,0,1,0,2,1)(0,0,0,0,0,0,0,0)]
AT_TESTES [(0,0,0,0,0)(0,0,0,0,0,0,0,0)(0,0,0,0,0,0,0,0)]
UT_TESTES [(0,0,0,0,0)(1,0,0,0,0,0,1,0)(0,0,0,0,0,0,0,0)]
bs_TESTES [(0,0,0,0,0)(0,0,0,1,0,0,0,0)(0,0,0,1,0,0,0,0)]
SD_SCHNEIDER_CELLS [(0,0,0,0,0)(0,1,0,0,0,0,5,0)(0,0,0,0,0,0,0,0)]
EN_MBN2 [(1,0,1,3,0)(0,0,1,0,0,0,0,0)(0,0,0,0,0,0,0,0)]
EC_FAT_BODY [(1,0,0,0,0)(0,0,1,0,0,1,4,0)(0,0,0,0,0,0,0,0)]
OTHERS [(0,1,0,0,0)(0,0,0,0,0,1,0,0)(1,3,1,0,2,2,0,1)]
********************
Identified_TSS [(19005075)(19005158)]
Corresponding_TSS_frequencies [(17)(20)]
RE_RIKEN_EMBRYO [(1)(4)]
LD_EMBRYO [(0)(0)]
LP_LARVA_PUPA [(0)(0)]
RH_RIKEN_HEAD [(0)(15)]
HL_HEAD [(0)(0)]
GH_HEAD [(4)(0)]
GM_OVARY [(2)(0)]
AT_TESTES [(0)(0)]
UT_TESTES [(1)(0)]
bs_TESTES [(0)(0)]
SD_SCHNEIDER_CELLS [(5)(0)]
EN_MBN2 [(0)(0)]
EC_FAT_BODY [(4)(0)]
OTHERS [(0)(1)]


Gene CG10653
Chromosome 2L
Transcription_Orientation -
Transcript_Isoform_Coordinates 19029309 19026932 CG10653-PA
Tags_clustered_by_gap_distance [(19028736)][(19029238)][(19029370,19029385,19029389,19029391,19029396,19029403,19029409,19029410,19029412,19029421,19029422,19029424)]
Corresponding_frequencies_of_gap_distance_clustering [(1)][(1)][(1,1,2,1,1,3,2,1,1,1,12,1)]
Tags_clustered_by_gap_distance_and_standard_deviation [(19028736)][(19029238)][(19029370)(19029385,19029389,19029391,19029396,19029403,19029409,19029410,19029412)(19029421,19029422,19029424)]
Corresponding_frequencies_of_gap_distance_and_standard_deviation_clustering [(1)][(1)][(1)(1,2,1,1,3,2,1,1)(1,12,1)]
********************
Tags_after_all_clustering_criterion_removal [(19029385,19029389,19029391,19029396,19029403,19029409,19029410,19029412)(19029421,19029422,19029424)]
Corresponding_frequencies_after_all_clustering_criterion_removal [(1,2,1,1,3,2,1,1)(1,12,1)]
RE_RIKEN_EMBRYO [(0,0,0,0,0,0,0,1)(1,12,1)]
LD_EMBRYO [(1,0,0,1,0,0,0,0)(0,0,0)]
LP_LARVA_PUPA [(0,0,0,0,1,0,0,0)(0,0,0)]
RH_RIKEN_HEAD [(0,0,0,0,0,0,0,0)(0,0,0)]
HL_HEAD [(0,0,0,0,0,0,0,0)(0,0,0)]
GH_HEAD [(0,0,0,0,1,0,0,0)(0,0,0)]
GM_OVARY [(0,0,0,0,0,0,0,0)(0,0,0)]
AT_TESTES [(0,2,0,0,0,0,0,0)(0,0,0)]
UT_TESTES [(0,0,0,0,0,0,0,0)(0,0,0)]
bs_TESTES [(0,0,0,0,0,0,0,0)(0,0,0)]
SD_SCHNEIDER_CELLS [(0,0,1,0,1,2,0,0)(0,0,0)]
EN_MBN2 [(0,0,0,0,0,0,0,0)(0,0,0)]
EC_FAT_BODY [(0,0,0,0,0,0,0,0)(0,0,0)]
OTHERS [(0,0,0,0,0,0,1,0)(0,0,0)]
********************
Identified_TSS [(19029422)]
Corresponding_TSS_frequencies [(12)]
RE_RIKEN_EMBRYO [(12)]
LD_EMBRYO [(0)]
LP_LARVA_PUPA [(0)]
RH_RIKEN_HEAD [(0)]
HL_HEAD [(0)]
GH_HEAD [(0)]
GM_OVARY [(0)]
AT_TESTES [(0)]
UT_TESTES [(0)]
bs_TESTES [(0)]
SD_SCHNEIDER_CELLS [(0)]
EN_MBN2 [(0)]
EC_FAT_BODY [(0)]
OTHERS [(0)]


Gene CG10655
Chromosome 2L
Transcription_Orientation -
Transcript_Isoform_Coordinates 19047427 19045818 CG10655-PA
Tags_clustered_by_gap_distance [(19047059)][(19047406,19047466,19047472,19047474,19047484,19047491,19047498,19047503,19047511,19047531)]
Corresponding_frequencies_of_gap_distance_clustering [(1)][(1,1,1,1,1,1,1,1,3,2)]
Tags_clustered_by_gap_distance_and_standard_deviation [(19047059)][(19047406)(19047466,19047472,19047474)(19047484,19047491,19047498,19047503)(19047511)(19047531)]
Corresponding_frequencies_of_gap_distance_and_standard_deviation_clustering [(1)][(1)(1,1,1)(1,1,1,1)(3)(2)]
********************
Tags_after_all_clustering_criterion_removal [(19047466,19047472,19047474)(19047484,19047491,19047498,19047503)(19047511)]
Corresponding_frequencies_after_all_clustering_criterion_removal [(1,1,1)(1,1,1,1)(3)]
RE_RIKEN_EMBRYO [(0,0,0)(0,0,0,0)(0)]
LD_EMBRYO [(0,0,0)(0,0,0,0)(0)]
LP_LARVA_PUPA [(0,0,0)(0,0,0,0)(0)]
RH_RIKEN_HEAD [(0,0,0)(0,0,0,0)(0)]
HL_HEAD [(0,0,0)(0,0,0,0)(0)]
GH_HEAD [(0,0,0)(0,0,0,0)(0)]
GM_OVARY [(0,0,1)(0,0,0,0)(0)]
AT_TESTES [(0,1,0)(1,1,0,0)(2)]
UT_TESTES [(0,0,0)(0,0,0,0)(0)]
bs_TESTES [(0,0,0)(0,0,0,0)(0)]
SD_SCHNEIDER_CELLS [(1,0,0)(0,0,1,1)(1)]
EN_MBN2 [(0,0,0)(0,0,0,0)(0)]
EC_FAT_BODY [(0,0,0)(0,0,0,0)(0)]
OTHERS [(0,0,0)(0,0,0,0)(0)]
********************
Identified_TSS [(19047511)]
Corresponding_TSS_frequencies [(3)]
RE_RIKEN_EMBRYO [(0)]
LD_EMBRYO [(0)]
LP_LARVA_PUPA [(0)]
RH_RIKEN_HEAD [(0)]
HL_HEAD [(0)]
GH_HEAD [(0)]
GM_OVARY [(0)]
AT_TESTES [(2)]
UT_TESTES [(0)]
bs_TESTES [(0)]
SD_SCHNEIDER_CELLS [(1)]
EN_MBN2 [(0)]
EC_FAT_BODY [(0)]
OTHERS [(0)]


Gene CG10658
Chromosome 2L
Transcription_Orientation -
Transcript_Isoform_Coordinates 19963583 19962876 CG10658-PA
Tags_clustered_by_gap_distance [(19963589,19963596,19963598,19963600)]
Corresponding_frequencies_of_gap_distance_clustering [(3,1,1,1)]
Tags_clustered_by_gap_distance_and_standard_deviation [(19963589,19963596,19963598,19963600)]
Corresponding_frequencies_of_gap_distance_and_standard_deviation_clustering [(3,1,1,1)]
********************
Tags_after_all_clustering_criterion_removal [(19963589,19963596,19963598,19963600)]
Corresponding_frequencies_after_all_clustering_criterion_removal [(3,1,1,1)]
RE_RIKEN_EMBRYO [(0,0,0,0)]
LD_EMBRYO [(0,0,0,0)]
LP_LARVA_PUPA [(0,0,0,0)]
RH_RIKEN_HEAD [(0,0,0,0)]
HL_HEAD [(1,0,0,0)]
GH_HEAD [(2,1,0,0)]
GM_OVARY [(0,0,0,0)]
AT_TESTES [(0,0,0,0)]
UT_TESTES [(0,0,0,0)]
bs_TESTES [(0,0,0,0)]
SD_SCHNEIDER_CELLS [(0,0,0,0)]
EN_MBN2 [(0,0,0,0)]
EC_FAT_BODY [(0,0,0,1)]
OTHERS [(0,0,1,0)]
********************
Identified_TSS [(19963589)]
Corresponding_TSS_frequencies [(3)]
RE_RIKEN_EMBRYO [(0)]
LD_EMBRYO [(0)]
LP_LARVA_PUPA [(0)]
RH_RIKEN_HEAD [(0)]
HL_HEAD [(1)]
GH_HEAD [(2)]
GM_OVARY [(0)]
AT_TESTES [(0)]
UT_TESTES [(0)]
bs_TESTES [(0)]
SD_SCHNEIDER_CELLS [(0)]
EN_MBN2 [(0)]
EC_FAT_BODY [(0)]
OTHERS [(0)]


Gene CG10662
Chromosome 2L
Transcription_Orientation +
Transcript_Isoform_Coordinates 19950324 19953381 CG10662-PA
Tags_clustered_by_gap_distance [(19924661)][(19952042)][(19953090)]
Corresponding_frequencies_of_gap_distance_clustering [(1)][(1)][(1)]
Tags_clustered_by_gap_distance_and_standard_deviation [(19924661)][(19952042)][(19953090)]
Corresponding_frequencies_of_gap_distance_and_standard_deviation_clustering [(1)][(1)][(1)]
********************
Tags_after_all_clustering_criterion_removal [(none)]
Corresponding_frequencies_after_all_clustering_criterion_removal [(none)]
RE_RIKEN_EMBRYO [(none)]
LD_EMBRYO [(none)]
LP_LARVA_PUPA [(none)]
RH_RIKEN_HEAD [(none)]
HL_HEAD [(none)]
GH_HEAD [(none)]
GM_OVARY [(none)]
AT_TESTES [(none)]
UT_TESTES [(none)]
bs_TESTES [(none)]
SD_SCHNEIDER_CELLS [(none)]
EN_MBN2 [(none)]
EC_FAT_BODY [(none)]
OTHERS [(none)]
********************
Identified_TSS [(none)]
Corresponding_TSS_frequencies [(none)]
RE_RIKEN_EMBRYO [(none)]
LD_EMBRYO [(none)]
LP_LARVA_PUPA [(none)]
RH_RIKEN_HEAD [(none)]
HL_HEAD [(none)]
GH_HEAD [(none)]
GM_OVARY [(none)]
AT_TESTES [(none)]
UT_TESTES [(none)]
bs_TESTES [(none)]
SD_SCHNEIDER_CELLS [(none)]
EN_MBN2 [(none)]
EC_FAT_BODY [(none)]
OTHERS [(none)]


Gene CG10664
Chromosome 2L
Transcription_Orientation +
Transcript_Isoform_Coordinates 19955209 19955816 CG10664-PA:CG10664-PB
Tags_clustered_by_gap_distance [(19954641,19954644,19954647,19954651,19954652,19954655,19954660,19954661,19954666,19954670,19954761)][(19955191,19955192,19955193,19955194)][(19955490)]
Corresponding_frequencies_of_gap_distance_clustering [(1,1,4,5,1,8,2,1,5,9,1)][(1,4,1,1)][(1)]
Tags_clustered_by_gap_distance_and_standard_deviation [(19954641,19954644,19954647,19954651,19954652,19954655,19954660,19954661,19954666,19954670)(19954761)][(19955191,19955192,19955193,19955194)][(19955490)]
Corresponding_frequencies_of_gap_distance_and_standard_deviation_clustering [(1,1,4,5,1,8,2,1,5,9)(1)][(1,4,1,1)][(1)]
********************
Tags_after_all_clustering_criterion_removal [(19954641,19954644,19954647,19954651,19954652,19954655,19954660,19954661,19954666,19954670)][(19955191,19955192,19955193,19955194)]
Corresponding_frequencies_after_all_clustering_criterion_removal [(1,1,4,5,1,8,2,1,5,9)][(1,4,1,1)]
RE_RIKEN_EMBRYO [(0,0,2,0,0,0,0,0,0,0)][(0,0,0,0)]
LD_EMBRYO [(0,0,0,0,0,0,0,0,0,0)][(0,1,0,0)]
LP_LARVA_PUPA [(0,0,0,0,0,0,0,0,0,0)][(0,0,0,0)]
RH_RIKEN_HEAD [(1,0,2,4,0,8,2,0,5,8)][(0,0,0,0)]
HL_HEAD [(0,0,0,0,0,0,0,0,0,0)][(0,0,0,1)]
GH_HEAD [(0,0,0,0,0,0,0,0,0,0)][(1,1,1,0)]
GM_OVARY [(0,0,0,0,0,0,0,0,0,1)][(0,1,0,0)]
AT_TESTES [(0,0,0,0,0,0,0,0,0,0)][(0,0,0,0)]
UT_TESTES [(0,0,0,0,0,0,0,0,0,0)][(0,0,0,0)]
bs_TESTES [(0,0,0,0,0,0,0,0,0,0)][(0,0,0,0)]
SD_SCHNEIDER_CELLS [(0,0,0,0,0,0,0,1,0,0)][(0,1,0,0)]
EN_MBN2 [(0,0,0,0,0,0,0,0,0,0)][(0,0,0,0)]
EC_FAT_BODY [(0,0,0,0,0,0,0,0,0,0)][(0,0,0,0)]
OTHERS [(0,1,0,1,1,0,0,0,0,0)][(0,0,0,0)]
********************
Identified_TSS [(19954670)][(19955192)]
Corresponding_TSS_frequencies [(9)][(4)]
RE_RIKEN_EMBRYO [(0)][(0)]
LD_EMBRYO [(0)][(1)]
LP_LARVA_PUPA [(0)][(0)]
RH_RIKEN_HEAD [(8)][(0)]
HL_HEAD [(0)][(0)]
GH_HEAD [(0)][(1)]
GM_OVARY [(1)][(1)]
AT_TESTES [(0)][(0)]
UT_TESTES [(0)][(0)]
bs_TESTES [(0)][(0)]
SD_SCHNEIDER_CELLS [(0)][(1)]
EN_MBN2 [(0)][(0)]
EC_FAT_BODY [(0)][(0)]
OTHERS [(0)][(0)]


Gene CG10679
Chromosome 2L
Transcription_Orientation -
Transcript_Isoform_Coordinates 18947644 18947170 CG10679-PA
Tags_clustered_by_gap_distance [(18947423)][(18947748,18947759)]
Corresponding_frequencies_of_gap_distance_clustering [(1)][(1,1)]
Tags_clustered_by_gap_distance_and_standard_deviation [(18947423)][(18947748,18947759)]
Corresponding_frequencies_of_gap_distance_and_standard_deviation_clustering [(1)][(1,1)]
********************
Tags_after_all_clustering_criterion_removal [(none)]
Corresponding_frequencies_after_all_clustering_criterion_removal [(none)]
RE_RIKEN_EMBRYO [(none)]
LD_EMBRYO [(none)]
LP_LARVA_PUPA [(none)]
RH_RIKEN_HEAD [(none)]
HL_HEAD [(none)]
GH_HEAD [(none)]
GM_OVARY [(none)]
AT_TESTES [(none)]
UT_TESTES [(none)]
bs_TESTES [(none)]
SD_SCHNEIDER_CELLS [(none)]
EN_MBN2 [(none)]
EC_FAT_BODY [(none)]
OTHERS [(none)]
********************
Identified_TSS [(none)]
Corresponding_TSS_frequencies [(none)]
RE_RIKEN_EMBRYO [(none)]
LD_EMBRYO [(none)]
LP_LARVA_PUPA [(none)]
RH_RIKEN_HEAD [(none)]
HL_HEAD [(none)]
GH_HEAD [(none)]
GM_OVARY [(none)]
AT_TESTES [(none)]
UT_TESTES [(none)]
bs_TESTES [(none)]
SD_SCHNEIDER_CELLS [(none)]
EN_MBN2 [(none)]
EC_FAT_BODY [(none)]
OTHERS [(none)]


Gene CG10680
Chromosome 2L
Transcription_Orientation +
Transcript_Isoform_Coordinates 19960160 19961210 CG10680-PA
Tags_clustered_by_gap_distance [(19960102,19960103,19960123,19960128,19960131)][(19960768,19960795,19960833,19960884)]
Corresponding_frequencies_of_gap_distance_clustering [(1,7,1,1,1)][(1,1,1,2)]
Tags_clustered_by_gap_distance_and_standard_deviation [(19960102,19960103)(19960123,19960128,19960131)][(19960768)(19960795)(19960833)(19960884)]
Corresponding_frequencies_of_gap_distance_and_standard_deviation_clustering [(1,7)(1,1,1)][(1)(1)(1)(2)]
********************
Tags_after_all_clustering_criterion_removal [(19960102,19960103)(19960123,19960128,19960131)]
Corresponding_frequencies_after_all_clustering_criterion_removal [(1,7)(1,1,1)]
RE_RIKEN_EMBRYO [(0,0)(0,0,0)]
LD_EMBRYO [(0,0)(0,0,0)]
LP_LARVA_PUPA [(0,0)(0,0,0)]
RH_RIKEN_HEAD [(0,7)(0,0,0)]
HL_HEAD [(0,0)(0,0,0)]
GH_HEAD [(0,0)(1,1,1)]
GM_OVARY [(0,0)(0,0,0)]
AT_TESTES [(0,0)(0,0,0)]
UT_TESTES [(0,0)(0,0,0)]
bs_TESTES [(0,0)(0,0,0)]
SD_SCHNEIDER_CELLS [(0,0)(0,0,0)]
EN_MBN2 [(0,0)(0,0,0)]
EC_FAT_BODY [(0,0)(0,0,0)]
OTHERS [(1,0)(0,0,0)]
********************
Identified_TSS [(19960103)]
Corresponding_TSS_frequencies [(7)]
RE_RIKEN_EMBRYO [(0)]
LD_EMBRYO [(0)]
LP_LARVA_PUPA [(0)]
RH_RIKEN_HEAD [(7)]
HL_HEAD [(0)]
GH_HEAD [(0)]
GM_OVARY [(0)]
AT_TESTES [(0)]
UT_TESTES [(0)]
bs_TESTES [(0)]
SD_SCHNEIDER_CELLS [(0)]
EN_MBN2 [(0)]
EC_FAT_BODY [(0)]
OTHERS [(0)]


Gene CG10687
Chromosome 2L
Transcription_Orientation -
Transcript_Isoform_Coordinates 19127759 19125972 CG10687-PA
Tags_clustered_by_gap_distance [(19127749,19127763,19127795,19127809,19127814,19127816,19127817,19127829,19127840,19127855,19127856,19127860,19127861,19127862,19127864,19127873,19127878,19127880,19127881)]
Corresponding_frequencies_of_gap_distance_clustering [(1,2,18,2,1,1,1,1,1,1,2,4,1,1,4,1,7,3,2)]
Tags_clustered_by_gap_distance_and_standard_deviation [(19127749,19127763)(19127795)(19127809,19127814,19127816,19127817)(19127829,19127840)(19127855,19127856,19127860,19127861,19127862,19127864,19127873,19127878,19127880,19127881)]
Corresponding_frequencies_of_gap_distance_and_standard_deviation_clustering [(1,2)(18)(2,1,1,1)(1,1)(1,2,4,1,1,4,1,7,3,2)]
********************
Tags_after_all_clustering_criterion_removal [(19127749,19127763)(19127795)(19127809,19127814,19127816,19127817)(19127855,19127856,19127860,19127861,19127862,19127864,19127873,19127878,19127880,19127881)]
Corresponding_frequencies_after_all_clustering_criterion_removal [(1,2)(18)(2,1,1,1)(1,2,4,1,1,4,1,7,3,2)]
RE_RIKEN_EMBRYO [(0,0)(5)(0,1,1,0)(0,2,0,0,0,4,0,5,0,0)]
LD_EMBRYO [(0,0)(0)(0,0,0,1)(0,0,1,1,0,0,0,0,0,0)]
LP_LARVA_PUPA [(0,0)(0)(0,0,0,0)(0,0,0,0,0,0,0,0,0,0)]
RH_RIKEN_HEAD [(0,0)(13)(0,0,0,0)(0,0,0,0,0,0,0,1,3,2)]
HL_HEAD [(0,0)(0)(0,0,0,0)(0,0,0,0,0,0,1,0,0,0)]
GH_HEAD [(0,0)(0)(0,0,0,0)(0,0,2,0,0,0,0,0,0,0)]
GM_OVARY [(0,1)(0)(0,0,0,0)(0,0,1,0,0,0,0,0,0,0)]
AT_TESTES [(0,0)(0)(2,0,0,0)(0,0,0,0,0,0,0,0,0,0)]
UT_TESTES [(0,0)(0)(0,0,0,0)(0,0,0,0,0,0,0,0,0,0)]
bs_TESTES [(0,0)(0)(0,0,0,0)(0,0,0,0,0,0,0,0,0,0)]
SD_SCHNEIDER_CELLS [(0,1)(0)(0,0,0,0)(1,0,0,0,1,0,0,0,0,0)]
EN_MBN2 [(1,0)(0)(0,0,0,0)(0,0,0,0,0,0,0,0,0,0)]
EC_FAT_BODY [(0,0)(0)(0,0,0,0)(0,0,0,0,0,0,0,0,0,0)]
OTHERS [(0,0)(0)(0,0,0,0)(0,0,0,0,0,0,0,1,0,0)]
********************
Identified_TSS [(19127795)(19127878)]
Corresponding_TSS_frequencies [(18)(7)]
RE_RIKEN_EMBRYO [(5)(5)]
LD_EMBRYO [(0)(0)]
LP_LARVA_PUPA [(0)(0)]
RH_RIKEN_HEAD [(13)(1)]
HL_HEAD [(0)(0)]
GH_HEAD [(0)(0)]
GM_OVARY [(0)(0)]
AT_TESTES [(0)(0)]
UT_TESTES [(0)(0)]
bs_TESTES [(0)(0)]
SD_SCHNEIDER_CELLS [(0)(0)]
EN_MBN2 [(0)(0)]
EC_FAT_BODY [(0)(0)]
OTHERS [(0)(1)]


Gene CG10689
Chromosome 2L
Transcription_Orientation -
Transcript_Isoform_Coordinates 19122852 19119980 CG10689-PA
Tags_clustered_by_gap_distance [(19122863,19122881,19122902)]
Corresponding_frequencies_of_gap_distance_clustering [(2,5,2)]
Tags_clustered_by_gap_distance_and_standard_deviation [(19122863,19122881)(19122902)]
Corresponding_frequencies_of_gap_distance_and_standard_deviation_clustering [(2,5)(2)]
********************
Tags_after_all_clustering_criterion_removal [(19122863,19122881)]
Corresponding_frequencies_after_all_clustering_criterion_removal [(2,5)]
RE_RIKEN_EMBRYO [(0,0)]
LD_EMBRYO [(1,0)]
LP_LARVA_PUPA [(0,0)]
RH_RIKEN_HEAD [(0,5)]
HL_HEAD [(0,0)]
GH_HEAD [(0,0)]
GM_OVARY [(0,0)]
AT_TESTES [(0,0)]
UT_TESTES [(0,0)]
bs_TESTES [(0,0)]
SD_SCHNEIDER_CELLS [(1,0)]
EN_MBN2 [(0,0)]
EC_FAT_BODY [(0,0)]
OTHERS [(0,0)]
********************
Identified_TSS [(19122881)]
Corresponding_TSS_frequencies [(5)]
RE_RIKEN_EMBRYO [(0)]
LD_EMBRYO [(0)]
LP_LARVA_PUPA [(0)]
RH_RIKEN_HEAD [(5)]
HL_HEAD [(0)]
GH_HEAD [(0)]
GM_OVARY [(0)]
AT_TESTES [(0)]
UT_TESTES [(0)]
bs_TESTES [(0)]
SD_SCHNEIDER_CELLS [(0)]
EN_MBN2 [(0)]
EC_FAT_BODY [(0)]
OTHERS [(0)]


Gene CG10691
Chromosome 2L
Transcription_Orientation -
Transcript_Isoform_Coordinates 19119481 19118348 CG10691-PB:CG10691-PA
Tags_clustered_by_gap_distance [(19119115,19119158,19119199)][(19119478,19119502,19119544,19119582)][(19119713,19119740,19119741,19119744,19119751,19119752,19119753,19119757,19119761,19119763,19119764,19119766,19119768,19119770,19119771,19119776,19119781,19119783,19119786,19119788,19119792)]
Corresponding_frequencies_of_gap_distance_clustering [(1,1,1)][(1,1,2,1)][(1,1,1,2,2,1,1,2,1,5,1,1,2,1,1,1,2,9,2,3,7)]
Tags_clustered_by_gap_distance_and_standard_deviation [(19119115)(19119158)(19119199)][(19119478)(19119502)(19119544)(19119582)][(19119713)(19119740,19119741,19119744)(19119751,19119752,19119753,19119757,19119761,19119763,19119764,19119766,19119768,19119770,19119771)(19119776,19119781,19119783,19119786,19119788,19119792)]
Corresponding_frequencies_of_gap_distance_and_standard_deviation_clustering [(1)(1)(1)][(1)(1)(2)(1)][(1)(1,1,2)(2,1,1,2,1,5,1,1,2,1,1)(1,2,9,2,3,7)]
********************
Tags_after_all_clustering_criterion_removal [(19119740,19119741,19119744)(19119751,19119752,19119753,19119757,19119761,19119763,19119764,19119766,19119768,19119770,19119771)(19119776,19119781,19119783,19119786,19119788,19119792)]
Corresponding_frequencies_after_all_clustering_criterion_removal [(1,1,2)(2,1,1,2,1,5,1,1,2,1,1)(1,2,9,2,3,7)]
RE_RIKEN_EMBRYO [(0,0,0)(0,0,0,0,1,0,0,0,0,0,0)(0,0,5,0,1,5)]
LD_EMBRYO [(0,0,0)(0,0,0,1,0,2,0,0,0,0,0)(0,0,0,0,0,0)]
LP_LARVA_PUPA [(0,0,0)(0,0,0,0,0,1,0,0,0,0,0)(0,0,0,0,0,0)]
RH_RIKEN_HEAD [(0,0,0)(0,0,0,0,0,0,0,0,0,0,0)(0,0,3,1,0,0)]
HL_HEAD [(0,0,0)(0,0,0,0,0,0,0,0,0,0,0)(0,0,0,0,0,0)]
GH_HEAD [(0,0,0)(0,0,0,0,0,0,0,0,0,0,0)(0,1,0,0,0,0)]
GM_OVARY [(0,1,2)(2,0,1,0,0,1,1,0,0,1,1)(1,0,0,0,0,0)]
AT_TESTES [(0,0,0)(0,0,0,1,0,0,0,1,0,0,0)(0,0,0,0,0,0)]
UT_TESTES [(0,0,0)(0,0,0,0,0,0,0,0,0,0,0)(0,0,0,0,0,0)]
bs_TESTES [(0,0,0)(0,1,0,0,0,0,0,0,0,0,0)(0,0,0,0,0,0)]
SD_SCHNEIDER_CELLS [(0,0,0)(0,0,0,0,0,1,0,0,2,0,0)(0,1,0,0,0,0)]
EN_MBN2 [(0,0,0)(0,0,0,0,0,0,0,0,0,0,0)(0,0,0,0,0,0)]
EC_FAT_BODY [(0,0,0)(0,0,0,0,0,0,0,0,0,0,0)(0,0,0,0,0,0)]
OTHERS [(1,0,0)(0,0,0,0,0,0,0,0,0,0,0)(0,0,1,1,2,2)]
********************
Identified_TSS [(19119744)(19119783)]
Corresponding_TSS_frequencies [(2)(9)]
RE_RIKEN_EMBRYO [(0)(5)]
LD_EMBRYO [(0)(0)]
LP_LARVA_PUPA [(0)(0)]
RH_RIKEN_HEAD [(0)(3)]
HL_HEAD [(0)(0)]
GH_HEAD [(0)(0)]
GM_OVARY [(2)(0)]
AT_TESTES [(0)(0)]
UT_TESTES [(0)(0)]
bs_TESTES [(0)(0)]
SD_SCHNEIDER_CELLS [(0)(0)]
EN_MBN2 [(0)(0)]
EC_FAT_BODY [(0)(0)]
OTHERS [(0)(1)]


Gene CG10692
Chromosome 2L
Transcription_Orientation +
Transcript_Isoform_Coordinates 12096635 12097672 CG10692-PA
                               12096628 12097672 CG10692-PB
Tags_clustered_by_gap_distance [(12096590)]
Corresponding_frequencies_of_gap_distance_clustering [(1)]
Tags_clustered_by_gap_distance_and_standard_deviation [(12096590)]
Corresponding_frequencies_of_gap_distance_and_standard_deviation_clustering [(1)]
********************
Tags_after_all_clustering_criterion_removal [(none)]
Corresponding_frequencies_after_all_clustering_criterion_removal [(none)]
RE_RIKEN_EMBRYO [(none)]
LD_EMBRYO [(none)]
LP_LARVA_PUPA [(none)]
RH_RIKEN_HEAD [(none)]
HL_HEAD [(none)]
GH_HEAD [(none)]
GM_OVARY [(none)]
AT_TESTES [(none)]
UT_TESTES [(none)]
bs_TESTES [(none)]
SD_SCHNEIDER_CELLS [(none)]
EN_MBN2 [(none)]
EC_FAT_BODY [(none)]
OTHERS [(none)]
********************
Identified_TSS [(none)]
Corresponding_TSS_frequencies [(none)]
RE_RIKEN_EMBRYO [(none)]
LD_EMBRYO [(none)]
LP_LARVA_PUPA [(none)]
RH_RIKEN_HEAD [(none)]
HL_HEAD [(none)]
GH_HEAD [(none)]
GM_OVARY [(none)]
AT_TESTES [(none)]
UT_TESTES [(none)]
bs_TESTES [(none)]
SD_SCHNEIDER_CELLS [(none)]
EN_MBN2 [(none)]
EC_FAT_BODY [(none)]
OTHERS [(none)]


Gene CG10697
Chromosome 2L
Transcription_Orientation -
Transcript_Isoform_Coordinates 19115164 19112710 CG10697-PB
                               19115346 19112710 CG10697-PC
                               19115245 19112710 CG10697-PA
Tags_clustered_by_gap_distance [(19115498)][(19116201,19116206,19116212,19116215,19116217,19116226,19116227,19116228,19116229)]
Corresponding_frequencies_of_gap_distance_clustering [(1)][(1,1,1,1,2,1,4,3,1)]
Tags_clustered_by_gap_distance_and_standard_deviation [(19115498)][(19116201,19116206,19116212,19116215,19116217,19116226,19116227,19116228,19116229)]
Corresponding_frequencies_of_gap_distance_and_standard_deviation_clustering [(1)][(1,1,1,1,2,1,4,3,1)]
********************
Tags_after_all_clustering_criterion_removal [(19116201,19116206,19116212,19116215,19116217,19116226,19116227,19116228,19116229)]
Corresponding_frequencies_after_all_clustering_criterion_removal [(1,1,1,1,2,1,4,3,1)]
RE_RIKEN_EMBRYO [(0,0,0,0,0,1,2,3,1)]
LD_EMBRYO [(0,0,0,0,0,0,0,0,0)]
LP_LARVA_PUPA [(1,0,0,0,1,0,0,0,0)]
RH_RIKEN_HEAD [(0,0,0,0,0,0,1,0,0)]
HL_HEAD [(0,0,0,0,0,0,0,0,0)]
GH_HEAD [(0,1,1,1,1,0,0,0,0)]
GM_OVARY [(0,0,0,0,0,0,0,0,0)]
AT_TESTES [(0,0,0,0,0,0,0,0,0)]
UT_TESTES [(0,0,0,0,0,0,0,0,0)]
bs_TESTES [(0,0,0,0,0,0,0,0,0)]
SD_SCHNEIDER_CELLS [(0,0,0,0,0,0,0,0,0)]
EN_MBN2 [(0,0,0,0,0,0,0,0,0)]
EC_FAT_BODY [(0,0,0,0,0,0,0,0,0)]
OTHERS [(0,0,0,0,0,0,1,0,0)]
********************
Identified_TSS [(19116227)]
Corresponding_TSS_frequencies [(4)]
RE_RIKEN_EMBRYO [(2)]
LD_EMBRYO [(0)]
LP_LARVA_PUPA [(0)]
RH_RIKEN_HEAD [(1)]
HL_HEAD [(0)]
GH_HEAD [(0)]
GM_OVARY [(0)]
AT_TESTES [(0)]
UT_TESTES [(0)]
bs_TESTES [(0)]
SD_SCHNEIDER_CELLS [(0)]
EN_MBN2 [(0)]
EC_FAT_BODY [(0)]
OTHERS [(1)]


Gene CG10699
Chromosome 2L
Transcription_Orientation -
Transcript_Isoform_Coordinates 19078957 19076130 CG10699-PA
                               19102000 19076130 CG10699-PB
Tags_clustered_by_gap_distance [(19076705,19076792)][(19104037)]
Corresponding_frequencies_of_gap_distance_clustering [(1,1)][(2)]
Tags_clustered_by_gap_distance_and_standard_deviation [(19076705)(19076792)][(19104037)]
Corresponding_frequencies_of_gap_distance_and_standard_deviation_clustering [(1)(1)][(2)]
********************
Tags_after_all_clustering_criterion_removal [(none)]
Corresponding_frequencies_after_all_clustering_criterion_removal [(none)]
RE_RIKEN_EMBRYO [(none)]
LD_EMBRYO [(none)]
LP_LARVA_PUPA [(none)]
RH_RIKEN_HEAD [(none)]
HL_HEAD [(none)]
GH_HEAD [(none)]
GM_OVARY [(none)]
AT_TESTES [(none)]
UT_TESTES [(none)]
bs_TESTES [(none)]
SD_SCHNEIDER_CELLS [(none)]
EN_MBN2 [(none)]
EC_FAT_BODY [(none)]
OTHERS [(none)]
********************
Identified_TSS [(none)]
Corresponding_TSS_frequencies [(none)]
RE_RIKEN_EMBRYO [(none)]
LD_EMBRYO [(none)]
LP_LARVA_PUPA [(none)]
RH_RIKEN_HEAD [(none)]
HL_HEAD [(none)]
GH_HEAD [(none)]
GM_OVARY [(none)]
AT_TESTES [(none)]
UT_TESTES [(none)]
bs_TESTES [(none)]
SD_SCHNEIDER_CELLS [(none)]
EN_MBN2 [(none)]
EC_FAT_BODY [(none)]
OTHERS [(none)]


Gene CG10702
Chromosome 2L
Transcription_Orientation -
Transcript_Isoform_Coordinates 19064506 19061231 CG10702-PC:CG10702-PA:CG10702-PB
Tags_clustered_by_gap_distance [(19062670)][(19062872)][(19064000)][(19064439)][(19065755,19065758)]
Corresponding_frequencies_of_gap_distance_clustering [(1)][(1)][(1)][(1)][(1,4)]
Tags_clustered_by_gap_distance_and_standard_deviation [(19062670)][(19062872)][(19064000)][(19064439)][(19065755,19065758)]
Corresponding_frequencies_of_gap_distance_and_standard_deviation_clustering [(1)][(1)][(1)][(1)][(1,4)]
********************
Tags_after_all_clustering_criterion_removal [(19065755,19065758)]
Corresponding_frequencies_after_all_clustering_criterion_removal [(1,4)]
RE_RIKEN_EMBRYO [(0,0)]
LD_EMBRYO [(1,4)]
LP_LARVA_PUPA [(0,0)]
RH_RIKEN_HEAD [(0,0)]
HL_HEAD [(0,0)]
GH_HEAD [(0,0)]
GM_OVARY [(0,0)]
AT_TESTES [(0,0)]
UT_TESTES [(0,0)]
bs_TESTES [(0,0)]
SD_SCHNEIDER_CELLS [(0,0)]
EN_MBN2 [(0,0)]
EC_FAT_BODY [(0,0)]
OTHERS [(0,0)]
********************
Identified_TSS [(19065758)]
Corresponding_TSS_frequencies [(4)]
RE_RIKEN_EMBRYO [(0)]
LD_EMBRYO [(4)]
LP_LARVA_PUPA [(0)]
RH_RIKEN_HEAD [(0)]
HL_HEAD [(0)]
GH_HEAD [(0)]
GM_OVARY [(0)]
AT_TESTES [(0)]
UT_TESTES [(0)]
bs_TESTES [(0)]
SD_SCHNEIDER_CELLS [(0)]
EN_MBN2 [(0)]
EC_FAT_BODY [(0)]
OTHERS [(0)]


Gene CG1071
Chromosome 2L
Transcription_Orientation -
Transcript_Isoform_Coordinates 21143636 21142069 CG1071-PA
Tags_clustered_by_gap_distance [(21142503,21142566)][(21142731,21142739)][(21143609,21143655)][(21143782,21143784,21143789,21143795,21143796,21143798,21143811,21143813,21143820,21143821,21143824,21143838)]
Corresponding_frequencies_of_gap_distance_clustering [(1,1)][(1,1)][(1,1)][(1,1,1,2,3,1,1,1,1,1,2,1)]
Tags_clustered_by_gap_distance_and_standard_deviation [(21142503)(21142566)][(21142731,21142739)][(21143609)(21143655)][(21143782,21143784,21143789,21143795,21143796,21143798)(21143811,21143813,21143820,21143821,21143824)(21143838)]
Corresponding_frequencies_of_gap_distance_and_standard_deviation_clustering [(1)(1)][(1,1)][(1)(1)][(1,1,1,2,3,1)(1,1,1,1,2)(1)]
********************
Tags_after_all_clustering_criterion_removal [(21143782,21143784,21143789,21143795,21143796,21143798)(21143811,21143813,21143820,21143821,21143824)]
Corresponding_frequencies_after_all_clustering_criterion_removal [(1,1,1,2,3,1)(1,1,1,1,2)]
RE_RIKEN_EMBRYO [(0,0,1,2,0,1)(1,1,1,1,0)]
LD_EMBRYO [(0,0,0,0,1,0)(0,0,0,0,0)]
LP_LARVA_PUPA [(0,0,0,0,0,0)(0,0,0,0,0)]
RH_RIKEN_HEAD [(0,0,0,0,0,0)(0,0,0,0,0)]
HL_HEAD [(0,0,0,0,0,0)(0,0,0,0,0)]
GH_HEAD [(0,0,0,0,0,0)(0,0,0,0,2)]
GM_OVARY [(0,1,0,0,0,0)(0,0,0,0,0)]
AT_TESTES [(1,0,0,0,0,0)(0,0,0,0,0)]
UT_TESTES [(0,0,0,0,0,0)(0,0,0,0,0)]
bs_TESTES [(0,0,0,0,0,0)(0,0,0,0,0)]
SD_SCHNEIDER_CELLS [(0,0,0,0,0,0)(0,0,0,0,0)]
EN_MBN2 [(0,0,0,0,0,0)(0,0,0,0,0)]
EC_FAT_BODY [(0,0,0,0,2,0)(0,0,0,0,0)]
OTHERS [(0,0,0,0,0,0)(0,0,0,0,0)]
********************
Identified_TSS [(21143796)(21143824)]
Corresponding_TSS_frequencies [(3)(2)]
RE_RIKEN_EMBRYO [(0)(0)]
LD_EMBRYO [(1)(0)]
LP_LARVA_PUPA [(0)(0)]
RH_RIKEN_HEAD [(0)(0)]
HL_HEAD [(0)(0)]
GH_HEAD [(0)(2)]
GM_OVARY [(0)(0)]
AT_TESTES [(0)(0)]
UT_TESTES [(0)(0)]
bs_TESTES [(0)(0)]
SD_SCHNEIDER_CELLS [(0)(0)]
EN_MBN2 [(0)(0)]
EC_FAT_BODY [(2)(0)]
OTHERS [(0)(0)]


Gene CG10718
Chromosome 2L
Transcription_Orientation +
Transcript_Isoform_Coordinates 20071786 20085501 CG10718-PA
Tags_clustered_by_gap_distance [(20072085)][(20075033)][(20083910)]
Corresponding_frequencies_of_gap_distance_clustering [(1)][(1)][(1)]
Tags_clustered_by_gap_distance_and_standard_deviation [(20072085)][(20075033)][(20083910)]
Corresponding_frequencies_of_gap_distance_and_standard_deviation_clustering [(1)][(1)][(1)]
********************
Tags_after_all_clustering_criterion_removal [(none)]
Corresponding_frequencies_after_all_clustering_criterion_removal [(none)]
RE_RIKEN_EMBRYO [(none)]
LD_EMBRYO [(none)]
LP_LARVA_PUPA [(none)]
RH_RIKEN_HEAD [(none)]
HL_HEAD [(none)]
GH_HEAD [(none)]
GM_OVARY [(none)]
AT_TESTES [(none)]
UT_TESTES [(none)]
bs_TESTES [(none)]
SD_SCHNEIDER_CELLS [(none)]
EN_MBN2 [(none)]
EC_FAT_BODY [(none)]
OTHERS [(none)]
********************
Identified_TSS [(none)]
Corresponding_TSS_frequencies [(none)]
RE_RIKEN_EMBRYO [(none)]
LD_EMBRYO [(none)]
LP_LARVA_PUPA [(none)]
RH_RIKEN_HEAD [(none)]
HL_HEAD [(none)]
GH_HEAD [(none)]
GM_OVARY [(none)]
AT_TESTES [(none)]
UT_TESTES [(none)]
bs_TESTES [(none)]
SD_SCHNEIDER_CELLS [(none)]
EN_MBN2 [(none)]
EC_FAT_BODY [(none)]
OTHERS [(none)]


Gene CG10719
Chromosome 2L
Transcription_Orientation +
Transcript_Isoform_Coordinates 19164075 19167188 CG10719-PC:CG10719-PB:CG10719-PA
Tags_clustered_by_gap_distance [(19129814)][(19154474,19154486,19154528)][(19161981,19162008)][(19162163)][(19163496)][(19164740)][(19166113)]
Corresponding_frequencies_of_gap_distance_clustering [(1)][(1,1,1)][(2,1)][(1)][(1)][(1)][(1)]
Tags_clustered_by_gap_distance_and_standard_deviation [(19129814)][(19154474,19154486)(19154528)][(19161981)(19162008)][(19162163)][(19163496)][(19164740)][(19166113)]
Corresponding_frequencies_of_gap_distance_and_standard_deviation_clustering [(1)][(1,1)(1)][(2)(1)][(1)][(1)][(1)][(1)]
********************
Tags_after_all_clustering_criterion_removal [(none)]
Corresponding_frequencies_after_all_clustering_criterion_removal [(none)]
RE_RIKEN_EMBRYO [(none)]
LD_EMBRYO [(none)]
LP_LARVA_PUPA [(none)]
RH_RIKEN_HEAD [(none)]
HL_HEAD [(none)]
GH_HEAD [(none)]
GM_OVARY [(none)]
AT_TESTES [(none)]
UT_TESTES [(none)]
bs_TESTES [(none)]
SD_SCHNEIDER_CELLS [(none)]
EN_MBN2 [(none)]
EC_FAT_BODY [(none)]
OTHERS [(none)]
********************
Identified_TSS [(none)]
Corresponding_TSS_frequencies [(none)]
RE_RIKEN_EMBRYO [(none)]
LD_EMBRYO [(none)]
LP_LARVA_PUPA [(none)]
RH_RIKEN_HEAD [(none)]
HL_HEAD [(none)]
GH_HEAD [(none)]
GM_OVARY [(none)]
AT_TESTES [(none)]
UT_TESTES [(none)]
bs_TESTES [(none)]
SD_SCHNEIDER_CELLS [(none)]
EN_MBN2 [(none)]
EC_FAT_BODY [(none)]
OTHERS [(none)]


Gene CG10722
Chromosome 2L
Transcription_Orientation +
Transcript_Isoform_Coordinates 20090138 20092094 CG10722-PB:CG10722-PA
Tags_clustered_by_gap_distance [(20089893,20089901,20089902,20089931)][(20090120)]
Corresponding_frequencies_of_gap_distance_clustering [(1,1,1,1)][(1)]
Tags_clustered_by_gap_distance_and_standard_deviation [(20089893,20089901,20089902)(20089931)][(20090120)]
Corresponding_frequencies_of_gap_distance_and_standard_deviation_clustering [(1,1,1)(1)][(1)]
********************
Tags_after_all_clustering_criterion_removal [(20089893,20089901,20089902)]
Corresponding_frequencies_after_all_clustering_criterion_removal [(1,1,1)]
RE_RIKEN_EMBRYO [(0,0,0)]
LD_EMBRYO [(0,0,0)]
LP_LARVA_PUPA [(0,0,0)]
RH_RIKEN_HEAD [(0,0,0)]
HL_HEAD [(0,0,0)]
GH_HEAD [(0,0,0)]
GM_OVARY [(0,0,0)]
AT_TESTES [(1,1,1)]
UT_TESTES [(0,0,0)]
bs_TESTES [(0,0,0)]
SD_SCHNEIDER_CELLS [(0,0,0)]
EN_MBN2 [(0,0,0)]
EC_FAT_BODY [(0,0,0)]
OTHERS [(0,0,0)]
********************
Identified_TSS [(none)]
Corresponding_TSS_frequencies [(none)]
RE_RIKEN_EMBRYO [(none)]
LD_EMBRYO [(none)]
LP_LARVA_PUPA [(none)]
RH_RIKEN_HEAD [(none)]
HL_HEAD [(none)]
GH_HEAD [(none)]
GM_OVARY [(none)]
AT_TESTES [(none)]
UT_TESTES [(none)]
bs_TESTES [(none)]
SD_SCHNEIDER_CELLS [(none)]
EN_MBN2 [(none)]
EC_FAT_BODY [(none)]
OTHERS [(none)]


Gene CG10723
Chromosome 2L
Transcription_Orientation +
Transcript_Isoform_Coordinates 20096876 20098445 CG10723-PA
Tags_clustered_by_gap_distance [(20097962)]
Corresponding_frequencies_of_gap_distance_clustering [(1)]
Tags_clustered_by_gap_distance_and_standard_deviation [(20097962)]
Corresponding_frequencies_of_gap_distance_and_standard_deviation_clustering [(1)]
********************
Tags_after_all_clustering_criterion_removal [(none)]
Corresponding_frequencies_after_all_clustering_criterion_removal [(none)]
RE_RIKEN_EMBRYO [(none)]
LD_EMBRYO [(none)]
LP_LARVA_PUPA [(none)]
RH_RIKEN_HEAD [(none)]
HL_HEAD [(none)]
GH_HEAD [(none)]
GM_OVARY [(none)]
AT_TESTES [(none)]
UT_TESTES [(none)]
bs_TESTES [(none)]
SD_SCHNEIDER_CELLS [(none)]
EN_MBN2 [(none)]
EC_FAT_BODY [(none)]
OTHERS [(none)]
********************
Identified_TSS [(none)]
Corresponding_TSS_frequencies [(none)]
RE_RIKEN_EMBRYO [(none)]
LD_EMBRYO [(none)]
LP_LARVA_PUPA [(none)]
RH_RIKEN_HEAD [(none)]
HL_HEAD [(none)]
GH_HEAD [(none)]
GM_OVARY [(none)]
AT_TESTES [(none)]
UT_TESTES [(none)]
bs_TESTES [(none)]
SD_SCHNEIDER_CELLS [(none)]
EN_MBN2 [(none)]
EC_FAT_BODY [(none)]
OTHERS [(none)]


Gene CG10726
Chromosome 2L
Transcription_Orientation -
Transcript_Isoform_Coordinates 20056652 20054314 CG10726-PA:CG10726-PB
Tags_clustered_by_gap_distance [(20054781,20054783)][(20056579)][(20056848,20056858,20056867,20056868,20056891,20056904)]
Corresponding_frequencies_of_gap_distance_clustering [(2,3)][(1)][(1,1,1,1,1,1)]
Tags_clustered_by_gap_distance_and_standard_deviation [(20054781,20054783)][(20056579)][(20056848,20056858,20056867,20056868)(20056891,20056904)]
Corresponding_frequencies_of_gap_distance_and_standard_deviation_clustering [(2,3)][(1)][(1,1,1,1)(1,1)]
********************
Tags_after_all_clustering_criterion_removal [(20054781,20054783)][(20056848,20056858,20056867,20056868)]
Corresponding_frequencies_after_all_clustering_criterion_removal [(2,3)][(1,1,1,1)]
RE_RIKEN_EMBRYO [(0,0)][(0,1,1,1)]
LD_EMBRYO [(0,0)][(0,0,0,0)]
LP_LARVA_PUPA [(0,0)][(0,0,0,0)]
RH_RIKEN_HEAD [(0,0)][(0,0,0,0)]
HL_HEAD [(0,0)][(0,0,0,0)]
GH_HEAD [(0,0)][(0,0,0,0)]
GM_OVARY [(0,0)][(0,0,0,0)]
AT_TESTES [(0,0)][(1,0,0,0)]
UT_TESTES [(0,0)][(0,0,0,0)]
bs_TESTES [(0,0)][(0,0,0,0)]
SD_SCHNEIDER_CELLS [(0,0)][(0,0,0,0)]
EN_MBN2 [(0,0)][(0,0,0,0)]
EC_FAT_BODY [(0,0)][(0,0,0,0)]
OTHERS [(2,3)][(0,0,0,0)]
********************
Identified_TSS [(20054783)]
Corresponding_TSS_frequencies [(3)]
RE_RIKEN_EMBRYO [(0)]
LD_EMBRYO [(0)]
LP_LARVA_PUPA [(0)]
RH_RIKEN_HEAD [(0)]
HL_HEAD [(0)]
GH_HEAD [(0)]
GM_OVARY [(0)]
AT_TESTES [(0)]
UT_TESTES [(0)]
bs_TESTES [(0)]
SD_SCHNEIDER_CELLS [(0)]
EN_MBN2 [(0)]
EC_FAT_BODY [(0)]
OTHERS [(3)]


Gene CG10728
Chromosome 2L
Transcription_Orientation -
Transcript_Isoform_Coordinates 20061527 20060315 CG10728-PA
Tags_clustered_by_gap_distance [(20061105,20061166)][(20061524,20061530,20061557,20061586)]
Corresponding_frequencies_of_gap_distance_clustering [(1,1)][(1,1,1,1)]
Tags_clustered_by_gap_distance_and_standard_deviation [(20061105)(20061166)][(20061524,20061530)(20061557)(20061586)]
Corresponding_frequencies_of_gap_distance_and_standard_deviation_clustering [(1)(1)][(1,1)(1)(1)]
********************
Tags_after_all_clustering_criterion_removal [(none)]
Corresponding_frequencies_after_all_clustering_criterion_removal [(none)]
RE_RIKEN_EMBRYO [(none)]
LD_EMBRYO [(none)]
LP_LARVA_PUPA [(none)]
RH_RIKEN_HEAD [(none)]
HL_HEAD [(none)]
GH_HEAD [(none)]
GM_OVARY [(none)]
AT_TESTES [(none)]
UT_TESTES [(none)]
bs_TESTES [(none)]
SD_SCHNEIDER_CELLS [(none)]
EN_MBN2 [(none)]
EC_FAT_BODY [(none)]
OTHERS [(none)]
********************
Identified_TSS [(none)]
Corresponding_TSS_frequencies [(none)]
RE_RIKEN_EMBRYO [(none)]
LD_EMBRYO [(none)]
LP_LARVA_PUPA [(none)]
RH_RIKEN_HEAD [(none)]
HL_HEAD [(none)]
GH_HEAD [(none)]
GM_OVARY [(none)]
AT_TESTES [(none)]
UT_TESTES [(none)]
bs_TESTES [(none)]
SD_SCHNEIDER_CELLS [(none)]
EN_MBN2 [(none)]
EC_FAT_BODY [(none)]
OTHERS [(none)]


Gene CG10730
Chromosome 2L
Transcription_Orientation -
Transcript_Isoform_Coordinates 20068138 20066068 CG10730-PA
Tags_clustered_by_gap_distance [(20067586)]
Corresponding_frequencies_of_gap_distance_clustering [(1)]
Tags_clustered_by_gap_distance_and_standard_deviation [(20067586)]
Corresponding_frequencies_of_gap_distance_and_standard_deviation_clustering [(1)]
********************
Tags_after_all_clustering_criterion_removal [(none)]
Corresponding_frequencies_after_all_clustering_criterion_removal [(none)]
RE_RIKEN_EMBRYO [(none)]
LD_EMBRYO [(none)]
LP_LARVA_PUPA [(none)]
RH_RIKEN_HEAD [(none)]
HL_HEAD [(none)]
GH_HEAD [(none)]
GM_OVARY [(none)]
AT_TESTES [(none)]
UT_TESTES [(none)]
bs_TESTES [(none)]
SD_SCHNEIDER_CELLS [(none)]
EN_MBN2 [(none)]
EC_FAT_BODY [(none)]
OTHERS [(none)]
********************
Identified_TSS [(none)]
Corresponding_TSS_frequencies [(none)]
RE_RIKEN_EMBRYO [(none)]
LD_EMBRYO [(none)]
LP_LARVA_PUPA [(none)]
RH_RIKEN_HEAD [(none)]
HL_HEAD [(none)]
GH_HEAD [(none)]
GM_OVARY [(none)]
AT_TESTES [(none)]
UT_TESTES [(none)]
bs_TESTES [(none)]
SD_SCHNEIDER_CELLS [(none)]
EN_MBN2 [(none)]
EC_FAT_BODY [(none)]
OTHERS [(none)]


Gene CG10739
Chromosome 2L
Transcription_Orientation +
Transcript_Isoform_Coordinates 19182058 19185514 CG10739-PA
Tags_clustered_by_gap_distance [(19181983,19181991,19182001,19182008,19182011,19182018,19182033,19182034,19182035)][(19182197)][(19182805)]
Corresponding_frequencies_of_gap_distance_clustering [(1,1,2,1,1,3,1,1,1)][(1)][(1)]
Tags_clustered_by_gap_distance_and_standard_deviation [(19181983,19181991)(19182001,19182008,19182011,19182018)(19182033,19182034,19182035)][(19182197)][(19182805)]
Corresponding_frequencies_of_gap_distance_and_standard_deviation_clustering [(1,1)(2,1,1,3)(1,1,1)][(1)][(1)]
********************
Tags_after_all_clustering_criterion_removal [(19182001,19182008,19182011,19182018)(19182033,19182034,19182035)]
Corresponding_frequencies_after_all_clustering_criterion_removal [(2,1,1,3)(1,1,1)]
RE_RIKEN_EMBRYO [(0,0,0,0)(0,0,0)]
LD_EMBRYO [(0,0,1,0)(0,0,0)]
LP_LARVA_PUPA [(1,0,0,0)(0,0,0)]
RH_RIKEN_HEAD [(1,0,0,3)(0,0,0)]
HL_HEAD [(0,0,0,0)(0,0,0)]
GH_HEAD [(0,0,0,0)(0,0,0)]
GM_OVARY [(0,0,0,0)(1,0,0)]
AT_TESTES [(0,1,0,0)(0,1,1)]
UT_TESTES [(0,0,0,0)(0,0,0)]
bs_TESTES [(0,0,0,0)(0,0,0)]
SD_SCHNEIDER_CELLS [(0,0,0,0)(0,0,0)]
EN_MBN2 [(0,0,0,0)(0,0,0)]
EC_FAT_BODY [(0,0,0,0)(0,0,0)]
OTHERS [(0,0,0,0)(0,0,0)]
********************
Identified_TSS [(19182018)]
Corresponding_TSS_frequencies [(3)]
RE_RIKEN_EMBRYO [(0)]
LD_EMBRYO [(0)]
LP_LARVA_PUPA [(0)]
RH_RIKEN_HEAD [(3)]
HL_HEAD [(0)]
GH_HEAD [(0)]
GM_OVARY [(0)]
AT_TESTES [(0)]
UT_TESTES [(0)]
bs_TESTES [(0)]
SD_SCHNEIDER_CELLS [(0)]
EN_MBN2 [(0)]
EC_FAT_BODY [(0)]
OTHERS [(0)]


Gene CG10746
Chromosome 2L
Transcription_Orientation -
Transcript_Isoform_Coordinates 20080663 20078712 CG10746-PA
Tags_clustered_by_gap_distance [(20080549)][(20080752,20080755)][(20080941,20080960,20080969,20080973,20080975,20080982,20080993,20080996)]
Corresponding_frequencies_of_gap_distance_clustering [(6)][(1,1)][(2,1,1,1,1,1,2,1)]
Tags_clustered_by_gap_distance_and_standard_deviation [(20080549)][(20080752,20080755)][(20080941)(20080960,20080969,20080973,20080975,20080982)(20080993,20080996)]
Corresponding_frequencies_of_gap_distance_and_standard_deviation_clustering [(6)][(1,1)][(2)(1,1,1,1,1)(2,1)]
********************
Tags_after_all_clustering_criterion_removal [(20080549)][(20080960,20080969,20080973,20080975,20080982)(20080993,20080996)]
Corresponding_frequencies_after_all_clustering_criterion_removal [(6)][(1,1,1,1,1)(2,1)]
RE_RIKEN_EMBRYO [(0)][(0,0,0,0,0)(2,0)]
LD_EMBRYO [(0)][(0,0,0,0,0)(0,0)]
LP_LARVA_PUPA [(0)][(0,0,0,1,0)(0,0)]
RH_RIKEN_HEAD [(6)][(0,0,0,0,0)(0,1)]
HL_HEAD [(0)][(0,0,0,0,0)(0,0)]
GH_HEAD [(0)][(0,1,1,0,1)(0,0)]
GM_OVARY [(0)][(1,0,0,0,0)(0,0)]
AT_TESTES [(0)][(0,0,0,0,0)(0,0)]
UT_TESTES [(0)][(0,0,0,0,0)(0,0)]
bs_TESTES [(0)][(0,0,0,0,0)(0,0)]
SD_SCHNEIDER_CELLS [(0)][(0,0,0,0,0)(0,0)]
EN_MBN2 [(0)][(0,0,0,0,0)(0,0)]
EC_FAT_BODY [(0)][(0,0,0,0,0)(0,0)]
OTHERS [(0)][(0,0,0,0,0)(0,0)]
********************
Identified_TSS [(20080549)][(20080993)]
Corresponding_TSS_frequencies [(6)][(2)]
RE_RIKEN_EMBRYO [(0)][(2)]
LD_EMBRYO [(0)][(0)]
LP_LARVA_PUPA [(0)][(0)]
RH_RIKEN_HEAD [(6)][(0)]
HL_HEAD [(0)][(0)]
GH_HEAD [(0)][(0)]
GM_OVARY [(0)][(0)]
AT_TESTES [(0)][(0)]
UT_TESTES [(0)][(0)]
bs_TESTES [(0)][(0)]
SD_SCHNEIDER_CELLS [(0)][(0)]
EN_MBN2 [(0)][(0)]
EC_FAT_BODY [(0)][(0)]
OTHERS [(0)][(0)]


Gene CG10747
Chromosome 2L
Transcription_Orientation -
Transcript_Isoform_Coordinates 20087002 20085958 CG10747-PA
Tags_clustered_by_gap_distance [(20087035,20087085,20087121,20087149)]
Corresponding_frequencies_of_gap_distance_clustering [(1,1,4,1)]
Tags_clustered_by_gap_distance_and_standard_deviation [(20087035)(20087085)(20087121)(20087149)]
Corresponding_frequencies_of_gap_distance_and_standard_deviation_clustering [(1)(1)(4)(1)]
********************
Tags_after_all_clustering_criterion_removal [(20087121)]
Corresponding_frequencies_after_all_clustering_criterion_removal [(4)]
RE_RIKEN_EMBRYO [(0)]
LD_EMBRYO [(0)]
LP_LARVA_PUPA [(0)]
RH_RIKEN_HEAD [(4)]
HL_HEAD [(0)]
GH_HEAD [(0)]
GM_OVARY [(0)]
AT_TESTES [(0)]
UT_TESTES [(0)]
bs_TESTES [(0)]
SD_SCHNEIDER_CELLS [(0)]
EN_MBN2 [(0)]
EC_FAT_BODY [(0)]
OTHERS [(0)]
********************
Identified_TSS [(20087121)]
Corresponding_TSS_frequencies [(4)]
RE_RIKEN_EMBRYO [(0)]
LD_EMBRYO [(0)]
LP_LARVA_PUPA [(0)]
RH_RIKEN_HEAD [(4)]
HL_HEAD [(0)]
GH_HEAD [(0)]
GM_OVARY [(0)]
AT_TESTES [(0)]
UT_TESTES [(0)]
bs_TESTES [(0)]
SD_SCHNEIDER_CELLS [(0)]
EN_MBN2 [(0)]
EC_FAT_BODY [(0)]
OTHERS [(0)]


Gene CG10750
Chromosome 2L
Transcription_Orientation +
Transcript_Isoform_Coordinates 19296302 19297468 CG10750-PA
Tags_clustered_by_gap_distance [(19296234,19296235,19296241,19296264)]
Corresponding_frequencies_of_gap_distance_clustering [(1,1,1,1)]
Tags_clustered_by_gap_distance_and_standard_deviation [(19296234,19296235,19296241)(19296264)]
Corresponding_frequencies_of_gap_distance_and_standard_deviation_clustering [(1,1,1)(1)]
********************
Tags_after_all_clustering_criterion_removal [(19296234,19296235,19296241)]
Corresponding_frequencies_after_all_clustering_criterion_removal [(1,1,1)]
RE_RIKEN_EMBRYO [(0,0,0)]
LD_EMBRYO [(0,0,0)]
LP_LARVA_PUPA [(0,0,0)]
RH_RIKEN_HEAD [(0,0,0)]
HL_HEAD [(0,0,0)]
GH_HEAD [(0,1,0)]
GM_OVARY [(0,0,0)]
AT_TESTES [(1,0,0)]
UT_TESTES [(0,0,0)]
bs_TESTES [(0,0,1)]
SD_SCHNEIDER_CELLS [(0,0,0)]
EN_MBN2 [(0,0,0)]
EC_FAT_BODY [(0,0,0)]
OTHERS [(0,0,0)]
********************
Identified_TSS [(none)]
Corresponding_TSS_frequencies [(none)]
RE_RIKEN_EMBRYO [(none)]
LD_EMBRYO [(none)]
LP_LARVA_PUPA [(none)]
RH_RIKEN_HEAD [(none)]
HL_HEAD [(none)]
GH_HEAD [(none)]
GM_OVARY [(none)]
AT_TESTES [(none)]
UT_TESTES [(none)]
bs_TESTES [(none)]
SD_SCHNEIDER_CELLS [(none)]
EN_MBN2 [(none)]
EC_FAT_BODY [(none)]
OTHERS [(none)]


Gene CG10756
Chromosome 2L
Transcription_Orientation -
Transcript_Isoform_Coordinates 20089697 20089153 CG10756-PA
Tags_clustered_by_gap_distance [(20089441)][(20089561)][(20089764,20089775)]
Corresponding_frequencies_of_gap_distance_clustering [(1)][(1)][(1,3)]
Tags_clustered_by_gap_distance_and_standard_deviation [(20089441)][(20089561)][(20089764,20089775)]
Corresponding_frequencies_of_gap_distance_and_standard_deviation_clustering [(1)][(1)][(1,3)]
********************
Tags_after_all_clustering_criterion_removal [(20089764,20089775)]
Corresponding_frequencies_after_all_clustering_criterion_removal [(1,3)]
RE_RIKEN_EMBRYO [(1,2)]
LD_EMBRYO [(0,0)]
LP_LARVA_PUPA [(0,0)]
RH_RIKEN_HEAD [(0,0)]
HL_HEAD [(0,0)]
GH_HEAD [(0,0)]
GM_OVARY [(0,0)]
AT_TESTES [(0,1)]
UT_TESTES [(0,0)]
bs_TESTES [(0,0)]
SD_SCHNEIDER_CELLS [(0,0)]
EN_MBN2 [(0,0)]
EC_FAT_BODY [(0,0)]
OTHERS [(0,0)]
********************
Identified_TSS [(20089775)]
Corresponding_TSS_frequencies [(3)]
RE_RIKEN_EMBRYO [(2)]
LD_EMBRYO [(0)]
LP_LARVA_PUPA [(0)]
RH_RIKEN_HEAD [(0)]
HL_HEAD [(0)]
GH_HEAD [(0)]
GM_OVARY [(0)]
AT_TESTES [(1)]
UT_TESTES [(0)]
bs_TESTES [(0)]
SD_SCHNEIDER_CELLS [(0)]
EN_MBN2 [(0)]
EC_FAT_BODY [(0)]
OTHERS [(0)]


Gene CG10757
Chromosome 2L
Transcription_Orientation -
Transcript_Isoform_Coordinates 20093078 20092402 CG10757-PB:CG10757-PA
Tags_clustered_by_gap_distance [(20093143,20093175)][(20093994)]
Corresponding_frequencies_of_gap_distance_clustering [(1,1)][(1)]
Tags_clustered_by_gap_distance_and_standard_deviation [(20093143)(20093175)][(20093994)]
Corresponding_frequencies_of_gap_distance_and_standard_deviation_clustering [(1)(1)][(1)]
********************
Tags_after_all_clustering_criterion_removal [(none)]
Corresponding_frequencies_after_all_clustering_criterion_removal [(none)]
RE_RIKEN_EMBRYO [(none)]
LD_EMBRYO [(none)]
LP_LARVA_PUPA [(none)]
RH_RIKEN_HEAD [(none)]
HL_HEAD [(none)]
GH_HEAD [(none)]
GM_OVARY [(none)]
AT_TESTES [(none)]
UT_TESTES [(none)]
bs_TESTES [(none)]
SD_SCHNEIDER_CELLS [(none)]
EN_MBN2 [(none)]
EC_FAT_BODY [(none)]
OTHERS [(none)]
********************
Identified_TSS [(none)]
Corresponding_TSS_frequencies [(none)]
RE_RIKEN_EMBRYO [(none)]
LD_EMBRYO [(none)]
LP_LARVA_PUPA [(none)]
RH_RIKEN_HEAD [(none)]
HL_HEAD [(none)]
GH_HEAD [(none)]
GM_OVARY [(none)]
AT_TESTES [(none)]
UT_TESTES [(none)]
bs_TESTES [(none)]
SD_SCHNEIDER_CELLS [(none)]
EN_MBN2 [(none)]
EC_FAT_BODY [(none)]
OTHERS [(none)]


Gene CG10800
Chromosome 2L
Transcription_Orientation +
Transcript_Isoform_Coordinates 6852422 6853657 CG10800-PA
Tags_clustered_by_gap_distance [(6852341)]
Corresponding_frequencies_of_gap_distance_clustering [(1)]
Tags_clustered_by_gap_distance_and_standard_deviation [(6852341)]
Corresponding_frequencies_of_gap_distance_and_standard_deviation_clustering [(1)]
********************
Tags_after_all_clustering_criterion_removal [(none)]
Corresponding_frequencies_after_all_clustering_criterion_removal [(none)]
RE_RIKEN_EMBRYO [(none)]
LD_EMBRYO [(none)]
LP_LARVA_PUPA [(none)]
RH_RIKEN_HEAD [(none)]
HL_HEAD [(none)]
GH_HEAD [(none)]
GM_OVARY [(none)]
AT_TESTES [(none)]
UT_TESTES [(none)]
bs_TESTES [(none)]
SD_SCHNEIDER_CELLS [(none)]
EN_MBN2 [(none)]
EC_FAT_BODY [(none)]
OTHERS [(none)]
********************
Identified_TSS [(none)]
Corresponding_TSS_frequencies [(none)]
RE_RIKEN_EMBRYO [(none)]
LD_EMBRYO [(none)]
LP_LARVA_PUPA [(none)]
RH_RIKEN_HEAD [(none)]
HL_HEAD [(none)]
GH_HEAD [(none)]
GM_OVARY [(none)]
AT_TESTES [(none)]
UT_TESTES [(none)]
bs_TESTES [(none)]
SD_SCHNEIDER_CELLS [(none)]
EN_MBN2 [(none)]
EC_FAT_BODY [(none)]
OTHERS [(none)]


Gene CG10805
Chromosome 2L
Transcription_Orientation +
Transcript_Isoform_Coordinates 6854246 6860772 CG10805-PA
Tags_clustered_by_gap_distance [(6854184)][(6855386)]
Corresponding_frequencies_of_gap_distance_clustering [(1)][(2)]
Tags_clustered_by_gap_distance_and_standard_deviation [(6854184)][(6855386)]
Corresponding_frequencies_of_gap_distance_and_standard_deviation_clustering [(1)][(2)]
********************
Tags_after_all_clustering_criterion_removal [(none)]
Corresponding_frequencies_after_all_clustering_criterion_removal [(none)]
RE_RIKEN_EMBRYO [(none)]
LD_EMBRYO [(none)]
LP_LARVA_PUPA [(none)]
RH_RIKEN_HEAD [(none)]
HL_HEAD [(none)]
GH_HEAD [(none)]
GM_OVARY [(none)]
AT_TESTES [(none)]
UT_TESTES [(none)]
bs_TESTES [(none)]
SD_SCHNEIDER_CELLS [(none)]
EN_MBN2 [(none)]
EC_FAT_BODY [(none)]
OTHERS [(none)]
********************
Identified_TSS [(none)]
Corresponding_TSS_frequencies [(none)]
RE_RIKEN_EMBRYO [(none)]
LD_EMBRYO [(none)]
LP_LARVA_PUPA [(none)]
RH_RIKEN_HEAD [(none)]
HL_HEAD [(none)]
GH_HEAD [(none)]
GM_OVARY [(none)]
AT_TESTES [(none)]
UT_TESTES [(none)]
bs_TESTES [(none)]
SD_SCHNEIDER_CELLS [(none)]
EN_MBN2 [(none)]
EC_FAT_BODY [(none)]
OTHERS [(none)]


Gene CG10806
Chromosome 2L
Transcription_Orientation -
Transcript_Isoform_Coordinates 6864340 6861034 CG10806-PB
                               6864427 6861034 CG10806-PA
Tags_clustered_by_gap_distance [(6863795)][(6870193)][(6870345,6870369,6870373,6870387)]
Corresponding_frequencies_of_gap_distance_clustering [(1)][(1)][(1,1,1,3)]
Tags_clustered_by_gap_distance_and_standard_deviation [(6863795)][(6870193)][(6870345)(6870369,6870373,6870387)]
Corresponding_frequencies_of_gap_distance_and_standard_deviation_clustering [(1)][(1)][(1)(1,1,3)]
********************
Tags_after_all_clustering_criterion_removal [(6870369,6870373,6870387)]
Corresponding_frequencies_after_all_clustering_criterion_removal [(1,1,3)]
RE_RIKEN_EMBRYO [(0,0,3)]
LD_EMBRYO [(0,0,0)]
LP_LARVA_PUPA [(1,1,0)]
RH_RIKEN_HEAD [(0,0,0)]
HL_HEAD [(0,0,0)]
GH_HEAD [(0,0,0)]
GM_OVARY [(0,0,0)]
AT_TESTES [(0,0,0)]
UT_TESTES [(0,0,0)]
bs_TESTES [(0,0,0)]
SD_SCHNEIDER_CELLS [(0,0,0)]
EN_MBN2 [(0,0,0)]
EC_FAT_BODY [(0,0,0)]
OTHERS [(0,0,0)]
********************
Identified_TSS [(6870387)]
Corresponding_TSS_frequencies [(3)]
RE_RIKEN_EMBRYO [(3)]
LD_EMBRYO [(0)]
LP_LARVA_PUPA [(0)]
RH_RIKEN_HEAD [(0)]
HL_HEAD [(0)]
GH_HEAD [(0)]
GM_OVARY [(0)]
AT_TESTES [(0)]
UT_TESTES [(0)]
bs_TESTES [(0)]
SD_SCHNEIDER_CELLS [(0)]
EN_MBN2 [(0)]
EC_FAT_BODY [(0)]
OTHERS [(0)]


Gene CG10833
Chromosome 2L
Transcription_Orientation +
Transcript_Isoform_Coordinates 5210502 5212379 CG10833-PA
Tags_clustered_by_gap_distance [(5210466,5210479,5210490,5210494,5210500)][(5211335)][(5211735,5211750,5211768,5211776)][(5211878,5211913)]
Corresponding_frequencies_of_gap_distance_clustering [(6,1,1,1,2)][(1)][(1,1,1,1)][(1,1)]
Tags_clustered_by_gap_distance_and_standard_deviation [(5210466)(5210479,5210490,5210494,5210500)][(5211335)][(5211735)(5211750)(5211768,5211776)][(5211878)(5211913)]
Corresponding_frequencies_of_gap_distance_and_standard_deviation_clustering [(6)(1,1,1,2)][(1)][(1)(1)(1,1)][(1)(1)]
********************
Tags_after_all_clustering_criterion_removal [(5210466)(5210479,5210490,5210494,5210500)]
Corresponding_frequencies_after_all_clustering_criterion_removal [(6)(1,1,1,2)]
RE_RIKEN_EMBRYO [(6)(0,0,0,0)]
LD_EMBRYO [(0)(0,0,0,0)]
LP_LARVA_PUPA [(0)(0,0,0,0)]
RH_RIKEN_HEAD [(0)(0,0,0,0)]
HL_HEAD [(0)(0,1,1,0)]
GH_HEAD [(0)(1,0,0,2)]
GM_OVARY [(0)(0,0,0,0)]
AT_TESTES [(0)(0,0,0,0)]
UT_TESTES [(0)(0,0,0,0)]
bs_TESTES [(0)(0,0,0,0)]
SD_SCHNEIDER_CELLS [(0)(0,0,0,0)]
EN_MBN2 [(0)(0,0,0,0)]
EC_FAT_BODY [(0)(0,0,0,0)]
OTHERS [(0)(0,0,0,0)]
********************
Identified_TSS [(5210466)]
Corresponding_TSS_frequencies [(6)]
RE_RIKEN_EMBRYO [(6)]
LD_EMBRYO [(0)]
LP_LARVA_PUPA [(0)]
RH_RIKEN_HEAD [(0)]
HL_HEAD [(0)]
GH_HEAD [(0)]
GM_OVARY [(0)]
AT_TESTES [(0)]
UT_TESTES [(0)]
bs_TESTES [(0)]
SD_SCHNEIDER_CELLS [(0)]
EN_MBN2 [(0)]
EC_FAT_BODY [(0)]
OTHERS [(0)]


Gene CG10846
Chromosome 2L
Transcription_Orientation +
Transcript_Isoform_Coordinates 14999950 15002468 CG10846-PB
                               15001754 15002468 CG10846-PA
Tags_clustered_by_gap_distance [(15001668,15001672)]
Corresponding_frequencies_of_gap_distance_clustering [(1,1)]
Tags_clustered_by_gap_distance_and_standard_deviation [(15001668,15001672)]
Corresponding_frequencies_of_gap_distance_and_standard_deviation_clustering [(1,1)]
********************
Tags_after_all_clustering_criterion_removal [(none)]
Corresponding_frequencies_after_all_clustering_criterion_removal [(none)]
RE_RIKEN_EMBRYO [(none)]
LD_EMBRYO [(none)]
LP_LARVA_PUPA [(none)]
RH_RIKEN_HEAD [(none)]
HL_HEAD [(none)]
GH_HEAD [(none)]
GM_OVARY [(none)]
AT_TESTES [(none)]
UT_TESTES [(none)]
bs_TESTES [(none)]
SD_SCHNEIDER_CELLS [(none)]
EN_MBN2 [(none)]
EC_FAT_BODY [(none)]
OTHERS [(none)]
********************
Identified_TSS [(none)]
Corresponding_TSS_frequencies [(none)]
RE_RIKEN_EMBRYO [(none)]
LD_EMBRYO [(none)]
LP_LARVA_PUPA [(none)]
RH_RIKEN_HEAD [(none)]
HL_HEAD [(none)]
GH_HEAD [(none)]
GM_OVARY [(none)]
AT_TESTES [(none)]
UT_TESTES [(none)]
bs_TESTES [(none)]
SD_SCHNEIDER_CELLS [(none)]
EN_MBN2 [(none)]
EC_FAT_BODY [(none)]
OTHERS [(none)]


Gene CG10859
Chromosome 2L
Transcription_Orientation -
Transcript_Isoform_Coordinates 13398421 13396474 CG10859-PA
Tags_clustered_by_gap_distance [(13397290)][(13397398)][(13397564)][(13398590,13398592,13398594,13398599,13398601,13398603,13398607,13398620,13398664)]
Corresponding_frequencies_of_gap_distance_clustering [(2)][(1)][(1)][(1,1,1,3,3,1,1,1,1)]
Tags_clustered_by_gap_distance_and_standard_deviation [(13397290)][(13397398)][(13397564)][(13398590,13398592,13398594,13398599,13398601,13398603,13398607,13398620)(13398664)]
Corresponding_frequencies_of_gap_distance_and_standard_deviation_clustering [(2)][(1)][(1)][(1,1,1,3,3,1,1,1)(1)]
********************
Tags_after_all_clustering_criterion_removal [(13398590,13398592,13398594,13398599,13398601,13398603,13398607,13398620)]
Corresponding_frequencies_after_all_clustering_criterion_removal [(1,1,1,3,3,1,1,1)]
RE_RIKEN_EMBRYO [(0,0,0,0,0,0,0,0)]
LD_EMBRYO [(0,0,0,0,0,0,0,0)]
LP_LARVA_PUPA [(0,0,0,0,0,0,0,0)]
RH_RIKEN_HEAD [(0,0,0,0,0,0,0,0)]
HL_HEAD [(0,0,0,0,0,0,0,0)]
GH_HEAD [(0,0,0,1,0,0,0,0)]
GM_OVARY [(0,0,0,0,0,0,0,0)]
AT_TESTES [(1,1,1,2,3,1,1,1)]
UT_TESTES [(0,0,0,0,0,0,0,0)]
bs_TESTES [(0,0,0,0,0,0,0,0)]
SD_SCHNEIDER_CELLS [(0,0,0,0,0,0,0,0)]
EN_MBN2 [(0,0,0,0,0,0,0,0)]
EC_FAT_BODY [(0,0,0,0,0,0,0,0)]
OTHERS [(0,0,0,0,0,0,0,0)]
********************
Identified_TSS [(none)]
Corresponding_TSS_frequencies [(none)]
RE_RIKEN_EMBRYO [(none)]
LD_EMBRYO [(none)]
LP_LARVA_PUPA [(none)]
RH_RIKEN_HEAD [(none)]
HL_HEAD [(none)]
GH_HEAD [(none)]
GM_OVARY [(none)]
AT_TESTES [(none)]
UT_TESTES [(none)]
bs_TESTES [(none)]
SD_SCHNEIDER_CELLS [(none)]
EN_MBN2 [(none)]
EC_FAT_BODY [(none)]
OTHERS [(none)]


Gene CG10869
Chromosome 2L
Transcription_Orientation -
Transcript_Isoform_Coordinates 1587032 1584990 CG10869-PA
Tags_clustered_by_gap_distance [(1585996)][(1587136,1587139,1587155,1587156,1587158)]
Corresponding_frequencies_of_gap_distance_clustering [(1)][(1,2,1,1,1)]
Tags_clustered_by_gap_distance_and_standard_deviation [(1585996)][(1587136,1587139)(1587155,1587156,1587158)]
Corresponding_frequencies_of_gap_distance_and_standard_deviation_clustering [(1)][(1,2)(1,1,1)]
********************
Tags_after_all_clustering_criterion_removal [(1587136,1587139)(1587155,1587156,1587158)]
Corresponding_frequencies_after_all_clustering_criterion_removal [(1,2)(1,1,1)]
RE_RIKEN_EMBRYO [(0,0)(0,0,0)]
LD_EMBRYO [(0,0)(0,0,0)]
LP_LARVA_PUPA [(0,0)(1,0,0)]
RH_RIKEN_HEAD [(0,0)(0,0,0)]
HL_HEAD [(0,0)(0,0,0)]
GH_HEAD [(0,0)(0,0,1)]
GM_OVARY [(0,0)(0,0,0)]
AT_TESTES [(1,2)(0,0,0)]
UT_TESTES [(0,0)(0,0,0)]
bs_TESTES [(0,0)(0,1,0)]
SD_SCHNEIDER_CELLS [(0,0)(0,0,0)]
EN_MBN2 [(0,0)(0,0,0)]
EC_FAT_BODY [(0,0)(0,0,0)]
OTHERS [(0,0)(0,0,0)]
********************
Identified_TSS [(1587139)]
Corresponding_TSS_frequencies [(2)]
RE_RIKEN_EMBRYO [(0)]
LD_EMBRYO [(0)]
LP_LARVA_PUPA [(0)]
RH_RIKEN_HEAD [(0)]
HL_HEAD [(0)]
GH_HEAD [(0)]
GM_OVARY [(0)]
AT_TESTES [(2)]
UT_TESTES [(0)]
bs_TESTES [(0)]
SD_SCHNEIDER_CELLS [(0)]
EN_MBN2 [(0)]
EC_FAT_BODY [(0)]
OTHERS [(0)]


Gene CG10874
Chromosome 2L
Transcription_Orientation -
Transcript_Isoform_Coordinates 2192263 2190772 CG10874-PB
                               2192263 2190423 CG10874-PA
Tags_clustered_by_gap_distance [(2191939,2191975)][(2192342,2192346,2192352,2192355,2192356,2192360,2192367,2192372)]
Corresponding_frequencies_of_gap_distance_clustering [(1,1)][(2,1,1,1,1,2,1,1)]
Tags_clustered_by_gap_distance_and_standard_deviation [(2191939)(2191975)][(2192342,2192346,2192352,2192355,2192356,2192360)(2192367,2192372)]
Corresponding_frequencies_of_gap_distance_and_standard_deviation_clustering [(1)(1)][(2,1,1,1,1,2)(1,1)]
********************
Tags_after_all_clustering_criterion_removal [(2192342,2192346,2192352,2192355,2192356,2192360)]
Corresponding_frequencies_after_all_clustering_criterion_removal [(2,1,1,1,1,2)]
RE_RIKEN_EMBRYO [(0,0,0,0,0,0)]
LD_EMBRYO [(2,1,1,0,1,0)]
LP_LARVA_PUPA [(0,0,0,0,0,1)]
RH_RIKEN_HEAD [(0,0,0,0,0,0)]
HL_HEAD [(0,0,0,0,0,0)]
GH_HEAD [(0,0,0,0,0,0)]
GM_OVARY [(0,0,0,0,0,1)]
AT_TESTES [(0,0,0,0,0,0)]
UT_TESTES [(0,0,0,0,0,0)]
bs_TESTES [(0,0,0,0,0,0)]
SD_SCHNEIDER_CELLS [(0,0,0,0,0,0)]
EN_MBN2 [(0,0,0,0,0,0)]
EC_FAT_BODY [(0,0,0,0,0,0)]
OTHERS [(0,0,0,1,0,0)]
********************
Identified_TSS [(2192360)]
Corresponding_TSS_frequencies [(2)]
RE_RIKEN_EMBRYO [(0)]
LD_EMBRYO [(0)]
LP_LARVA_PUPA [(1)]
RH_RIKEN_HEAD [(0)]
HL_HEAD [(0)]
GH_HEAD [(0)]
GM_OVARY [(1)]
AT_TESTES [(0)]
UT_TESTES [(0)]
bs_TESTES [(0)]
SD_SCHNEIDER_CELLS [(0)]
EN_MBN2 [(0)]
EC_FAT_BODY [(0)]
OTHERS [(0)]


Gene CG10880
Chromosome 2L
Transcription_Orientation -
Transcript_Isoform_Coordinates 2216225 2215331 CG10880-PA
Tags_clustered_by_gap_distance [(2215855)][(2216298)]
Corresponding_frequencies_of_gap_distance_clustering [(1)][(1)]
Tags_clustered_by_gap_distance_and_standard_deviation [(2215855)][(2216298)]
Corresponding_frequencies_of_gap_distance_and_standard_deviation_clustering [(1)][(1)]
********************
Tags_after_all_clustering_criterion_removal [(none)]
Corresponding_frequencies_after_all_clustering_criterion_removal [(none)]
RE_RIKEN_EMBRYO [(none)]
LD_EMBRYO [(none)]
LP_LARVA_PUPA [(none)]
RH_RIKEN_HEAD [(none)]
HL_HEAD [(none)]
GH_HEAD [(none)]
GM_OVARY [(none)]
AT_TESTES [(none)]
UT_TESTES [(none)]
bs_TESTES [(none)]
SD_SCHNEIDER_CELLS [(none)]
EN_MBN2 [(none)]
EC_FAT_BODY [(none)]
OTHERS [(none)]
********************
Identified_TSS [(none)]
Corresponding_TSS_frequencies [(none)]
RE_RIKEN_EMBRYO [(none)]
LD_EMBRYO [(none)]
LP_LARVA_PUPA [(none)]
RH_RIKEN_HEAD [(none)]
HL_HEAD [(none)]
GH_HEAD [(none)]
GM_OVARY [(none)]
AT_TESTES [(none)]
UT_TESTES [(none)]
bs_TESTES [(none)]
SD_SCHNEIDER_CELLS [(none)]
EN_MBN2 [(none)]
EC_FAT_BODY [(none)]
OTHERS [(none)]


Gene CG10882
Chromosome 2L
Transcription_Orientation -
Transcript_Isoform_Coordinates 2236541 2232048 CG10882-PA
Tags_clustered_by_gap_distance [(2232340,2232360)][(2232471,2232540)][(2232770)][(2233424)][(2234279,2234324,2234344)][(2234587)][(2234867,2234873)][(2235051)][(2235199)][(2236641)][(2236799,2236802,2236826,2236827,2236828,2236833,2236839,2236840,2236845)]
Corresponding_frequencies_of_gap_distance_clustering [(1,1)][(1,1)][(1)][(1)][(1,1,1)][(1)][(1,1)][(2)][(1)][(1)][(1,1,1,2,1,1,1,1,2)]
Tags_clustered_by_gap_distance_and_standard_deviation [(2232340)(2232360)][(2232471)(2232540)][(2232770)][(2233424)][(2234279)(2234324)(2234344)][(2234587)][(2234867,2234873)][(2235051)][(2235199)][(2236641)][(2236799,2236802)(2236826,2236827,2236828,2236833,2236839,2236840,2236845)]
Corresponding_frequencies_of_gap_distance_and_standard_deviation_clustering [(1)(1)][(1)(1)][(1)][(1)][(1)(1)(1)][(1)][(1,1)][(2)][(1)][(1)][(1,1)(1,2,1,1,1,1,2)]
********************
Tags_after_all_clustering_criterion_removal [(2236826,2236827,2236828,2236833,2236839,2236840,2236845)]
Corresponding_frequencies_after_all_clustering_criterion_removal [(1,2,1,1,1,1,2)]
RE_RIKEN_EMBRYO [(0,2,1,0,1,1,0)]
LD_EMBRYO [(0,0,0,0,0,0,0)]
LP_LARVA_PUPA [(1,0,0,1,0,0,0)]
RH_RIKEN_HEAD [(0,0,0,0,0,0,2)]
HL_HEAD [(0,0,0,0,0,0,0)]
GH_HEAD [(0,0,0,0,0,0,0)]
GM_OVARY [(0,0,0,0,0,0,0)]
AT_TESTES [(0,0,0,0,0,0,0)]
UT_TESTES [(0,0,0,0,0,0,0)]
bs_TESTES [(0,0,0,0,0,0,0)]
SD_SCHNEIDER_CELLS [(0,0,0,0,0,0,0)]
EN_MBN2 [(0,0,0,0,0,0,0)]
EC_FAT_BODY [(0,0,0,0,0,0,0)]
OTHERS [(0,0,0,0,0,0,0)]
********************
Identified_TSS [(2236845)]
Corresponding_TSS_frequencies [(2)]
RE_RIKEN_EMBRYO [(0)]
LD_EMBRYO [(0)]
LP_LARVA_PUPA [(0)]
RH_RIKEN_HEAD [(2)]
HL_HEAD [(0)]
GH_HEAD [(0)]
GM_OVARY [(0)]
AT_TESTES [(0)]
UT_TESTES [(0)]
bs_TESTES [(0)]
SD_SCHNEIDER_CELLS [(0)]
EN_MBN2 [(0)]
EC_FAT_BODY [(0)]
OTHERS [(0)]


Gene CG10895
Chromosome 2L
Transcription_Orientation +
Transcript_Isoform_Coordinates 20057806 20059904 CG10895-PC:CG10895-PA:CG10895-PB
Tags_clustered_by_gap_distance [(20057406,20057433,20057439,20057441,20057448,20057450,20057452,20057455,20057458,20057461,20057463)][(20057685)]
Corresponding_frequencies_of_gap_distance_clustering [(2,1,2,4,1,1,1,1,1,1,1)][(2)]
Tags_clustered_by_gap_distance_and_standard_deviation [(20057406)(20057433,20057439,20057441,20057448,20057450,20057452,20057455,20057458,20057461,20057463)][(20057685)]
Corresponding_frequencies_of_gap_distance_and_standard_deviation_clustering [(2)(1,2,4,1,1,1,1,1,1,1)][(2)]
********************
Tags_after_all_clustering_criterion_removal [(20057433,20057439,20057441,20057448,20057450,20057452,20057455,20057458,20057461,20057463)]
Corresponding_frequencies_after_all_clustering_criterion_removal [(1,2,4,1,1,1,1,1,1,1)]
RE_RIKEN_EMBRYO [(1,1,4,0,0,0,0,0,0,1)]
LD_EMBRYO [(0,0,0,0,0,1,0,1,0,0)]
LP_LARVA_PUPA [(0,0,0,0,0,0,0,0,0,0)]
RH_RIKEN_HEAD [(0,0,0,0,0,0,0,0,0,0)]
HL_HEAD [(0,0,0,0,0,0,0,0,0,0)]
GH_HEAD [(0,0,0,0,0,0,0,0,0,0)]
GM_OVARY [(0,0,0,0,0,0,0,0,0,0)]
AT_TESTES [(0,0,0,0,0,0,0,0,0,0)]
UT_TESTES [(0,0,0,0,0,0,0,0,0,0)]
bs_TESTES [(0,0,0,0,0,0,0,0,0,0)]
SD_SCHNEIDER_CELLS [(0,0,0,0,1,0,1,0,1,0)]
EN_MBN2 [(0,0,0,0,0,0,0,0,0,0)]
EC_FAT_BODY [(0,0,0,0,0,0,0,0,0,0)]
OTHERS [(0,1,0,1,0,0,0,0,0,0)]
********************
Identified_TSS [(20057441)]
Corresponding_TSS_frequencies [(4)]
RE_RIKEN_EMBRYO [(4)]
LD_EMBRYO [(0)]
LP_LARVA_PUPA [(0)]
RH_RIKEN_HEAD [(0)]
HL_HEAD [(0)]
GH_HEAD [(0)]
GM_OVARY [(0)]
AT_TESTES [(0)]
UT_TESTES [(0)]
bs_TESTES [(0)]
SD_SCHNEIDER_CELLS [(0)]
EN_MBN2 [(0)]
EC_FAT_BODY [(0)]
OTHERS [(0)]


Gene CG10908
Chromosome 2L
Transcription_Orientation +
Transcript_Isoform_Coordinates 1974236 1975187 CG10908-PA
Tags_clustered_by_gap_distance [(1973957)][(1974125,1974130,1974131,1974141,1974145,1974148,1974160,1974163,1974164,1974175)]
Corresponding_frequencies_of_gap_distance_clustering [(1)][(1,1,1,2,1,1,1,2,1,1)]
Tags_clustered_by_gap_distance_and_standard_deviation [(1973957)][(1974125,1974130,1974131,1974141,1974145,1974148)(1974160,1974163,1974164,1974175)]
Corresponding_frequencies_of_gap_distance_and_standard_deviation_clustering [(1)][(1,1,1,2,1,1)(1,2,1,1)]
********************
Tags_after_all_clustering_criterion_removal [(1974125,1974130,1974131,1974141,1974145,1974148)(1974160,1974163,1974164,1974175)]
Corresponding_frequencies_after_all_clustering_criterion_removal [(1,1,1,2,1,1)(1,2,1,1)]
RE_RIKEN_EMBRYO [(0,0,0,0,0,0)(0,0,0,0)]
LD_EMBRYO [(0,0,0,0,0,0)(0,0,0,0)]
LP_LARVA_PUPA [(0,0,0,0,0,0)(0,0,1,0)]
RH_RIKEN_HEAD [(1,0,0,0,0,0)(0,0,0,0)]
HL_HEAD [(0,0,0,0,0,0)(0,0,0,0)]
GH_HEAD [(0,0,0,0,0,1)(1,0,0,0)]
GM_OVARY [(0,0,1,0,0,0)(0,0,0,1)]
AT_TESTES [(0,0,0,0,0,0)(0,0,0,0)]
UT_TESTES [(0,0,0,0,0,0)(0,0,0,0)]
bs_TESTES [(0,0,0,0,0,0)(0,0,0,0)]
SD_SCHNEIDER_CELLS [(0,1,0,2,1,0)(0,2,0,0)]
EN_MBN2 [(0,0,0,0,0,0)(0,0,0,0)]
EC_FAT_BODY [(0,0,0,0,0,0)(0,0,0,0)]
OTHERS [(0,0,0,0,0,0)(0,0,0,0)]
********************
Identified_TSS [(1974163)]
Corresponding_TSS_frequencies [(2)]
RE_RIKEN_EMBRYO [(0)]
LD_EMBRYO [(0)]
LP_LARVA_PUPA [(0)]
RH_RIKEN_HEAD [(0)]
HL_HEAD [(0)]
GH_HEAD [(0)]
GM_OVARY [(0)]
AT_TESTES [(0)]
UT_TESTES [(0)]
bs_TESTES [(0)]
SD_SCHNEIDER_CELLS [(2)]
EN_MBN2 [(0)]
EC_FAT_BODY [(0)]
OTHERS [(0)]


Gene CG10922
Chromosome 2L
Transcription_Orientation -
Transcript_Isoform_Coordinates 20337517 20336274 CG10922-PA:CG10922-PB
Tags_clustered_by_gap_distance [(20337553,20337565)][(20337921)]
Corresponding_frequencies_of_gap_distance_clustering [(1,1)][(1)]
Tags_clustered_by_gap_distance_and_standard_deviation [(20337553,20337565)][(20337921)]
Corresponding_frequencies_of_gap_distance_and_standard_deviation_clustering [(1,1)][(1)]
********************
Tags_after_all_clustering_criterion_removal [(none)]
Corresponding_frequencies_after_all_clustering_criterion_removal [(none)]
RE_RIKEN_EMBRYO [(none)]
LD_EMBRYO [(none)]
LP_LARVA_PUPA [(none)]
RH_RIKEN_HEAD [(none)]
HL_HEAD [(none)]
GH_HEAD [(none)]
GM_OVARY [(none)]
AT_TESTES [(none)]
UT_TESTES [(none)]
bs_TESTES [(none)]
SD_SCHNEIDER_CELLS [(none)]
EN_MBN2 [(none)]
EC_FAT_BODY [(none)]
OTHERS [(none)]
********************
Identified_TSS [(none)]
Corresponding_TSS_frequencies [(none)]
RE_RIKEN_EMBRYO [(none)]
LD_EMBRYO [(none)]
LP_LARVA_PUPA [(none)]
RH_RIKEN_HEAD [(none)]
HL_HEAD [(none)]
GH_HEAD [(none)]
GM_OVARY [(none)]
AT_TESTES [(none)]
UT_TESTES [(none)]
bs_TESTES [(none)]
SD_SCHNEIDER_CELLS [(none)]
EN_MBN2 [(none)]
EC_FAT_BODY [(none)]
OTHERS [(none)]


Gene CG10947
Chromosome 2L
Transcription_Orientation -
Transcript_Isoform_Coordinates 20375124 20373910 CG10947-PC:CG10947-PB:CG10947-PA
Tags_clustered_by_gap_distance [(20375096)][(20386987)]
Corresponding_frequencies_of_gap_distance_clustering [(1)][(6)]
Tags_clustered_by_gap_distance_and_standard_deviation [(20375096)][(20386987)]
Corresponding_frequencies_of_gap_distance_and_standard_deviation_clustering [(1)][(6)]
********************
Tags_after_all_clustering_criterion_removal [(20386987)]
Corresponding_frequencies_after_all_clustering_criterion_removal [(6)]
RE_RIKEN_EMBRYO [(6)]
LD_EMBRYO [(0)]
LP_LARVA_PUPA [(0)]
RH_RIKEN_HEAD [(0)]
HL_HEAD [(0)]
GH_HEAD [(0)]
GM_OVARY [(0)]
AT_TESTES [(0)]
UT_TESTES [(0)]
bs_TESTES [(0)]
SD_SCHNEIDER_CELLS [(0)]
EN_MBN2 [(0)]
EC_FAT_BODY [(0)]
OTHERS [(0)]
********************
Identified_TSS [(20386987)]
Corresponding_TSS_frequencies [(6)]
RE_RIKEN_EMBRYO [(6)]
LD_EMBRYO [(0)]
LP_LARVA_PUPA [(0)]
RH_RIKEN_HEAD [(0)]
HL_HEAD [(0)]
GH_HEAD [(0)]
GM_OVARY [(0)]
AT_TESTES [(0)]
UT_TESTES [(0)]
bs_TESTES [(0)]
SD_SCHNEIDER_CELLS [(0)]
EN_MBN2 [(0)]
EC_FAT_BODY [(0)]
OTHERS [(0)]


Gene CG10949
Chromosome 2L
Transcription_Orientation -
Transcript_Isoform_Coordinates 20404297 20402861 CG10949-PA
Tags_clustered_by_gap_distance [(20404162)][(20404341)]
Corresponding_frequencies_of_gap_distance_clustering [(1)][(1)]
Tags_clustered_by_gap_distance_and_standard_deviation [(20404162)][(20404341)]
Corresponding_frequencies_of_gap_distance_and_standard_deviation_clustering [(1)][(1)]
********************
Tags_after_all_clustering_criterion_removal [(none)]
Corresponding_frequencies_after_all_clustering_criterion_removal [(none)]
RE_RIKEN_EMBRYO [(none)]
LD_EMBRYO [(none)]
LP_LARVA_PUPA [(none)]
RH_RIKEN_HEAD [(none)]
HL_HEAD [(none)]
GH_HEAD [(none)]
GM_OVARY [(none)]
AT_TESTES [(none)]
UT_TESTES [(none)]
bs_TESTES [(none)]
SD_SCHNEIDER_CELLS [(none)]
EN_MBN2 [(none)]
EC_FAT_BODY [(none)]
OTHERS [(none)]
********************
Identified_TSS [(none)]
Corresponding_TSS_frequencies [(none)]
RE_RIKEN_EMBRYO [(none)]
LD_EMBRYO [(none)]
LP_LARVA_PUPA [(none)]
RH_RIKEN_HEAD [(none)]
HL_HEAD [(none)]
GH_HEAD [(none)]
GM_OVARY [(none)]
AT_TESTES [(none)]
UT_TESTES [(none)]
bs_TESTES [(none)]
SD_SCHNEIDER_CELLS [(none)]
EN_MBN2 [(none)]
EC_FAT_BODY [(none)]
OTHERS [(none)]


Gene CG10954
Chromosome 2L
Transcription_Orientation +
Transcript_Isoform_Coordinates 20405187 20410089 CG10954-PA
Tags_clustered_by_gap_distance [(20404654,20404672,20404687,20404689,20404690,20404691,20404694,20404701,20404702,20404703,20404704,20404705,20404706,20404710,20404713,20404720,20404721,20404722,20404727,20404728,20404730,20404741,20404779)][(20404947,20404990,20405016,20405087)][(20408279,20408299,20408365)][(20408487)][(20408596,20408613)]
Corresponding_frequencies_of_gap_distance_clustering [(1,1,1,1,2,2,1,1,1,1,1,1,1,1,1,1,3,2,2,2,1,1,1)][(1,1,1,1)][(1,1,1)][(1)][(1,1)]
Tags_clustered_by_gap_distance_and_standard_deviation [(20404654)(20404672)(20404687,20404689,20404690,20404691,20404694)(20404701,20404702,20404703,20404704,20404705,20404706,20404710,20404713)(20404720,20404721,20404722,20404727,20404728,20404730)(20404741)(20404779)][(20404947)(20404990)(20405016)(20405087)][(20408279)(20408299)(20408365)][(20408487)][(20408596)(20408613)]
Corresponding_frequencies_of_gap_distance_and_standard_deviation_clustering [(1)(1)(1,1,2,2,1)(1,1,1,1,1,1,1,1)(1,3,2,2,2,1)(1)(1)][(1)(1)(1)(1)][(1)(1)(1)][(1)][(1)(1)]
********************
Tags_after_all_clustering_criterion_removal [(20404687,20404689,20404690,20404691,20404694)(20404701,20404702,20404703,20404704,20404705,20404706,20404710,20404713)(20404720,20404721,20404722,20404727,20404728,20404730)]
Corresponding_frequencies_after_all_clustering_criterion_removal [(1,1,2,2,1)(1,1,1,1,1,1,1,1)(1,3,2,2,2,1)]
RE_RIKEN_EMBRYO [(0,0,0,2,1)(1,0,0,0,0,0,0,0)(0,0,1,0,0,0)]
LD_EMBRYO [(0,1,0,0,0)(0,0,1,1,1,1,1,1)(0,1,0,2,0,1)]
LP_LARVA_PUPA [(0,0,0,0,0)(0,0,0,0,0,0,0,0)(0,0,0,0,0,0)]
RH_RIKEN_HEAD [(0,0,2,0,0)(0,0,0,0,0,0,0,0)(0,0,0,0,0,0)]
HL_HEAD [(0,0,0,0,0)(0,0,0,0,0,0,0,0)(0,0,0,0,0,0)]
GH_HEAD [(0,0,0,0,0)(0,0,0,0,0,0,0,0)(0,0,0,0,1,0)]
GM_OVARY [(0,0,0,0,0)(0,0,0,0,0,0,0,0)(0,1,0,0,0,0)]
AT_TESTES [(0,0,0,0,0)(0,0,0,0,0,0,0,0)(0,0,0,0,1,0)]
UT_TESTES [(0,0,0,0,0)(0,0,0,0,0,0,0,0)(0,0,0,0,0,0)]
bs_TESTES [(0,0,0,0,0)(0,0,0,0,0,0,0,0)(0,0,0,0,0,0)]
SD_SCHNEIDER_CELLS [(1,0,0,0,0)(0,1,0,0,0,0,0,0)(1,1,1,0,0,0)]
EN_MBN2 [(0,0,0,0,0)(0,0,0,0,0,0,0,0)(0,0,0,0,0,0)]
EC_FAT_BODY [(0,0,0,0,0)(0,0,0,0,0,0,0,0)(0,0,0,0,0,0)]
OTHERS [(0,0,0,0,0)(0,0,0,0,0,0,0,0)(0,0,0,0,0,0)]
********************
Identified_TSS [(20404690)(20404721)]
Corresponding_TSS_frequencies [(2)(3)]
RE_RIKEN_EMBRYO [(0)(0)]
LD_EMBRYO [(0)(1)]
LP_LARVA_PUPA [(0)(0)]
RH_RIKEN_HEAD [(2)(0)]
HL_HEAD [(0)(0)]
GH_HEAD [(0)(0)]
GM_OVARY [(0)(1)]
AT_TESTES [(0)(0)]
UT_TESTES [(0)(0)]
bs_TESTES [(0)(0)]
SD_SCHNEIDER_CELLS [(0)(1)]
EN_MBN2 [(0)(0)]
EC_FAT_BODY [(0)(0)]
OTHERS [(0)(0)]


Gene CG1099
Chromosome 2L
Transcription_Orientation -
Transcript_Isoform_Coordinates 21129381 21125070 CG1099-PB:CG1099-PA
Tags_clustered_by_gap_distance [(21125136,21125187,21125190)][(21125514)][(21126688)][(21126816)][(21127437)][(21127839,21127923,21127996,21128030)][(21128389)][(21129524)][(21129855,21129887,21129904,21129907,21129911,21129938)]
Corresponding_frequencies_of_gap_distance_clustering [(1,1,1)][(1)][(1)][(1)][(1)][(1,1,1,1)][(1)][(2)][(1,4,1,2,1,1)]
Tags_clustered_by_gap_distance_and_standard_deviation [(21125136)(21125187,21125190)][(21125514)][(21126688)][(21126816)][(21127437)][(21127839)(21127923)(21127996)(21128030)][(21128389)][(21129524)][(21129855)(21129887)(21129904,21129907,21129911)(21129938)]
Corresponding_frequencies_of_gap_distance_and_standard_deviation_clustering [(1)(1,1)][(1)][(1)][(1)][(1)][(1)(1)(1)(1)][(1)][(2)][(1)(4)(1,2,1)(1)]
********************
Tags_after_all_clustering_criterion_removal [(21129887)(21129904,21129907,21129911)]
Corresponding_frequencies_after_all_clustering_criterion_removal [(4)(1,2,1)]
RE_RIKEN_EMBRYO [(0)(1,2,0)]
LD_EMBRYO [(0)(0,0,0)]
LP_LARVA_PUPA [(0)(0,0,0)]
RH_RIKEN_HEAD [(4)(0,0,0)]
HL_HEAD [(0)(0,0,0)]
GH_HEAD [(0)(0,0,0)]
GM_OVARY [(0)(0,0,0)]
AT_TESTES [(0)(0,0,1)]
UT_TESTES [(0)(0,0,0)]
bs_TESTES [(0)(0,0,0)]
SD_SCHNEIDER_CELLS [(0)(0,0,0)]
EN_MBN2 [(0)(0,0,0)]
EC_FAT_BODY [(0)(0,0,0)]
OTHERS [(0)(0,0,0)]
********************
Identified_TSS [(21129887)(21129907)]
Corresponding_TSS_frequencies [(4)(2)]
RE_RIKEN_EMBRYO [(0)(2)]
LD_EMBRYO [(0)(0)]
LP_LARVA_PUPA [(0)(0)]
RH_RIKEN_HEAD [(4)(0)]
HL_HEAD [(0)(0)]
GH_HEAD [(0)(0)]
GM_OVARY [(0)(0)]
AT_TESTES [(0)(0)]
UT_TESTES [(0)(0)]
bs_TESTES [(0)(0)]
SD_SCHNEIDER_CELLS [(0)(0)]
EN_MBN2 [(0)(0)]
EC_FAT_BODY [(0)(0)]
OTHERS [(0)(0)]


Gene CG11015
Chromosome 2L
Transcription_Orientation +
Transcript_Isoform_Coordinates 6557903 6559045 CG11015-PA
Tags_clustered_by_gap_distance [(6557787,6557798,6557800,6557801,6557802,6557814,6557815,6557817,6557825,6557828,6557829,6557830,6557831,6557839,6557841,6557845,6557846,6557847,6557848,6557850,6557857,6557862,6557869,6557875,6557920)][(6558457,6558461)]
Corresponding_frequencies_of_gap_distance_clustering [(1,1,1,17,5,1,9,7,1,1,1,3,2,2,1,2,2,2,1,1,2,1,2,1,1)][(1,1)]
Tags_clustered_by_gap_distance_and_standard_deviation [(6557787,6557798,6557800,6557801,6557802)(6557814,6557815,6557817)(6557825,6557828,6557829,6557830,6557831)(6557839,6557841,6557845,6557846,6557847,6557848,6557850)(6557857,6557862,6557869,6557875)(6557920)][(6558457,6558461)]
Corresponding_frequencies_of_gap_distance_and_standard_deviation_clustering [(1,1,1,17,5)(1,9,7)(1,1,1,3,2)(2,1,2,2,2,1,1)(2,1,2,1)(1)][(1,1)]
********************
Tags_after_all_clustering_criterion_removal [(6557787,6557798,6557800,6557801,6557802)(6557814,6557815,6557817)(6557825,6557828,6557829,6557830,6557831)(6557839,6557841,6557845,6557846,6557847,6557848,6557850)(6557857,6557862,6557869,6557875)]
Corresponding_frequencies_after_all_clustering_criterion_removal [(1,1,1,17,5)(1,9,7)(1,1,1,3,2)(2,1,2,2,2,1,1)(2,1,2,1)]
RE_RIKEN_EMBRYO [(0,0,0,0,3)(0,0,0)(0,0,0,0,0)(0,0,0,1,1,0,0)(0,0,0,0)]
LD_EMBRYO [(0,0,0,0,0)(0,0,0)(0,0,0,1,0)(0,0,0,0,0,0,0)(0,0,0,0)]
LP_LARVA_PUPA [(0,0,0,0,0)(0,0,0)(0,0,0,0,0)(0,0,0,0,0,0,0)(0,0,0,0)]
RH_RIKEN_HEAD [(0,0,0,13,0)(0,9,5)(0,0,0,1,0)(0,0,0,1,0,0,0)(0,0,0,0)]
HL_HEAD [(0,0,0,0,0)(0,0,0)(0,0,0,0,0)(0,0,0,0,0,0,0)(0,0,0,0)]
GH_HEAD [(0,0,0,0,0)(1,0,1)(0,0,0,1,0)(0,0,0,0,0,0,0)(0,1,0,1)]
GM_OVARY [(0,0,1,0,0)(0,0,0)(0,0,0,0,0)(0,0,0,0,0,0,0)(0,0,0,0)]
AT_TESTES [(0,0,0,0,0)(0,0,0)(0,0,0,0,0)(0,0,0,0,0,0,0)(0,0,0,0)]
UT_TESTES [(0,0,0,0,0)(0,0,0)(0,0,0,0,0)(0,0,0,0,0,0,0)(0,0,0,0)]
bs_TESTES [(0,0,0,0,0)(0,0,0)(0,0,0,0,0)(0,0,0,0,0,0,0)(0,0,0,0)]
SD_SCHNEIDER_CELLS [(0,0,0,0,0)(0,0,0)(0,0,0,0,0)(0,0,0,0,0,0,0)(0,0,0,0)]
EN_MBN2 [(0,0,0,0,0)(0,0,0)(0,0,0,0,0)(0,1,0,0,0,0,0)(0,0,0,0)]
EC_FAT_BODY [(0,0,0,0,0)(0,0,0)(0,0,0,0,0)(0,0,0,0,1,0,0)(0,0,0,0)]
OTHERS [(1,1,0,4,2)(0,0,1)(1,1,1,0,2)(2,0,2,0,0,1,1)(2,0,2,0)]
********************
Identified_TSS [(6557801)]
Corresponding_TSS_frequencies [(17)]
RE_RIKEN_EMBRYO [(0)]
LD_EMBRYO [(0)]
LP_LARVA_PUPA [(0)]
RH_RIKEN_HEAD [(13)]
HL_HEAD [(0)]
GH_HEAD [(0)]
GM_OVARY [(0)]
AT_TESTES [(0)]
UT_TESTES [(0)]
bs_TESTES [(0)]
SD_SCHNEIDER_CELLS [(0)]
EN_MBN2 [(0)]
EC_FAT_BODY [(0)]
OTHERS [(4)]


Gene CG11023
Chromosome 2L
Transcription_Orientation +
Transcript_Isoform_Coordinates 7680 9276 CG11023-PA
Tags_clustered_by_gap_distance [(7529,7542)]
Corresponding_frequencies_of_gap_distance_clustering [(1,1)]
Tags_clustered_by_gap_distance_and_standard_deviation [(7529,7542)]
Corresponding_frequencies_of_gap_distance_and_standard_deviation_clustering [(1,1)]
********************
Tags_after_all_clustering_criterion_removal [(none)]
Corresponding_frequencies_after_all_clustering_criterion_removal [(none)]
RE_RIKEN_EMBRYO [(none)]
LD_EMBRYO [(none)]
LP_LARVA_PUPA [(none)]
RH_RIKEN_HEAD [(none)]
HL_HEAD [(none)]
GH_HEAD [(none)]
GM_OVARY [(none)]
AT_TESTES [(none)]
UT_TESTES [(none)]
bs_TESTES [(none)]
SD_SCHNEIDER_CELLS [(none)]
EN_MBN2 [(none)]
EC_FAT_BODY [(none)]
OTHERS [(none)]
********************
Identified_TSS [(none)]
Corresponding_TSS_frequencies [(none)]
RE_RIKEN_EMBRYO [(none)]
LD_EMBRYO [(none)]
LP_LARVA_PUPA [(none)]
RH_RIKEN_HEAD [(none)]
HL_HEAD [(none)]
GH_HEAD [(none)]
GM_OVARY [(none)]
AT_TESTES [(none)]
UT_TESTES [(none)]
bs_TESTES [(none)]
SD_SCHNEIDER_CELLS [(none)]
EN_MBN2 [(none)]
EC_FAT_BODY [(none)]
OTHERS [(none)]


Gene CG11024
Chromosome 2L
Transcription_Orientation +
Transcript_Isoform_Coordinates 5520401 5521289 CG11024-PA
Tags_clustered_by_gap_distance [(5520258,5520261,5520262,5520272,5520281,5520282,5520283,5520287,5520299,5520304,5520306,5520307,5520310,5520320,5520323,5520327,5520328,5520332)]
Corresponding_frequencies_of_gap_distance_clustering [(1,1,1,1,1,1,1,1,2,1,1,1,1,1,1,1,1,1)]
Tags_clustered_by_gap_distance_and_standard_deviation [(5520258,5520261,5520262)(5520272,5520281,5520282,5520283,5520287)(5520299,5520304,5520306,5520307,5520310)(5520320,5520323,5520327,5520328,5520332)]
Corresponding_frequencies_of_gap_distance_and_standard_deviation_clustering [(1,1,1)(1,1,1,1,1)(2,1,1,1,1)(1,1,1,1,1)]
********************
Tags_after_all_clustering_criterion_removal [(5520258,5520261,5520262)(5520272,5520281,5520282,5520283,5520287)(5520299,5520304,5520306,5520307,5520310)(5520320,5520323,5520327,5520328,5520332)]
Corresponding_frequencies_after_all_clustering_criterion_removal [(1,1,1)(1,1,1,1,1)(2,1,1,1,1)(1,1,1,1,1)]
RE_RIKEN_EMBRYO [(1,0,1)(0,0,0,0,0)(0,0,0,1,0)(0,0,0,0,0)]
LD_EMBRYO [(0,0,0)(0,0,0,0,0)(0,0,0,0,0)(0,0,0,0,0)]
LP_LARVA_PUPA [(0,0,0)(0,0,1,0,1)(0,0,0,0,0)(1,0,0,0,0)]
RH_RIKEN_HEAD [(0,0,0)(0,0,0,0,0)(0,0,0,0,1)(0,0,0,0,0)]
HL_HEAD [(0,0,0)(0,0,0,0,0)(0,0,0,0,0)(0,0,0,0,0)]
GH_HEAD [(0,0,0)(0,0,0,0,0)(0,0,0,0,0)(0,0,1,0,1)]
GM_OVARY [(0,0,0)(1,0,0,0,0)(0,0,0,0,0)(0,0,0,1,0)]
AT_TESTES [(0,0,0)(0,0,0,0,0)(0,0,0,0,0)(0,0,0,0,0)]
UT_TESTES [(0,0,0)(0,0,0,0,0)(0,0,0,0,0)(0,0,0,0,0)]
bs_TESTES [(0,0,0)(0,0,0,1,0)(0,0,0,0,0)(0,1,0,0,0)]
SD_SCHNEIDER_CELLS [(0,0,0)(0,0,0,0,0)(0,0,0,0,0)(0,0,0,0,0)]
EN_MBN2 [(0,0,0)(0,0,0,0,0)(2,0,0,0,0)(0,0,0,0,0)]
EC_FAT_BODY [(0,0,0)(0,0,0,0,0)(0,0,0,0,0)(0,0,0,0,0)]
OTHERS [(0,1,0)(0,1,0,0,0)(0,1,1,0,0)(0,0,0,0,0)]
********************
Identified_TSS [(5520299)]
Corresponding_TSS_frequencies [(2)]
RE_RIKEN_EMBRYO [(0)]
LD_EMBRYO [(0)]
LP_LARVA_PUPA [(0)]
RH_RIKEN_HEAD [(0)]
HL_HEAD [(0)]
GH_HEAD [(0)]
GM_OVARY [(0)]
AT_TESTES [(0)]
UT_TESTES [(0)]
bs_TESTES [(0)]
SD_SCHNEIDER_CELLS [(0)]
EN_MBN2 [(2)]
EC_FAT_BODY [(0)]
OTHERS [(0)]


Gene CG11030
Chromosome 2L
Transcription_Orientation +
Transcript_Isoform_Coordinates 5725220 5759810 CG11030-PA
Tags_clustered_by_gap_distance [(5724658,5724711)][(5725157)][(5759185)][(5759522)]
Corresponding_frequencies_of_gap_distance_clustering [(1,1)][(1)][(1)][(1)]
Tags_clustered_by_gap_distance_and_standard_deviation [(5724658)(5724711)][(5725157)][(5759185)][(5759522)]
Corresponding_frequencies_of_gap_distance_and_standard_deviation_clustering [(1)(1)][(1)][(1)][(1)]
********************
Tags_after_all_clustering_criterion_removal [(none)]
Corresponding_frequencies_after_all_clustering_criterion_removal [(none)]
RE_RIKEN_EMBRYO [(none)]
LD_EMBRYO [(none)]
LP_LARVA_PUPA [(none)]
RH_RIKEN_HEAD [(none)]
HL_HEAD [(none)]
GH_HEAD [(none)]
GM_OVARY [(none)]
AT_TESTES [(none)]
UT_TESTES [(none)]
bs_TESTES [(none)]
SD_SCHNEIDER_CELLS [(none)]
EN_MBN2 [(none)]
EC_FAT_BODY [(none)]
OTHERS [(none)]
********************
Identified_TSS [(none)]
Corresponding_TSS_frequencies [(none)]
RE_RIKEN_EMBRYO [(none)]
LD_EMBRYO [(none)]
LP_LARVA_PUPA [(none)]
RH_RIKEN_HEAD [(none)]
HL_HEAD [(none)]
GH_HEAD [(none)]
GM_OVARY [(none)]
AT_TESTES [(none)]
UT_TESTES [(none)]
bs_TESTES [(none)]
SD_SCHNEIDER_CELLS [(none)]
EN_MBN2 [(none)]
EC_FAT_BODY [(none)]
OTHERS [(none)]


Gene CG11043
Chromosome 2L
Transcription_Orientation +
Transcript_Isoform_Coordinates 6559531 6560051 CG11043-PA
Tags_clustered_by_gap_distance [(6559431,6559481,6559488)][(6559688)]
Corresponding_frequencies_of_gap_distance_clustering [(1,1,1)][(1)]
Tags_clustered_by_gap_distance_and_standard_deviation [(6559431)(6559481,6559488)][(6559688)]
Corresponding_frequencies_of_gap_distance_and_standard_deviation_clustering [(1)(1,1)][(1)]
********************
Tags_after_all_clustering_criterion_removal [(none)]
Corresponding_frequencies_after_all_clustering_criterion_removal [(none)]
RE_RIKEN_EMBRYO [(none)]
LD_EMBRYO [(none)]
LP_LARVA_PUPA [(none)]
RH_RIKEN_HEAD [(none)]
HL_HEAD [(none)]
GH_HEAD [(none)]
GM_OVARY [(none)]
AT_TESTES [(none)]
UT_TESTES [(none)]
bs_TESTES [(none)]
SD_SCHNEIDER_CELLS [(none)]
EN_MBN2 [(none)]
EC_FAT_BODY [(none)]
OTHERS [(none)]
********************
Identified_TSS [(none)]
Corresponding_TSS_frequencies [(none)]
RE_RIKEN_EMBRYO [(none)]
LD_EMBRYO [(none)]
LP_LARVA_PUPA [(none)]
RH_RIKEN_HEAD [(none)]
HL_HEAD [(none)]
GH_HEAD [(none)]
GM_OVARY [(none)]
AT_TESTES [(none)]
UT_TESTES [(none)]
bs_TESTES [(none)]
SD_SCHNEIDER_CELLS [(none)]
EN_MBN2 [(none)]
EC_FAT_BODY [(none)]
OTHERS [(none)]


Gene CG11050
Chromosome 2L
Transcription_Orientation +
Transcript_Isoform_Coordinates 6612566 6616513 CG11050-PA:CG11050-PB:CG11050-PC
Tags_clustered_by_gap_distance [(6611023,6611025,6611039,6611049,6611051,6611053,6611054,6611069,6611073,6611076,6611078)][(6611408)][(6611718)][(6612819,6612841,6612842,6612844,6612857,6612858,6612863)][(6613010)][(6613113)][(6615850)]
Corresponding_frequencies_of_gap_distance_clustering [(17,1,1,1,3,1,3,1,1,2,1)][(2)][(1)][(1,1,18,4,1,1,1)][(1)][(1)][(1)]
Tags_clustered_by_gap_distance_and_standard_deviation [(6611023,6611025)(6611039,6611049,6611051,6611053,6611054)(6611069,6611073,6611076,6611078)][(6611408)][(6611718)][(6612819,6612841,6612842,6612844,6612857,6612858,6612863)][(6613010)][(6613113)][(6615850)]
Corresponding_frequencies_of_gap_distance_and_standard_deviation_clustering [(17,1)(1,1,3,1,3)(1,1,2,1)][(2)][(1)][(1,1,18,4,1,1,1)][(1)][(1)][(1)]
********************
Tags_after_all_clustering_criterion_removal [(6611023,6611025)(6611039,6611049,6611051,6611053,6611054)(6611069,6611073,6611076,6611078)][(6612819,6612841,6612842,6612844,6612857,6612858,6612863)]
Corresponding_frequencies_after_all_clustering_criterion_removal [(17,1)(1,1,3,1,3)(1,1,2,1)][(1,1,18,4,1,1,1)]
RE_RIKEN_EMBRYO [(17,1)(0,0,3,0,3)(1,0,0,0)][(0,0,1,4,0,0,0)]
LD_EMBRYO [(0,0)(1,1,0,0,0)(0,1,2,1)][(0,0,0,0,0,0,0)]
LP_LARVA_PUPA [(0,0)(0,0,0,0,0)(0,0,0,0)][(0,0,0,0,1,0,1)]
RH_RIKEN_HEAD [(0,0)(0,0,0,0,0)(0,0,0,0)][(0,1,15,0,0,0,0)]
HL_HEAD [(0,0)(0,0,0,0,0)(0,0,0,0)][(0,0,0,0,0,0,0)]
GH_HEAD [(0,0)(0,0,0,0,0)(0,0,0,0)][(1,0,0,0,0,1,0)]
GM_OVARY [(0,0)(0,0,0,0,0)(0,0,0,0)][(0,0,0,0,0,0,0)]
AT_TESTES [(0,0)(0,0,0,0,0)(0,0,0,0)][(0,0,0,0,0,0,0)]
UT_TESTES [(0,0)(0,0,0,0,0)(0,0,0,0)][(0,0,0,0,0,0,0)]
bs_TESTES [(0,0)(0,0,0,0,0)(0,0,0,0)][(0,0,0,0,0,0,0)]
SD_SCHNEIDER_CELLS [(0,0)(0,0,0,0,0)(0,0,0,0)][(0,0,0,0,0,0,0)]
EN_MBN2 [(0,0)(0,0,0,0,0)(0,0,0,0)][(0,0,0,0,0,0,0)]
EC_FAT_BODY [(0,0)(0,0,0,0,0)(0,0,0,0)][(0,0,0,0,0,0,0)]
OTHERS [(0,0)(0,0,0,1,0)(0,0,0,0)][(0,0,2,0,0,0,0)]
********************
Identified_TSS [(6611023)(6611051)]
Corresponding_TSS_frequencies [(17)(3)]
RE_RIKEN_EMBRYO [(17)(3)]
LD_EMBRYO [(0)(0)]
LP_LARVA_PUPA [(0)(0)]
RH_RIKEN_HEAD [(0)(0)]
HL_HEAD [(0)(0)]
GH_HEAD [(0)(0)]
GM_OVARY [(0)(0)]
AT_TESTES [(0)(0)]
UT_TESTES [(0)(0)]
bs_TESTES [(0)(0)]
SD_SCHNEIDER_CELLS [(0)(0)]
EN_MBN2 [(0)(0)]
EC_FAT_BODY [(0)(0)]
OTHERS [(0)(0)]


Gene CG11070
Chromosome 2L
Transcription_Orientation +
Transcript_Isoform_Coordinates 6658592 6661699 CG11070-PA
Tags_clustered_by_gap_distance [(6658544)][(6659476)][(6659583)]
Corresponding_frequencies_of_gap_distance_clustering [(1)][(1)][(1)]
Tags_clustered_by_gap_distance_and_standard_deviation [(6658544)][(6659476)][(6659583)]
Corresponding_frequencies_of_gap_distance_and_standard_deviation_clustering [(1)][(1)][(1)]
********************
Tags_after_all_clustering_criterion_removal [(none)]
Corresponding_frequencies_after_all_clustering_criterion_removal [(none)]
RE_RIKEN_EMBRYO [(none)]
LD_EMBRYO [(none)]
LP_LARVA_PUPA [(none)]
RH_RIKEN_HEAD [(none)]
HL_HEAD [(none)]
GH_HEAD [(none)]
GM_OVARY [(none)]
AT_TESTES [(none)]
UT_TESTES [(none)]
bs_TESTES [(none)]
SD_SCHNEIDER_CELLS [(none)]
EN_MBN2 [(none)]
EC_FAT_BODY [(none)]
OTHERS [(none)]
********************
Identified_TSS [(none)]
Corresponding_TSS_frequencies [(none)]
RE_RIKEN_EMBRYO [(none)]
LD_EMBRYO [(none)]
LP_LARVA_PUPA [(none)]
RH_RIKEN_HEAD [(none)]
HL_HEAD [(none)]
GH_HEAD [(none)]
GM_OVARY [(none)]
AT_TESTES [(none)]
UT_TESTES [(none)]
bs_TESTES [(none)]
SD_SCHNEIDER_CELLS [(none)]
EN_MBN2 [(none)]
EC_FAT_BODY [(none)]
OTHERS [(none)]


Gene CG11098
Chromosome 2L
Transcription_Orientation +
Transcript_Isoform_Coordinates 6649533 6654333 CG11098-PB:CG11098-PA
Tags_clustered_by_gap_distance [(6649430,6649432,6649434)][(6650216)][(6651050)][(6651549)][(6652213)][(6652494,6652508)][(6653306)]
Corresponding_frequencies_of_gap_distance_clustering [(1,1,2)][(1)][(1)][(1)][(1)][(1,2)][(1)]
Tags_clustered_by_gap_distance_and_standard_deviation [(6649430,6649432,6649434)][(6650216)][(6651050)][(6651549)][(6652213)][(6652494,6652508)][(6653306)]
Corresponding_frequencies_of_gap_distance_and_standard_deviation_clustering [(1,1,2)][(1)][(1)][(1)][(1)][(1,2)][(1)]
********************
Tags_after_all_clustering_criterion_removal [(6649430,6649432,6649434)][(6652494,6652508)]
Corresponding_frequencies_after_all_clustering_criterion_removal [(1,1,2)][(1,2)]
RE_RIKEN_EMBRYO [(0,0,0)][(0,0)]
LD_EMBRYO [(0,0,0)][(0,0)]
LP_LARVA_PUPA [(0,0,0)][(0,0)]
RH_RIKEN_HEAD [(0,0,0)][(0,0)]
HL_HEAD [(0,0,0)][(0,0)]
GH_HEAD [(1,0,0)][(0,0)]
GM_OVARY [(0,0,0)][(0,0)]
AT_TESTES [(0,0,1)][(0,0)]
UT_TESTES [(0,0,0)][(0,0)]
bs_TESTES [(0,0,0)][(0,0)]
SD_SCHNEIDER_CELLS [(0,0,1)][(0,2)]
EN_MBN2 [(0,0,0)][(0,0)]
EC_FAT_BODY [(0,0,0)][(0,0)]
OTHERS [(0,1,0)][(1,0)]
********************
Identified_TSS [(6649434)]
Corresponding_TSS_frequencies [(2)]
RE_RIKEN_EMBRYO [(0)]
LD_EMBRYO [(0)]
LP_LARVA_PUPA [(0)]
RH_RIKEN_HEAD [(0)]
HL_HEAD [(0)]
GH_HEAD [(0)]
GM_OVARY [(0)]
AT_TESTES [(1)]
UT_TESTES [(0)]
bs_TESTES [(0)]
SD_SCHNEIDER_CELLS [(1)]
EN_MBN2 [(0)]
EC_FAT_BODY [(0)]
OTHERS [(0)]


Gene CG11142
Chromosome 2L
Transcription_Orientation -
Transcript_Isoform_Coordinates 5766015 5763598 CG11142-PA
                               5766015 5762674 CG11142-PB
Tags_clustered_by_gap_distance [(5766105,5766120,5766141)]
Corresponding_frequencies_of_gap_distance_clustering [(1,6,2)]
Tags_clustered_by_gap_distance_and_standard_deviation [(5766105,5766120)(5766141)]
Corresponding_frequencies_of_gap_distance_and_standard_deviation_clustering [(1,6)(2)]
********************
Tags_after_all_clustering_criterion_removal [(5766105,5766120)]
Corresponding_frequencies_after_all_clustering_criterion_removal [(1,6)]
RE_RIKEN_EMBRYO [(0,6)]
LD_EMBRYO [(0,0)]
LP_LARVA_PUPA [(0,0)]
RH_RIKEN_HEAD [(0,0)]
HL_HEAD [(0,0)]
GH_HEAD [(1,0)]
GM_OVARY [(0,0)]
AT_TESTES [(0,0)]
UT_TESTES [(0,0)]
bs_TESTES [(0,0)]
SD_SCHNEIDER_CELLS [(0,0)]
EN_MBN2 [(0,0)]
EC_FAT_BODY [(0,0)]
OTHERS [(0,0)]
********************
Identified_TSS [(5766120)]
Corresponding_TSS_frequencies [(6)]
RE_RIKEN_EMBRYO [(6)]
LD_EMBRYO [(0)]
LP_LARVA_PUPA [(0)]
RH_RIKEN_HEAD [(0)]
HL_HEAD [(0)]
GH_HEAD [(0)]
GM_OVARY [(0)]
AT_TESTES [(0)]
UT_TESTES [(0)]
bs_TESTES [(0)]
SD_SCHNEIDER_CELLS [(0)]
EN_MBN2 [(0)]
EC_FAT_BODY [(0)]
OTHERS [(0)]


Gene CG11147
Chromosome 2L
Transcription_Orientation -
Transcript_Isoform_Coordinates 5736924 5734129 CG11147-PA:CG11147-PB
Tags_clustered_by_gap_distance [(5734494)][(5734624)][(5736414)][(5740890)][(5741244)]
Corresponding_frequencies_of_gap_distance_clustering [(1)][(2)][(1)][(7)][(1)]
Tags_clustered_by_gap_distance_and_standard_deviation [(5734494)][(5734624)][(5736414)][(5740890)][(5741244)]
Corresponding_frequencies_of_gap_distance_and_standard_deviation_clustering [(1)][(2)][(1)][(7)][(1)]
********************
Tags_after_all_clustering_criterion_removal [(5740890)]
Corresponding_frequencies_after_all_clustering_criterion_removal [(7)]
RE_RIKEN_EMBRYO [(5)]
LD_EMBRYO [(0)]
LP_LARVA_PUPA [(0)]
RH_RIKEN_HEAD [(2)]
HL_HEAD [(0)]
GH_HEAD [(0)]
GM_OVARY [(0)]
AT_TESTES [(0)]
UT_TESTES [(0)]
bs_TESTES [(0)]
SD_SCHNEIDER_CELLS [(0)]
EN_MBN2 [(0)]
EC_FAT_BODY [(0)]
OTHERS [(0)]
********************
Identified_TSS [(5740890)]
Corresponding_TSS_frequencies [(7)]
RE_RIKEN_EMBRYO [(5)]
LD_EMBRYO [(0)]
LP_LARVA_PUPA [(0)]
RH_RIKEN_HEAD [(2)]
HL_HEAD [(0)]
GH_HEAD [(0)]
GM_OVARY [(0)]
AT_TESTES [(0)]
UT_TESTES [(0)]
bs_TESTES [(0)]
SD_SCHNEIDER_CELLS [(0)]
EN_MBN2 [(0)]
EC_FAT_BODY [(0)]
OTHERS [(0)]


Gene CG11149
Chromosome 2L
Transcription_Orientation -
Transcript_Isoform_Coordinates 5719962 5718401 CG11149-PA:CG11149-PB
Tags_clustered_by_gap_distance [(5720540)][(5720896)]
Corresponding_frequencies_of_gap_distance_clustering [(4)][(1)]
Tags_clustered_by_gap_distance_and_standard_deviation [(5720540)][(5720896)]
Corresponding_frequencies_of_gap_distance_and_standard_deviation_clustering [(4)][(1)]
********************
Tags_after_all_clustering_criterion_removal [(5720540)]
Corresponding_frequencies_after_all_clustering_criterion_removal [(4)]
RE_RIKEN_EMBRYO [(4)]
LD_EMBRYO [(0)]
LP_LARVA_PUPA [(0)]
RH_RIKEN_HEAD [(0)]
HL_HEAD [(0)]
GH_HEAD [(0)]
GM_OVARY [(0)]
AT_TESTES [(0)]
UT_TESTES [(0)]
bs_TESTES [(0)]
SD_SCHNEIDER_CELLS [(0)]
EN_MBN2 [(0)]
EC_FAT_BODY [(0)]
OTHERS [(0)]
********************
Identified_TSS [(5720540)]
Corresponding_TSS_frequencies [(4)]
RE_RIKEN_EMBRYO [(4)]
LD_EMBRYO [(0)]
LP_LARVA_PUPA [(0)]
RH_RIKEN_HEAD [(0)]
HL_HEAD [(0)]
GH_HEAD [(0)]
GM_OVARY [(0)]
AT_TESTES [(0)]
UT_TESTES [(0)]
bs_TESTES [(0)]
SD_SCHNEIDER_CELLS [(0)]
EN_MBN2 [(0)]
EC_FAT_BODY [(0)]
OTHERS [(0)]


Gene CG11181
Chromosome 2L
Transcription_Orientation +
Transcript_Isoform_Coordinates 6664105 6674314 CG11181-PA
Tags_clustered_by_gap_distance [(6663965,6663981,6664026,6664054,6664060)][(6664237)][(6665234)][(6665588)][(6665762)][(6668376)][(6668587)][(6668761,6668835)][(6669174,6669249,6669321,6669346,6669372)][(6670035)][(6670146,6670180,6670181,6670189,6670283,6670368,6670383)][(6673963,6673990,6673997,6673998,6674003)]
Corresponding_frequencies_of_gap_distance_clustering [(1,1,1,3,1)][(2)][(1)][(1)][(1)][(1)][(1)][(1,1)][(1,1,1,1,1)][(1)][(1,1,1,1,1,1,2)][(1,1,1,1,1)]
Tags_clustered_by_gap_distance_and_standard_deviation [(6663965)(6663981)(6664026)(6664054,6664060)][(6664237)][(6665234)][(6665588)][(6665762)][(6668376)][(6668587)][(6668761)(6668835)][(6669174)(6669249)(6669321)(6669346)(6669372)][(6670035)][(6670146)(6670180,6670181,6670189)(6670283)(6670368,6670383)][(6673963)(6673990,6673997,6673998,6674003)]
Corresponding_frequencies_of_gap_distance_and_standard_deviation_clustering [(1)(1)(1)(3,1)][(2)][(1)][(1)][(1)][(1)][(1)][(1)(1)][(1)(1)(1)(1)(1)][(1)][(1)(1,1,1)(1)(1,2)][(1)(1,1,1,1)]
********************
Tags_after_all_clustering_criterion_removal [(6664054,6664060)][(6670180,6670181,6670189)(6670368,6670383)][(6673990,6673997,6673998,6674003)]
Corresponding_frequencies_after_all_clustering_criterion_removal [(3,1)][(1,1,1)(1,2)][(1,1,1,1)]
RE_RIKEN_EMBRYO [(0,0)][(0,0,0)(0,0)][(0,0,0,0)]
LD_EMBRYO [(0,0)][(0,0,0)(0,0)][(0,0,0,0)]
LP_LARVA_PUPA [(3,0)][(0,0,0)(0,0)][(0,0,0,0)]
RH_RIKEN_HEAD [(0,0)][(0,0,0)(0,0)][(0,0,0,0)]
HL_HEAD [(0,0)][(0,0,0)(0,0)][(0,0,0,0)]
GH_HEAD [(0,0)][(0,0,0)(0,0)][(0,0,0,0)]
GM_OVARY [(0,0)][(0,0,0)(1,0)][(0,0,0,1)]
AT_TESTES [(0,1)][(0,0,0)(0,0)][(0,0,0,0)]
UT_TESTES [(0,0)][(0,0,0)(0,0)][(0,0,0,0)]
bs_TESTES [(0,0)][(0,1,1)(0,0)][(0,0,0,0)]
SD_SCHNEIDER_CELLS [(0,0)][(0,0,0)(0,0)][(0,0,0,0)]
EN_MBN2 [(0,0)][(0,0,0)(0,0)][(0,1,0,0)]
EC_FAT_BODY [(0,0)][(0,0,0)(0,0)][(1,0,0,0)]
OTHERS [(0,0)][(1,0,0)(0,2)][(0,0,1,0)]
********************
Identified_TSS [(6664054)]
Corresponding_TSS_frequencies [(3)]
RE_RIKEN_EMBRYO [(0)]
LD_EMBRYO [(0)]
LP_LARVA_PUPA [(3)]
RH_RIKEN_HEAD [(0)]
HL_HEAD [(0)]
GH_HEAD [(0)]
GM_OVARY [(0)]
AT_TESTES [(0)]
UT_TESTES [(0)]
bs_TESTES [(0)]
SD_SCHNEIDER_CELLS [(0)]
EN_MBN2 [(0)]
EC_FAT_BODY [(0)]
OTHERS [(0)]


Gene CG11188
Chromosome 2L
Transcription_Orientation +
Transcript_Isoform_Coordinates 6717711 6719239 CG11188-PA
Tags_clustered_by_gap_distance [(6717627,6717657)]
Corresponding_frequencies_of_gap_distance_clustering [(1,1)]
Tags_clustered_by_gap_distance_and_standard_deviation [(6717627)(6717657)]
Corresponding_frequencies_of_gap_distance_and_standard_deviation_clustering [(1)(1)]
********************
Tags_after_all_clustering_criterion_removal [(none)]
Corresponding_frequencies_after_all_clustering_criterion_removal [(none)]
RE_RIKEN_EMBRYO [(none)]
LD_EMBRYO [(none)]
LP_LARVA_PUPA [(none)]
RH_RIKEN_HEAD [(none)]
HL_HEAD [(none)]
GH_HEAD [(none)]
GM_OVARY [(none)]
AT_TESTES [(none)]
UT_TESTES [(none)]
bs_TESTES [(none)]
SD_SCHNEIDER_CELLS [(none)]
EN_MBN2 [(none)]
EC_FAT_BODY [(none)]
OTHERS [(none)]
********************
Identified_TSS [(none)]
Corresponding_TSS_frequencies [(none)]
RE_RIKEN_EMBRYO [(none)]
LD_EMBRYO [(none)]
LP_LARVA_PUPA [(none)]
RH_RIKEN_HEAD [(none)]
HL_HEAD [(none)]
GH_HEAD [(none)]
GM_OVARY [(none)]
AT_TESTES [(none)]
UT_TESTES [(none)]
bs_TESTES [(none)]
SD_SCHNEIDER_CELLS [(none)]
EN_MBN2 [(none)]
EC_FAT_BODY [(none)]
OTHERS [(none)]


Gene CG11199
Chromosome 2L
Transcription_Orientation +
Transcript_Isoform_Coordinates 6724848 6730688 CG11199-PB:CG11199-PA
Tags_clustered_by_gap_distance [(6723907,6723938,6723939,6723991,6723992,6724002,6724013)][(6725162)][(6728482)][(6730155,6730166)][(6730501)]
Corresponding_frequencies_of_gap_distance_clustering [(2,1,1,2,1,1,1)][(2)][(1)][(1,1)][(1)]
Tags_clustered_by_gap_distance_and_standard_deviation [(6723907)(6723938,6723939)(6723991,6723992,6724002,6724013)][(6725162)][(6728482)][(6730155,6730166)][(6730501)]
Corresponding_frequencies_of_gap_distance_and_standard_deviation_clustering [(2)(1,1)(2,1,1,1)][(2)][(1)][(1,1)][(1)]
********************
Tags_after_all_clustering_criterion_removal [(6723991,6723992,6724002,6724013)]
Corresponding_frequencies_after_all_clustering_criterion_removal [(2,1,1,1)]
RE_RIKEN_EMBRYO [(0,0,0,0)]
LD_EMBRYO [(0,1,0,0)]
LP_LARVA_PUPA [(0,0,0,1)]
RH_RIKEN_HEAD [(0,0,0,0)]
HL_HEAD [(0,0,0,0)]
GH_HEAD [(0,0,1,0)]
GM_OVARY [(0,0,0,0)]
AT_TESTES [(2,0,0,0)]
UT_TESTES [(0,0,0,0)]
bs_TESTES [(0,0,0,0)]
SD_SCHNEIDER_CELLS [(0,0,0,0)]
EN_MBN2 [(0,0,0,0)]
EC_FAT_BODY [(0,0,0,0)]
OTHERS [(0,0,0,0)]
********************
Identified_TSS [(6723991)]
Corresponding_TSS_frequencies [(2)]
RE_RIKEN_EMBRYO [(0)]
LD_EMBRYO [(0)]
LP_LARVA_PUPA [(0)]
RH_RIKEN_HEAD [(0)]
HL_HEAD [(0)]
GH_HEAD [(0)]
GM_OVARY [(0)]
AT_TESTES [(2)]
UT_TESTES [(0)]
bs_TESTES [(0)]
SD_SCHNEIDER_CELLS [(0)]
EN_MBN2 [(0)]
EC_FAT_BODY [(0)]
OTHERS [(0)]


Gene CG11201
Chromosome 2L
Transcription_Orientation +
Transcript_Isoform_Coordinates 6733249 6735480 CG11201-PA
Tags_clustered_by_gap_distance [(6734390)]
Corresponding_frequencies_of_gap_distance_clustering [(1)]
Tags_clustered_by_gap_distance_and_standard_deviation [(6734390)]
Corresponding_frequencies_of_gap_distance_and_standard_deviation_clustering [(1)]
********************
Tags_after_all_clustering_criterion_removal [(none)]
Corresponding_frequencies_after_all_clustering_criterion_removal [(none)]
RE_RIKEN_EMBRYO [(none)]
LD_EMBRYO [(none)]
LP_LARVA_PUPA [(none)]
RH_RIKEN_HEAD [(none)]
HL_HEAD [(none)]
GH_HEAD [(none)]
GM_OVARY [(none)]
AT_TESTES [(none)]
UT_TESTES [(none)]
bs_TESTES [(none)]
SD_SCHNEIDER_CELLS [(none)]
EN_MBN2 [(none)]
EC_FAT_BODY [(none)]
OTHERS [(none)]
********************
Identified_TSS [(none)]
Corresponding_TSS_frequencies [(none)]
RE_RIKEN_EMBRYO [(none)]
LD_EMBRYO [(none)]
LP_LARVA_PUPA [(none)]
RH_RIKEN_HEAD [(none)]
HL_HEAD [(none)]
GH_HEAD [(none)]
GM_OVARY [(none)]
AT_TESTES [(none)]
UT_TESTES [(none)]
bs_TESTES [(none)]
SD_SCHNEIDER_CELLS [(none)]
EN_MBN2 [(none)]
EC_FAT_BODY [(none)]
OTHERS [(none)]


Gene CG11221
Chromosome 2L
Transcription_Orientation +
Transcript_Isoform_Coordinates 6743017 6755297 CG11221-PA
Tags_clustered_by_gap_distance [(6742508,6742509,6742520)]
Corresponding_frequencies_of_gap_distance_clustering [(1,1,1)]
Tags_clustered_by_gap_distance_and_standard_deviation [(6742508,6742509,6742520)]
Corresponding_frequencies_of_gap_distance_and_standard_deviation_clustering [(1,1,1)]
********************
Tags_after_all_clustering_criterion_removal [(6742508,6742509,6742520)]
Corresponding_frequencies_after_all_clustering_criterion_removal [(1,1,1)]
RE_RIKEN_EMBRYO [(0,1,0)]
LD_EMBRYO [(0,0,0)]
LP_LARVA_PUPA [(0,0,0)]
RH_RIKEN_HEAD [(1,0,0)]
HL_HEAD [(0,0,0)]
GH_HEAD [(0,0,1)]
GM_OVARY [(0,0,0)]
AT_TESTES [(0,0,0)]
UT_TESTES [(0,0,0)]
bs_TESTES [(0,0,0)]
SD_SCHNEIDER_CELLS [(0,0,0)]
EN_MBN2 [(0,0,0)]
EC_FAT_BODY [(0,0,0)]
OTHERS [(0,0,0)]
********************
Identified_TSS [(none)]
Corresponding_TSS_frequencies [(none)]
RE_RIKEN_EMBRYO [(none)]
LD_EMBRYO [(none)]
LP_LARVA_PUPA [(none)]
RH_RIKEN_HEAD [(none)]
HL_HEAD [(none)]
GH_HEAD [(none)]
GM_OVARY [(none)]
AT_TESTES [(none)]
UT_TESTES [(none)]
bs_TESTES [(none)]
SD_SCHNEIDER_CELLS [(none)]
EN_MBN2 [(none)]
EC_FAT_BODY [(none)]
OTHERS [(none)]


Gene CG11236
Chromosome 2L
Transcription_Orientation +
Transcript_Isoform_Coordinates 6803052 6804258 CG11236-PA
Tags_clustered_by_gap_distance [(6803033,6803035,6803043,6803062)]
Corresponding_frequencies_of_gap_distance_clustering [(1,1,1,6)]
Tags_clustered_by_gap_distance_and_standard_deviation [(6803033,6803035,6803043)(6803062)]
Corresponding_frequencies_of_gap_distance_and_standard_deviation_clustering [(1,1,1)(6)]
********************
Tags_after_all_clustering_criterion_removal [(6803033,6803035,6803043)(6803062)]
Corresponding_frequencies_after_all_clustering_criterion_removal [(1,1,1)(6)]
RE_RIKEN_EMBRYO [(0,0,0)(0)]
LD_EMBRYO [(0,0,0)(0)]
LP_LARVA_PUPA [(0,0,0)(0)]
RH_RIKEN_HEAD [(0,0,0)(6)]
HL_HEAD [(0,0,1)(0)]
GH_HEAD [(1,1,0)(0)]
GM_OVARY [(0,0,0)(0)]
AT_TESTES [(0,0,0)(0)]
UT_TESTES [(0,0,0)(0)]
bs_TESTES [(0,0,0)(0)]
SD_SCHNEIDER_CELLS [(0,0,0)(0)]
EN_MBN2 [(0,0,0)(0)]
EC_FAT_BODY [(0,0,0)(0)]
OTHERS [(0,0,0)(0)]
********************
Identified_TSS [(none)]
Corresponding_TSS_frequencies [(none)]
RE_RIKEN_EMBRYO [(none)]
LD_EMBRYO [(none)]
LP_LARVA_PUPA [(none)]
RH_RIKEN_HEAD [(none)]
HL_HEAD [(none)]
GH_HEAD [(none)]
GM_OVARY [(none)]
AT_TESTES [(none)]
UT_TESTES [(none)]
bs_TESTES [(none)]
SD_SCHNEIDER_CELLS [(none)]
EN_MBN2 [(none)]
EC_FAT_BODY [(none)]
OTHERS [(none)]


Gene CG11266
Chromosome 2L
Transcription_Orientation +
Transcript_Isoform_Coordinates 7036498 7037450 CG11266-PF:CG11266-PE:CG11266-PD:CG11266-PC:CG11266-PG
                               7032965 7037450 CG11266-PA:CG11266-PB
Tags_clustered_by_gap_distance [(7032713,7032725,7032726,7032731,7032732,7032733,7032736,7032737,7032742,7032745,7032748,7032751,7032752,7032759,7032767,7032768,7032769,7032771,7032773,7032781,7032785)][(7034517)][(7035174)][(7035687)][(7036014)][(7036436)]
Corresponding_frequencies_of_gap_distance_clustering [(1,2,8,1,1,1,1,3,5,7,1,2,3,2,3,1,1,1,1,1,1)][(1)][(1)][(1)][(1)][(1)]
Tags_clustered_by_gap_distance_and_standard_deviation [(7032713)(7032725,7032726,7032731,7032732,7032733,7032736,7032737,7032742,7032745,7032748,7032751,7032752)(7032759)(7032767,7032768,7032769,7032771,7032773,7032781,7032785)][(7034517)][(7035174)][(7035687)][(7036014)][(7036436)]
Corresponding_frequencies_of_gap_distance_and_standard_deviation_clustering [(1)(2,8,1,1,1,1,3,5,7,1,2,3)(2)(3,1,1,1,1,1,1)][(1)][(1)][(1)][(1)][(1)]
********************
Tags_after_all_clustering_criterion_removal [(7032725,7032726,7032731,7032732,7032733,7032736,7032737,7032742,7032745,7032748,7032751,7032752)(7032767,7032768,7032769,7032771,7032773,7032781,7032785)]
Corresponding_frequencies_after_all_clustering_criterion_removal [(2,8,1,1,1,1,3,5,7,1,2,3)(3,1,1,1,1,1,1)]
RE_RIKEN_EMBRYO [(0,8,1,0,1,0,0,0,0,0,0,0)(0,0,0,0,0,0,0)]
LD_EMBRYO [(0,0,0,0,0,0,1,1,6,0,2,3)(3,0,1,1,0,1,0)]
LP_LARVA_PUPA [(0,0,0,0,0,0,0,2,0,0,0,0)(0,0,0,0,0,0,0)]
RH_RIKEN_HEAD [(0,0,0,0,0,0,0,0,0,0,0,0)(0,0,0,0,0,0,0)]
HL_HEAD [(0,0,0,0,0,0,0,0,1,0,0,0)(0,0,0,0,0,0,0)]
GH_HEAD [(0,0,0,0,0,1,0,0,0,1,0,0)(0,0,0,0,0,0,0)]
GM_OVARY [(0,0,0,0,0,0,0,0,0,0,0,0)(0,0,0,0,0,0,0)]
AT_TESTES [(0,0,0,0,0,0,0,0,0,0,0,0)(0,0,0,0,0,0,0)]
UT_TESTES [(0,0,0,0,0,0,0,0,0,0,0,0)(0,0,0,0,0,0,0)]
bs_TESTES [(0,0,0,0,0,0,0,0,0,0,0,0)(0,0,0,0,0,0,0)]
SD_SCHNEIDER_CELLS [(0,0,0,0,0,0,2,2,0,0,0,0)(0,0,0,0,1,0,1)]
EN_MBN2 [(0,0,0,0,0,0,0,0,0,0,0,0)(0,0,0,0,0,0,0)]
EC_FAT_BODY [(0,0,0,0,0,0,0,0,0,0,0,0)(0,0,0,0,0,0,0)]
OTHERS [(2,0,0,1,0,0,0,0,0,0,0,0)(0,1,0,0,0,0,0)]
********************
Identified_TSS [(7032726)(7032767)]
Corresponding_TSS_frequencies [(8)(3)]
RE_RIKEN_EMBRYO [(8)(0)]
LD_EMBRYO [(0)(3)]
LP_LARVA_PUPA [(0)(0)]
RH_RIKEN_HEAD [(0)(0)]
HL_HEAD [(0)(0)]
GH_HEAD [(0)(0)]
GM_OVARY [(0)(0)]
AT_TESTES [(0)(0)]
UT_TESTES [(0)(0)]
bs_TESTES [(0)(0)]
SD_SCHNEIDER_CELLS [(0)(0)]
EN_MBN2 [(0)(0)]
EC_FAT_BODY [(0)(0)]
OTHERS [(0)(0)]


Gene CG11319
Chromosome 2L
Transcription_Orientation -
Transcript_Isoform_Coordinates 6586530 6572486 CG11319-PA
Tags_clustered_by_gap_distance [(6574199)][(6601066)]
Corresponding_frequencies_of_gap_distance_clustering [(1)][(1)]
Tags_clustered_by_gap_distance_and_standard_deviation [(6574199)][(6601066)]
Corresponding_frequencies_of_gap_distance_and_standard_deviation_clustering [(1)][(1)]
********************
Tags_after_all_clustering_criterion_removal [(none)]
Corresponding_frequencies_after_all_clustering_criterion_removal [(none)]
RE_RIKEN_EMBRYO [(none)]
LD_EMBRYO [(none)]
LP_LARVA_PUPA [(none)]
RH_RIKEN_HEAD [(none)]
HL_HEAD [(none)]
GH_HEAD [(none)]
GM_OVARY [(none)]
AT_TESTES [(none)]
UT_TESTES [(none)]
bs_TESTES [(none)]
SD_SCHNEIDER_CELLS [(none)]
EN_MBN2 [(none)]
EC_FAT_BODY [(none)]
OTHERS [(none)]
********************
Identified_TSS [(none)]
Corresponding_TSS_frequencies [(none)]
RE_RIKEN_EMBRYO [(none)]
LD_EMBRYO [(none)]
LP_LARVA_PUPA [(none)]
RH_RIKEN_HEAD [(none)]
HL_HEAD [(none)]
GH_HEAD [(none)]
GM_OVARY [(none)]
AT_TESTES [(none)]
UT_TESTES [(none)]
bs_TESTES [(none)]
SD_SCHNEIDER_CELLS [(none)]
EN_MBN2 [(none)]
EC_FAT_BODY [(none)]
OTHERS [(none)]


Gene CG11321
Chromosome 2L
Transcription_Orientation -
Transcript_Isoform_Coordinates 6770644 6760527 CG11321-PB:CG11321-PA
Tags_clustered_by_gap_distance [(6769014)][(6769688)][(6770216)]
Corresponding_frequencies_of_gap_distance_clustering [(1)][(1)][(1)]
Tags_clustered_by_gap_distance_and_standard_deviation [(6769014)][(6769688)][(6770216)]
Corresponding_frequencies_of_gap_distance_and_standard_deviation_clustering [(1)][(1)][(1)]
********************
Tags_after_all_clustering_criterion_removal [(none)]
Corresponding_frequencies_after_all_clustering_criterion_removal [(none)]
RE_RIKEN_EMBRYO [(none)]
LD_EMBRYO [(none)]
LP_LARVA_PUPA [(none)]
RH_RIKEN_HEAD [(none)]
HL_HEAD [(none)]
GH_HEAD [(none)]
GM_OVARY [(none)]
AT_TESTES [(none)]
UT_TESTES [(none)]
bs_TESTES [(none)]
SD_SCHNEIDER_CELLS [(none)]
EN_MBN2 [(none)]
EC_FAT_BODY [(none)]
OTHERS [(none)]
********************
Identified_TSS [(none)]
Corresponding_TSS_frequencies [(none)]
RE_RIKEN_EMBRYO [(none)]
LD_EMBRYO [(none)]
LP_LARVA_PUPA [(none)]
RH_RIKEN_HEAD [(none)]
HL_HEAD [(none)]
GH_HEAD [(none)]
GM_OVARY [(none)]
AT_TESTES [(none)]
UT_TESTES [(none)]
bs_TESTES [(none)]
SD_SCHNEIDER_CELLS [(none)]
EN_MBN2 [(none)]
EC_FAT_BODY [(none)]
OTHERS [(none)]


Gene CG11324
Chromosome 2L
Transcription_Orientation -
Transcript_Isoform_Coordinates 6722810 6721024 CG11324-PB
                               6723197 6721024 CG11324-PA
Tags_clustered_by_gap_distance [(6720426)][(6721018)][(6721915)][(6722836,6722853,6722858)][(6723249,6723263,6723268,6723277,6723280,6723281,6723285,6723288,6723294,6723300,6723305,6723306,6723307,6723313,6723330,6723331,6723332,6723338,6723355)]
Corresponding_frequencies_of_gap_distance_clustering [(1)][(1)][(1)][(1,1,3)][(1,1,1,1,4,13,1,2,1,1,2,1,1,1,1,1,1,1,2)]
Tags_clustered_by_gap_distance_and_standard_deviation [(6720426)][(6721018)][(6721915)][(6722836,6722853,6722858)][(6723249)(6723263,6723268)(6723277,6723280,6723281,6723285,6723288)(6723294,6723300,6723305,6723306,6723307,6723313)(6723330,6723331,6723332,6723338)(6723355)]
Corresponding_frequencies_of_gap_distance_and_standard_deviation_clustering [(1)][(1)][(1)][(1,1,3)][(1)(1,1)(1,4,13,1,2)(1,1,2,1,1,1)(1,1,1,1)(2)]
********************
Tags_after_all_clustering_criterion_removal [(6722836,6722853,6722858)][(6723277,6723280,6723281,6723285,6723288)(6723294,6723300,6723305,6723306,6723307,6723313)(6723330,6723331,6723332,6723338)]
Corresponding_frequencies_after_all_clustering_criterion_removal [(1,1,3)][(1,4,13,1,2)(1,1,2,1,1,1)(1,1,1,1)]
RE_RIKEN_EMBRYO [(0,0,0)][(0,0,0,0,0)(0,0,0,0,0,0)(1,0,1,0)]
LD_EMBRYO [(1,1,0)][(0,0,0,1,0)(0,1,0,0,1,1)(0,1,0,1)]
LP_LARVA_PUPA [(0,0,0)][(0,0,0,0,0)(0,0,0,0,0,0)(0,0,0,0)]
RH_RIKEN_HEAD [(0,0,3)][(0,4,13,0,0)(0,0,0,0,0,0)(0,0,0,0)]
HL_HEAD [(0,0,0)][(0,0,0,0,0)(0,0,0,0,0,0)(0,0,0,0)]
GH_HEAD [(0,0,0)][(0,0,0,0,0)(0,0,0,0,0,0)(0,0,0,0)]
GM_OVARY [(0,0,0)][(0,0,0,0,0)(0,0,0,0,0,0)(0,0,0,0)]
AT_TESTES [(0,0,0)][(1,0,0,0,1)(0,0,2,0,0,0)(0,0,0,0)]
UT_TESTES [(0,0,0)][(0,0,0,0,0)(0,0,0,0,0,0)(0,0,0,0)]
bs_TESTES [(0,0,0)][(0,0,0,0,0)(0,0,0,0,0,0)(0,0,0,0)]
SD_SCHNEIDER_CELLS [(0,0,0)][(0,0,0,0,0)(0,0,0,1,0,0)(0,0,0,0)]
EN_MBN2 [(0,0,0)][(0,0,0,0,0)(1,0,0,0,0,0)(0,0,0,0)]
EC_FAT_BODY [(0,0,0)][(0,0,0,0,0)(0,0,0,0,0,0)(0,0,0,0)]
OTHERS [(0,0,0)][(0,0,0,0,1)(0,0,0,0,0,0)(0,0,0,0)]
********************
Identified_TSS [(6722858)][(6723281)]
Corresponding_TSS_frequencies [(3)][(13)]
RE_RIKEN_EMBRYO [(0)][(0)]
LD_EMBRYO [(0)][(0)]
LP_LARVA_PUPA [(0)][(0)]
RH_RIKEN_HEAD [(3)][(13)]
HL_HEAD [(0)][(0)]
GH_HEAD [(0)][(0)]
GM_OVARY [(0)][(0)]
AT_TESTES [(0)][(0)]
UT_TESTES [(0)][(0)]
bs_TESTES [(0)][(0)]
SD_SCHNEIDER_CELLS [(0)][(0)]
EN_MBN2 [(0)][(0)]
EC_FAT_BODY [(0)][(0)]
OTHERS [(0)][(0)]


Gene CG11325
Chromosome 2L
Transcription_Orientation -
Transcript_Isoform_Coordinates 6714691 6711703 CG11325-PC
                               6714691 6712343 CG11325-PA:CG11325-PB
Tags_clustered_by_gap_distance [(6712780)][(6713154,6713232)][(6716166)]
Corresponding_frequencies_of_gap_distance_clustering [(1)][(1,1)][(1)]
Tags_clustered_by_gap_distance_and_standard_deviation [(6712780)][(6713154)(6713232)][(6716166)]
Corresponding_frequencies_of_gap_distance_and_standard_deviation_clustering [(1)][(1)(1)][(1)]
********************
Tags_after_all_clustering_criterion_removal [(none)]
Corresponding_frequencies_after_all_clustering_criterion_removal [(none)]
RE_RIKEN_EMBRYO [(none)]
LD_EMBRYO [(none)]
LP_LARVA_PUPA [(none)]
RH_RIKEN_HEAD [(none)]
HL_HEAD [(none)]
GH_HEAD [(none)]
GM_OVARY [(none)]
AT_TESTES [(none)]
UT_TESTES [(none)]
bs_TESTES [(none)]
SD_SCHNEIDER_CELLS [(none)]
EN_MBN2 [(none)]
EC_FAT_BODY [(none)]
OTHERS [(none)]
********************
Identified_TSS [(none)]
Corresponding_TSS_frequencies [(none)]
RE_RIKEN_EMBRYO [(none)]
LD_EMBRYO [(none)]
LP_LARVA_PUPA [(none)]
RH_RIKEN_HEAD [(none)]
HL_HEAD [(none)]
GH_HEAD [(none)]
GM_OVARY [(none)]
AT_TESTES [(none)]
UT_TESTES [(none)]
bs_TESTES [(none)]
SD_SCHNEIDER_CELLS [(none)]
EN_MBN2 [(none)]
EC_FAT_BODY [(none)]
OTHERS [(none)]


Gene CG11326
Chromosome 2L
Transcription_Orientation -
Transcript_Isoform_Coordinates 6701834 6690051 CG11326-PE:CG11326-PC:CG11326-PD
                               6701834 6686925 CG11326-PA
Tags_clustered_by_gap_distance [(6697052,6697069)][(6697334)][(6701946)][(6708442,6708486,6708576,6708579,6708580,6708656)][(6709080,6709085)]
Corresponding_frequencies_of_gap_distance_clustering [(1,1)][(1)][(1)][(3,1,1,1,1,4)][(14,4)]
Tags_clustered_by_gap_distance_and_standard_deviation [(6697052)(6697069)][(6697334)][(6701946)][(6708442)(6708486)(6708576,6708579,6708580)(6708656)][(6709080,6709085)]
Corresponding_frequencies_of_gap_distance_and_standard_deviation_clustering [(1)(1)][(1)][(1)][(3)(1)(1,1,1)(4)][(14,4)]
********************
Tags_after_all_clustering_criterion_removal [(6708442)(6708576,6708579,6708580)(6708656)][(6709080,6709085)]
Corresponding_frequencies_after_all_clustering_criterion_removal [(3)(1,1,1)(4)][(14,4)]
RE_RIKEN_EMBRYO [(0)(0,0,0)(0)][(14,4)]
LD_EMBRYO [(0)(0,0,0)(0)][(0,0)]
LP_LARVA_PUPA [(0)(0,1,0)(0)][(0,0)]
RH_RIKEN_HEAD [(3)(0,0,0)(0)][(0,0)]
HL_HEAD [(0)(0,0,0)(0)][(0,0)]
GH_HEAD [(0)(1,0,1)(0)][(0,0)]
GM_OVARY [(0)(0,0,0)(0)][(0,0)]
AT_TESTES [(0)(0,0,0)(0)][(0,0)]
UT_TESTES [(0)(0,0,0)(0)][(0,0)]
bs_TESTES [(0)(0,0,0)(0)][(0,0)]
SD_SCHNEIDER_CELLS [(0)(0,0,0)(4)][(0,0)]
EN_MBN2 [(0)(0,0,0)(0)][(0,0)]
EC_FAT_BODY [(0)(0,0,0)(0)][(0,0)]
OTHERS [(0)(0,0,0)(0)][(0,0)]
********************
Identified_TSS [(6708442)(6708656)][(6709080)]
Corresponding_TSS_frequencies [(3)(4)][(14)]
RE_RIKEN_EMBRYO [(0)(0)][(14)]
LD_EMBRYO [(0)(0)][(0)]
LP_LARVA_PUPA [(0)(0)][(0)]
RH_RIKEN_HEAD [(3)(0)][(0)]
HL_HEAD [(0)(0)][(0)]
GH_HEAD [(0)(0)][(0)]
GM_OVARY [(0)(0)][(0)]
AT_TESTES [(0)(0)][(0)]
UT_TESTES [(0)(0)][(0)]
bs_TESTES [(0)(0)][(0)]
SD_SCHNEIDER_CELLS [(0)(4)][(0)]
EN_MBN2 [(0)(0)][(0)]
EC_FAT_BODY [(0)(0)][(0)]
OTHERS [(0)(0)][(0)]


Gene CG11327
Chromosome 2L
Transcription_Orientation -
Transcript_Isoform_Coordinates 6686494 6685067 CG11327-PA:CG11327-PB
Tags_clustered_by_gap_distance [(6686695,6686697,6686698,6686700,6686701,6686702,6686703,6686705,6686707,6686712)]
Corresponding_frequencies_of_gap_distance_clustering [(1,1,1,3,2,1,1,2,4,2)]
Tags_clustered_by_gap_distance_and_standard_deviation [(6686695,6686697,6686698,6686700,6686701,6686702,6686703,6686705,6686707,6686712)]
Corresponding_frequencies_of_gap_distance_and_standard_deviation_clustering [(1,1,1,3,2,1,1,2,4,2)]
********************
Tags_after_all_clustering_criterion_removal [(6686695,6686697,6686698,6686700,6686701,6686702,6686703,6686705,6686707,6686712)]
Corresponding_frequencies_after_all_clustering_criterion_removal [(1,1,1,3,2,1,1,2,4,2)]
RE_RIKEN_EMBRYO [(0,0,0,0,0,0,0,0,0,0)]
LD_EMBRYO [(0,0,0,0,0,0,0,0,0,0)]
LP_LARVA_PUPA [(0,0,0,0,0,0,0,0,0,0)]
RH_RIKEN_HEAD [(0,0,0,0,0,0,0,0,0,0)]
HL_HEAD [(0,0,0,0,0,0,0,0,0,0)]
GH_HEAD [(0,0,0,0,0,0,0,0,0,0)]
GM_OVARY [(0,0,0,0,0,0,0,0,0,0)]
AT_TESTES [(1,1,1,0,1,1,1,2,4,2)]
UT_TESTES [(0,0,0,0,0,0,0,0,0,0)]
bs_TESTES [(0,0,0,3,1,0,0,0,0,0)]
SD_SCHNEIDER_CELLS [(0,0,0,0,0,0,0,0,0,0)]
EN_MBN2 [(0,0,0,0,0,0,0,0,0,0)]
EC_FAT_BODY [(0,0,0,0,0,0,0,0,0,0)]
OTHERS [(0,0,0,0,0,0,0,0,0,0)]
********************
Identified_TSS [(none)]
Corresponding_TSS_frequencies [(none)]
RE_RIKEN_EMBRYO [(none)]
LD_EMBRYO [(none)]
LP_LARVA_PUPA [(none)]
RH_RIKEN_HEAD [(none)]
HL_HEAD [(none)]
GH_HEAD [(none)]
GM_OVARY [(none)]
AT_TESTES [(none)]
UT_TESTES [(none)]
bs_TESTES [(none)]
SD_SCHNEIDER_CELLS [(none)]
EN_MBN2 [(none)]
EC_FAT_BODY [(none)]
OTHERS [(none)]


Gene CG11328
Chromosome 2L
Transcription_Orientation -
Transcript_Isoform_Coordinates 6684068 6679194 CG11328-PA
                               6684068 6678724 CG11328-PB
Tags_clustered_by_gap_distance [(6680113,6680116,6680125)][(6680270,6680273)][(6680374,6680376)][(6680963)][(6682281)][(6683822)][(6684198)][(6684319,6684328,6684344,6684351,6684357)]
Corresponding_frequencies_of_gap_distance_clustering [(1,1,2)][(1,1)][(1,4)][(1)][(1)][(1)][(1)][(2,1,1,2,4)]
Tags_clustered_by_gap_distance_and_standard_deviation [(6680113,6680116,6680125)][(6680270,6680273)][(6680374,6680376)][(6680963)][(6682281)][(6683822)][(6684198)][(6684319,6684328)(6684344,6684351,6684357)]
Corresponding_frequencies_of_gap_distance_and_standard_deviation_clustering [(1,1,2)][(1,1)][(1,4)][(1)][(1)][(1)][(1)][(2,1)(1,2,4)]
********************
Tags_after_all_clustering_criterion_removal [(6680113,6680116,6680125)][(6680374,6680376)][(6684319,6684328)(6684344,6684351,6684357)]
Corresponding_frequencies_after_all_clustering_criterion_removal [(1,1,2)][(1,4)][(2,1)(1,2,4)]
RE_RIKEN_EMBRYO [(0,0,0)][(0,0)][(0,0)(0,0,0)]
LD_EMBRYO [(0,0,0)][(0,0)][(2,0)(0,0,0)]
LP_LARVA_PUPA [(0,0,0)][(0,0)][(0,0)(0,0,0)]
RH_RIKEN_HEAD [(0,0,0)][(0,0)][(0,0)(0,2,4)]
HL_HEAD [(0,0,0)][(0,0)][(0,0)(0,0,0)]
GH_HEAD [(0,0,0)][(0,0)][(0,1)(0,0,0)]
GM_OVARY [(0,0,0)][(0,0)][(0,0)(0,0,0)]
AT_TESTES [(0,0,0)][(0,0)][(0,0)(0,0,0)]
UT_TESTES [(0,0,0)][(0,0)][(0,0)(0,0,0)]
bs_TESTES [(0,0,0)][(0,0)][(0,0)(0,0,0)]
SD_SCHNEIDER_CELLS [(0,0,0)][(0,0)][(0,0)(1,0,0)]
EN_MBN2 [(0,0,0)][(0,0)][(0,0)(0,0,0)]
EC_FAT_BODY [(1,0,0)][(0,0)][(0,0)(0,0,0)]
OTHERS [(0,1,2)][(1,4)][(0,0)(0,0,0)]
********************
Identified_TSS [(6680376)][(6684357)]
Corresponding_TSS_frequencies [(4)][(4)]
RE_RIKEN_EMBRYO [(0)][(0)]
LD_EMBRYO [(0)][(0)]
LP_LARVA_PUPA [(0)][(0)]
RH_RIKEN_HEAD [(0)][(4)]
HL_HEAD [(0)][(0)]
GH_HEAD [(0)][(0)]
GM_OVARY [(0)][(0)]
AT_TESTES [(0)][(0)]
UT_TESTES [(0)][(0)]
bs_TESTES [(0)][(0)]
SD_SCHNEIDER_CELLS [(0)][(0)]
EN_MBN2 [(0)][(0)]
EC_FAT_BODY [(0)][(0)]
OTHERS [(4)][(0)]


Gene CG11331
Chromosome 2L
Transcription_Orientation -
Transcript_Isoform_Coordinates 6673175 6671832 CG11331-PA
Tags_clustered_by_gap_distance [(6673319,6673324,6673340)]
Corresponding_frequencies_of_gap_distance_clustering [(1,1,1)]
Tags_clustered_by_gap_distance_and_standard_deviation [(6673319,6673324)(6673340)]
Corresponding_frequencies_of_gap_distance_and_standard_deviation_clustering [(1,1)(1)]
********************
Tags_after_all_clustering_criterion_removal [(none)]
Corresponding_frequencies_after_all_clustering_criterion_removal [(none)]
RE_RIKEN_EMBRYO [(none)]
LD_EMBRYO [(none)]
LP_LARVA_PUPA [(none)]
RH_RIKEN_HEAD [(none)]
HL_HEAD [(none)]
GH_HEAD [(none)]
GM_OVARY [(none)]
AT_TESTES [(none)]
UT_TESTES [(none)]
bs_TESTES [(none)]
SD_SCHNEIDER_CELLS [(none)]
EN_MBN2 [(none)]
EC_FAT_BODY [(none)]
OTHERS [(none)]
********************
Identified_TSS [(none)]
Corresponding_TSS_frequencies [(none)]
RE_RIKEN_EMBRYO [(none)]
LD_EMBRYO [(none)]
LP_LARVA_PUPA [(none)]
RH_RIKEN_HEAD [(none)]
HL_HEAD [(none)]
GH_HEAD [(none)]
GM_OVARY [(none)]
AT_TESTES [(none)]
UT_TESTES [(none)]
bs_TESTES [(none)]
SD_SCHNEIDER_CELLS [(none)]
EN_MBN2 [(none)]
EC_FAT_BODY [(none)]
OTHERS [(none)]


Gene CG11371
Chromosome 2L
Transcription_Orientation +
Transcript_Isoform_Coordinates 67625 70895 CG11371-PB
Tags_clustered_by_gap_distance [(67044,67081)][(67263)][(67969)][(69330)][(70236)][(70465)]
Corresponding_frequencies_of_gap_distance_clustering [(2,1)][(1)][(1)][(1)][(1)][(1)]
Tags_clustered_by_gap_distance_and_standard_deviation [(67044)(67081)][(67263)][(67969)][(69330)][(70236)][(70465)]
Corresponding_frequencies_of_gap_distance_and_standard_deviation_clustering [(2)(1)][(1)][(1)][(1)][(1)][(1)]
********************
Tags_after_all_clustering_criterion_removal [(none)]
Corresponding_frequencies_after_all_clustering_criterion_removal [(none)]
RE_RIKEN_EMBRYO [(none)]
LD_EMBRYO [(none)]
LP_LARVA_PUPA [(none)]
RH_RIKEN_HEAD [(none)]
HL_HEAD [(none)]
GH_HEAD [(none)]
GM_OVARY [(none)]
AT_TESTES [(none)]
UT_TESTES [(none)]
bs_TESTES [(none)]
SD_SCHNEIDER_CELLS [(none)]
EN_MBN2 [(none)]
EC_FAT_BODY [(none)]
OTHERS [(none)]
********************
Identified_TSS [(none)]
Corresponding_TSS_frequencies [(none)]
RE_RIKEN_EMBRYO [(none)]
LD_EMBRYO [(none)]
LP_LARVA_PUPA [(none)]
RH_RIKEN_HEAD [(none)]
HL_HEAD [(none)]
GH_HEAD [(none)]
GM_OVARY [(none)]
AT_TESTES [(none)]
UT_TESTES [(none)]
bs_TESTES [(none)]
SD_SCHNEIDER_CELLS [(none)]
EN_MBN2 [(none)]
EC_FAT_BODY [(none)]
OTHERS [(none)]


Gene CG11372
Chromosome 2L
Transcription_Orientation +
Transcript_Isoform_Coordinates 72603 76098 CG11372-PA
Tags_clustered_by_gap_distance [(72388)][(72600,72619)][(74485,74488)]
Corresponding_frequencies_of_gap_distance_clustering [(1)][(3,1)][(1,1)]
Tags_clustered_by_gap_distance_and_standard_deviation [(72388)][(72600,72619)][(74485,74488)]
Corresponding_frequencies_of_gap_distance_and_standard_deviation_clustering [(1)][(3,1)][(1,1)]
********************
Tags_after_all_clustering_criterion_removal [(72600,72619)]
Corresponding_frequencies_after_all_clustering_criterion_removal [(3,1)]
RE_RIKEN_EMBRYO [(3,0)]
LD_EMBRYO [(0,0)]
LP_LARVA_PUPA [(0,1)]
RH_RIKEN_HEAD [(0,0)]
HL_HEAD [(0,0)]
GH_HEAD [(0,0)]
GM_OVARY [(0,0)]
AT_TESTES [(0,0)]
UT_TESTES [(0,0)]
bs_TESTES [(0,0)]
SD_SCHNEIDER_CELLS [(0,0)]
EN_MBN2 [(0,0)]
EC_FAT_BODY [(0,0)]
OTHERS [(0,0)]
********************
Identified_TSS [(72600)]
Corresponding_TSS_frequencies [(3)]
RE_RIKEN_EMBRYO [(3)]
LD_EMBRYO [(0)]
LP_LARVA_PUPA [(0)]
RH_RIKEN_HEAD [(0)]
HL_HEAD [(0)]
GH_HEAD [(0)]
GM_OVARY [(0)]
AT_TESTES [(0)]
UT_TESTES [(0)]
bs_TESTES [(0)]
SD_SCHNEIDER_CELLS [(0)]
EN_MBN2 [(0)]
EC_FAT_BODY [(0)]
OTHERS [(0)]


Gene CG11376
Chromosome 2L
Transcription_Orientation +
Transcript_Isoform_Coordinates 94852 101918 CG11376-PA
Tags_clustered_by_gap_distance [(94742,94751,94825,94832)][(96778)][(97563)][(97796)][(97946)][(98423)][(99619)][(100823,100868,100917)][(101150)]
Corresponding_frequencies_of_gap_distance_clustering [(1,1,1,1)][(1)][(1)][(1)][(1)][(1)][(1)][(1,1,1)][(1)]
Tags_clustered_by_gap_distance_and_standard_deviation [(94742,94751)(94825,94832)][(96778)][(97563)][(97796)][(97946)][(98423)][(99619)][(100823)(100868)(100917)][(101150)]
Corresponding_frequencies_of_gap_distance_and_standard_deviation_clustering [(1,1)(1,1)][(1)][(1)][(1)][(1)][(1)][(1)][(1)(1)(1)][(1)]
********************
Tags_after_all_clustering_criterion_removal [(none)]
Corresponding_frequencies_after_all_clustering_criterion_removal [(none)]
RE_RIKEN_EMBRYO [(none)]
LD_EMBRYO [(none)]
LP_LARVA_PUPA [(none)]
RH_RIKEN_HEAD [(none)]
HL_HEAD [(none)]
GH_HEAD [(none)]
GM_OVARY [(none)]
AT_TESTES [(none)]
UT_TESTES [(none)]
bs_TESTES [(none)]
SD_SCHNEIDER_CELLS [(none)]
EN_MBN2 [(none)]
EC_FAT_BODY [(none)]
OTHERS [(none)]
********************
Identified_TSS [(none)]
Corresponding_TSS_frequencies [(none)]
RE_RIKEN_EMBRYO [(none)]
LD_EMBRYO [(none)]
LP_LARVA_PUPA [(none)]
RH_RIKEN_HEAD [(none)]
HL_HEAD [(none)]
GH_HEAD [(none)]
GM_OVARY [(none)]
AT_TESTES [(none)]
UT_TESTES [(none)]
bs_TESTES [(none)]
SD_SCHNEIDER_CELLS [(none)]
EN_MBN2 [(none)]
EC_FAT_BODY [(none)]
OTHERS [(none)]


Gene CG11377
Chromosome 2L
Transcription_Orientation +
Transcript_Isoform_Coordinates 102459 103763 CG11377-PA
Tags_clustered_by_gap_distance [(102382,102400,102404,102405,102430)][(103238,103291)]
Corresponding_frequencies_of_gap_distance_clustering [(2,1,1,1,1)][(1,2)]
Tags_clustered_by_gap_distance_and_standard_deviation [(102382)(102400,102404,102405)(102430)][(103238)(103291)]
Corresponding_frequencies_of_gap_distance_and_standard_deviation_clustering [(2)(1,1,1)(1)][(1)(2)]
********************
Tags_after_all_clustering_criterion_removal [(102400,102404,102405)]
Corresponding_frequencies_after_all_clustering_criterion_removal [(1,1,1)]
RE_RIKEN_EMBRYO [(0,1,0)]
LD_EMBRYO [(0,0,0)]
LP_LARVA_PUPA [(0,0,1)]
RH_RIKEN_HEAD [(0,0,0)]
HL_HEAD [(0,0,0)]
GH_HEAD [(0,0,0)]
GM_OVARY [(0,0,0)]
AT_TESTES [(0,0,0)]
UT_TESTES [(0,0,0)]
bs_TESTES [(0,0,0)]
SD_SCHNEIDER_CELLS [(1,0,0)]
EN_MBN2 [(0,0,0)]
EC_FAT_BODY [(0,0,0)]
OTHERS [(0,0,0)]
********************
Identified_TSS [(none)]
Corresponding_TSS_frequencies [(none)]
RE_RIKEN_EMBRYO [(none)]
LD_EMBRYO [(none)]
LP_LARVA_PUPA [(none)]
RH_RIKEN_HEAD [(none)]
HL_HEAD [(none)]
GH_HEAD [(none)]
GM_OVARY [(none)]
AT_TESTES [(none)]
UT_TESTES [(none)]
bs_TESTES [(none)]
SD_SCHNEIDER_CELLS [(none)]
EN_MBN2 [(none)]
EC_FAT_BODY [(none)]
OTHERS [(none)]


Gene CG11397
Chromosome 2L
Transcription_Orientation -
Transcript_Isoform_Coordinates 16734206 16729726 CG11397-PA
Tags_clustered_by_gap_distance [(16730522)][(16730811)][(16731480)][(16732146)][(16732771,16732870)]
Corresponding_frequencies_of_gap_distance_clustering [(1)][(1)][(1)][(1)][(1,1)]
Tags_clustered_by_gap_distance_and_standard_deviation [(16730522)][(16730811)][(16731480)][(16732146)][(16732771)(16732870)]
Corresponding_frequencies_of_gap_distance_and_standard_deviation_clustering [(1)][(1)][(1)][(1)][(1)(1)]
********************
Tags_after_all_clustering_criterion_removal [(none)]
Corresponding_frequencies_after_all_clustering_criterion_removal [(none)]
RE_RIKEN_EMBRYO [(none)]
LD_EMBRYO [(none)]
LP_LARVA_PUPA [(none)]
RH_RIKEN_HEAD [(none)]
HL_HEAD [(none)]
GH_HEAD [(none)]
GM_OVARY [(none)]
AT_TESTES [(none)]
UT_TESTES [(none)]
bs_TESTES [(none)]
SD_SCHNEIDER_CELLS [(none)]
EN_MBN2 [(none)]
EC_FAT_BODY [(none)]
OTHERS [(none)]
********************
Identified_TSS [(none)]
Corresponding_TSS_frequencies [(none)]
RE_RIKEN_EMBRYO [(none)]
LD_EMBRYO [(none)]
LP_LARVA_PUPA [(none)]
RH_RIKEN_HEAD [(none)]
HL_HEAD [(none)]
GH_HEAD [(none)]
GM_OVARY [(none)]
AT_TESTES [(none)]
UT_TESTES [(none)]
bs_TESTES [(none)]
SD_SCHNEIDER_CELLS [(none)]
EN_MBN2 [(none)]
EC_FAT_BODY [(none)]
OTHERS [(none)]


Gene CG11450
Chromosome 2L
Transcription_Orientation -
Transcript_Isoform_Coordinates 87107 83268 CG11450-PA
Tags_clustered_by_gap_distance [(87151)][(87382)]
Corresponding_frequencies_of_gap_distance_clustering [(1)][(2)]
Tags_clustered_by_gap_distance_and_standard_deviation [(87151)][(87382)]
Corresponding_frequencies_of_gap_distance_and_standard_deviation_clustering [(1)][(2)]
********************
Tags_after_all_clustering_criterion_removal [(none)]
Corresponding_frequencies_after_all_clustering_criterion_removal [(none)]
RE_RIKEN_EMBRYO [(none)]
LD_EMBRYO [(none)]
LP_LARVA_PUPA [(none)]
RH_RIKEN_HEAD [(none)]
HL_HEAD [(none)]
GH_HEAD [(none)]
GM_OVARY [(none)]
AT_TESTES [(none)]
UT_TESTES [(none)]
bs_TESTES [(none)]
SD_SCHNEIDER_CELLS [(none)]
EN_MBN2 [(none)]
EC_FAT_BODY [(none)]
OTHERS [(none)]
********************
Identified_TSS [(none)]
Corresponding_TSS_frequencies [(none)]
RE_RIKEN_EMBRYO [(none)]
LD_EMBRYO [(none)]
LP_LARVA_PUPA [(none)]
RH_RIKEN_HEAD [(none)]
HL_HEAD [(none)]
GH_HEAD [(none)]
GM_OVARY [(none)]
AT_TESTES [(none)]
UT_TESTES [(none)]
bs_TESTES [(none)]
SD_SCHNEIDER_CELLS [(none)]
EN_MBN2 [(none)]
EC_FAT_BODY [(none)]
OTHERS [(none)]


Gene CG11454
Chromosome 2L
Transcription_Orientation +
Transcript_Isoform_Coordinates 143378 144094 CG11454-PA
Tags_clustered_by_gap_distance [(143387)]
Corresponding_frequencies_of_gap_distance_clustering [(1)]
Tags_clustered_by_gap_distance_and_standard_deviation [(143387)]
Corresponding_frequencies_of_gap_distance_and_standard_deviation_clustering [(1)]
********************
Tags_after_all_clustering_criterion_removal [(none)]
Corresponding_frequencies_after_all_clustering_criterion_removal [(none)]
RE_RIKEN_EMBRYO [(none)]
LD_EMBRYO [(none)]
LP_LARVA_PUPA [(none)]
RH_RIKEN_HEAD [(none)]
HL_HEAD [(none)]
GH_HEAD [(none)]
GM_OVARY [(none)]
AT_TESTES [(none)]
UT_TESTES [(none)]
bs_TESTES [(none)]
SD_SCHNEIDER_CELLS [(none)]
EN_MBN2 [(none)]
EC_FAT_BODY [(none)]
OTHERS [(none)]
********************
Identified_TSS [(none)]
Corresponding_TSS_frequencies [(none)]
RE_RIKEN_EMBRYO [(none)]
LD_EMBRYO [(none)]
LP_LARVA_PUPA [(none)]
RH_RIKEN_HEAD [(none)]
HL_HEAD [(none)]
GH_HEAD [(none)]
GM_OVARY [(none)]
AT_TESTES [(none)]
UT_TESTES [(none)]
bs_TESTES [(none)]
SD_SCHNEIDER_CELLS [(none)]
EN_MBN2 [(none)]
EC_FAT_BODY [(none)]
OTHERS [(none)]


Gene CG11455
Chromosome 2L
Transcription_Orientation +
Transcript_Isoform_Coordinates 155572 155950 CG11455-PB:CG11455-PA
Tags_clustered_by_gap_distance [(155337,155359,155360,155369,155378,155387,155390,155401,155418)]
Corresponding_frequencies_of_gap_distance_clustering [(2,1,1,1,1,1,1,2,1)]
Tags_clustered_by_gap_distance_and_standard_deviation [(155337)(155359,155360)(155369,155378,155387,155390)(155401)(155418)]
Corresponding_frequencies_of_gap_distance_and_standard_deviation_clustering [(2)(1,1)(1,1,1,1)(2)(1)]
********************
Tags_after_all_clustering_criterion_removal [(155369,155378,155387,155390)]
Corresponding_frequencies_after_all_clustering_criterion_removal [(1,1,1,1)]
RE_RIKEN_EMBRYO [(1,0,0,0)]
LD_EMBRYO [(0,0,0,0)]
LP_LARVA_PUPA [(0,1,0,0)]
RH_RIKEN_HEAD [(0,0,0,0)]
HL_HEAD [(0,0,0,0)]
GH_HEAD [(0,0,0,0)]
GM_OVARY [(0,0,0,0)]
AT_TESTES [(0,0,0,0)]
UT_TESTES [(0,0,0,0)]
bs_TESTES [(0,0,0,0)]
SD_SCHNEIDER_CELLS [(0,0,0,1)]
EN_MBN2 [(0,0,0,0)]
EC_FAT_BODY [(0,0,1,0)]
OTHERS [(0,0,0,0)]
********************
Identified_TSS [(none)]
Corresponding_TSS_frequencies [(none)]
RE_RIKEN_EMBRYO [(none)]
LD_EMBRYO [(none)]
LP_LARVA_PUPA [(none)]
RH_RIKEN_HEAD [(none)]
HL_HEAD [(none)]
GH_HEAD [(none)]
GM_OVARY [(none)]
AT_TESTES [(none)]
UT_TESTES [(none)]
bs_TESTES [(none)]
SD_SCHNEIDER_CELLS [(none)]
EN_MBN2 [(none)]
EC_FAT_BODY [(none)]
OTHERS [(none)]


Gene CG11488
Chromosome 2L
Transcription_Orientation +
Transcript_Isoform_Coordinates 203870 204717 CG11488-PA
Tags_clustered_by_gap_distance [(203784,203794,203813,203814,203816,203842)]
Corresponding_frequencies_of_gap_distance_clustering [(2,1,1,2,1,1)]
Tags_clustered_by_gap_distance_and_standard_deviation [(203784,203794)(203813,203814,203816)(203842)]
Corresponding_frequencies_of_gap_distance_and_standard_deviation_clustering [(2,1)(1,2,1)(1)]
********************
Tags_after_all_clustering_criterion_removal [(203784,203794)(203813,203814,203816)]
Corresponding_frequencies_after_all_clustering_criterion_removal [(2,1)(1,2,1)]
RE_RIKEN_EMBRYO [(2,0)(0,0,0)]
LD_EMBRYO [(0,0)(0,0,0)]
LP_LARVA_PUPA [(0,0)(0,0,0)]
RH_RIKEN_HEAD [(0,0)(0,2,0)]
HL_HEAD [(0,0)(0,0,0)]
GH_HEAD [(0,0)(0,0,0)]
GM_OVARY [(0,0)(1,0,1)]
AT_TESTES [(0,0)(0,0,0)]
UT_TESTES [(0,0)(0,0,0)]
bs_TESTES [(0,0)(0,0,0)]
SD_SCHNEIDER_CELLS [(0,0)(0,0,0)]
EN_MBN2 [(0,0)(0,0,0)]
EC_FAT_BODY [(0,0)(0,0,0)]
OTHERS [(0,1)(0,0,0)]
********************
Identified_TSS [(203814)]
Corresponding_TSS_frequencies [(2)]
RE_RIKEN_EMBRYO [(0)]
LD_EMBRYO [(0)]
LP_LARVA_PUPA [(0)]
RH_RIKEN_HEAD [(2)]
HL_HEAD [(0)]
GH_HEAD [(0)]
GM_OVARY [(0)]
AT_TESTES [(0)]
UT_TESTES [(0)]
bs_TESTES [(0)]
SD_SCHNEIDER_CELLS [(0)]
EN_MBN2 [(0)]
EC_FAT_BODY [(0)]
OTHERS [(0)]


Gene CG11490
Chromosome 2L
Transcription_Orientation +
Transcript_Isoform_Coordinates 207512 209858 CG11490-PA
Tags_clustered_by_gap_distance [(207399,207405,207413,207414,207420,207425,207426,207429,207437,207441,207442,207449,207450,207452,207463,207464,207503)][(208306)][(208445)][(208574)]
Corresponding_frequencies_of_gap_distance_clustering [(1,3,2,2,1,1,1,1,1,1,3,2,1,1,2,1,2)][(1)][(1)][(1)]
Tags_clustered_by_gap_distance_and_standard_deviation [(207399,207405)(207413,207414,207420,207425,207426,207429)(207437,207441,207442,207449,207450,207452)(207463,207464)(207503)][(208306)][(208445)][(208574)]
Corresponding_frequencies_of_gap_distance_and_standard_deviation_clustering [(1,3)(2,2,1,1,1,1)(1,1,3,2,1,1)(2,1)(2)][(1)][(1)][(1)]
********************
Tags_after_all_clustering_criterion_removal [(207399,207405)(207413,207414,207420,207425,207426,207429)(207437,207441,207442,207449,207450,207452)(207463,207464)]
Corresponding_frequencies_after_all_clustering_criterion_removal [(1,3)(2,2,1,1,1,1)(1,1,3,2,1,1)(2,1)]
RE_RIKEN_EMBRYO [(0,0)(0,2,0,0,0,0)(1,1,0,0,0,0)(0,0)]
LD_EMBRYO [(1,3)(1,0,0,1,1,1)(0,0,3,0,0,1)(2,0)]
LP_LARVA_PUPA [(0,0)(0,0,0,0,0,0)(0,0,0,1,0,0)(0,0)]
RH_RIKEN_HEAD [(0,0)(0,0,0,0,0,0)(0,0,0,0,0,0)(0,0)]
HL_HEAD [(0,0)(0,0,0,0,0,0)(0,0,0,0,0,0)(0,0)]
GH_HEAD [(0,0)(0,0,0,0,0,0)(0,0,0,1,0,0)(0,0)]
GM_OVARY [(0,0)(0,0,0,0,0,0)(0,0,0,0,1,0)(0,1)]
AT_TESTES [(0,0)(0,0,0,0,0,0)(0,0,0,0,0,0)(0,0)]
UT_TESTES [(0,0)(0,0,0,0,0,0)(0,0,0,0,0,0)(0,0)]
bs_TESTES [(0,0)(0,0,0,0,0,0)(0,0,0,0,0,0)(0,0)]
SD_SCHNEIDER_CELLS [(0,0)(1,0,0,0,0,0)(0,0,0,0,0,0)(0,0)]
EN_MBN2 [(0,0)(0,0,0,0,0,0)(0,0,0,0,0,0)(0,0)]
EC_FAT_BODY [(0,0)(0,0,0,0,0,0)(0,0,0,0,0,0)(0,0)]
OTHERS [(0,0)(0,0,1,0,0,0)(0,0,0,0,0,0)(0,0)]
********************
Identified_TSS [(207413)(207442)]
Corresponding_TSS_frequencies [(2)(3)]
RE_RIKEN_EMBRYO [(0)(0)]
LD_EMBRYO [(1)(3)]
LP_LARVA_PUPA [(0)(0)]
RH_RIKEN_HEAD [(0)(0)]
HL_HEAD [(0)(0)]
GH_HEAD [(0)(0)]
GM_OVARY [(0)(0)]
AT_TESTES [(0)(0)]
UT_TESTES [(0)(0)]
bs_TESTES [(0)(0)]
SD_SCHNEIDER_CELLS [(1)(0)]
EN_MBN2 [(0)(0)]
EC_FAT_BODY [(0)(0)]
OTHERS [(0)(0)]


Gene CG11527
Chromosome 2L
Transcription_Orientation -
Transcript_Isoform_Coordinates 6422509 6415436 CG11527-PA
Tags_clustered_by_gap_distance [(6415801)][(6417764)][(6418109)][(6419065)][(6422430)][(6423287,6423308)]
Corresponding_frequencies_of_gap_distance_clustering [(1)][(1)][(1)][(1)][(1)][(1,1)]
Tags_clustered_by_gap_distance_and_standard_deviation [(6415801)][(6417764)][(6418109)][(6419065)][(6422430)][(6423287)(6423308)]
Corresponding_frequencies_of_gap_distance_and_standard_deviation_clustering [(1)][(1)][(1)][(1)][(1)][(1)(1)]
********************
Tags_after_all_clustering_criterion_removal [(none)]
Corresponding_frequencies_after_all_clustering_criterion_removal [(none)]
RE_RIKEN_EMBRYO [(none)]
LD_EMBRYO [(none)]
LP_LARVA_PUPA [(none)]
RH_RIKEN_HEAD [(none)]
HL_HEAD [(none)]
GH_HEAD [(none)]
GM_OVARY [(none)]
AT_TESTES [(none)]
UT_TESTES [(none)]
bs_TESTES [(none)]
SD_SCHNEIDER_CELLS [(none)]
EN_MBN2 [(none)]
EC_FAT_BODY [(none)]
OTHERS [(none)]
********************
Identified_TSS [(none)]
Corresponding_TSS_frequencies [(none)]
RE_RIKEN_EMBRYO [(none)]
LD_EMBRYO [(none)]
LP_LARVA_PUPA [(none)]
RH_RIKEN_HEAD [(none)]
HL_HEAD [(none)]
GH_HEAD [(none)]
GM_OVARY [(none)]
AT_TESTES [(none)]
UT_TESTES [(none)]
bs_TESTES [(none)]
SD_SCHNEIDER_CELLS [(none)]
EN_MBN2 [(none)]
EC_FAT_BODY [(none)]
OTHERS [(none)]


Gene CG11561
Chromosome 2L
Transcription_Orientation +
Transcript_Isoform_Coordinates 277826 281514 CG11561-PA
Tags_clustered_by_gap_distance [(277587,277588,277589,277593,277610,277624)][(277781)][(278709)][(279639)]
Corresponding_frequencies_of_gap_distance_clustering [(1,2,7,4,1,1)][(2)][(1)][(1)]
Tags_clustered_by_gap_distance_and_standard_deviation [(277587,277588,277589,277593,277610,277624)][(277781)][(278709)][(279639)]
Corresponding_frequencies_of_gap_distance_and_standard_deviation_clustering [(1,2,7,4,1,1)][(2)][(1)][(1)]
********************
Tags_after_all_clustering_criterion_removal [(277587,277588,277589,277593,277610,277624)]
Corresponding_frequencies_after_all_clustering_criterion_removal [(1,2,7,4,1,1)]
RE_RIKEN_EMBRYO [(0,0,7,4,0,0)]
LD_EMBRYO [(0,0,0,0,1,0)]
LP_LARVA_PUPA [(0,0,0,0,0,0)]
RH_RIKEN_HEAD [(0,2,0,0,0,0)]
HL_HEAD [(0,0,0,0,0,0)]
GH_HEAD [(0,0,0,0,0,0)]
GM_OVARY [(0,0,0,0,0,0)]
AT_TESTES [(0,0,0,0,0,0)]
UT_TESTES [(0,0,0,0,0,0)]
bs_TESTES [(0,0,0,0,0,0)]
SD_SCHNEIDER_CELLS [(0,0,0,0,0,1)]
EN_MBN2 [(0,0,0,0,0,0)]
EC_FAT_BODY [(0,0,0,0,0,0)]
OTHERS [(1,0,0,0,0,0)]
********************
Identified_TSS [(277589)]
Corresponding_TSS_frequencies [(7)]
RE_RIKEN_EMBRYO [(7)]
LD_EMBRYO [(0)]
LP_LARVA_PUPA [(0)]
RH_RIKEN_HEAD [(0)]
HL_HEAD [(0)]
GH_HEAD [(0)]
GM_OVARY [(0)]
AT_TESTES [(0)]
UT_TESTES [(0)]
bs_TESTES [(0)]
SD_SCHNEIDER_CELLS [(0)]
EN_MBN2 [(0)]
EC_FAT_BODY [(0)]
OTHERS [(0)]


Gene CG11562
Chromosome 2L
Transcription_Orientation +
Transcript_Isoform_Coordinates 292569 293002 CG11562-PA
Tags_clustered_by_gap_distance [(292414,292459,292466,292471,292478,292481,292495,292504,292533)]
Corresponding_frequencies_of_gap_distance_clustering [(1,2,1,1,1,1,1,1,1)]
Tags_clustered_by_gap_distance_and_standard_deviation [(292414)(292459,292466,292471,292478,292481)(292495,292504)(292533)]
Corresponding_frequencies_of_gap_distance_and_standard_deviation_clustering [(1)(2,1,1,1,1)(1,1)(1)]
********************
Tags_after_all_clustering_criterion_removal [(292459,292466,292471,292478,292481)]
Corresponding_frequencies_after_all_clustering_criterion_removal [(2,1,1,1,1)]
RE_RIKEN_EMBRYO [(0,1,0,0,0)]
LD_EMBRYO [(0,0,0,0,1)]
LP_LARVA_PUPA [(0,0,0,0,0)]
RH_RIKEN_HEAD [(0,0,0,0,0)]
HL_HEAD [(0,0,0,0,0)]
GH_HEAD [(0,0,0,0,0)]
GM_OVARY [(0,0,0,0,0)]
AT_TESTES [(0,0,0,0,0)]
UT_TESTES [(0,0,0,0,0)]
bs_TESTES [(0,0,1,0,0)]
SD_SCHNEIDER_CELLS [(0,0,0,0,0)]
EN_MBN2 [(0,0,0,0,0)]
EC_FAT_BODY [(0,0,0,1,0)]
OTHERS [(2,0,0,0,0)]
********************
Identified_TSS [(none)]
Corresponding_TSS_frequencies [(none)]
RE_RIKEN_EMBRYO [(none)]
LD_EMBRYO [(none)]
LP_LARVA_PUPA [(none)]
RH_RIKEN_HEAD [(none)]
HL_HEAD [(none)]
GH_HEAD [(none)]
GM_OVARY [(none)]
AT_TESTES [(none)]
UT_TESTES [(none)]
bs_TESTES [(none)]
SD_SCHNEIDER_CELLS [(none)]
EN_MBN2 [(none)]
EC_FAT_BODY [(none)]
OTHERS [(none)]


Gene CG11567
Chromosome 2L
Transcription_Orientation +
Transcript_Isoform_Coordinates 6342174 6345887 CG11567-PA
                               6343810 6345887 CG11567-PB
Tags_clustered_by_gap_distance [(6338772,6338838,6338846,6338856,6338859,6338862,6338863,6338864,6338865,6338867,6338868,6338869,6338870,6338871,6338873,6338874,6338875,6338877,6338878,6338879,6338880,6338885,6338887,6338888,6338891,6338899,6338922,6338972)][(6339825)][(6341755)][(6342154,6342157,6342159,6342184,6342208,6342229)][(6342862)][(6343010,6343048)][(6343726,6343731)][(6344816)][(6345288)]
Corresponding_frequencies_of_gap_distance_clustering [(1,4,18,1,2,2,1,1,2,1,5,1,2,7,2,1,2,1,2,2,1,2,1,1,2,2,1,1)][(1)][(1)][(1,1,1,1,1,1)][(1)][(1,1)][(1,1)][(1)][(1)]
Tags_clustered_by_gap_distance_and_standard_deviation [(6338772)(6338838,6338846)(6338856,6338859,6338862,6338863,6338864,6338865,6338867,6338868,6338869,6338870,6338871,6338873,6338874,6338875,6338877,6338878,6338879,6338880,6338885,6338887,6338888,6338891)(6338899)(6338922)(6338972)][(6339825)][(6341755)][(6342154,6342157,6342159)(6342184)(6342208)(6342229)][(6342862)][(6343010)(6343048)][(6343726,6343731)][(6344816)][(6345288)]
Corresponding_frequencies_of_gap_distance_and_standard_deviation_clustering [(1)(4,18)(1,2,2,1,1,2,1,5,1,2,7,2,1,2,1,2,2,1,2,1,1,2)(2)(1)(1)][(1)][(1)][(1,1,1)(1)(1)(1)][(1)][(1)(1)][(1,1)][(1)][(1)]
********************
Tags_after_all_clustering_criterion_removal [(6338838,6338846)(6338856,6338859,6338862,6338863,6338864,6338865,6338867,6338868,6338869,6338870,6338871,6338873,6338874,6338875,6338877,6338878,6338879,6338880,6338885,6338887,6338888,6338891)][(6342154,6342157,6342159)]
Corresponding_frequencies_after_all_clustering_criterion_removal [(4,18)(1,2,2,1,1,2,1,5,1,2,7,2,1,2,1,2,2,1,2,1,1,2)][(1,1,1)]
RE_RIKEN_EMBRYO [(4,17)(0,0,0,0,0,0,0,0,0,2,0,2,0,0,0,0,0,0,0,0,0,0)][(0,0,0)]
LD_EMBRYO [(0,0)(1,1,2,1,0,2,1,4,1,0,4,0,0,2,1,0,2,1,0,1,1,2)][(0,0,1)]
LP_LARVA_PUPA [(0,0)(0,0,0,0,1,0,0,0,0,0,0,0,0,0,0,0,0,0,0,0,0,0)][(0,0,0)]
RH_RIKEN_HEAD [(0,0)(0,0,0,0,0,0,0,0,0,0,0,0,0,0,0,0,0,0,0,0,0,0)][(0,0,0)]
HL_HEAD [(0,0)(0,0,0,0,0,0,0,0,0,0,1,0,0,0,0,0,0,0,0,0,0,0)][(1,0,0)]
GH_HEAD [(0,0)(0,0,0,0,0,0,0,0,0,0,2,0,0,0,0,2,0,0,0,0,0,0)][(0,0,0)]
GM_OVARY [(0,0)(0,0,0,0,0,0,0,0,0,0,0,0,0,0,0,0,0,0,0,0,0,0)][(0,0,0)]
AT_TESTES [(0,0)(0,0,0,0,0,0,0,0,0,0,0,0,0,0,0,0,0,0,0,0,0,0)][(0,0,0)]
UT_TESTES [(0,0)(0,0,0,0,0,0,0,0,0,0,0,0,0,0,0,0,0,0,0,0,0,0)][(0,0,0)]
bs_TESTES [(0,0)(0,0,0,0,0,0,0,0,0,0,0,0,0,0,0,0,0,0,0,0,0,0)][(0,0,0)]
SD_SCHNEIDER_CELLS [(0,0)(0,1,0,0,0,0,0,1,0,0,0,0,0,0,0,0,0,0,2,0,0,0)][(0,0,0)]
EN_MBN2 [(0,0)(0,0,0,0,0,0,0,0,0,0,0,0,1,0,0,0,0,0,0,0,0,0)][(0,0,0)]
EC_FAT_BODY [(0,0)(0,0,0,0,0,0,0,0,0,0,0,0,0,0,0,0,0,0,0,0,0,0)][(0,0,0)]
OTHERS [(0,1)(0,0,0,0,0,0,0,0,0,0,0,0,0,0,0,0,0,0,0,0,0,0)][(0,1,0)]
********************
Identified_TSS [(6338846)(6338871)]
Corresponding_TSS_frequencies [(18)(7)]
RE_RIKEN_EMBRYO [(17)(0)]
LD_EMBRYO [(0)(4)]
LP_LARVA_PUPA [(0)(0)]
RH_RIKEN_HEAD [(0)(0)]
HL_HEAD [(0)(1)]
GH_HEAD [(0)(2)]
GM_OVARY [(0)(0)]
AT_TESTES [(0)(0)]
UT_TESTES [(0)(0)]
bs_TESTES [(0)(0)]
SD_SCHNEIDER_CELLS [(0)(0)]
EN_MBN2 [(0)(0)]
EC_FAT_BODY [(0)(0)]
OTHERS [(1)(0)]


Gene CG11601
Chromosome 2L
Transcription_Orientation -
Transcript_Isoform_Coordinates 283147 282172 CG11601-PA
Tags_clustered_by_gap_distance [(283126,283163,283171,283269)]
Corresponding_frequencies_of_gap_distance_clustering [(1,2,1,1)]
Tags_clustered_by_gap_distance_and_standard_deviation [(283126)(283163,283171)(283269)]
Corresponding_frequencies_of_gap_distance_and_standard_deviation_clustering [(1)(2,1)(1)]
********************
Tags_after_all_clustering_criterion_removal [(283163,283171)]
Corresponding_frequencies_after_all_clustering_criterion_removal [(2,1)]
RE_RIKEN_EMBRYO [(2,0)]
LD_EMBRYO [(0,0)]
LP_LARVA_PUPA [(0,0)]
RH_RIKEN_HEAD [(0,0)]
HL_HEAD [(0,0)]
GH_HEAD [(0,0)]
GM_OVARY [(0,0)]
AT_TESTES [(0,0)]
UT_TESTES [(0,0)]
bs_TESTES [(0,0)]
SD_SCHNEIDER_CELLS [(0,1)]
EN_MBN2 [(0,0)]
EC_FAT_BODY [(0,0)]
OTHERS [(0,0)]
********************
Identified_TSS [(none)]
Corresponding_TSS_frequencies [(none)]
RE_RIKEN_EMBRYO [(none)]
LD_EMBRYO [(none)]
LP_LARVA_PUPA [(none)]
RH_RIKEN_HEAD [(none)]
HL_HEAD [(none)]
GH_HEAD [(none)]
GM_OVARY [(none)]
AT_TESTES [(none)]
UT_TESTES [(none)]
bs_TESTES [(none)]
SD_SCHNEIDER_CELLS [(none)]
EN_MBN2 [(none)]
EC_FAT_BODY [(none)]
OTHERS [(none)]


Gene CG11604
Chromosome 2L
Transcription_Orientation -
Transcript_Isoform_Coordinates 273634 271967 CG11604-PA
Tags_clustered_by_gap_distance [(273686)][(274096)]
Corresponding_frequencies_of_gap_distance_clustering [(1)][(1)]
Tags_clustered_by_gap_distance_and_standard_deviation [(273686)][(274096)]
Corresponding_frequencies_of_gap_distance_and_standard_deviation_clustering [(1)][(1)]
********************
Tags_after_all_clustering_criterion_removal [(none)]
Corresponding_frequencies_after_all_clustering_criterion_removal [(none)]
RE_RIKEN_EMBRYO [(none)]
LD_EMBRYO [(none)]
LP_LARVA_PUPA [(none)]
RH_RIKEN_HEAD [(none)]
HL_HEAD [(none)]
GH_HEAD [(none)]
GM_OVARY [(none)]
AT_TESTES [(none)]
UT_TESTES [(none)]
bs_TESTES [(none)]
SD_SCHNEIDER_CELLS [(none)]
EN_MBN2 [(none)]
EC_FAT_BODY [(none)]
OTHERS [(none)]
********************
Identified_TSS [(none)]
Corresponding_TSS_frequencies [(none)]
RE_RIKEN_EMBRYO [(none)]
LD_EMBRYO [(none)]
LP_LARVA_PUPA [(none)]
RH_RIKEN_HEAD [(none)]
HL_HEAD [(none)]
GH_HEAD [(none)]
GM_OVARY [(none)]
AT_TESTES [(none)]
UT_TESTES [(none)]
bs_TESTES [(none)]
SD_SCHNEIDER_CELLS [(none)]
EN_MBN2 [(none)]
EC_FAT_BODY [(none)]
OTHERS [(none)]


Gene CG11606
Chromosome 2L
Transcription_Orientation -
Transcript_Isoform_Coordinates 252317 251194 CG11606-PA
Tags_clustered_by_gap_distance [(252267,252310,252314,252331,252366)]
Corresponding_frequencies_of_gap_distance_clustering [(1,1,1,1,1)]
Tags_clustered_by_gap_distance_and_standard_deviation [(252267)(252310,252314)(252331)(252366)]
Corresponding_frequencies_of_gap_distance_and_standard_deviation_clustering [(1)(1,1)(1)(1)]
********************
Tags_after_all_clustering_criterion_removal [(none)]
Corresponding_frequencies_after_all_clustering_criterion_removal [(none)]
RE_RIKEN_EMBRYO [(none)]
LD_EMBRYO [(none)]
LP_LARVA_PUPA [(none)]
RH_RIKEN_HEAD [(none)]
HL_HEAD [(none)]
GH_HEAD [(none)]
GM_OVARY [(none)]
AT_TESTES [(none)]
UT_TESTES [(none)]
bs_TESTES [(none)]
SD_SCHNEIDER_CELLS [(none)]
EN_MBN2 [(none)]
EC_FAT_BODY [(none)]
OTHERS [(none)]
********************
Identified_TSS [(none)]
Corresponding_TSS_frequencies [(none)]
RE_RIKEN_EMBRYO [(none)]
LD_EMBRYO [(none)]
LP_LARVA_PUPA [(none)]
RH_RIKEN_HEAD [(none)]
HL_HEAD [(none)]
GH_HEAD [(none)]
GM_OVARY [(none)]
AT_TESTES [(none)]
UT_TESTES [(none)]
bs_TESTES [(none)]
SD_SCHNEIDER_CELLS [(none)]
EN_MBN2 [(none)]
EC_FAT_BODY [(none)]
OTHERS [(none)]


Gene CG11607
Chromosome 2L
Transcription_Orientation -
Transcript_Isoform_Coordinates 6019193 6013255 CG11607-PA
Tags_clustered_by_gap_distance [(6019398)]
Corresponding_frequencies_of_gap_distance_clustering [(1)]
Tags_clustered_by_gap_distance_and_standard_deviation [(6019398)]
Corresponding_frequencies_of_gap_distance_and_standard_deviation_clustering [(1)]
********************
Tags_after_all_clustering_criterion_removal [(none)]
Corresponding_frequencies_after_all_clustering_criterion_removal [(none)]
RE_RIKEN_EMBRYO [(none)]
LD_EMBRYO [(none)]
LP_LARVA_PUPA [(none)]
RH_RIKEN_HEAD [(none)]
HL_HEAD [(none)]
GH_HEAD [(none)]
GM_OVARY [(none)]
AT_TESTES [(none)]
UT_TESTES [(none)]
bs_TESTES [(none)]
SD_SCHNEIDER_CELLS [(none)]
EN_MBN2 [(none)]
EC_FAT_BODY [(none)]
OTHERS [(none)]
********************
Identified_TSS [(none)]
Corresponding_TSS_frequencies [(none)]
RE_RIKEN_EMBRYO [(none)]
LD_EMBRYO [(none)]
LP_LARVA_PUPA [(none)]
RH_RIKEN_HEAD [(none)]
HL_HEAD [(none)]
GH_HEAD [(none)]
GM_OVARY [(none)]
AT_TESTES [(none)]
UT_TESTES [(none)]
bs_TESTES [(none)]
SD_SCHNEIDER_CELLS [(none)]
EN_MBN2 [(none)]
EC_FAT_BODY [(none)]
OTHERS [(none)]


Gene CG11617
Chromosome 2L
Transcription_Orientation -
Transcript_Isoform_Coordinates 206044 205044 CG11617-PA
Tags_clustered_by_gap_distance [(207297)]
Corresponding_frequencies_of_gap_distance_clustering [(1)]
Tags_clustered_by_gap_distance_and_standard_deviation [(207297)]
Corresponding_frequencies_of_gap_distance_and_standard_deviation_clustering [(1)]
********************
Tags_after_all_clustering_criterion_removal [(none)]
Corresponding_frequencies_after_all_clustering_criterion_removal [(none)]
RE_RIKEN_EMBRYO [(none)]
LD_EMBRYO [(none)]
LP_LARVA_PUPA [(none)]
RH_RIKEN_HEAD [(none)]
HL_HEAD [(none)]
GH_HEAD [(none)]
GM_OVARY [(none)]
AT_TESTES [(none)]
UT_TESTES [(none)]
bs_TESTES [(none)]
SD_SCHNEIDER_CELLS [(none)]
EN_MBN2 [(none)]
EC_FAT_BODY [(none)]
OTHERS [(none)]
********************
Identified_TSS [(none)]
Corresponding_TSS_frequencies [(none)]
RE_RIKEN_EMBRYO [(none)]
LD_EMBRYO [(none)]
LP_LARVA_PUPA [(none)]
RH_RIKEN_HEAD [(none)]
HL_HEAD [(none)]
GH_HEAD [(none)]
GM_OVARY [(none)]
AT_TESTES [(none)]
UT_TESTES [(none)]
bs_TESTES [(none)]
SD_SCHNEIDER_CELLS [(none)]
EN_MBN2 [(none)]
EC_FAT_BODY [(none)]
OTHERS [(none)]


Gene CG11628
Chromosome 2L
Transcription_Orientation -
Transcript_Isoform_Coordinates 21744835 21729176 CG11628-PA
Tags_clustered_by_gap_distance [(21729417)][(21729550,21729606)][(21730253)][(21730442,21730469)][(21741172)][(21741314)][(21744957,21744993,21744998)]
Corresponding_frequencies_of_gap_distance_clustering [(1)][(1,1)][(1)][(2,1)][(2)][(1)][(1,1,1)]
Tags_clustered_by_gap_distance_and_standard_deviation [(21729417)][(21729550)(21729606)][(21730253)][(21730442)(21730469)][(21741172)][(21741314)][(21744957)(21744993,21744998)]
Corresponding_frequencies_of_gap_distance_and_standard_deviation_clustering [(1)][(1)(1)][(1)][(2)(1)][(2)][(1)][(1)(1,1)]
********************
Tags_after_all_clustering_criterion_removal [(none)]
Corresponding_frequencies_after_all_clustering_criterion_removal [(none)]
RE_RIKEN_EMBRYO [(none)]
LD_EMBRYO [(none)]
LP_LARVA_PUPA [(none)]
RH_RIKEN_HEAD [(none)]
HL_HEAD [(none)]
GH_HEAD [(none)]
GM_OVARY [(none)]
AT_TESTES [(none)]
UT_TESTES [(none)]
bs_TESTES [(none)]
SD_SCHNEIDER_CELLS [(none)]
EN_MBN2 [(none)]
EC_FAT_BODY [(none)]
OTHERS [(none)]
********************
Identified_TSS [(none)]
Corresponding_TSS_frequencies [(none)]
RE_RIKEN_EMBRYO [(none)]
LD_EMBRYO [(none)]
LP_LARVA_PUPA [(none)]
RH_RIKEN_HEAD [(none)]
HL_HEAD [(none)]
GH_HEAD [(none)]
GM_OVARY [(none)]
AT_TESTES [(none)]
UT_TESTES [(none)]
bs_TESTES [(none)]
SD_SCHNEIDER_CELLS [(none)]
EN_MBN2 [(none)]
EC_FAT_BODY [(none)]
OTHERS [(none)]


Gene CG11723
Chromosome 2L
Transcription_Orientation -
Transcript_Isoform_Coordinates 2147024 2145900 CG11723-PA
Tags_clustered_by_gap_distance [(2147224,2147249,2147255,2147257,2147261,2147262,2147270,2147287)]
Corresponding_frequencies_of_gap_distance_clustering [(2,1,2,1,1,1,1,1)]
Tags_clustered_by_gap_distance_and_standard_deviation [(2147224)(2147249,2147255,2147257,2147261,2147262,2147270)(2147287)]
Corresponding_frequencies_of_gap_distance_and_standard_deviation_clustering [(2)(1,2,1,1,1,1)(1)]
********************
Tags_after_all_clustering_criterion_removal [(2147249,2147255,2147257,2147261,2147262,2147270)]
Corresponding_frequencies_after_all_clustering_criterion_removal [(1,2,1,1,1,1)]
RE_RIKEN_EMBRYO [(0,0,0,1,0,1)]
LD_EMBRYO [(1,0,0,0,1,0)]
LP_LARVA_PUPA [(0,0,0,0,0,0)]
RH_RIKEN_HEAD [(0,0,0,0,0,0)]
HL_HEAD [(0,0,0,0,0,0)]
GH_HEAD [(0,1,1,0,0,0)]
GM_OVARY [(0,0,0,0,0,0)]
AT_TESTES [(0,0,0,0,0,0)]
UT_TESTES [(0,0,0,0,0,0)]
bs_TESTES [(0,0,0,0,0,0)]
SD_SCHNEIDER_CELLS [(0,1,0,0,0,0)]
EN_MBN2 [(0,0,0,0,0,0)]
EC_FAT_BODY [(0,0,0,0,0,0)]
OTHERS [(0,0,0,0,0,0)]
********************
Identified_TSS [(none)]
Corresponding_TSS_frequencies [(none)]
RE_RIKEN_EMBRYO [(none)]
LD_EMBRYO [(none)]
LP_LARVA_PUPA [(none)]
RH_RIKEN_HEAD [(none)]
HL_HEAD [(none)]
GH_HEAD [(none)]
GM_OVARY [(none)]
AT_TESTES [(none)]
UT_TESTES [(none)]
bs_TESTES [(none)]
SD_SCHNEIDER_CELLS [(none)]
EN_MBN2 [(none)]
EC_FAT_BODY [(none)]
OTHERS [(none)]


Gene CG11822
Chromosome 2L
Transcription_Orientation +
Transcript_Isoform_Coordinates 545192 546953 CG11822-PA
                               545192 546490 CG11822-PB
Tags_clustered_by_gap_distance [(545156,545159)][(546165)][(547006)]
Corresponding_frequencies_of_gap_distance_clustering [(1,1)][(1)][(1)]
Tags_clustered_by_gap_distance_and_standard_deviation [(545156,545159)][(546165)][(547006)]
Corresponding_frequencies_of_gap_distance_and_standard_deviation_clustering [(1,1)][(1)][(1)]
********************
Tags_after_all_clustering_criterion_removal [(none)]
Corresponding_frequencies_after_all_clustering_criterion_removal [(none)]
RE_RIKEN_EMBRYO [(none)]
LD_EMBRYO [(none)]
LP_LARVA_PUPA [(none)]
RH_RIKEN_HEAD [(none)]
HL_HEAD [(none)]
GH_HEAD [(none)]
GM_OVARY [(none)]
AT_TESTES [(none)]
UT_TESTES [(none)]
bs_TESTES [(none)]
SD_SCHNEIDER_CELLS [(none)]
EN_MBN2 [(none)]
EC_FAT_BODY [(none)]
OTHERS [(none)]
********************
Identified_TSS [(none)]
Corresponding_TSS_frequencies [(none)]
RE_RIKEN_EMBRYO [(none)]
LD_EMBRYO [(none)]
LP_LARVA_PUPA [(none)]
RH_RIKEN_HEAD [(none)]
HL_HEAD [(none)]
GH_HEAD [(none)]
GM_OVARY [(none)]
AT_TESTES [(none)]
UT_TESTES [(none)]
bs_TESTES [(none)]
SD_SCHNEIDER_CELLS [(none)]
EN_MBN2 [(none)]
EC_FAT_BODY [(none)]
OTHERS [(none)]


Gene CG11840
Chromosome 2L
Transcription_Orientation -
Transcript_Isoform_Coordinates 544542 543241 CG11840-PA
Tags_clustered_by_gap_distance [(543517)][(544264)][(544518,544533,544548,544576,544578,544579,544581,544586,544588,544599,544601,544603,544605,544606,544608,544612,544614,544617,544621,544627,544628,544633,544634,544635,544638,544654,544660)]
Corresponding_frequencies_of_gap_distance_clustering [(1)][(1)][(1,1,1,1,2,2,1,1,5,3,1,2,1,1,1,1,4,5,1,2,6,4,1,2,4,1,1)]
Tags_clustered_by_gap_distance_and_standard_deviation [(543517)][(544264)][(544518)(544533)(544548)(544576,544578,544579,544581,544586,544588)(544599,544601,544603,544605,544606,544608,544612,544614,544617,544621)(544627,544628,544633,544634,544635,544638)(544654,544660)]
Corresponding_frequencies_of_gap_distance_and_standard_deviation_clustering [(1)][(1)][(1)(1)(1)(1,2,2,1,1,5)(3,1,2,1,1,1,1,4,5,1)(2,6,4,1,2,4)(1,1)]
********************
Tags_after_all_clustering_criterion_removal [(544576,544578,544579,544581,544586,544588)(544599,544601,544603,544605,544606,544608,544612,544614,544617,544621)(544627,544628,544633,544634,544635,544638)]
Corresponding_frequencies_after_all_clustering_criterion_removal [(1,2,2,1,1,5)(3,1,2,1,1,1,1,4,5,1)(2,6,4,1,2,4)]
RE_RIKEN_EMBRYO [(0,0,0,0,0,0)(0,0,2,0,0,1,1,0,0,0)(0,5,4,0,1,4)]
LD_EMBRYO [(1,1,2,1,1,0)(0,0,0,0,0,0,0,0,0,0)(1,0,0,1,0,0)]
LP_LARVA_PUPA [(0,0,0,0,0,0)(1,0,0,0,0,0,0,0,0,1)(0,0,0,0,0,0)]
RH_RIKEN_HEAD [(0,0,0,0,0,0)(0,0,0,0,0,0,0,0,0,0)(0,0,0,0,0,0)]
HL_HEAD [(0,0,0,0,0,0)(0,0,0,0,0,0,0,0,0,0)(0,0,0,0,0,0)]
GH_HEAD [(0,0,0,0,0,0)(0,0,0,0,0,0,0,0,0,0)(0,0,0,0,0,0)]
GM_OVARY [(0,0,0,0,0,0)(0,0,0,0,0,0,0,0,0,0)(0,0,0,0,0,0)]
AT_TESTES [(0,0,0,0,0,0)(0,0,0,0,0,0,0,0,0,0)(0,0,0,0,0,0)]
UT_TESTES [(0,0,0,0,0,0)(0,0,0,0,0,0,0,0,0,0)(0,0,0,0,0,0)]
bs_TESTES [(0,0,0,0,0,0)(0,0,0,0,1,0,0,0,0,0)(0,0,0,0,0,0)]
SD_SCHNEIDER_CELLS [(0,1,0,0,0,5)(0,1,0,1,0,0,0,4,4,0)(1,0,0,0,1,0)]
EN_MBN2 [(0,0,0,0,0,0)(2,0,0,0,0,0,0,0,1,0)(0,0,0,0,0,0)]
EC_FAT_BODY [(0,0,0,0,0,0)(0,0,0,0,0,0,0,0,0,0)(0,0,0,0,0,0)]
OTHERS [(0,0,0,0,0,0)(0,0,0,0,0,0,0,0,0,0)(0,1,0,0,0,0)]
********************
Identified_TSS [(544588)(544628)]
Corresponding_TSS_frequencies [(5)(6)]
RE_RIKEN_EMBRYO [(0)(5)]
LD_EMBRYO [(0)(0)]
LP_LARVA_PUPA [(0)(0)]
RH_RIKEN_HEAD [(0)(0)]
HL_HEAD [(0)(0)]
GH_HEAD [(0)(0)]
GM_OVARY [(0)(0)]
AT_TESTES [(0)(0)]
UT_TESTES [(0)(0)]
bs_TESTES [(0)(0)]
SD_SCHNEIDER_CELLS [(5)(0)]
EN_MBN2 [(0)(0)]
EC_FAT_BODY [(0)(0)]
OTHERS [(0)(1)]


Gene CG11861
Chromosome 2L
Transcription_Orientation -
Transcript_Isoform_Coordinates 15266893 15262303 CG11861-PB:CG11861-PA:CG11861-PC
Tags_clustered_by_gap_distance [(15262583)][(15262879,15262947)][(15263183,15263217)][(15263480)][(15263859)][(15264007,15264089)][(15264384,15264461,15264513)][(15264947,15265010)][(15266934)][(15267351)][(15267557)][(15267688)][(15267854,15267890,15267896,15267898,15267911,15267913,15267917,15267926,15267927,15267929,15267940)]
Corresponding_frequencies_of_gap_distance_clustering [(1)][(1,1)][(1,1)][(1)][(1)][(1,1)][(1,1,2)][(1,2)][(1)][(1)][(3)][(1)][(3,2,1,1,2,1,1,1,1,1,3)]
Tags_clustered_by_gap_distance_and_standard_deviation [(15262583)][(15262879)(15262947)][(15263183)(15263217)][(15263480)][(15263859)][(15264007)(15264089)][(15264384)(15264461)(15264513)][(15264947)(15265010)][(15266934)][(15267351)][(15267557)][(15267688)][(15267854)(15267890,15267896,15267898)(15267911,15267913,15267917,15267926,15267927,15267929)(15267940)]
Corresponding_frequencies_of_gap_distance_and_standard_deviation_clustering [(1)][(1)(1)][(1)(1)][(1)][(1)][(1)(1)][(1)(1)(2)][(1)(2)][(1)][(1)][(3)][(1)][(3)(2,1,1)(2,1,1,1,1,1)(3)]
********************
Tags_after_all_clustering_criterion_removal [(15267557)][(15267854)(15267890,15267896,15267898)(15267911,15267913,15267917,15267926,15267927,15267929)(15267940)]
Corresponding_frequencies_after_all_clustering_criterion_removal [(3)][(3)(2,1,1)(2,1,1,1,1,1)(3)]
RE_RIKEN_EMBRYO [(3)][(0)(0,0,0)(2,0,0,0,0,0)(1)]
LD_EMBRYO [(0)][(0)(1,1,1)(0,1,1,1,0,0)(0)]
LP_LARVA_PUPA [(0)][(0)(0,0,0)(0,0,0,0,0,0)(0)]
RH_RIKEN_HEAD [(0)][(0)(0,0,0)(0,0,0,0,0,0)(0)]
HL_HEAD [(0)][(0)(0,0,0)(0,0,0,0,0,0)(0)]
GH_HEAD [(0)][(3)(0,0,0)(0,0,0,0,0,1)(0)]
GM_OVARY [(0)][(0)(0,0,0)(0,0,0,0,0,0)(0)]
AT_TESTES [(0)][(0)(1,0,0)(0,0,0,0,0,0)(0)]
UT_TESTES [(0)][(0)(0,0,0)(0,0,0,0,0,0)(0)]
bs_TESTES [(0)][(0)(0,0,0)(0,0,0,0,0,0)(0)]
SD_SCHNEIDER_CELLS [(0)][(0)(0,0,0)(0,0,0,0,0,0)(0)]
EN_MBN2 [(0)][(0)(0,0,0)(0,0,0,0,0,0)(0)]
EC_FAT_BODY [(0)][(0)(0,0,0)(0,0,0,0,0,0)(0)]
OTHERS [(0)][(0)(0,0,0)(0,0,0,0,1,0)(2)]
********************
Identified_TSS [(15267557)][(15267854)(15267911)(15267940)]
Corresponding_TSS_frequencies [(3)][(3)(2)(3)]
RE_RIKEN_EMBRYO [(3)][(0)(2)(1)]
LD_EMBRYO [(0)][(0)(0)(0)]
LP_LARVA_PUPA [(0)][(0)(0)(0)]
RH_RIKEN_HEAD [(0)][(0)(0)(0)]
HL_HEAD [(0)][(0)(0)(0)]
GH_HEAD [(0)][(3)(0)(0)]
GM_OVARY [(0)][(0)(0)(0)]
AT_TESTES [(0)][(0)(0)(0)]
UT_TESTES [(0)][(0)(0)(0)]
bs_TESTES [(0)][(0)(0)(0)]
SD_SCHNEIDER_CELLS [(0)][(0)(0)(0)]
EN_MBN2 [(0)][(0)(0)(0)]
EC_FAT_BODY [(0)][(0)(0)(0)]
OTHERS [(0)][(0)(0)(2)]


Gene CG11864
Chromosome 2L
Transcription_Orientation -
Transcript_Isoform_Coordinates 15609255 15608447 CG11864-PA
Tags_clustered_by_gap_distance [(15609264)]
Corresponding_frequencies_of_gap_distance_clustering [(1)]
Tags_clustered_by_gap_distance_and_standard_deviation [(15609264)]
Corresponding_frequencies_of_gap_distance_and_standard_deviation_clustering [(1)]
********************
Tags_after_all_clustering_criterion_removal [(none)]
Corresponding_frequencies_after_all_clustering_criterion_removal [(none)]
RE_RIKEN_EMBRYO [(none)]
LD_EMBRYO [(none)]
LP_LARVA_PUPA [(none)]
RH_RIKEN_HEAD [(none)]
HL_HEAD [(none)]
GH_HEAD [(none)]
GM_OVARY [(none)]
AT_TESTES [(none)]
UT_TESTES [(none)]
bs_TESTES [(none)]
SD_SCHNEIDER_CELLS [(none)]
EN_MBN2 [(none)]
EC_FAT_BODY [(none)]
OTHERS [(none)]
********************
Identified_TSS [(none)]
Corresponding_TSS_frequencies [(none)]
RE_RIKEN_EMBRYO [(none)]
LD_EMBRYO [(none)]
LP_LARVA_PUPA [(none)]
RH_RIKEN_HEAD [(none)]
HL_HEAD [(none)]
GH_HEAD [(none)]
GM_OVARY [(none)]
AT_TESTES [(none)]
UT_TESTES [(none)]
bs_TESTES [(none)]
SD_SCHNEIDER_CELLS [(none)]
EN_MBN2 [(none)]
EC_FAT_BODY [(none)]
OTHERS [(none)]


Gene CG11907
Chromosome 2L
Transcription_Orientation -
Transcript_Isoform_Coordinates 357686 355918 CG11907-PA:CG11907-PB
Tags_clustered_by_gap_distance [(356618)][(357766,357834,357839,357854,357855,357861,357867)]
Corresponding_frequencies_of_gap_distance_clustering [(1)][(1,2,1,1,2,1,1)]
Tags_clustered_by_gap_distance_and_standard_deviation [(356618)][(357766)(357834,357839)(357854,357855,357861,357867)]
Corresponding_frequencies_of_gap_distance_and_standard_deviation_clustering [(1)][(1)(2,1)(1,2,1,1)]
********************
Tags_after_all_clustering_criterion_removal [(357834,357839)(357854,357855,357861,357867)]
Corresponding_frequencies_after_all_clustering_criterion_removal [(2,1)(1,2,1,1)]
RE_RIKEN_EMBRYO [(0,0)(1,0,1,0)]
LD_EMBRYO [(0,0)(0,0,0,1)]
LP_LARVA_PUPA [(2,0)(0,0,0,0)]
RH_RIKEN_HEAD [(0,0)(0,2,0,0)]
HL_HEAD [(0,0)(0,0,0,0)]
GH_HEAD [(0,0)(0,0,0,0)]
GM_OVARY [(0,0)(0,0,0,0)]
AT_TESTES [(0,0)(0,0,0,0)]
UT_TESTES [(0,0)(0,0,0,0)]
bs_TESTES [(0,0)(0,0,0,0)]
SD_SCHNEIDER_CELLS [(0,1)(0,0,0,0)]
EN_MBN2 [(0,0)(0,0,0,0)]
EC_FAT_BODY [(0,0)(0,0,0,0)]
OTHERS [(0,0)(0,0,0,0)]
********************
Identified_TSS [(357834)(357855)]
Corresponding_TSS_frequencies [(2)(2)]
RE_RIKEN_EMBRYO [(0)(0)]
LD_EMBRYO [(0)(0)]
LP_LARVA_PUPA [(2)(0)]
RH_RIKEN_HEAD [(0)(2)]
HL_HEAD [(0)(0)]
GH_HEAD [(0)(0)]
GM_OVARY [(0)(0)]
AT_TESTES [(0)(0)]
UT_TESTES [(0)(0)]
bs_TESTES [(0)(0)]
SD_SCHNEIDER_CELLS [(0)(0)]
EN_MBN2 [(0)(0)]
EC_FAT_BODY [(0)(0)]
OTHERS [(0)(0)]


Gene CG11911
Chromosome 2L
Transcription_Orientation -
Transcript_Isoform_Coordinates 321221 320388 CG11911-PA
Tags_clustered_by_gap_distance [(321228)]
Corresponding_frequencies_of_gap_distance_clustering [(1)]
Tags_clustered_by_gap_distance_and_standard_deviation [(321228)]
Corresponding_frequencies_of_gap_distance_and_standard_deviation_clustering [(1)]
********************
Tags_after_all_clustering_criterion_removal [(none)]
Corresponding_frequencies_after_all_clustering_criterion_removal [(none)]
RE_RIKEN_EMBRYO [(none)]
LD_EMBRYO [(none)]
LP_LARVA_PUPA [(none)]
RH_RIKEN_HEAD [(none)]
HL_HEAD [(none)]
GH_HEAD [(none)]
GM_OVARY [(none)]
AT_TESTES [(none)]
UT_TESTES [(none)]
bs_TESTES [(none)]
SD_SCHNEIDER_CELLS [(none)]
EN_MBN2 [(none)]
EC_FAT_BODY [(none)]
OTHERS [(none)]
********************
Identified_TSS [(none)]
Corresponding_TSS_frequencies [(none)]
RE_RIKEN_EMBRYO [(none)]
LD_EMBRYO [(none)]
LP_LARVA_PUPA [(none)]
RH_RIKEN_HEAD [(none)]
HL_HEAD [(none)]
GH_HEAD [(none)]
GM_OVARY [(none)]
AT_TESTES [(none)]
UT_TESTES [(none)]
bs_TESTES [(none)]
SD_SCHNEIDER_CELLS [(none)]
EN_MBN2 [(none)]
EC_FAT_BODY [(none)]
OTHERS [(none)]


Gene CG11924
Chromosome 2L
Transcription_Orientation -
Transcript_Isoform_Coordinates 4882392 4879021 CG11924-PA:CG11924-PB:CG11924-PC
                               4882392 4878830 CG11924-PD
Tags_clustered_by_gap_distance [(4880478,4880576)][(4883017,4883058,4883059)]
Corresponding_frequencies_of_gap_distance_clustering [(1,1)][(1,1,2)]
Tags_clustered_by_gap_distance_and_standard_deviation [(4880478)(4880576)][(4883017)(4883058,4883059)]
Corresponding_frequencies_of_gap_distance_and_standard_deviation_clustering [(1)(1)][(1)(1,2)]
********************
Tags_after_all_clustering_criterion_removal [(4883058,4883059)]
Corresponding_frequencies_after_all_clustering_criterion_removal [(1,2)]
RE_RIKEN_EMBRYO [(0,0)]
LD_EMBRYO [(0,0)]
LP_LARVA_PUPA [(1,0)]
RH_RIKEN_HEAD [(0,0)]
HL_HEAD [(0,0)]
GH_HEAD [(0,0)]
GM_OVARY [(0,0)]
AT_TESTES [(0,0)]
UT_TESTES [(0,0)]
bs_TESTES [(0,0)]
SD_SCHNEIDER_CELLS [(0,0)]
EN_MBN2 [(0,0)]
EC_FAT_BODY [(0,0)]
OTHERS [(0,2)]
********************
Identified_TSS [(4883059)]
Corresponding_TSS_frequencies [(2)]
RE_RIKEN_EMBRYO [(0)]
LD_EMBRYO [(0)]
LP_LARVA_PUPA [(0)]
RH_RIKEN_HEAD [(0)]
HL_HEAD [(0)]
GH_HEAD [(0)]
GM_OVARY [(0)]
AT_TESTES [(0)]
UT_TESTES [(0)]
bs_TESTES [(0)]
SD_SCHNEIDER_CELLS [(0)]
EN_MBN2 [(0)]
EC_FAT_BODY [(0)]
OTHERS [(2)]


Gene CG11926
Chromosome 2L
Transcription_Orientation +
Transcript_Isoform_Coordinates 4850751 4852455 CG11926-PA
Tags_clustered_by_gap_distance [(4850696)][(4851059)]
Corresponding_frequencies_of_gap_distance_clustering [(2)][(1)]
Tags_clustered_by_gap_distance_and_standard_deviation [(4850696)][(4851059)]
Corresponding_frequencies_of_gap_distance_and_standard_deviation_clustering [(2)][(1)]
********************
Tags_after_all_clustering_criterion_removal [(none)]
Corresponding_frequencies_after_all_clustering_criterion_removal [(none)]
RE_RIKEN_EMBRYO [(none)]
LD_EMBRYO [(none)]
LP_LARVA_PUPA [(none)]
RH_RIKEN_HEAD [(none)]
HL_HEAD [(none)]
GH_HEAD [(none)]
GM_OVARY [(none)]
AT_TESTES [(none)]
UT_TESTES [(none)]
bs_TESTES [(none)]
SD_SCHNEIDER_CELLS [(none)]
EN_MBN2 [(none)]
EC_FAT_BODY [(none)]
OTHERS [(none)]
********************
Identified_TSS [(none)]
Corresponding_TSS_frequencies [(none)]
RE_RIKEN_EMBRYO [(none)]
LD_EMBRYO [(none)]
LP_LARVA_PUPA [(none)]
RH_RIKEN_HEAD [(none)]
HL_HEAD [(none)]
GH_HEAD [(none)]
GM_OVARY [(none)]
AT_TESTES [(none)]
UT_TESTES [(none)]
bs_TESTES [(none)]
SD_SCHNEIDER_CELLS [(none)]
EN_MBN2 [(none)]
EC_FAT_BODY [(none)]
OTHERS [(none)]


Gene CG11927
Chromosome 2L
Transcription_Orientation +
Transcript_Isoform_Coordinates 4847855 4849324 CG11927-PA
Tags_clustered_by_gap_distance [(4847748)]
Corresponding_frequencies_of_gap_distance_clustering [(1)]
Tags_clustered_by_gap_distance_and_standard_deviation [(4847748)]
Corresponding_frequencies_of_gap_distance_and_standard_deviation_clustering [(1)]
********************
Tags_after_all_clustering_criterion_removal [(none)]
Corresponding_frequencies_after_all_clustering_criterion_removal [(none)]
RE_RIKEN_EMBRYO [(none)]
LD_EMBRYO [(none)]
LP_LARVA_PUPA [(none)]
RH_RIKEN_HEAD [(none)]
HL_HEAD [(none)]
GH_HEAD [(none)]
GM_OVARY [(none)]
AT_TESTES [(none)]
UT_TESTES [(none)]
bs_TESTES [(none)]
SD_SCHNEIDER_CELLS [(none)]
EN_MBN2 [(none)]
EC_FAT_BODY [(none)]
OTHERS [(none)]
********************
Identified_TSS [(none)]
Corresponding_TSS_frequencies [(none)]
RE_RIKEN_EMBRYO [(none)]
LD_EMBRYO [(none)]
LP_LARVA_PUPA [(none)]
RH_RIKEN_HEAD [(none)]
HL_HEAD [(none)]
GH_HEAD [(none)]
GM_OVARY [(none)]
AT_TESTES [(none)]
UT_TESTES [(none)]
bs_TESTES [(none)]
SD_SCHNEIDER_CELLS [(none)]
EN_MBN2 [(none)]
EC_FAT_BODY [(none)]
OTHERS [(none)]


Gene CG11929
Chromosome 2L
Transcription_Orientation +
Transcript_Isoform_Coordinates 4682824 4687105 CG11929-PA
Tags_clustered_by_gap_distance [(4682677)]
Corresponding_frequencies_of_gap_distance_clustering [(1)]
Tags_clustered_by_gap_distance_and_standard_deviation [(4682677)]
Corresponding_frequencies_of_gap_distance_and_standard_deviation_clustering [(1)]
********************
Tags_after_all_clustering_criterion_removal [(none)]
Corresponding_frequencies_after_all_clustering_criterion_removal [(none)]
RE_RIKEN_EMBRYO [(none)]
LD_EMBRYO [(none)]
LP_LARVA_PUPA [(none)]
RH_RIKEN_HEAD [(none)]
HL_HEAD [(none)]
GH_HEAD [(none)]
GM_OVARY [(none)]
AT_TESTES [(none)]
UT_TESTES [(none)]
bs_TESTES [(none)]
SD_SCHNEIDER_CELLS [(none)]
EN_MBN2 [(none)]
EC_FAT_BODY [(none)]
OTHERS [(none)]
********************
Identified_TSS [(none)]
Corresponding_TSS_frequencies [(none)]
RE_RIKEN_EMBRYO [(none)]
LD_EMBRYO [(none)]
LP_LARVA_PUPA [(none)]
RH_RIKEN_HEAD [(none)]
HL_HEAD [(none)]
GH_HEAD [(none)]
GM_OVARY [(none)]
AT_TESTES [(none)]
UT_TESTES [(none)]
bs_TESTES [(none)]
SD_SCHNEIDER_CELLS [(none)]
EN_MBN2 [(none)]
EC_FAT_BODY [(none)]
OTHERS [(none)]


Gene CG12050
Chromosome 2L
Transcription_Orientation -
Transcript_Isoform_Coordinates 21089854 21082646 CG12050-PA
Tags_clustered_by_gap_distance [(21087139)][(21087531,21087569)][(21088665)][(21089954,21089980,21089983,21089985)]
Corresponding_frequencies_of_gap_distance_clustering [(1)][(1,1)][(1)][(1,1,2,1)]
Tags_clustered_by_gap_distance_and_standard_deviation [(21087139)][(21087531)(21087569)][(21088665)][(21089954)(21089980,21089983,21089985)]
Corresponding_frequencies_of_gap_distance_and_standard_deviation_clustering [(1)][(1)(1)][(1)][(1)(1,2,1)]
********************
Tags_after_all_clustering_criterion_removal [(21089980,21089983,21089985)]
Corresponding_frequencies_after_all_clustering_criterion_removal [(1,2,1)]
RE_RIKEN_EMBRYO [(0,0,0)]
LD_EMBRYO [(0,2,1)]
LP_LARVA_PUPA [(0,0,0)]
RH_RIKEN_HEAD [(0,0,0)]
HL_HEAD [(0,0,0)]
GH_HEAD [(0,0,0)]
GM_OVARY [(0,0,0)]
AT_TESTES [(0,0,0)]
UT_TESTES [(1,0,0)]
bs_TESTES [(0,0,0)]
SD_SCHNEIDER_CELLS [(0,0,0)]
EN_MBN2 [(0,0,0)]
EC_FAT_BODY [(0,0,0)]
OTHERS [(0,0,0)]
********************
Identified_TSS [(21089983)]
Corresponding_TSS_frequencies [(2)]
RE_RIKEN_EMBRYO [(0)]
LD_EMBRYO [(2)]
LP_LARVA_PUPA [(0)]
RH_RIKEN_HEAD [(0)]
HL_HEAD [(0)]
GH_HEAD [(0)]
GM_OVARY [(0)]
AT_TESTES [(0)]
UT_TESTES [(0)]
bs_TESTES [(0)]
SD_SCHNEIDER_CELLS [(0)]
EN_MBN2 [(0)]
EC_FAT_BODY [(0)]
OTHERS [(0)]


Gene CG12178
Chromosome 2L
Transcription_Orientation -
Transcript_Isoform_Coordinates 106642 104473 CG12178-PA
Tags_clustered_by_gap_distance [(106673,106718)]
Corresponding_frequencies_of_gap_distance_clustering [(1,1)]
Tags_clustered_by_gap_distance_and_standard_deviation [(106673)(106718)]
Corresponding_frequencies_of_gap_distance_and_standard_deviation_clustering [(1)(1)]
********************
Tags_after_all_clustering_criterion_removal [(none)]
Corresponding_frequencies_after_all_clustering_criterion_removal [(none)]
RE_RIKEN_EMBRYO [(none)]
LD_EMBRYO [(none)]
LP_LARVA_PUPA [(none)]
RH_RIKEN_HEAD [(none)]
HL_HEAD [(none)]
GH_HEAD [(none)]
GM_OVARY [(none)]
AT_TESTES [(none)]
UT_TESTES [(none)]
bs_TESTES [(none)]
SD_SCHNEIDER_CELLS [(none)]
EN_MBN2 [(none)]
EC_FAT_BODY [(none)]
OTHERS [(none)]
********************
Identified_TSS [(none)]
Corresponding_TSS_frequencies [(none)]
RE_RIKEN_EMBRYO [(none)]
LD_EMBRYO [(none)]
LP_LARVA_PUPA [(none)]
RH_RIKEN_HEAD [(none)]
HL_HEAD [(none)]
GH_HEAD [(none)]
GM_OVARY [(none)]
AT_TESTES [(none)]
UT_TESTES [(none)]
bs_TESTES [(none)]
SD_SCHNEIDER_CELLS [(none)]
EN_MBN2 [(none)]
EC_FAT_BODY [(none)]
OTHERS [(none)]


Gene CG12193
Chromosome 2L
Transcription_Orientation +
Transcript_Isoform_Coordinates 1520613 1522051 CG12193-PA
Tags_clustered_by_gap_distance [(1520675,1520677)]
Corresponding_frequencies_of_gap_distance_clustering [(1,1)]
Tags_clustered_by_gap_distance_and_standard_deviation [(1520675,1520677)]
Corresponding_frequencies_of_gap_distance_and_standard_deviation_clustering [(1,1)]
********************
Tags_after_all_clustering_criterion_removal [(none)]
Corresponding_frequencies_after_all_clustering_criterion_removal [(none)]
RE_RIKEN_EMBRYO [(none)]
LD_EMBRYO [(none)]
LP_LARVA_PUPA [(none)]
RH_RIKEN_HEAD [(none)]
HL_HEAD [(none)]
GH_HEAD [(none)]
GM_OVARY [(none)]
AT_TESTES [(none)]
UT_TESTES [(none)]
bs_TESTES [(none)]
SD_SCHNEIDER_CELLS [(none)]
EN_MBN2 [(none)]
EC_FAT_BODY [(none)]
OTHERS [(none)]
********************
Identified_TSS [(none)]
Corresponding_TSS_frequencies [(none)]
RE_RIKEN_EMBRYO [(none)]
LD_EMBRYO [(none)]
LP_LARVA_PUPA [(none)]
RH_RIKEN_HEAD [(none)]
HL_HEAD [(none)]
GH_HEAD [(none)]
GM_OVARY [(none)]
AT_TESTES [(none)]
UT_TESTES [(none)]
bs_TESTES [(none)]
SD_SCHNEIDER_CELLS [(none)]
EN_MBN2 [(none)]
EC_FAT_BODY [(none)]
OTHERS [(none)]


Gene CG12194
Chromosome 2L
Transcription_Orientation +
Transcript_Isoform_Coordinates 4839303 4841008 CG12194-PA
Tags_clustered_by_gap_distance [(4839221)]
Corresponding_frequencies_of_gap_distance_clustering [(1)]
Tags_clustered_by_gap_distance_and_standard_deviation [(4839221)]
Corresponding_frequencies_of_gap_distance_and_standard_deviation_clustering [(1)]
********************
Tags_after_all_clustering_criterion_removal [(none)]
Corresponding_frequencies_after_all_clustering_criterion_removal [(none)]
RE_RIKEN_EMBRYO [(none)]
LD_EMBRYO [(none)]
LP_LARVA_PUPA [(none)]
RH_RIKEN_HEAD [(none)]
HL_HEAD [(none)]
GH_HEAD [(none)]
GM_OVARY [(none)]
AT_TESTES [(none)]
UT_TESTES [(none)]
bs_TESTES [(none)]
SD_SCHNEIDER_CELLS [(none)]
EN_MBN2 [(none)]
EC_FAT_BODY [(none)]
OTHERS [(none)]
********************
Identified_TSS [(none)]
Corresponding_TSS_frequencies [(none)]
RE_RIKEN_EMBRYO [(none)]
LD_EMBRYO [(none)]
LP_LARVA_PUPA [(none)]
RH_RIKEN_HEAD [(none)]
HL_HEAD [(none)]
GH_HEAD [(none)]
GM_OVARY [(none)]
AT_TESTES [(none)]
UT_TESTES [(none)]
bs_TESTES [(none)]
SD_SCHNEIDER_CELLS [(none)]
EN_MBN2 [(none)]
EC_FAT_BODY [(none)]
OTHERS [(none)]


Gene CG12205
Chromosome 2L
Transcription_Orientation -
Transcript_Isoform_Coordinates 4684373 4683224 CG12205-PA
Tags_clustered_by_gap_distance [(4684457,4684459)]
Corresponding_frequencies_of_gap_distance_clustering [(3,1)]
Tags_clustered_by_gap_distance_and_standard_deviation [(4684457,4684459)]
Corresponding_frequencies_of_gap_distance_and_standard_deviation_clustering [(3,1)]
********************
Tags_after_all_clustering_criterion_removal [(4684457,4684459)]
Corresponding_frequencies_after_all_clustering_criterion_removal [(3,1)]
RE_RIKEN_EMBRYO [(3,1)]
LD_EMBRYO [(0,0)]
LP_LARVA_PUPA [(0,0)]
RH_RIKEN_HEAD [(0,0)]
HL_HEAD [(0,0)]
GH_HEAD [(0,0)]
GM_OVARY [(0,0)]
AT_TESTES [(0,0)]
UT_TESTES [(0,0)]
bs_TESTES [(0,0)]
SD_SCHNEIDER_CELLS [(0,0)]
EN_MBN2 [(0,0)]
EC_FAT_BODY [(0,0)]
OTHERS [(0,0)]
********************
Identified_TSS [(4684457)]
Corresponding_TSS_frequencies [(3)]
RE_RIKEN_EMBRYO [(3)]
LD_EMBRYO [(0)]
LP_LARVA_PUPA [(0)]
RH_RIKEN_HEAD [(0)]
HL_HEAD [(0)]
GH_HEAD [(0)]
GM_OVARY [(0)]
AT_TESTES [(0)]
UT_TESTES [(0)]
bs_TESTES [(0)]
SD_SCHNEIDER_CELLS [(0)]
EN_MBN2 [(0)]
EC_FAT_BODY [(0)]
OTHERS [(0)]


Gene CG12253
Chromosome 2L
Transcription_Orientation +
Transcript_Isoform_Coordinates 10987835 10989167 CG12253-PA
Tags_clustered_by_gap_distance [(10987811,10987817,10987819,10987832,10987843)][(10988815)]
Corresponding_frequencies_of_gap_distance_clustering [(1,1,1,1,1)][(1)]
Tags_clustered_by_gap_distance_and_standard_deviation [(10987811,10987817,10987819)(10987832,10987843)][(10988815)]
Corresponding_frequencies_of_gap_distance_and_standard_deviation_clustering [(1,1,1)(1,1)][(1)]
********************
Tags_after_all_clustering_criterion_removal [(10987811,10987817,10987819)]
Corresponding_frequencies_after_all_clustering_criterion_removal [(1,1,1)]
RE_RIKEN_EMBRYO [(0,1,0)]
LD_EMBRYO [(0,0,1)]
LP_LARVA_PUPA [(0,0,0)]
RH_RIKEN_HEAD [(0,0,0)]
HL_HEAD [(0,0,0)]
GH_HEAD [(0,0,0)]
GM_OVARY [(0,0,0)]
AT_TESTES [(0,0,0)]
UT_TESTES [(0,0,0)]
bs_TESTES [(0,0,0)]
SD_SCHNEIDER_CELLS [(0,0,0)]
EN_MBN2 [(0,0,0)]
EC_FAT_BODY [(0,0,0)]
OTHERS [(1,0,0)]
********************
Identified_TSS [(none)]
Corresponding_TSS_frequencies [(none)]
RE_RIKEN_EMBRYO [(none)]
LD_EMBRYO [(none)]
LP_LARVA_PUPA [(none)]
RH_RIKEN_HEAD [(none)]
HL_HEAD [(none)]
GH_HEAD [(none)]
GM_OVARY [(none)]
AT_TESTES [(none)]
UT_TESTES [(none)]
bs_TESTES [(none)]
SD_SCHNEIDER_CELLS [(none)]
EN_MBN2 [(none)]
EC_FAT_BODY [(none)]
OTHERS [(none)]


Gene CG12264
Chromosome 2L
Transcription_Orientation +
Transcript_Isoform_Coordinates 11999725 12001171 CG12264-PA
Tags_clustered_by_gap_distance [(11999653,11999654,11999665,11999667,11999669,11999675,11999679,11999682,11999691,11999701,11999716,11999721,11999740)]
Corresponding_frequencies_of_gap_distance_clustering [(1,2,2,1,1,1,1,2,3,3,1,2,1)]
Tags_clustered_by_gap_distance_and_standard_deviation [(11999653,11999654)(11999665,11999667,11999669,11999675,11999679,11999682)(11999691)(11999701)(11999716,11999721)(11999740)]
Corresponding_frequencies_of_gap_distance_and_standard_deviation_clustering [(1,2)(2,1,1,1,1,2)(3)(3)(1,2)(1)]
********************
Tags_after_all_clustering_criterion_removal [(11999653,11999654)(11999665,11999667,11999669,11999675,11999679,11999682)(11999691)(11999701)(11999716,11999721)]
Corresponding_frequencies_after_all_clustering_criterion_removal [(1,2)(2,1,1,1,1,2)(3)(3)(1,2)]
RE_RIKEN_EMBRYO [(0,0)(2,0,0,0,0,0)(0)(0)(0,0)]
LD_EMBRYO [(0,2)(0,0,0,1,0,0)(0)(0)(0,0)]
LP_LARVA_PUPA [(0,0)(0,0,1,0,0,0)(0)(0)(0,0)]
RH_RIKEN_HEAD [(0,0)(0,0,0,0,0,0)(0)(0)(0,0)]
HL_HEAD [(0,0)(0,0,0,0,0,0)(0)(0)(0,0)]
GH_HEAD [(0,0)(0,0,0,0,1,2)(2)(0)(0,0)]
GM_OVARY [(0,0)(0,0,0,0,0,0)(1)(0)(0,0)]
AT_TESTES [(0,0)(0,0,0,0,0,0)(0)(2)(0,0)]
UT_TESTES [(0,0)(0,0,0,0,0,0)(0)(0)(0,0)]
bs_TESTES [(0,0)(0,0,0,0,0,0)(0)(0)(0,0)]
SD_SCHNEIDER_CELLS [(0,0)(0,0,0,0,0,0)(0)(1)(1,2)]
EN_MBN2 [(0,0)(0,0,0,0,0,0)(0)(0)(0,0)]
EC_FAT_BODY [(0,0)(0,0,0,0,0,0)(0)(0)(0,0)]
OTHERS [(1,0)(0,1,0,0,0,0)(0)(0)(0,0)]
********************
Identified_TSS [(11999654)(11999691)(11999721)]
Corresponding_TSS_frequencies [(2)(3)(2)]
RE_RIKEN_EMBRYO [(0)(0)(0)]
LD_EMBRYO [(2)(0)(0)]
LP_LARVA_PUPA [(0)(0)(0)]
RH_RIKEN_HEAD [(0)(0)(0)]
HL_HEAD [(0)(0)(0)]
GH_HEAD [(0)(2)(0)]
GM_OVARY [(0)(1)(0)]
AT_TESTES [(0)(0)(0)]
UT_TESTES [(0)(0)(0)]
bs_TESTES [(0)(0)(0)]
SD_SCHNEIDER_CELLS [(0)(0)(2)]
EN_MBN2 [(0)(0)(0)]
EC_FAT_BODY [(0)(0)(0)]
OTHERS [(0)(0)(0)]


Gene CG12283
Chromosome 2L
Transcription_Orientation -
Transcript_Isoform_Coordinates 12821660 12818962 CG12283-PA
Tags_clustered_by_gap_distance [(12820107)][(12821674)][(12822789)]
Corresponding_frequencies_of_gap_distance_clustering [(1)][(1)][(1)]
Tags_clustered_by_gap_distance_and_standard_deviation [(12820107)][(12821674)][(12822789)]
Corresponding_frequencies_of_gap_distance_and_standard_deviation_clustering [(1)][(1)][(1)]
********************
Tags_after_all_clustering_criterion_removal [(none)]
Corresponding_frequencies_after_all_clustering_criterion_removal [(none)]
RE_RIKEN_EMBRYO [(none)]
LD_EMBRYO [(none)]
LP_LARVA_PUPA [(none)]
RH_RIKEN_HEAD [(none)]
HL_HEAD [(none)]
GH_HEAD [(none)]
GM_OVARY [(none)]
AT_TESTES [(none)]
UT_TESTES [(none)]
bs_TESTES [(none)]
SD_SCHNEIDER_CELLS [(none)]
EN_MBN2 [(none)]
EC_FAT_BODY [(none)]
OTHERS [(none)]
********************
Identified_TSS [(none)]
Corresponding_TSS_frequencies [(none)]
RE_RIKEN_EMBRYO [(none)]
LD_EMBRYO [(none)]
LP_LARVA_PUPA [(none)]
RH_RIKEN_HEAD [(none)]
HL_HEAD [(none)]
GH_HEAD [(none)]
GM_OVARY [(none)]
AT_TESTES [(none)]
UT_TESTES [(none)]
bs_TESTES [(none)]
SD_SCHNEIDER_CELLS [(none)]
EN_MBN2 [(none)]
EC_FAT_BODY [(none)]
OTHERS [(none)]


Gene CG12287
Chromosome 2L
Transcription_Orientation +
Transcript_Isoform_Coordinates 12678797 12685825 CG12287-PA
                               12660466 12685825 CG12287-PB
Tags_clustered_by_gap_distance [(12657829)][(12660663)][(12678606)]
Corresponding_frequencies_of_gap_distance_clustering [(1)][(1)][(2)]
Tags_clustered_by_gap_distance_and_standard_deviation [(12657829)][(12660663)][(12678606)]
Corresponding_frequencies_of_gap_distance_and_standard_deviation_clustering [(1)][(1)][(2)]
********************
Tags_after_all_clustering_criterion_removal [(none)]
Corresponding_frequencies_after_all_clustering_criterion_removal [(none)]
RE_RIKEN_EMBRYO [(none)]
LD_EMBRYO [(none)]
LP_LARVA_PUPA [(none)]
RH_RIKEN_HEAD [(none)]
HL_HEAD [(none)]
GH_HEAD [(none)]
GM_OVARY [(none)]
AT_TESTES [(none)]
UT_TESTES [(none)]
bs_TESTES [(none)]
SD_SCHNEIDER_CELLS [(none)]
EN_MBN2 [(none)]
EC_FAT_BODY [(none)]
OTHERS [(none)]
********************
Identified_TSS [(none)]
Corresponding_TSS_frequencies [(none)]
RE_RIKEN_EMBRYO [(none)]
LD_EMBRYO [(none)]
LP_LARVA_PUPA [(none)]
RH_RIKEN_HEAD [(none)]
HL_HEAD [(none)]
GH_HEAD [(none)]
GM_OVARY [(none)]
AT_TESTES [(none)]
UT_TESTES [(none)]
bs_TESTES [(none)]
SD_SCHNEIDER_CELLS [(none)]
EN_MBN2 [(none)]
EC_FAT_BODY [(none)]
OTHERS [(none)]


Gene CG12288
Chromosome 2L
Transcription_Orientation -
Transcript_Isoform_Coordinates 16898080 16896651 CG12288-PA
Tags_clustered_by_gap_distance [(16897699)][(16897980)][(16898097,16898105,16898118)]
Corresponding_frequencies_of_gap_distance_clustering [(1)][(1)][(1,1,1)]
Tags_clustered_by_gap_distance_and_standard_deviation [(16897699)][(16897980)][(16898097,16898105)(16898118)]
Corresponding_frequencies_of_gap_distance_and_standard_deviation_clustering [(1)][(1)][(1,1)(1)]
********************
Tags_after_all_clustering_criterion_removal [(none)]
Corresponding_frequencies_after_all_clustering_criterion_removal [(none)]
RE_RIKEN_EMBRYO [(none)]
LD_EMBRYO [(none)]
LP_LARVA_PUPA [(none)]
RH_RIKEN_HEAD [(none)]
HL_HEAD [(none)]
GH_HEAD [(none)]
GM_OVARY [(none)]
AT_TESTES [(none)]
UT_TESTES [(none)]
bs_TESTES [(none)]
SD_SCHNEIDER_CELLS [(none)]
EN_MBN2 [(none)]
EC_FAT_BODY [(none)]
OTHERS [(none)]
********************
Identified_TSS [(none)]
Corresponding_TSS_frequencies [(none)]
RE_RIKEN_EMBRYO [(none)]
LD_EMBRYO [(none)]
LP_LARVA_PUPA [(none)]
RH_RIKEN_HEAD [(none)]
HL_HEAD [(none)]
GH_HEAD [(none)]
GM_OVARY [(none)]
AT_TESTES [(none)]
UT_TESTES [(none)]
bs_TESTES [(none)]
SD_SCHNEIDER_CELLS [(none)]
EN_MBN2 [(none)]
EC_FAT_BODY [(none)]
OTHERS [(none)]


Gene CG12292
Chromosome 2L
Transcription_Orientation +
Transcript_Isoform_Coordinates 12704792 12706447 CG12292-PA
Tags_clustered_by_gap_distance [(12704723,12704725,12704745,12704764,12704767,12704769,12704800,12704810)][(12704949)]
Corresponding_frequencies_of_gap_distance_clustering [(7,2,1,2,1,1,1,1)][(1)]
Tags_clustered_by_gap_distance_and_standard_deviation [(12704723,12704725)(12704745,12704764,12704767,12704769)(12704800,12704810)][(12704949)]
Corresponding_frequencies_of_gap_distance_and_standard_deviation_clustering [(7,2)(1,2,1,1)(1,1)][(1)]
********************
Tags_after_all_clustering_criterion_removal [(12704723,12704725)(12704745,12704764,12704767,12704769)]
Corresponding_frequencies_after_all_clustering_criterion_removal [(7,2)(1,2,1,1)]
RE_RIKEN_EMBRYO [(0,0)(0,0,0,0)]
LD_EMBRYO [(0,0)(0,0,0,0)]
LP_LARVA_PUPA [(0,0)(0,1,0,0)]
RH_RIKEN_HEAD [(7,2)(0,0,0,0)]
HL_HEAD [(0,0)(0,0,0,0)]
GH_HEAD [(0,0)(0,1,1,0)]
GM_OVARY [(0,0)(1,0,0,0)]
AT_TESTES [(0,0)(0,0,0,0)]
UT_TESTES [(0,0)(0,0,0,1)]
bs_TESTES [(0,0)(0,0,0,0)]
SD_SCHNEIDER_CELLS [(0,0)(0,0,0,0)]
EN_MBN2 [(0,0)(0,0,0,0)]
EC_FAT_BODY [(0,0)(0,0,0,0)]
OTHERS [(0,0)(0,0,0,0)]
********************
Identified_TSS [(12704723)]
Corresponding_TSS_frequencies [(7)]
RE_RIKEN_EMBRYO [(0)]
LD_EMBRYO [(0)]
LP_LARVA_PUPA [(0)]
RH_RIKEN_HEAD [(7)]
HL_HEAD [(0)]
GH_HEAD [(0)]
GM_OVARY [(0)]
AT_TESTES [(0)]
UT_TESTES [(0)]
bs_TESTES [(0)]
SD_SCHNEIDER_CELLS [(0)]
EN_MBN2 [(0)]
EC_FAT_BODY [(0)]
OTHERS [(0)]


Gene CG12299
Chromosome 2L
Transcription_Orientation +
Transcript_Isoform_Coordinates 10737888 10740098 CG12299-PA
Tags_clustered_by_gap_distance [(10737347,10737369,10737376,10737387,10737399,10737406,10737409,10737411,10737416,10737417,10737422,10737424,10737440,10737452,10737490,10737518)][(10738512)][(10739366)]
Corresponding_frequencies_of_gap_distance_clustering [(2,1,1,1,3,1,1,1,1,1,2,3,2,1,3,1)][(1)][(1)]
Tags_clustered_by_gap_distance_and_standard_deviation [(10737347)(10737369,10737376,10737387)(10737399)(10737406,10737409,10737411,10737416,10737417,10737422,10737424)(10737440,10737452)(10737490)(10737518)][(10738512)][(10739366)]
Corresponding_frequencies_of_gap_distance_and_standard_deviation_clustering [(2)(1,1,1)(3)(1,1,1,1,1,2,3)(2,1)(3)(1)][(1)][(1)]
********************
Tags_after_all_clustering_criterion_removal [(10737369,10737376,10737387)(10737399)(10737406,10737409,10737411,10737416,10737417,10737422,10737424)(10737440,10737452)(10737490)]
Corresponding_frequencies_after_all_clustering_criterion_removal [(1,1,1)(3)(1,1,1,1,1,2,3)(2,1)(3)]
RE_RIKEN_EMBRYO [(1,1,1)(0)(0,0,1,0,1,0,0)(0,0)(0)]
LD_EMBRYO [(0,0,0)(1)(0,1,0,1,0,2,3)(2,1)(3)]
LP_LARVA_PUPA [(0,0,0)(0)(0,0,0,0,0,0,0)(0,0)(0)]
RH_RIKEN_HEAD [(0,0,0)(0)(0,0,0,0,0,0,0)(0,0)(0)]
HL_HEAD [(0,0,0)(0)(0,0,0,0,0,0,0)(0,0)(0)]
GH_HEAD [(0,0,0)(0)(1,0,0,0,0,0,0)(0,0)(0)]
GM_OVARY [(0,0,0)(0)(0,0,0,0,0,0,0)(0,0)(0)]
AT_TESTES [(0,0,0)(0)(0,0,0,0,0,0,0)(0,0)(0)]
UT_TESTES [(0,0,0)(0)(0,0,0,0,0,0,0)(0,0)(0)]
bs_TESTES [(0,0,0)(0)(0,0,0,0,0,0,0)(0,0)(0)]
SD_SCHNEIDER_CELLS [(0,0,0)(2)(0,0,0,0,0,0,0)(0,0)(0)]
EN_MBN2 [(0,0,0)(0)(0,0,0,0,0,0,0)(0,0)(0)]
EC_FAT_BODY [(0,0,0)(0)(0,0,0,0,0,0,0)(0,0)(0)]
OTHERS [(0,0,0)(0)(0,0,0,0,0,0,0)(0,0)(0)]
********************
Identified_TSS [(10737399)(10737490)]
Corresponding_TSS_frequencies [(3)(3)]
RE_RIKEN_EMBRYO [(0)(0)]
LD_EMBRYO [(1)(3)]
LP_LARVA_PUPA [(0)(0)]
RH_RIKEN_HEAD [(0)(0)]
HL_HEAD [(0)(0)]
GH_HEAD [(0)(0)]
GM_OVARY [(0)(0)]
AT_TESTES [(0)(0)]
UT_TESTES [(0)(0)]
bs_TESTES [(0)(0)]
SD_SCHNEIDER_CELLS [(2)(0)]
EN_MBN2 [(0)(0)]
EC_FAT_BODY [(0)(0)]
OTHERS [(0)(0)]


Gene CG12314
Chromosome 2L
Transcription_Orientation -
Transcript_Isoform_Coordinates 11989824 11989063 CG12314-PA
Tags_clustered_by_gap_distance [(11989861)]
Corresponding_frequencies_of_gap_distance_clustering [(1)]
Tags_clustered_by_gap_distance_and_standard_deviation [(11989861)]
Corresponding_frequencies_of_gap_distance_and_standard_deviation_clustering [(1)]
********************
Tags_after_all_clustering_criterion_removal [(none)]
Corresponding_frequencies_after_all_clustering_criterion_removal [(none)]
RE_RIKEN_EMBRYO [(none)]
LD_EMBRYO [(none)]
LP_LARVA_PUPA [(none)]
RH_RIKEN_HEAD [(none)]
HL_HEAD [(none)]
GH_HEAD [(none)]
GM_OVARY [(none)]
AT_TESTES [(none)]
UT_TESTES [(none)]
bs_TESTES [(none)]
SD_SCHNEIDER_CELLS [(none)]
EN_MBN2 [(none)]
EC_FAT_BODY [(none)]
OTHERS [(none)]
********************
Identified_TSS [(none)]
Corresponding_TSS_frequencies [(none)]
RE_RIKEN_EMBRYO [(none)]
LD_EMBRYO [(none)]
LP_LARVA_PUPA [(none)]
RH_RIKEN_HEAD [(none)]
HL_HEAD [(none)]
GH_HEAD [(none)]
GM_OVARY [(none)]
AT_TESTES [(none)]
UT_TESTES [(none)]
bs_TESTES [(none)]
SD_SCHNEIDER_CELLS [(none)]
EN_MBN2 [(none)]
EC_FAT_BODY [(none)]
OTHERS [(none)]


Gene CG12317
Chromosome 2L
Transcription_Orientation -
Transcript_Isoform_Coordinates 12055296 12052230 CG12317-PB:CG12317-PA
Tags_clustered_by_gap_distance [(12052622)][(12052904,12052955,12052969)][(12053091)][(12053728,12053825,12053902)][(12054021)][(12054476)][(12055133)][(12055289,12055312)][(12055920,12055921,12055925,12055928,12055930,12055933,12055934,12055935,12055938,12055939,12055940,12055941,12055942,12055948,12055949,12055950,12055951,12055952,12055963,12055982)]
Corresponding_frequencies_of_gap_distance_clustering [(1)][(1,1,1)][(1)][(1,1,1)][(1)][(1)][(1)][(1,1)][(2,1,6,3,1,1,5,1,1,1,1,1,2,3,10,1,8,1,1,7)]
Tags_clustered_by_gap_distance_and_standard_deviation [(12052622)][(12052904)(12052955,12052969)][(12053091)][(12053728)(12053825)(12053902)][(12054021)][(12054476)][(12055133)][(12055289)(12055312)][(12055920,12055921,12055925,12055928,12055930,12055933,12055934,12055935,12055938,12055939,12055940,12055941,12055942)(12055948,12055949,12055950,12055951,12055952)(12055963)(12055982)]
Corresponding_frequencies_of_gap_distance_and_standard_deviation_clustering [(1)][(1)(1,1)][(1)][(1)(1)(1)][(1)][(1)][(1)][(1)(1)][(2,1,6,3,1,1,5,1,1,1,1,1,2)(3,10,1,8,1)(1)(7)]
********************
Tags_after_all_clustering_criterion_removal [(12055920,12055921,12055925,12055928,12055930,12055933,12055934,12055935,12055938,12055939,12055940,12055941,12055942)(12055948,12055949,12055950,12055951,12055952)(12055982)]
Corresponding_frequencies_after_all_clustering_criterion_removal [(2,1,6,3,1,1,5,1,1,1,1,1,2)(3,10,1,8,1)(7)]
RE_RIKEN_EMBRYO [(0,0,0,0,0,0,0,0,0,0,0,0,2)(3,10,1,6,0)(7)]
LD_EMBRYO [(1,0,2,2,1,0,2,0,0,0,0,0,0)(0,0,0,0,1)(0)]
LP_LARVA_PUPA [(0,0,0,0,0,0,0,0,0,0,0,0,0)(0,0,0,0,0)(0)]
RH_RIKEN_HEAD [(0,0,0,0,0,0,0,0,0,0,0,0,0)(0,0,0,1,0)(0)]
HL_HEAD [(0,0,0,0,0,0,0,0,0,0,0,0,0)(0,0,0,0,0)(0)]
GH_HEAD [(0,0,0,1,0,0,0,0,0,0,0,0,0)(0,0,0,0,0)(0)]
GM_OVARY [(0,0,0,0,0,0,0,0,0,0,0,0,0)(0,0,0,0,0)(0)]
AT_TESTES [(0,1,0,0,0,0,0,1,0,0,0,0,0)(0,0,0,0,0)(0)]
UT_TESTES [(0,0,0,0,0,0,0,0,0,0,0,0,0)(0,0,0,0,0)(0)]
bs_TESTES [(0,0,0,0,0,0,0,0,0,0,0,0,0)(0,0,0,0,0)(0)]
SD_SCHNEIDER_CELLS [(1,0,4,0,0,1,3,0,1,1,1,1,0)(0,0,0,0,0)(0)]
EN_MBN2 [(0,0,0,0,0,0,0,0,0,0,0,0,0)(0,0,0,0,0)(0)]
EC_FAT_BODY [(0,0,0,0,0,0,0,0,0,0,0,0,0)(0,0,0,0,0)(0)]
OTHERS [(0,0,0,0,0,0,0,0,0,0,0,0,0)(0,0,0,1,0)(0)]
********************
Identified_TSS [(12055949)(12055982)]
Corresponding_TSS_frequencies [(10)(7)]
RE_RIKEN_EMBRYO [(10)(7)]
LD_EMBRYO [(0)(0)]
LP_LARVA_PUPA [(0)(0)]
RH_RIKEN_HEAD [(0)(0)]
HL_HEAD [(0)(0)]
GH_HEAD [(0)(0)]
GM_OVARY [(0)(0)]
AT_TESTES [(0)(0)]
UT_TESTES [(0)(0)]
bs_TESTES [(0)(0)]
SD_SCHNEIDER_CELLS [(0)(0)]
EN_MBN2 [(0)(0)]
EC_FAT_BODY [(0)(0)]
OTHERS [(0)(0)]


Gene CG12375
Chromosome 2L
Transcription_Orientation -
Transcript_Isoform_Coordinates 8126681 8125803 CG12375-PA
Tags_clustered_by_gap_distance [(8126835,8126859,8126869,8126876)]
Corresponding_frequencies_of_gap_distance_clustering [(2,1,1,1)]
Tags_clustered_by_gap_distance_and_standard_deviation [(8126835)(8126859,8126869,8126876)]
Corresponding_frequencies_of_gap_distance_and_standard_deviation_clustering [(2)(1,1,1)]
********************
Tags_after_all_clustering_criterion_removal [(8126859,8126869,8126876)]
Corresponding_frequencies_after_all_clustering_criterion_removal [(1,1,1)]
RE_RIKEN_EMBRYO [(1,0,0)]
LD_EMBRYO [(0,0,0)]
LP_LARVA_PUPA [(0,0,0)]
RH_RIKEN_HEAD [(0,0,0)]
HL_HEAD [(0,0,0)]
GH_HEAD [(0,0,0)]
GM_OVARY [(0,0,0)]
AT_TESTES [(0,0,0)]
UT_TESTES [(0,0,0)]
bs_TESTES [(0,0,0)]
SD_SCHNEIDER_CELLS [(0,0,0)]
EN_MBN2 [(0,0,0)]
EC_FAT_BODY [(0,0,0)]
OTHERS [(0,1,1)]
********************
Identified_TSS [(none)]
Corresponding_TSS_frequencies [(none)]
RE_RIKEN_EMBRYO [(none)]
LD_EMBRYO [(none)]
LP_LARVA_PUPA [(none)]
RH_RIKEN_HEAD [(none)]
HL_HEAD [(none)]
GH_HEAD [(none)]
GM_OVARY [(none)]
AT_TESTES [(none)]
UT_TESTES [(none)]
bs_TESTES [(none)]
SD_SCHNEIDER_CELLS [(none)]
EN_MBN2 [(none)]
EC_FAT_BODY [(none)]
OTHERS [(none)]


Gene CG12393
Chromosome 2L
Transcription_Orientation +
Transcript_Isoform_Coordinates 6048877 6050348 CG12393-PB:CG12393-PA
Tags_clustered_by_gap_distance [(6047999)][(6048183)][(6048354)][(6048736,6048744,6048750,6048753,6048766,6048771,6048780,6048812,6048827)][(6049488,6049511)]
Corresponding_frequencies_of_gap_distance_clustering [(1)][(1)][(1)][(1,1,1,6,4,1,1,1,1)][(1,1)]
Tags_clustered_by_gap_distance_and_standard_deviation [(6047999)][(6048183)][(6048354)][(6048736,6048744,6048750,6048753)(6048766,6048771,6048780)(6048812)(6048827)][(6049488)(6049511)]
Corresponding_frequencies_of_gap_distance_and_standard_deviation_clustering [(1)][(1)][(1)][(1,1,1,6)(4,1,1)(1)(1)][(1)(1)]
********************
Tags_after_all_clustering_criterion_removal [(6048736,6048744,6048750,6048753)(6048766,6048771,6048780)]
Corresponding_frequencies_after_all_clustering_criterion_removal [(1,1,1,6)(4,1,1)]
RE_RIKEN_EMBRYO [(0,0,0,0)(4,0,0)]
LD_EMBRYO [(0,0,1,0)(0,1,0)]
LP_LARVA_PUPA [(0,0,0,0)(0,0,0)]
RH_RIKEN_HEAD [(1,1,0,6)(0,0,0)]
HL_HEAD [(0,0,0,0)(0,0,0)]
GH_HEAD [(0,0,0,0)(0,0,0)]
GM_OVARY [(0,0,0,0)(0,0,1)]
AT_TESTES [(0,0,0,0)(0,0,0)]
UT_TESTES [(0,0,0,0)(0,0,0)]
bs_TESTES [(0,0,0,0)(0,0,0)]
SD_SCHNEIDER_CELLS [(0,0,0,0)(0,0,0)]
EN_MBN2 [(0,0,0,0)(0,0,0)]
EC_FAT_BODY [(0,0,0,0)(0,0,0)]
OTHERS [(0,0,0,0)(0,0,0)]
********************
Identified_TSS [(6048753)]
Corresponding_TSS_frequencies [(6)]
RE_RIKEN_EMBRYO [(0)]
LD_EMBRYO [(0)]
LP_LARVA_PUPA [(0)]
RH_RIKEN_HEAD [(6)]
HL_HEAD [(0)]
GH_HEAD [(0)]
GM_OVARY [(0)]
AT_TESTES [(0)]
UT_TESTES [(0)]
bs_TESTES [(0)]
SD_SCHNEIDER_CELLS [(0)]
EN_MBN2 [(0)]
EC_FAT_BODY [(0)]
OTHERS [(0)]


Gene CG12396
Chromosome 2L
Transcription_Orientation -
Transcript_Isoform_Coordinates 13366076 13364013 CG12396-PA
Tags_clustered_by_gap_distance [(13365557)][(13366102)]
Corresponding_frequencies_of_gap_distance_clustering [(1)][(1)]
Tags_clustered_by_gap_distance_and_standard_deviation [(13365557)][(13366102)]
Corresponding_frequencies_of_gap_distance_and_standard_deviation_clustering [(1)][(1)]
********************
Tags_after_all_clustering_criterion_removal [(none)]
Corresponding_frequencies_after_all_clustering_criterion_removal [(none)]
RE_RIKEN_EMBRYO [(none)]
LD_EMBRYO [(none)]
LP_LARVA_PUPA [(none)]
RH_RIKEN_HEAD [(none)]
HL_HEAD [(none)]
GH_HEAD [(none)]
GM_OVARY [(none)]
AT_TESTES [(none)]
UT_TESTES [(none)]
bs_TESTES [(none)]
SD_SCHNEIDER_CELLS [(none)]
EN_MBN2 [(none)]
EC_FAT_BODY [(none)]
OTHERS [(none)]
********************
Identified_TSS [(none)]
Corresponding_TSS_frequencies [(none)]
RE_RIKEN_EMBRYO [(none)]
LD_EMBRYO [(none)]
LP_LARVA_PUPA [(none)]
RH_RIKEN_HEAD [(none)]
HL_HEAD [(none)]
GH_HEAD [(none)]
GM_OVARY [(none)]
AT_TESTES [(none)]
UT_TESTES [(none)]
bs_TESTES [(none)]
SD_SCHNEIDER_CELLS [(none)]
EN_MBN2 [(none)]
EC_FAT_BODY [(none)]
OTHERS [(none)]


Gene CG12399
Chromosome 2L
Transcription_Orientation -
Transcript_Isoform_Coordinates 3149073 3147419 CG12399-PA
Tags_clustered_by_gap_distance [(3147400,3147444,3147537,3147542,3147568)][(3148089)][(3148300)][(3148894)][(3159544,3159586,3159593,3159596,3159597,3159598,3159599,3159600,3159601,3159610,3159612,3159613,3159615,3159616,3159626,3159628,3159629,3159630,3159631,3159634,3159640,3159641)]
Corresponding_frequencies_of_gap_distance_clustering [(1,1,1,1,1)][(1)][(1)][(1)][(1,1,1,1,1,1,2,8,1,1,2,1,2,1,4,1,2,2,23,2,1,8)]
Tags_clustered_by_gap_distance_and_standard_deviation [(3147400)(3147444)(3147537,3147542)(3147568)][(3148089)][(3148300)][(3148894)][(3159544)(3159586,3159593,3159596,3159597,3159598,3159599,3159600,3159601,3159610,3159612,3159613,3159615,3159616)(3159626,3159628,3159629,3159630,3159631,3159634,3159640,3159641)]
Corresponding_frequencies_of_gap_distance_and_standard_deviation_clustering [(1)(1)(1,1)(1)][(1)][(1)][(1)][(1)(1,1,1,1,1,2,8,1,1,2,1,2,1)(4,1,2,2,23,2,1,8)]
********************
Tags_after_all_clustering_criterion_removal [(3159586,3159593,3159596,3159597,3159598,3159599,3159600,3159601,3159610,3159612,3159613,3159615,3159616)(3159626,3159628,3159629,3159630,3159631,3159634,3159640,3159641)]
Corresponding_frequencies_after_all_clustering_criterion_removal [(1,1,1,1,1,2,8,1,1,2,1,2,1)(4,1,2,2,23,2,1,8)]
RE_RIKEN_EMBRYO [(1,0,0,0,1,0,0,0,1,0,0,0,0)(4,1,2,2,9,2,1,7)]
LD_EMBRYO [(0,1,1,1,0,2,8,1,0,2,1,2,1)(0,0,0,0,0,0,0,0)]
LP_LARVA_PUPA [(0,0,0,0,0,0,0,0,0,0,0,0,0)(0,0,0,0,0,0,0,0)]
RH_RIKEN_HEAD [(0,0,0,0,0,0,0,0,0,0,0,0,0)(0,0,0,0,14,0,0,1)]
HL_HEAD [(0,0,0,0,0,0,0,0,0,0,0,0,0)(0,0,0,0,0,0,0,0)]
GH_HEAD [(0,0,0,0,0,0,0,0,0,0,0,0,0)(0,0,0,0,0,0,0,0)]
GM_OVARY [(0,0,0,0,0,0,0,0,0,0,0,0,0)(0,0,0,0,0,0,0,0)]
AT_TESTES [(0,0,0,0,0,0,0,0,0,0,0,0,0)(0,0,0,0,0,0,0,0)]
UT_TESTES [(0,0,0,0,0,0,0,0,0,0,0,0,0)(0,0,0,0,0,0,0,0)]
bs_TESTES [(0,0,0,0,0,0,0,0,0,0,0,0,0)(0,0,0,0,0,0,0,0)]
SD_SCHNEIDER_CELLS [(0,0,0,0,0,0,0,0,0,0,0,0,0)(0,0,0,0,0,0,0,0)]
EN_MBN2 [(0,0,0,0,0,0,0,0,0,0,0,0,0)(0,0,0,0,0,0,0,0)]
EC_FAT_BODY [(0,0,0,0,0,0,0,0,0,0,0,0,0)(0,0,0,0,0,0,0,0)]
OTHERS [(0,0,0,0,0,0,0,0,0,0,0,0,0)(0,0,0,0,0,0,0,0)]
********************
Identified_TSS [(3159631)]
Corresponding_TSS_frequencies [(23)]
RE_RIKEN_EMBRYO [(9)]
LD_EMBRYO [(0)]
LP_LARVA_PUPA [(0)]
RH_RIKEN_HEAD [(14)]
HL_HEAD [(0)]
GH_HEAD [(0)]
GM_OVARY [(0)]
AT_TESTES [(0)]
UT_TESTES [(0)]
bs_TESTES [(0)]
SD_SCHNEIDER_CELLS [(0)]
EN_MBN2 [(0)]
EC_FAT_BODY [(0)]
OTHERS [(0)]


Gene CG12400
Chromosome 2L
Transcription_Orientation -
Transcript_Isoform_Coordinates 3145684 3145200 CG12400-PA
Tags_clustered_by_gap_distance [(3145690,3145694,3145695,3145697,3145702,3145705,3145711,3145719)]
Corresponding_frequencies_of_gap_distance_clustering [(1,4,4,1,1,10,1,1)]
Tags_clustered_by_gap_distance_and_standard_deviation [(3145690,3145694,3145695,3145697,3145702,3145705,3145711,3145719)]
Corresponding_frequencies_of_gap_distance_and_standard_deviation_clustering [(1,4,4,1,1,10,1,1)]
********************
Tags_after_all_clustering_criterion_removal [(3145690,3145694,3145695,3145697,3145702,3145705,3145711,3145719)]
Corresponding_frequencies_after_all_clustering_criterion_removal [(1,4,4,1,1,10,1,1)]
RE_RIKEN_EMBRYO [(0,0,0,0,0,0,0,1)]
LD_EMBRYO [(0,0,0,0,0,0,0,0)]
LP_LARVA_PUPA [(0,0,0,0,0,0,0,0)]
RH_RIKEN_HEAD [(0,4,2,1,1,10,1,0)]
HL_HEAD [(0,0,0,0,0,0,0,0)]
GH_HEAD [(0,0,0,0,0,0,0,0)]
GM_OVARY [(0,0,0,0,0,0,0,0)]
AT_TESTES [(0,0,0,0,0,0,0,0)]
UT_TESTES [(0,0,0,0,0,0,0,0)]
bs_TESTES [(0,0,1,0,0,0,0,0)]
SD_SCHNEIDER_CELLS [(0,0,0,0,0,0,0,0)]
EN_MBN2 [(0,0,0,0,0,0,0,0)]
EC_FAT_BODY [(0,0,0,0,0,0,0,0)]
OTHERS [(1,0,1,0,0,0,0,0)]
********************
Identified_TSS [(3145705)]
Corresponding_TSS_frequencies [(10)]
RE_RIKEN_EMBRYO [(0)]
LD_EMBRYO [(0)]
LP_LARVA_PUPA [(0)]
RH_RIKEN_HEAD [(10)]
HL_HEAD [(0)]
GH_HEAD [(0)]
GM_OVARY [(0)]
AT_TESTES [(0)]
UT_TESTES [(0)]
bs_TESTES [(0)]
SD_SCHNEIDER_CELLS [(0)]
EN_MBN2 [(0)]
EC_FAT_BODY [(0)]
OTHERS [(0)]


Gene CG12403
Chromosome 2L
Transcription_Orientation -
Transcript_Isoform_Coordinates 13003659 13001412 CG12403-PA
Tags_clustered_by_gap_distance [(13001759)][(13001930,13001963)][(13003001)][(13003719,13003720)][(13004061,13004067,13004069,13004082,13004092,13004095,13004097,13004098,13004100,13004103,13004106,13004110,13004142)]
Corresponding_frequencies_of_gap_distance_clustering [(1)][(1,1)][(1)][(2,2)][(1,7,2,2,2,9,1,2,1,3,1,5,1)]
Tags_clustered_by_gap_distance_and_standard_deviation [(13001759)][(13001930)(13001963)][(13003001)][(13003719,13003720)][(13004061,13004067,13004069)(13004082,13004092,13004095,13004097,13004098,13004100,13004103,13004106,13004110)(13004142)]
Corresponding_frequencies_of_gap_distance_and_standard_deviation_clustering [(1)][(1)(1)][(1)][(2,2)][(1,7,2)(2,2,9,1,2,1,3,1,5)(1)]
********************
Tags_after_all_clustering_criterion_removal [(13003719,13003720)][(13004061,13004067,13004069)(13004082,13004092,13004095,13004097,13004098,13004100,13004103,13004106,13004110)]
Corresponding_frequencies_after_all_clustering_criterion_removal [(2,2)][(1,7,2)(2,2,9,1,2,1,3,1,5)]
RE_RIKEN_EMBRYO [(0,0)][(1,1,0)(0,2,1,0,2,0,3,1,0)]
LD_EMBRYO [(1,0)][(0,0,0)(0,0,0,0,0,0,0,0,0)]
LP_LARVA_PUPA [(0,1)][(0,0,1)(0,0,0,0,0,0,0,0,0)]
RH_RIKEN_HEAD [(0,0)][(0,5,1)(0,0,8,1,0,0,0,0,5)]
HL_HEAD [(0,0)][(0,0,0)(0,0,0,0,0,0,0,0,0)]
GH_HEAD [(1,1)][(0,1,0)(2,0,0,0,0,0,0,0,0)]
GM_OVARY [(0,0)][(0,0,0)(0,0,0,0,0,0,0,0,0)]
AT_TESTES [(0,0)][(0,0,0)(0,0,0,0,0,0,0,0,0)]
UT_TESTES [(0,0)][(0,0,0)(0,0,0,0,0,0,0,0,0)]
bs_TESTES [(0,0)][(0,0,0)(0,0,0,0,0,0,0,0,0)]
SD_SCHNEIDER_CELLS [(0,0)][(0,0,0)(0,0,0,0,0,0,0,0,0)]
EN_MBN2 [(0,0)][(0,0,0)(0,0,0,0,0,0,0,0,0)]
EC_FAT_BODY [(0,0)][(0,0,0)(0,0,0,0,0,0,0,0,0)]
OTHERS [(0,0)][(0,0,0)(0,0,0,0,0,1,0,0,0)]
********************
Identified_TSS [(13003720)][(13004067)(13004095)]
Corresponding_TSS_frequencies [(2)][(7)(9)]
RE_RIKEN_EMBRYO [(0)][(1)(1)]
LD_EMBRYO [(0)][(0)(0)]
LP_LARVA_PUPA [(1)][(0)(0)]
RH_RIKEN_HEAD [(0)][(5)(8)]
HL_HEAD [(0)][(0)(0)]
GH_HEAD [(1)][(1)(0)]
GM_OVARY [(0)][(0)(0)]
AT_TESTES [(0)][(0)(0)]
UT_TESTES [(0)][(0)(0)]
bs_TESTES [(0)][(0)(0)]
SD_SCHNEIDER_CELLS [(0)][(0)(0)]
EN_MBN2 [(0)][(0)(0)]
EC_FAT_BODY [(0)][(0)(0)]
OTHERS [(0)][(0)(0)]


Gene CG12404
Chromosome 2L
Transcription_Orientation -
Transcript_Isoform_Coordinates 13000541 12994075 CG12404-PA
Tags_clustered_by_gap_distance [(13000388)][(13000515,13000569,13000574,13000595,13000607,13000616,13000631)]
Corresponding_frequencies_of_gap_distance_clustering [(3)][(1,1,1,1,2,1,4)]
Tags_clustered_by_gap_distance_and_standard_deviation [(13000388)][(13000515)(13000569,13000574)(13000595,13000607,13000616)(13000631)]
Corresponding_frequencies_of_gap_distance_and_standard_deviation_clustering [(3)][(1)(1,1)(1,2,1)(4)]
********************
Tags_after_all_clustering_criterion_removal [(13000388)][(13000595,13000607,13000616)(13000631)]
Corresponding_frequencies_after_all_clustering_criterion_removal [(3)][(1,2,1)(4)]
RE_RIKEN_EMBRYO [(0)][(0,2,0)(0)]
LD_EMBRYO [(0)][(0,0,1)(0)]
LP_LARVA_PUPA [(0)][(0,0,0)(0)]
RH_RIKEN_HEAD [(3)][(0,0,0)(4)]
HL_HEAD [(0)][(0,0,0)(0)]
GH_HEAD [(0)][(1,0,0)(0)]
GM_OVARY [(0)][(0,0,0)(0)]
AT_TESTES [(0)][(0,0,0)(0)]
UT_TESTES [(0)][(0,0,0)(0)]
bs_TESTES [(0)][(0,0,0)(0)]
SD_SCHNEIDER_CELLS [(0)][(0,0,0)(0)]
EN_MBN2 [(0)][(0,0,0)(0)]
EC_FAT_BODY [(0)][(0,0,0)(0)]
OTHERS [(0)][(0,0,0)(0)]
********************
Identified_TSS [(13000388)][(13000631)]
Corresponding_TSS_frequencies [(3)][(4)]
RE_RIKEN_EMBRYO [(0)][(0)]
LD_EMBRYO [(0)][(0)]
LP_LARVA_PUPA [(0)][(0)]
RH_RIKEN_HEAD [(3)][(4)]
HL_HEAD [(0)][(0)]
GH_HEAD [(0)][(0)]
GM_OVARY [(0)][(0)]
AT_TESTES [(0)][(0)]
UT_TESTES [(0)][(0)]
bs_TESTES [(0)][(0)]
SD_SCHNEIDER_CELLS [(0)][(0)]
EN_MBN2 [(0)][(0)]
EC_FAT_BODY [(0)][(0)]
OTHERS [(0)][(0)]


Gene CG12437
Chromosome 2L
Transcription_Orientation -
Transcript_Isoform_Coordinates 8740413 8710435 CG12437-PB
                               8735047 8710435 CG12437-PA
Tags_clustered_by_gap_distance [(8710875,8710940)][(8711411)][(8712230)][(8712459)][(8713339)][(8735793)][(8740621,8740631)]
Corresponding_frequencies_of_gap_distance_clustering [(1,1)][(1)][(1)][(1)][(6)][(1)][(4,1)]
Tags_clustered_by_gap_distance_and_standard_deviation [(8710875)(8710940)][(8711411)][(8712230)][(8712459)][(8713339)][(8735793)][(8740621,8740631)]
Corresponding_frequencies_of_gap_distance_and_standard_deviation_clustering [(1)(1)][(1)][(1)][(1)][(6)][(1)][(4,1)]
********************
Tags_after_all_clustering_criterion_removal [(8713339)][(8740621,8740631)]
Corresponding_frequencies_after_all_clustering_criterion_removal [(6)][(4,1)]
RE_RIKEN_EMBRYO [(6)][(4,0)]
LD_EMBRYO [(0)][(0,0)]
LP_LARVA_PUPA [(0)][(0,0)]
RH_RIKEN_HEAD [(0)][(0,0)]
HL_HEAD [(0)][(0,0)]
GH_HEAD [(0)][(0,1)]
GM_OVARY [(0)][(0,0)]
AT_TESTES [(0)][(0,0)]
UT_TESTES [(0)][(0,0)]
bs_TESTES [(0)][(0,0)]
SD_SCHNEIDER_CELLS [(0)][(0,0)]
EN_MBN2 [(0)][(0,0)]
EC_FAT_BODY [(0)][(0,0)]
OTHERS [(0)][(0,0)]
********************
Identified_TSS [(8713339)][(8740621)]
Corresponding_TSS_frequencies [(6)][(4)]
RE_RIKEN_EMBRYO [(6)][(4)]
LD_EMBRYO [(0)][(0)]
LP_LARVA_PUPA [(0)][(0)]
RH_RIKEN_HEAD [(0)][(0)]
HL_HEAD [(0)][(0)]
GH_HEAD [(0)][(0)]
GM_OVARY [(0)][(0)]
AT_TESTES [(0)][(0)]
UT_TESTES [(0)][(0)]
bs_TESTES [(0)][(0)]
SD_SCHNEIDER_CELLS [(0)][(0)]
EN_MBN2 [(0)][(0)]
EC_FAT_BODY [(0)][(0)]
OTHERS [(0)][(0)]


Gene CG12439
Chromosome 2L
Transcription_Orientation +
Transcript_Isoform_Coordinates 9077242 9077937 CG12439-PA
Tags_clustered_by_gap_distance [(9077121)]
Corresponding_frequencies_of_gap_distance_clustering [(1)]
Tags_clustered_by_gap_distance_and_standard_deviation [(9077121)]
Corresponding_frequencies_of_gap_distance_and_standard_deviation_clustering [(1)]
********************
Tags_after_all_clustering_criterion_removal [(none)]
Corresponding_frequencies_after_all_clustering_criterion_removal [(none)]
RE_RIKEN_EMBRYO [(none)]
LD_EMBRYO [(none)]
LP_LARVA_PUPA [(none)]
RH_RIKEN_HEAD [(none)]
HL_HEAD [(none)]
GH_HEAD [(none)]
GM_OVARY [(none)]
AT_TESTES [(none)]
UT_TESTES [(none)]
bs_TESTES [(none)]
SD_SCHNEIDER_CELLS [(none)]
EN_MBN2 [(none)]
EC_FAT_BODY [(none)]
OTHERS [(none)]
********************
Identified_TSS [(none)]
Corresponding_TSS_frequencies [(none)]
RE_RIKEN_EMBRYO [(none)]
LD_EMBRYO [(none)]
LP_LARVA_PUPA [(none)]
RH_RIKEN_HEAD [(none)]
HL_HEAD [(none)]
GH_HEAD [(none)]
GM_OVARY [(none)]
AT_TESTES [(none)]
UT_TESTES [(none)]
bs_TESTES [(none)]
SD_SCHNEIDER_CELLS [(none)]
EN_MBN2 [(none)]
EC_FAT_BODY [(none)]
OTHERS [(none)]


Gene CG12512
Chromosome 2L
Transcription_Orientation -
Transcript_Isoform_Coordinates 5342055 5339225 CG12512-PA
Tags_clustered_by_gap_distance [(5342204)][(5342349)]
Corresponding_frequencies_of_gap_distance_clustering [(1)][(1)]
Tags_clustered_by_gap_distance_and_standard_deviation [(5342204)][(5342349)]
Corresponding_frequencies_of_gap_distance_and_standard_deviation_clustering [(1)][(1)]
********************
Tags_after_all_clustering_criterion_removal [(none)]
Corresponding_frequencies_after_all_clustering_criterion_removal [(none)]
RE_RIKEN_EMBRYO [(none)]
LD_EMBRYO [(none)]
LP_LARVA_PUPA [(none)]
RH_RIKEN_HEAD [(none)]
HL_HEAD [(none)]
GH_HEAD [(none)]
GM_OVARY [(none)]
AT_TESTES [(none)]
UT_TESTES [(none)]
bs_TESTES [(none)]
SD_SCHNEIDER_CELLS [(none)]
EN_MBN2 [(none)]
EC_FAT_BODY [(none)]
OTHERS [(none)]
********************
Identified_TSS [(none)]
Corresponding_TSS_frequencies [(none)]
RE_RIKEN_EMBRYO [(none)]
LD_EMBRYO [(none)]
LP_LARVA_PUPA [(none)]
RH_RIKEN_HEAD [(none)]
HL_HEAD [(none)]
GH_HEAD [(none)]
GM_OVARY [(none)]
AT_TESTES [(none)]
UT_TESTES [(none)]
bs_TESTES [(none)]
SD_SCHNEIDER_CELLS [(none)]
EN_MBN2 [(none)]
EC_FAT_BODY [(none)]
OTHERS [(none)]


Gene CG12548
Chromosome 2L
Transcription_Orientation -
Transcript_Isoform_Coordinates 21576948 21566160 CG12548-PB
                               21576948 21566001 CG12548-PA
Tags_clustered_by_gap_distance [(21570074)][(21570683,21570688)][(21570834)][(21571041,21571045)]
Corresponding_frequencies_of_gap_distance_clustering [(1)][(1,1)][(1)][(1,1)]
Tags_clustered_by_gap_distance_and_standard_deviation [(21570074)][(21570683,21570688)][(21570834)][(21571041,21571045)]
Corresponding_frequencies_of_gap_distance_and_standard_deviation_clustering [(1)][(1,1)][(1)][(1,1)]
********************
Tags_after_all_clustering_criterion_removal [(none)]
Corresponding_frequencies_after_all_clustering_criterion_removal [(none)]
RE_RIKEN_EMBRYO [(none)]
LD_EMBRYO [(none)]
LP_LARVA_PUPA [(none)]
RH_RIKEN_HEAD [(none)]
HL_HEAD [(none)]
GH_HEAD [(none)]
GM_OVARY [(none)]
AT_TESTES [(none)]
UT_TESTES [(none)]
bs_TESTES [(none)]
SD_SCHNEIDER_CELLS [(none)]
EN_MBN2 [(none)]
EC_FAT_BODY [(none)]
OTHERS [(none)]
********************
Identified_TSS [(none)]
Corresponding_TSS_frequencies [(none)]
RE_RIKEN_EMBRYO [(none)]
LD_EMBRYO [(none)]
LP_LARVA_PUPA [(none)]
RH_RIKEN_HEAD [(none)]
HL_HEAD [(none)]
GH_HEAD [(none)]
GM_OVARY [(none)]
AT_TESTES [(none)]
UT_TESTES [(none)]
bs_TESTES [(none)]
SD_SCHNEIDER_CELLS [(none)]
EN_MBN2 [(none)]
EC_FAT_BODY [(none)]
OTHERS [(none)]


Gene CG12560
Chromosome 2L
Transcription_Orientation -
Transcript_Isoform_Coordinates 8009459 8008442 CG12560-PA
Tags_clustered_by_gap_distance [(8009054)][(8009381)]
Corresponding_frequencies_of_gap_distance_clustering [(1)][(1)]
Tags_clustered_by_gap_distance_and_standard_deviation [(8009054)][(8009381)]
Corresponding_frequencies_of_gap_distance_and_standard_deviation_clustering [(1)][(1)]
********************
Tags_after_all_clustering_criterion_removal [(none)]
Corresponding_frequencies_after_all_clustering_criterion_removal [(none)]
RE_RIKEN_EMBRYO [(none)]
LD_EMBRYO [(none)]
LP_LARVA_PUPA [(none)]
RH_RIKEN_HEAD [(none)]
HL_HEAD [(none)]
GH_HEAD [(none)]
GM_OVARY [(none)]
AT_TESTES [(none)]
UT_TESTES [(none)]
bs_TESTES [(none)]
SD_SCHNEIDER_CELLS [(none)]
EN_MBN2 [(none)]
EC_FAT_BODY [(none)]
OTHERS [(none)]
********************
Identified_TSS [(none)]
Corresponding_TSS_frequencies [(none)]
RE_RIKEN_EMBRYO [(none)]
LD_EMBRYO [(none)]
LP_LARVA_PUPA [(none)]
RH_RIKEN_HEAD [(none)]
HL_HEAD [(none)]
GH_HEAD [(none)]
GM_OVARY [(none)]
AT_TESTES [(none)]
UT_TESTES [(none)]
bs_TESTES [(none)]
SD_SCHNEIDER_CELLS [(none)]
EN_MBN2 [(none)]
EC_FAT_BODY [(none)]
OTHERS [(none)]


Gene CG12602
Chromosome 2L
Transcription_Orientation +
Transcript_Isoform_Coordinates 11741551 11744161 CG12602-PA
Tags_clustered_by_gap_distance [(11738952,11738953,11738954,11738955,11738963)][(11743572)]
Corresponding_frequencies_of_gap_distance_clustering [(5,1,1,4,1)][(1)]
Tags_clustered_by_gap_distance_and_standard_deviation [(11738952,11738953,11738954,11738955,11738963)][(11743572)]
Corresponding_frequencies_of_gap_distance_and_standard_deviation_clustering [(5,1,1,4,1)][(1)]
********************
Tags_after_all_clustering_criterion_removal [(11738952,11738953,11738954,11738955,11738963)]
Corresponding_frequencies_after_all_clustering_criterion_removal [(5,1,1,4,1)]
RE_RIKEN_EMBRYO [(5,1,1,4,1)]
LD_EMBRYO [(0,0,0,0,0)]
LP_LARVA_PUPA [(0,0,0,0,0)]
RH_RIKEN_HEAD [(0,0,0,0,0)]
HL_HEAD [(0,0,0,0,0)]
GH_HEAD [(0,0,0,0,0)]
GM_OVARY [(0,0,0,0,0)]
AT_TESTES [(0,0,0,0,0)]
UT_TESTES [(0,0,0,0,0)]
bs_TESTES [(0,0,0,0,0)]
SD_SCHNEIDER_CELLS [(0,0,0,0,0)]
EN_MBN2 [(0,0,0,0,0)]
EC_FAT_BODY [(0,0,0,0,0)]
OTHERS [(0,0,0,0,0)]
********************
Identified_TSS [(11738952)]
Corresponding_TSS_frequencies [(5)]
RE_RIKEN_EMBRYO [(5)]
LD_EMBRYO [(0)]
LP_LARVA_PUPA [(0)]
RH_RIKEN_HEAD [(0)]
HL_HEAD [(0)]
GH_HEAD [(0)]
GM_OVARY [(0)]
AT_TESTES [(0)]
UT_TESTES [(0)]
bs_TESTES [(0)]
SD_SCHNEIDER_CELLS [(0)]
EN_MBN2 [(0)]
EC_FAT_BODY [(0)]
OTHERS [(0)]


Gene CG12617
Chromosome 2L
Transcription_Orientation +
Transcript_Isoform_Coordinates 20282479 20282769 CG12617-PA
Tags_clustered_by_gap_distance [(20282300)]
Corresponding_frequencies_of_gap_distance_clustering [(1)]
Tags_clustered_by_gap_distance_and_standard_deviation [(20282300)]
Corresponding_frequencies_of_gap_distance_and_standard_deviation_clustering [(1)]
********************
Tags_after_all_clustering_criterion_removal [(none)]
Corresponding_frequencies_after_all_clustering_criterion_removal [(none)]
RE_RIKEN_EMBRYO [(none)]
LD_EMBRYO [(none)]
LP_LARVA_PUPA [(none)]
RH_RIKEN_HEAD [(none)]
HL_HEAD [(none)]
GH_HEAD [(none)]
GM_OVARY [(none)]
AT_TESTES [(none)]
UT_TESTES [(none)]
bs_TESTES [(none)]
SD_SCHNEIDER_CELLS [(none)]
EN_MBN2 [(none)]
EC_FAT_BODY [(none)]
OTHERS [(none)]
********************
Identified_TSS [(none)]
Corresponding_TSS_frequencies [(none)]
RE_RIKEN_EMBRYO [(none)]
LD_EMBRYO [(none)]
LP_LARVA_PUPA [(none)]
RH_RIKEN_HEAD [(none)]
HL_HEAD [(none)]
GH_HEAD [(none)]
GM_OVARY [(none)]
AT_TESTES [(none)]
UT_TESTES [(none)]
bs_TESTES [(none)]
SD_SCHNEIDER_CELLS [(none)]
EN_MBN2 [(none)]
EC_FAT_BODY [(none)]
OTHERS [(none)]


Gene CG12630
Chromosome 2L
Transcription_Orientation +
Transcript_Isoform_Coordinates 22007628 22011521 CG12630-PA
Tags_clustered_by_gap_distance [(22010688)]
Corresponding_frequencies_of_gap_distance_clustering [(1)]
Tags_clustered_by_gap_distance_and_standard_deviation [(22010688)]
Corresponding_frequencies_of_gap_distance_and_standard_deviation_clustering [(1)]
********************
Tags_after_all_clustering_criterion_removal [(none)]
Corresponding_frequencies_after_all_clustering_criterion_removal [(none)]
RE_RIKEN_EMBRYO [(none)]
LD_EMBRYO [(none)]
LP_LARVA_PUPA [(none)]
RH_RIKEN_HEAD [(none)]
HL_HEAD [(none)]
GH_HEAD [(none)]
GM_OVARY [(none)]
AT_TESTES [(none)]
UT_TESTES [(none)]
bs_TESTES [(none)]
SD_SCHNEIDER_CELLS [(none)]
EN_MBN2 [(none)]
EC_FAT_BODY [(none)]
OTHERS [(none)]
********************
Identified_TSS [(none)]
Corresponding_TSS_frequencies [(none)]
RE_RIKEN_EMBRYO [(none)]
LD_EMBRYO [(none)]
LP_LARVA_PUPA [(none)]
RH_RIKEN_HEAD [(none)]
HL_HEAD [(none)]
GH_HEAD [(none)]
GM_OVARY [(none)]
AT_TESTES [(none)]
UT_TESTES [(none)]
bs_TESTES [(none)]
SD_SCHNEIDER_CELLS [(none)]
EN_MBN2 [(none)]
EC_FAT_BODY [(none)]
OTHERS [(none)]


Gene CG12676
Chromosome 2L
Transcription_Orientation +
Transcript_Isoform_Coordinates 4032676 4113802 CG12676-PA
Tags_clustered_by_gap_distance [(4031379,4031382,4031383,4031385,4031393,4031394,4031397,4031402,4031406)][(4079869)][(4098895)][(4107716,4107718)]
Corresponding_frequencies_of_gap_distance_clustering [(6,2,7,1,1,1,1,1,2)][(1)][(1)][(1,1)]
Tags_clustered_by_gap_distance_and_standard_deviation [(4031379,4031382,4031383,4031385,4031393,4031394,4031397,4031402,4031406)][(4079869)][(4098895)][(4107716,4107718)]
Corresponding_frequencies_of_gap_distance_and_standard_deviation_clustering [(6,2,7,1,1,1,1,1,2)][(1)][(1)][(1,1)]
********************
Tags_after_all_clustering_criterion_removal [(4031379,4031382,4031383,4031385,4031393,4031394,4031397,4031402,4031406)]
Corresponding_frequencies_after_all_clustering_criterion_removal [(6,2,7,1,1,1,1,1,2)]
RE_RIKEN_EMBRYO [(6,0,7,1,0,0,0,0,0)]
LD_EMBRYO [(0,0,0,0,1,0,1,0,2)]
LP_LARVA_PUPA [(0,0,0,0,0,0,0,1,0)]
RH_RIKEN_HEAD [(0,0,0,0,0,0,0,0,0)]
HL_HEAD [(0,0,0,0,0,0,0,0,0)]
GH_HEAD [(0,0,0,0,0,0,0,0,0)]
GM_OVARY [(0,0,0,0,0,1,0,0,0)]
AT_TESTES [(0,0,0,0,0,0,0,0,0)]
UT_TESTES [(0,0,0,0,0,0,0,0,0)]
bs_TESTES [(0,0,0,0,0,0,0,0,0)]
SD_SCHNEIDER_CELLS [(0,0,0,0,0,0,0,0,0)]
EN_MBN2 [(0,0,0,0,0,0,0,0,0)]
EC_FAT_BODY [(0,0,0,0,0,0,0,0,0)]
OTHERS [(0,2,0,0,0,0,0,0,0)]
********************
Identified_TSS [(4031383)]
Corresponding_TSS_frequencies [(7)]
RE_RIKEN_EMBRYO [(7)]
LD_EMBRYO [(0)]
LP_LARVA_PUPA [(0)]
RH_RIKEN_HEAD [(0)]
HL_HEAD [(0)]
GH_HEAD [(0)]
GM_OVARY [(0)]
AT_TESTES [(0)]
UT_TESTES [(0)]
bs_TESTES [(0)]
SD_SCHNEIDER_CELLS [(0)]
EN_MBN2 [(0)]
EC_FAT_BODY [(0)]
OTHERS [(0)]


Gene CG12677
Chromosome 2L
Transcription_Orientation +
Transcript_Isoform_Coordinates 4434217 4434903 CG12677-PA
Tags_clustered_by_gap_distance [(4433908,4433922,4433963,4434030)][(4434181)]
Corresponding_frequencies_of_gap_distance_clustering [(1,1,1,1)][(1)]
Tags_clustered_by_gap_distance_and_standard_deviation [(4433908,4433922)(4433963)(4434030)][(4434181)]
Corresponding_frequencies_of_gap_distance_and_standard_deviation_clustering [(1,1)(1)(1)][(1)]
********************
Tags_after_all_clustering_criterion_removal [(none)]
Corresponding_frequencies_after_all_clustering_criterion_removal [(none)]
RE_RIKEN_EMBRYO [(none)]
LD_EMBRYO [(none)]
LP_LARVA_PUPA [(none)]
RH_RIKEN_HEAD [(none)]
HL_HEAD [(none)]
GH_HEAD [(none)]
GM_OVARY [(none)]
AT_TESTES [(none)]
UT_TESTES [(none)]
bs_TESTES [(none)]
SD_SCHNEIDER_CELLS [(none)]
EN_MBN2 [(none)]
EC_FAT_BODY [(none)]
OTHERS [(none)]
********************
Identified_TSS [(none)]
Corresponding_TSS_frequencies [(none)]
RE_RIKEN_EMBRYO [(none)]
LD_EMBRYO [(none)]
LP_LARVA_PUPA [(none)]
RH_RIKEN_HEAD [(none)]
HL_HEAD [(none)]
GH_HEAD [(none)]
GM_OVARY [(none)]
AT_TESTES [(none)]
UT_TESTES [(none)]
bs_TESTES [(none)]
SD_SCHNEIDER_CELLS [(none)]
EN_MBN2 [(none)]
EC_FAT_BODY [(none)]
OTHERS [(none)]


Gene CG12750
Chromosome 2L
Transcription_Orientation -
Transcript_Isoform_Coordinates 18444783 18440571 CG12750-PA
Tags_clustered_by_gap_distance [(18442869,18442897)][(18444576)][(18444819,18444846,18444856,18444858)]
Corresponding_frequencies_of_gap_distance_clustering [(1,2)][(1)][(1,1,1,1)]
Tags_clustered_by_gap_distance_and_standard_deviation [(18442869)(18442897)][(18444576)][(18444819)(18444846,18444856,18444858)]
Corresponding_frequencies_of_gap_distance_and_standard_deviation_clustering [(1)(2)][(1)][(1)(1,1,1)]
********************
Tags_after_all_clustering_criterion_removal [(18444846,18444856,18444858)]
Corresponding_frequencies_after_all_clustering_criterion_removal [(1,1,1)]
RE_RIKEN_EMBRYO [(0,0,0)]
LD_EMBRYO [(1,0,0)]
LP_LARVA_PUPA [(0,0,0)]
RH_RIKEN_HEAD [(0,0,0)]
HL_HEAD [(0,0,0)]
GH_HEAD [(0,1,0)]
GM_OVARY [(0,0,0)]
AT_TESTES [(0,0,1)]
UT_TESTES [(0,0,0)]
bs_TESTES [(0,0,0)]
SD_SCHNEIDER_CELLS [(0,0,0)]
EN_MBN2 [(0,0,0)]
EC_FAT_BODY [(0,0,0)]
OTHERS [(0,0,0)]
********************
Identified_TSS [(none)]
Corresponding_TSS_frequencies [(none)]
RE_RIKEN_EMBRYO [(none)]
LD_EMBRYO [(none)]
LP_LARVA_PUPA [(none)]
RH_RIKEN_HEAD [(none)]
HL_HEAD [(none)]
GH_HEAD [(none)]
GM_OVARY [(none)]
AT_TESTES [(none)]
UT_TESTES [(none)]
bs_TESTES [(none)]
SD_SCHNEIDER_CELLS [(none)]
EN_MBN2 [(none)]
EC_FAT_BODY [(none)]
OTHERS [(none)]


Gene CG12775
Chromosome 2L
Transcription_Orientation -
Transcript_Isoform_Coordinates 22235298 22234819 CG12775-PA
Tags_clustered_by_gap_distance [(22235401,22235402,22235404,22235409,22235414,22235415,22235416,22235417,22235419,22235420,22235421,22235422,22235424,22235426)]
Corresponding_frequencies_of_gap_distance_clustering [(6,3,3,2,1,1,18,1,4,62,3,3,1,2)]
Tags_clustered_by_gap_distance_and_standard_deviation [(22235401,22235402,22235404,22235409,22235414,22235415,22235416,22235417,22235419,22235420,22235421,22235422,22235424,22235426)]
Corresponding_frequencies_of_gap_distance_and_standard_deviation_clustering [(6,3,3,2,1,1,18,1,4,62,3,3,1,2)]
********************
Tags_after_all_clustering_criterion_removal [(22235401,22235402,22235404,22235409,22235414,22235415,22235416,22235417,22235419,22235420,22235421,22235422,22235424,22235426)]
Corresponding_frequencies_after_all_clustering_criterion_removal [(6,3,3,2,1,1,18,1,4,62,3,3,1,2)]
RE_RIKEN_EMBRYO [(0,0,2,0,0,0,6,0,0,32,0,1,0,1)]
LD_EMBRYO [(0,0,0,0,0,0,0,0,0,0,0,0,0,0)]
LP_LARVA_PUPA [(0,0,0,0,0,0,0,0,0,0,0,0,0,0)]
RH_RIKEN_HEAD [(0,0,0,0,1,1,9,1,2,27,1,0,0,0)]
HL_HEAD [(0,0,0,0,0,0,0,0,0,0,0,0,0,0)]
GH_HEAD [(1,0,0,0,0,0,0,0,0,0,0,0,0,0)]
GM_OVARY [(4,1,0,1,0,0,0,0,0,0,0,0,0,0)]
AT_TESTES [(0,0,0,0,0,0,0,0,0,0,0,0,0,0)]
UT_TESTES [(0,0,0,0,0,0,0,0,0,0,0,0,0,0)]
bs_TESTES [(0,0,0,0,0,0,0,0,0,0,0,0,0,0)]
SD_SCHNEIDER_CELLS [(0,0,0,0,0,0,0,0,0,0,0,0,0,0)]
EN_MBN2 [(0,0,0,0,0,0,0,0,0,0,0,0,0,1)]
EC_FAT_BODY [(1,2,1,0,0,0,0,0,0,0,0,0,0,0)]
OTHERS [(0,0,0,1,0,0,3,0,2,3,2,2,1,0)]
********************
Identified_TSS [(22235420)]
Corresponding_TSS_frequencies [(62)]
RE_RIKEN_EMBRYO [(32)]
LD_EMBRYO [(0)]
LP_LARVA_PUPA [(0)]
RH_RIKEN_HEAD [(27)]
HL_HEAD [(0)]
GH_HEAD [(0)]
GM_OVARY [(0)]
AT_TESTES [(0)]
UT_TESTES [(0)]
bs_TESTES [(0)]
SD_SCHNEIDER_CELLS [(0)]
EN_MBN2 [(0)]
EC_FAT_BODY [(0)]
OTHERS [(3)]


Gene CG12787
Chromosome 2L
Transcription_Orientation -
Transcript_Isoform_Coordinates 4925905 4909170 CG12787-PB:CG12787-PE:CG12787-PF:CG12787-PD
                               4932092 4909170 CG12787-PC
                               4915096 4909170 CG12787-PA
Tags_clustered_by_gap_distance [(4909589)][(4909737,4909815,4909863)][(4910313)][(4910557,4910563,4910634,4910719)][(4911851)][(4912744)][(4915469,4915478,4915481,4915492,4915495,4915496)][(4926079)][(4928376,4928387,4928390,4928391,4928395,4928412)][(4932296)]
Corresponding_frequencies_of_gap_distance_clustering [(1)][(1,1,1)][(1)][(2,1,1,2)][(1)][(1)][(1,1,4,6,3,5)][(1)][(1,1,9,56,2,1)][(2)]
Tags_clustered_by_gap_distance_and_standard_deviation [(4909589)][(4909737)(4909815)(4909863)][(4910313)][(4910557,4910563)(4910634)(4910719)][(4911851)][(4912744)][(4915469,4915478,4915481,4915492,4915495,4915496)][(4926079)][(4928376,4928387,4928390,4928391,4928395,4928412)][(4932296)]
Corresponding_frequencies_of_gap_distance_and_standard_deviation_clustering [(1)][(1)(1)(1)][(1)][(2,1)(1)(2)][(1)][(1)][(1,1,4,6,3,5)][(1)][(1,1,9,56,2,1)][(2)]
********************
Tags_after_all_clustering_criterion_removal [(4910557,4910563)][(4915469,4915478,4915481,4915492,4915495,4915496)][(4928376,4928387,4928390,4928391,4928395,4928412)]
Corresponding_frequencies_after_all_clustering_criterion_removal [(2,1)][(1,1,4,6,3,5)][(1,1,9,56,2,1)]
RE_RIKEN_EMBRYO [(0,0)][(0,0,0,6,3,5)][(0,0,0,1,0,0)]
LD_EMBRYO [(0,0)][(1,1,2,0,0,0)][(0,0,0,0,0,0)]
LP_LARVA_PUPA [(0,0)][(0,0,0,0,0,0)][(0,0,0,0,0,0)]
RH_RIKEN_HEAD [(0,0)][(0,0,0,0,0,0)][(0,1,9,55,2,0)]
HL_HEAD [(0,0)][(0,0,0,0,0,0)][(0,0,0,0,0,0)]
GH_HEAD [(0,0)][(0,0,2,0,0,0)][(0,0,0,0,0,1)]
GM_OVARY [(0,0)][(0,0,0,0,0,0)][(0,0,0,0,0,0)]
AT_TESTES [(0,0)][(0,0,0,0,0,0)][(0,0,0,0,0,0)]
UT_TESTES [(0,0)][(0,0,0,0,0,0)][(0,0,0,0,0,0)]
bs_TESTES [(0,1)][(0,0,0,0,0,0)][(0,0,0,0,0,0)]
SD_SCHNEIDER_CELLS [(0,0)][(0,0,0,0,0,0)][(1,0,0,0,0,0)]
EN_MBN2 [(0,0)][(0,0,0,0,0,0)][(0,0,0,0,0,0)]
EC_FAT_BODY [(0,0)][(0,0,0,0,0,0)][(0,0,0,0,0,0)]
OTHERS [(2,0)][(0,0,0,0,0,0)][(0,0,0,0,0,0)]
********************
Identified_TSS [(4915492)][(4928391)]
Corresponding_TSS_frequencies [(6)][(56)]
RE_RIKEN_EMBRYO [(6)][(1)]
LD_EMBRYO [(0)][(0)]
LP_LARVA_PUPA [(0)][(0)]
RH_RIKEN_HEAD [(0)][(55)]
HL_HEAD [(0)][(0)]
GH_HEAD [(0)][(0)]
GM_OVARY [(0)][(0)]
AT_TESTES [(0)][(0)]
UT_TESTES [(0)][(0)]
bs_TESTES [(0)][(0)]
SD_SCHNEIDER_CELLS [(0)][(0)]
EN_MBN2 [(0)][(0)]
EC_FAT_BODY [(0)][(0)]
OTHERS [(0)][(0)]


Gene CG12789
Chromosome 2L
Transcription_Orientation -
Transcript_Isoform_Coordinates 7447545 7445629 CG12789-PB
                               7447647 7445629 CG12789-PA
Tags_clustered_by_gap_distance [(7446433)][(7446551,7446628)][(7447567)][(7451165)]
Corresponding_frequencies_of_gap_distance_clustering [(1)][(1,1)][(1)][(3)]
Tags_clustered_by_gap_distance_and_standard_deviation [(7446433)][(7446551)(7446628)][(7447567)][(7451165)]
Corresponding_frequencies_of_gap_distance_and_standard_deviation_clustering [(1)][(1)(1)][(1)][(3)]
********************
Tags_after_all_clustering_criterion_removal [(7451165)]
Corresponding_frequencies_after_all_clustering_criterion_removal [(3)]
RE_RIKEN_EMBRYO [(0)]
LD_EMBRYO [(0)]
LP_LARVA_PUPA [(0)]
RH_RIKEN_HEAD [(3)]
HL_HEAD [(0)]
GH_HEAD [(0)]
GM_OVARY [(0)]
AT_TESTES [(0)]
UT_TESTES [(0)]
bs_TESTES [(0)]
SD_SCHNEIDER_CELLS [(0)]
EN_MBN2 [(0)]
EC_FAT_BODY [(0)]
OTHERS [(0)]
********************
Identified_TSS [(7451165)]
Corresponding_TSS_frequencies [(3)]
RE_RIKEN_EMBRYO [(0)]
LD_EMBRYO [(0)]
LP_LARVA_PUPA [(0)]
RH_RIKEN_HEAD [(3)]
HL_HEAD [(0)]
GH_HEAD [(0)]
GM_OVARY [(0)]
AT_TESTES [(0)]
UT_TESTES [(0)]
bs_TESTES [(0)]
SD_SCHNEIDER_CELLS [(0)]
EN_MBN2 [(0)]
EC_FAT_BODY [(0)]
OTHERS [(0)]


Gene CG12795
Chromosome 2L
Transcription_Orientation +
Transcript_Isoform_Coordinates 3452617 3453305 CG12795-PA
Tags_clustered_by_gap_distance [(3452451,3452488,3452502,3452504,3452506,3452508,3452541,3452574)]
Corresponding_frequencies_of_gap_distance_clustering [(1,2,2,1,1,1,1,1)]
Tags_clustered_by_gap_distance_and_standard_deviation [(3452451)(3452488,3452502,3452504,3452506,3452508)(3452541)(3452574)]
Corresponding_frequencies_of_gap_distance_and_standard_deviation_clustering [(1)(2,2,1,1,1)(1)(1)]
********************
Tags_after_all_clustering_criterion_removal [(3452488,3452502,3452504,3452506,3452508)]
Corresponding_frequencies_after_all_clustering_criterion_removal [(2,2,1,1,1)]
RE_RIKEN_EMBRYO [(0,0,0,0,0)]
LD_EMBRYO [(0,0,1,0,0)]
LP_LARVA_PUPA [(0,0,0,0,0)]
RH_RIKEN_HEAD [(0,0,0,0,0)]
HL_HEAD [(0,0,0,0,0)]
GH_HEAD [(2,0,0,0,0)]
GM_OVARY [(0,0,0,0,0)]
AT_TESTES [(0,0,0,0,0)]
UT_TESTES [(0,0,0,0,0)]
bs_TESTES [(0,0,0,0,0)]
SD_SCHNEIDER_CELLS [(0,0,0,0,1)]
EN_MBN2 [(0,0,0,0,0)]
EC_FAT_BODY [(0,0,0,0,0)]
OTHERS [(0,2,0,1,0)]
********************
Identified_TSS [(none)]
Corresponding_TSS_frequencies [(none)]
RE_RIKEN_EMBRYO [(none)]
LD_EMBRYO [(none)]
LP_LARVA_PUPA [(none)]
RH_RIKEN_HEAD [(none)]
HL_HEAD [(none)]
GH_HEAD [(none)]
GM_OVARY [(none)]
AT_TESTES [(none)]
UT_TESTES [(none)]
bs_TESTES [(none)]
SD_SCHNEIDER_CELLS [(none)]
EN_MBN2 [(none)]
EC_FAT_BODY [(none)]
OTHERS [(none)]


Gene CG13077
Chromosome 2L
Transcription_Orientation +
Transcript_Isoform_Coordinates 19562065 19563225 CG13077-PA
Tags_clustered_by_gap_distance [(19561791)][(19562092)][(19562338)]
Corresponding_frequencies_of_gap_distance_clustering [(1)][(2)][(2)]
Tags_clustered_by_gap_distance_and_standard_deviation [(19561791)][(19562092)][(19562338)]
Corresponding_frequencies_of_gap_distance_and_standard_deviation_clustering [(1)][(2)][(2)]
********************
Tags_after_all_clustering_criterion_removal [(none)]
Corresponding_frequencies_after_all_clustering_criterion_removal [(none)]
RE_RIKEN_EMBRYO [(none)]
LD_EMBRYO [(none)]
LP_LARVA_PUPA [(none)]
RH_RIKEN_HEAD [(none)]
HL_HEAD [(none)]
GH_HEAD [(none)]
GM_OVARY [(none)]
AT_TESTES [(none)]
UT_TESTES [(none)]
bs_TESTES [(none)]
SD_SCHNEIDER_CELLS [(none)]
EN_MBN2 [(none)]
EC_FAT_BODY [(none)]
OTHERS [(none)]
********************
Identified_TSS [(none)]
Corresponding_TSS_frequencies [(none)]
RE_RIKEN_EMBRYO [(none)]
LD_EMBRYO [(none)]
LP_LARVA_PUPA [(none)]
RH_RIKEN_HEAD [(none)]
HL_HEAD [(none)]
GH_HEAD [(none)]
GM_OVARY [(none)]
AT_TESTES [(none)]
UT_TESTES [(none)]
bs_TESTES [(none)]
SD_SCHNEIDER_CELLS [(none)]
EN_MBN2 [(none)]
EC_FAT_BODY [(none)]
OTHERS [(none)]


Gene CG13082
Chromosome 2L
Transcription_Orientation +
Transcript_Isoform_Coordinates 19534425 19535558 CG13082-PA
Tags_clustered_by_gap_distance [(19534358)]
Corresponding_frequencies_of_gap_distance_clustering [(1)]
Tags_clustered_by_gap_distance_and_standard_deviation [(19534358)]
Corresponding_frequencies_of_gap_distance_and_standard_deviation_clustering [(1)]
********************
Tags_after_all_clustering_criterion_removal [(none)]
Corresponding_frequencies_after_all_clustering_criterion_removal [(none)]
RE_RIKEN_EMBRYO [(none)]
LD_EMBRYO [(none)]
LP_LARVA_PUPA [(none)]
RH_RIKEN_HEAD [(none)]
HL_HEAD [(none)]
GH_HEAD [(none)]
GM_OVARY [(none)]
AT_TESTES [(none)]
UT_TESTES [(none)]
bs_TESTES [(none)]
SD_SCHNEIDER_CELLS [(none)]
EN_MBN2 [(none)]
EC_FAT_BODY [(none)]
OTHERS [(none)]
********************
Identified_TSS [(none)]
Corresponding_TSS_frequencies [(none)]
RE_RIKEN_EMBRYO [(none)]
LD_EMBRYO [(none)]
LP_LARVA_PUPA [(none)]
RH_RIKEN_HEAD [(none)]
HL_HEAD [(none)]
GH_HEAD [(none)]
GM_OVARY [(none)]
AT_TESTES [(none)]
UT_TESTES [(none)]
bs_TESTES [(none)]
SD_SCHNEIDER_CELLS [(none)]
EN_MBN2 [(none)]
EC_FAT_BODY [(none)]
OTHERS [(none)]


Gene CG13085
Chromosome 2L
Transcription_Orientation +
Transcript_Isoform_Coordinates 19425337 19426059 CG13085-PA
Tags_clustered_by_gap_distance [(19422251)]
Corresponding_frequencies_of_gap_distance_clustering [(1)]
Tags_clustered_by_gap_distance_and_standard_deviation [(19422251)]
Corresponding_frequencies_of_gap_distance_and_standard_deviation_clustering [(1)]
********************
Tags_after_all_clustering_criterion_removal [(none)]
Corresponding_frequencies_after_all_clustering_criterion_removal [(none)]
RE_RIKEN_EMBRYO [(none)]
LD_EMBRYO [(none)]
LP_LARVA_PUPA [(none)]
RH_RIKEN_HEAD [(none)]
HL_HEAD [(none)]
GH_HEAD [(none)]
GM_OVARY [(none)]
AT_TESTES [(none)]
UT_TESTES [(none)]
bs_TESTES [(none)]
SD_SCHNEIDER_CELLS [(none)]
EN_MBN2 [(none)]
EC_FAT_BODY [(none)]
OTHERS [(none)]
********************
Identified_TSS [(none)]
Corresponding_TSS_frequencies [(none)]
RE_RIKEN_EMBRYO [(none)]
LD_EMBRYO [(none)]
LP_LARVA_PUPA [(none)]
RH_RIKEN_HEAD [(none)]
HL_HEAD [(none)]
GH_HEAD [(none)]
GM_OVARY [(none)]
AT_TESTES [(none)]
UT_TESTES [(none)]
bs_TESTES [(none)]
SD_SCHNEIDER_CELLS [(none)]
EN_MBN2 [(none)]
EC_FAT_BODY [(none)]
OTHERS [(none)]


Gene CG13088
Chromosome 2L
Transcription_Orientation +
Transcript_Isoform_Coordinates 8489031 8490348 CG13088-PA
Tags_clustered_by_gap_distance [(8488992,8489002,8489006,8489007,8489053)][(8489877,8489977)]
Corresponding_frequencies_of_gap_distance_clustering [(1,3,1,1,1)][(1,1)]
Tags_clustered_by_gap_distance_and_standard_deviation [(8488992,8489002,8489006,8489007)(8489053)][(8489877)(8489977)]
Corresponding_frequencies_of_gap_distance_and_standard_deviation_clustering [(1,3,1,1)(1)][(1)(1)]
********************
Tags_after_all_clustering_criterion_removal [(8488992,8489002,8489006,8489007)]
Corresponding_frequencies_after_all_clustering_criterion_removal [(1,3,1,1)]
RE_RIKEN_EMBRYO [(0,0,0,0)]
LD_EMBRYO [(0,0,0,0)]
LP_LARVA_PUPA [(0,0,0,0)]
RH_RIKEN_HEAD [(0,0,0,0)]
HL_HEAD [(0,0,0,0)]
GH_HEAD [(0,0,0,0)]
GM_OVARY [(0,0,0,0)]
AT_TESTES [(1,3,1,1)]
UT_TESTES [(0,0,0,0)]
bs_TESTES [(0,0,0,0)]
SD_SCHNEIDER_CELLS [(0,0,0,0)]
EN_MBN2 [(0,0,0,0)]
EC_FAT_BODY [(0,0,0,0)]
OTHERS [(0,0,0,0)]
********************
Identified_TSS [(none)]
Corresponding_TSS_frequencies [(none)]
RE_RIKEN_EMBRYO [(none)]
LD_EMBRYO [(none)]
LP_LARVA_PUPA [(none)]
RH_RIKEN_HEAD [(none)]
HL_HEAD [(none)]
GH_HEAD [(none)]
GM_OVARY [(none)]
AT_TESTES [(none)]
UT_TESTES [(none)]
bs_TESTES [(none)]
SD_SCHNEIDER_CELLS [(none)]
EN_MBN2 [(none)]
EC_FAT_BODY [(none)]
OTHERS [(none)]


Gene CG13089
Chromosome 2L
Transcription_Orientation +
Transcript_Isoform_Coordinates 8515153 8516615 CG13089-PA
Tags_clustered_by_gap_distance [(8515098,8515112,8515116,8515126,8515158)][(8516279)]
Corresponding_frequencies_of_gap_distance_clustering [(1,1,1,1,1)][(1)]
Tags_clustered_by_gap_distance_and_standard_deviation [(8515098)(8515112,8515116,8515126)(8515158)][(8516279)]
Corresponding_frequencies_of_gap_distance_and_standard_deviation_clustering [(1)(1,1,1)(1)][(1)]
********************
Tags_after_all_clustering_criterion_removal [(8515112,8515116,8515126)]
Corresponding_frequencies_after_all_clustering_criterion_removal [(1,1,1)]
RE_RIKEN_EMBRYO [(1,0,0)]
LD_EMBRYO [(0,1,0)]
LP_LARVA_PUPA [(0,0,0)]
RH_RIKEN_HEAD [(0,0,0)]
HL_HEAD [(0,0,0)]
GH_HEAD [(0,0,0)]
GM_OVARY [(0,0,1)]
AT_TESTES [(0,0,0)]
UT_TESTES [(0,0,0)]
bs_TESTES [(0,0,0)]
SD_SCHNEIDER_CELLS [(0,0,0)]
EN_MBN2 [(0,0,0)]
EC_FAT_BODY [(0,0,0)]
OTHERS [(0,0,0)]
********************
Identified_TSS [(none)]
Corresponding_TSS_frequencies [(none)]
RE_RIKEN_EMBRYO [(none)]
LD_EMBRYO [(none)]
LP_LARVA_PUPA [(none)]
RH_RIKEN_HEAD [(none)]
HL_HEAD [(none)]
GH_HEAD [(none)]
GM_OVARY [(none)]
AT_TESTES [(none)]
UT_TESTES [(none)]
bs_TESTES [(none)]
SD_SCHNEIDER_CELLS [(none)]
EN_MBN2 [(none)]
EC_FAT_BODY [(none)]
OTHERS [(none)]


Gene CG13090
Chromosome 2L
Transcription_Orientation +
Transcript_Isoform_Coordinates 8517667 8519028 CG13090-PA
Tags_clustered_by_gap_distance [(8517446)][(8517552)]
Corresponding_frequencies_of_gap_distance_clustering [(1)][(1)]
Tags_clustered_by_gap_distance_and_standard_deviation [(8517446)][(8517552)]
Corresponding_frequencies_of_gap_distance_and_standard_deviation_clustering [(1)][(1)]
********************
Tags_after_all_clustering_criterion_removal [(none)]
Corresponding_frequencies_after_all_clustering_criterion_removal [(none)]
RE_RIKEN_EMBRYO [(none)]
LD_EMBRYO [(none)]
LP_LARVA_PUPA [(none)]
RH_RIKEN_HEAD [(none)]
HL_HEAD [(none)]
GH_HEAD [(none)]
GM_OVARY [(none)]
AT_TESTES [(none)]
UT_TESTES [(none)]
bs_TESTES [(none)]
SD_SCHNEIDER_CELLS [(none)]
EN_MBN2 [(none)]
EC_FAT_BODY [(none)]
OTHERS [(none)]
********************
Identified_TSS [(none)]
Corresponding_TSS_frequencies [(none)]
RE_RIKEN_EMBRYO [(none)]
LD_EMBRYO [(none)]
LP_LARVA_PUPA [(none)]
RH_RIKEN_HEAD [(none)]
HL_HEAD [(none)]
GH_HEAD [(none)]
GM_OVARY [(none)]
AT_TESTES [(none)]
UT_TESTES [(none)]
bs_TESTES [(none)]
SD_SCHNEIDER_CELLS [(none)]
EN_MBN2 [(none)]
EC_FAT_BODY [(none)]
OTHERS [(none)]


Gene CG13091
Chromosome 2L
Transcription_Orientation +
Transcript_Isoform_Coordinates 8519717 8521612 CG13091-PA
Tags_clustered_by_gap_distance [(8519690)]
Corresponding_frequencies_of_gap_distance_clustering [(1)]
Tags_clustered_by_gap_distance_and_standard_deviation [(8519690)]
Corresponding_frequencies_of_gap_distance_and_standard_deviation_clustering [(1)]
********************
Tags_after_all_clustering_criterion_removal [(none)]
Corresponding_frequencies_after_all_clustering_criterion_removal [(none)]
RE_RIKEN_EMBRYO [(none)]
LD_EMBRYO [(none)]
LP_LARVA_PUPA [(none)]
RH_RIKEN_HEAD [(none)]
HL_HEAD [(none)]
GH_HEAD [(none)]
GM_OVARY [(none)]
AT_TESTES [(none)]
UT_TESTES [(none)]
bs_TESTES [(none)]
SD_SCHNEIDER_CELLS [(none)]
EN_MBN2 [(none)]
EC_FAT_BODY [(none)]
OTHERS [(none)]
********************
Identified_TSS [(none)]
Corresponding_TSS_frequencies [(none)]
RE_RIKEN_EMBRYO [(none)]
LD_EMBRYO [(none)]
LP_LARVA_PUPA [(none)]
RH_RIKEN_HEAD [(none)]
HL_HEAD [(none)]
GH_HEAD [(none)]
GM_OVARY [(none)]
AT_TESTES [(none)]
UT_TESTES [(none)]
bs_TESTES [(none)]
SD_SCHNEIDER_CELLS [(none)]
EN_MBN2 [(none)]
EC_FAT_BODY [(none)]
OTHERS [(none)]


Gene CG13094
Chromosome 2L
Transcription_Orientation -
Transcript_Isoform_Coordinates 8493835 8492667 CG13094-PA:CG13094-PC
Tags_clustered_by_gap_distance [(8503976)][(8506845)]
Corresponding_frequencies_of_gap_distance_clustering [(1)][(10)]
Tags_clustered_by_gap_distance_and_standard_deviation [(8503976)][(8506845)]
Corresponding_frequencies_of_gap_distance_and_standard_deviation_clustering [(1)][(10)]
********************
Tags_after_all_clustering_criterion_removal [(8506845)]
Corresponding_frequencies_after_all_clustering_criterion_removal [(10)]
RE_RIKEN_EMBRYO [(2)]
LD_EMBRYO [(0)]
LP_LARVA_PUPA [(0)]
RH_RIKEN_HEAD [(8)]
HL_HEAD [(0)]
GH_HEAD [(0)]
GM_OVARY [(0)]
AT_TESTES [(0)]
UT_TESTES [(0)]
bs_TESTES [(0)]
SD_SCHNEIDER_CELLS [(0)]
EN_MBN2 [(0)]
EC_FAT_BODY [(0)]
OTHERS [(0)]
********************
Identified_TSS [(8506845)]
Corresponding_TSS_frequencies [(10)]
RE_RIKEN_EMBRYO [(2)]
LD_EMBRYO [(0)]
LP_LARVA_PUPA [(0)]
RH_RIKEN_HEAD [(8)]
HL_HEAD [(0)]
GH_HEAD [(0)]
GM_OVARY [(0)]
AT_TESTES [(0)]
UT_TESTES [(0)]
bs_TESTES [(0)]
SD_SCHNEIDER_CELLS [(0)]
EN_MBN2 [(0)]
EC_FAT_BODY [(0)]
OTHERS [(0)]


Gene CG13095
Chromosome 2L
Transcription_Orientation -
Transcript_Isoform_Coordinates 8496268 8495150 CG13095-PA
Tags_clustered_by_gap_distance [(8496289)]
Corresponding_frequencies_of_gap_distance_clustering [(1)]
Tags_clustered_by_gap_distance_and_standard_deviation [(8496289)]
Corresponding_frequencies_of_gap_distance_and_standard_deviation_clustering [(1)]
********************
Tags_after_all_clustering_criterion_removal [(none)]
Corresponding_frequencies_after_all_clustering_criterion_removal [(none)]
RE_RIKEN_EMBRYO [(none)]
LD_EMBRYO [(none)]
LP_LARVA_PUPA [(none)]
RH_RIKEN_HEAD [(none)]
HL_HEAD [(none)]
GH_HEAD [(none)]
GM_OVARY [(none)]
AT_TESTES [(none)]
UT_TESTES [(none)]
bs_TESTES [(none)]
SD_SCHNEIDER_CELLS [(none)]
EN_MBN2 [(none)]
EC_FAT_BODY [(none)]
OTHERS [(none)]
********************
Identified_TSS [(none)]
Corresponding_TSS_frequencies [(none)]
RE_RIKEN_EMBRYO [(none)]
LD_EMBRYO [(none)]
LP_LARVA_PUPA [(none)]
RH_RIKEN_HEAD [(none)]
HL_HEAD [(none)]
GH_HEAD [(none)]
GM_OVARY [(none)]
AT_TESTES [(none)]
UT_TESTES [(none)]
bs_TESTES [(none)]
SD_SCHNEIDER_CELLS [(none)]
EN_MBN2 [(none)]
EC_FAT_BODY [(none)]
OTHERS [(none)]


Gene CG13096
Chromosome 2L
Transcription_Orientation -
Transcript_Isoform_Coordinates 8511768 8509375 CG13096-PA
Tags_clustered_by_gap_distance [(8510643)][(8510991)][(8511317)][(8511835)]
Corresponding_frequencies_of_gap_distance_clustering [(1)][(1)][(1)][(1)]
Tags_clustered_by_gap_distance_and_standard_deviation [(8510643)][(8510991)][(8511317)][(8511835)]
Corresponding_frequencies_of_gap_distance_and_standard_deviation_clustering [(1)][(1)][(1)][(1)]
********************
Tags_after_all_clustering_criterion_removal [(none)]
Corresponding_frequencies_after_all_clustering_criterion_removal [(none)]
RE_RIKEN_EMBRYO [(none)]
LD_EMBRYO [(none)]
LP_LARVA_PUPA [(none)]
RH_RIKEN_HEAD [(none)]
HL_HEAD [(none)]
GH_HEAD [(none)]
GM_OVARY [(none)]
AT_TESTES [(none)]
UT_TESTES [(none)]
bs_TESTES [(none)]
SD_SCHNEIDER_CELLS [(none)]
EN_MBN2 [(none)]
EC_FAT_BODY [(none)]
OTHERS [(none)]
********************
Identified_TSS [(none)]
Corresponding_TSS_frequencies [(none)]
RE_RIKEN_EMBRYO [(none)]
LD_EMBRYO [(none)]
LP_LARVA_PUPA [(none)]
RH_RIKEN_HEAD [(none)]
HL_HEAD [(none)]
GH_HEAD [(none)]
GM_OVARY [(none)]
AT_TESTES [(none)]
UT_TESTES [(none)]
bs_TESTES [(none)]
SD_SCHNEIDER_CELLS [(none)]
EN_MBN2 [(none)]
EC_FAT_BODY [(none)]
OTHERS [(none)]


Gene CG13097
Chromosome 2L
Transcription_Orientation -
Transcript_Isoform_Coordinates 8514754 8512593 CG13097-PA
Tags_clustered_by_gap_distance [(8514781,8514801,8514802,8514807,8514810,8514815,8514817,8514818,8514831,8514834,8514837,8514838,8514840,8514864)]
Corresponding_frequencies_of_gap_distance_clustering [(1,2,1,1,2,1,1,1,3,4,2,2,1,3)]
Tags_clustered_by_gap_distance_and_standard_deviation [(8514781)(8514801,8514802,8514807,8514810,8514815,8514817,8514818)(8514831,8514834,8514837,8514838,8514840)(8514864)]
Corresponding_frequencies_of_gap_distance_and_standard_deviation_clustering [(1)(2,1,1,2,1,1,1)(3,4,2,2,1)(3)]
********************
Tags_after_all_clustering_criterion_removal [(8514801,8514802,8514807,8514810,8514815,8514817,8514818)(8514831,8514834,8514837,8514838,8514840)(8514864)]
Corresponding_frequencies_after_all_clustering_criterion_removal [(2,1,1,2,1,1,1)(3,4,2,2,1)(3)]
RE_RIKEN_EMBRYO [(0,1,0,0,0,0,0)(3,4,0,2,0)(3)]
LD_EMBRYO [(2,0,1,1,0,0,0)(0,0,0,0,0)(0)]
LP_LARVA_PUPA [(0,0,0,0,0,0,0)(0,0,0,0,0)(0)]
RH_RIKEN_HEAD [(0,0,0,0,0,0,0)(0,0,0,0,0)(0)]
HL_HEAD [(0,0,0,0,0,0,0)(0,0,0,0,0)(0)]
GH_HEAD [(0,0,0,0,0,0,0)(0,0,0,0,0)(0)]
GM_OVARY [(0,0,0,0,0,0,1)(0,0,0,0,0)(0)]
AT_TESTES [(0,0,0,0,0,0,0)(0,0,0,0,0)(0)]
UT_TESTES [(0,0,0,0,0,0,0)(0,0,0,0,0)(0)]
bs_TESTES [(0,0,0,0,0,0,0)(0,0,0,0,0)(0)]
SD_SCHNEIDER_CELLS [(0,0,0,0,1,1,0)(0,0,1,0,1)(0)]
EN_MBN2 [(0,0,0,1,0,0,0)(0,0,0,0,0)(0)]
EC_FAT_BODY [(0,0,0,0,0,0,0)(0,0,0,0,0)(0)]
OTHERS [(0,0,0,0,0,0,0)(0,0,1,0,0)(0)]
********************
Identified_TSS [(8514834)(8514864)]
Corresponding_TSS_frequencies [(4)(3)]
RE_RIKEN_EMBRYO [(4)(3)]
LD_EMBRYO [(0)(0)]
LP_LARVA_PUPA [(0)(0)]
RH_RIKEN_HEAD [(0)(0)]
HL_HEAD [(0)(0)]
GH_HEAD [(0)(0)]
GM_OVARY [(0)(0)]
AT_TESTES [(0)(0)]
UT_TESTES [(0)(0)]
bs_TESTES [(0)(0)]
SD_SCHNEIDER_CELLS [(0)(0)]
EN_MBN2 [(0)(0)]
EC_FAT_BODY [(0)(0)]
OTHERS [(0)(0)]


Gene CG13101
Chromosome 2L
Transcription_Orientation -
Transcript_Isoform_Coordinates 8980158 8978042 CG13101-PA:CG13101-PB
Tags_clustered_by_gap_distance [(8984848,8984869,8984870)]
Corresponding_frequencies_of_gap_distance_clustering [(1,3,3)]
Tags_clustered_by_gap_distance_and_standard_deviation [(8984848,8984869,8984870)]
Corresponding_frequencies_of_gap_distance_and_standard_deviation_clustering [(1,3,3)]
********************
Tags_after_all_clustering_criterion_removal [(8984848,8984869,8984870)]
Corresponding_frequencies_after_all_clustering_criterion_removal [(1,3,3)]
RE_RIKEN_EMBRYO [(0,3,3)]
LD_EMBRYO [(1,0,0)]
LP_LARVA_PUPA [(0,0,0)]
RH_RIKEN_HEAD [(0,0,0)]
HL_HEAD [(0,0,0)]
GH_HEAD [(0,0,0)]
GM_OVARY [(0,0,0)]
AT_TESTES [(0,0,0)]
UT_TESTES [(0,0,0)]
bs_TESTES [(0,0,0)]
SD_SCHNEIDER_CELLS [(0,0,0)]
EN_MBN2 [(0,0,0)]
EC_FAT_BODY [(0,0,0)]
OTHERS [(0,0,0)]
********************
Identified_TSS [(8984870)]
Corresponding_TSS_frequencies [(3)]
RE_RIKEN_EMBRYO [(3)]
LD_EMBRYO [(0)]
LP_LARVA_PUPA [(0)]
RH_RIKEN_HEAD [(0)]
HL_HEAD [(0)]
GH_HEAD [(0)]
GM_OVARY [(0)]
AT_TESTES [(0)]
UT_TESTES [(0)]
bs_TESTES [(0)]
SD_SCHNEIDER_CELLS [(0)]
EN_MBN2 [(0)]
EC_FAT_BODY [(0)]
OTHERS [(0)]


Gene CG13102
Chromosome 2L
Transcription_Orientation +
Transcript_Isoform_Coordinates 9012264 9012843 CG13102-PA
Tags_clustered_by_gap_distance [(9012193)]
Corresponding_frequencies_of_gap_distance_clustering [(2)]
Tags_clustered_by_gap_distance_and_standard_deviation [(9012193)]
Corresponding_frequencies_of_gap_distance_and_standard_deviation_clustering [(2)]
********************
Tags_after_all_clustering_criterion_removal [(none)]
Corresponding_frequencies_after_all_clustering_criterion_removal [(none)]
RE_RIKEN_EMBRYO [(none)]
LD_EMBRYO [(none)]
LP_LARVA_PUPA [(none)]
RH_RIKEN_HEAD [(none)]
HL_HEAD [(none)]
GH_HEAD [(none)]
GM_OVARY [(none)]
AT_TESTES [(none)]
UT_TESTES [(none)]
bs_TESTES [(none)]
SD_SCHNEIDER_CELLS [(none)]
EN_MBN2 [(none)]
EC_FAT_BODY [(none)]
OTHERS [(none)]
********************
Identified_TSS [(none)]
Corresponding_TSS_frequencies [(none)]
RE_RIKEN_EMBRYO [(none)]
LD_EMBRYO [(none)]
LP_LARVA_PUPA [(none)]
RH_RIKEN_HEAD [(none)]
HL_HEAD [(none)]
GH_HEAD [(none)]
GM_OVARY [(none)]
AT_TESTES [(none)]
UT_TESTES [(none)]
bs_TESTES [(none)]
SD_SCHNEIDER_CELLS [(none)]
EN_MBN2 [(none)]
EC_FAT_BODY [(none)]
OTHERS [(none)]


Gene CG13108
Chromosome 2L
Transcription_Orientation +
Transcript_Isoform_Coordinates 9164348 9165220 CG13108-PA
Tags_clustered_by_gap_distance [(9164235)][(9164722)]
Corresponding_frequencies_of_gap_distance_clustering [(1)][(1)]
Tags_clustered_by_gap_distance_and_standard_deviation [(9164235)][(9164722)]
Corresponding_frequencies_of_gap_distance_and_standard_deviation_clustering [(1)][(1)]
********************
Tags_after_all_clustering_criterion_removal [(none)]
Corresponding_frequencies_after_all_clustering_criterion_removal [(none)]
RE_RIKEN_EMBRYO [(none)]
LD_EMBRYO [(none)]
LP_LARVA_PUPA [(none)]
RH_RIKEN_HEAD [(none)]
HL_HEAD [(none)]
GH_HEAD [(none)]
GM_OVARY [(none)]
AT_TESTES [(none)]
UT_TESTES [(none)]
bs_TESTES [(none)]
SD_SCHNEIDER_CELLS [(none)]
EN_MBN2 [(none)]
EC_FAT_BODY [(none)]
OTHERS [(none)]
********************
Identified_TSS [(none)]
Corresponding_TSS_frequencies [(none)]
RE_RIKEN_EMBRYO [(none)]
LD_EMBRYO [(none)]
LP_LARVA_PUPA [(none)]
RH_RIKEN_HEAD [(none)]
HL_HEAD [(none)]
GH_HEAD [(none)]
GM_OVARY [(none)]
AT_TESTES [(none)]
UT_TESTES [(none)]
bs_TESTES [(none)]
SD_SCHNEIDER_CELLS [(none)]
EN_MBN2 [(none)]
EC_FAT_BODY [(none)]
OTHERS [(none)]


Gene CG13109
Chromosome 2L
Transcription_Orientation +
Transcript_Isoform_Coordinates 9191785 9245808 CG13109-PA
Tags_clustered_by_gap_distance [(9191612)][(9241517)][(9244337)][(9245565)]
Corresponding_frequencies_of_gap_distance_clustering [(1)][(1)][(1)][(1)]
Tags_clustered_by_gap_distance_and_standard_deviation [(9191612)][(9241517)][(9244337)][(9245565)]
Corresponding_frequencies_of_gap_distance_and_standard_deviation_clustering [(1)][(1)][(1)][(1)]
********************
Tags_after_all_clustering_criterion_removal [(none)]
Corresponding_frequencies_after_all_clustering_criterion_removal [(none)]
RE_RIKEN_EMBRYO [(none)]
LD_EMBRYO [(none)]
LP_LARVA_PUPA [(none)]
RH_RIKEN_HEAD [(none)]
HL_HEAD [(none)]
GH_HEAD [(none)]
GM_OVARY [(none)]
AT_TESTES [(none)]
UT_TESTES [(none)]
bs_TESTES [(none)]
SD_SCHNEIDER_CELLS [(none)]
EN_MBN2 [(none)]
EC_FAT_BODY [(none)]
OTHERS [(none)]
********************
Identified_TSS [(none)]
Corresponding_TSS_frequencies [(none)]
RE_RIKEN_EMBRYO [(none)]
LD_EMBRYO [(none)]
LP_LARVA_PUPA [(none)]
RH_RIKEN_HEAD [(none)]
HL_HEAD [(none)]
GH_HEAD [(none)]
GM_OVARY [(none)]
AT_TESTES [(none)]
UT_TESTES [(none)]
bs_TESTES [(none)]
SD_SCHNEIDER_CELLS [(none)]
EN_MBN2 [(none)]
EC_FAT_BODY [(none)]
OTHERS [(none)]


Gene CG13123
Chromosome 2L
Transcription_Orientation -
Transcript_Isoform_Coordinates 9793006 9791982 CG13123-PA
Tags_clustered_by_gap_distance [(9793097)]
Corresponding_frequencies_of_gap_distance_clustering [(2)]
Tags_clustered_by_gap_distance_and_standard_deviation [(9793097)]
Corresponding_frequencies_of_gap_distance_and_standard_deviation_clustering [(2)]
********************
Tags_after_all_clustering_criterion_removal [(none)]
Corresponding_frequencies_after_all_clustering_criterion_removal [(none)]
RE_RIKEN_EMBRYO [(none)]
LD_EMBRYO [(none)]
LP_LARVA_PUPA [(none)]
RH_RIKEN_HEAD [(none)]
HL_HEAD [(none)]
GH_HEAD [(none)]
GM_OVARY [(none)]
AT_TESTES [(none)]
UT_TESTES [(none)]
bs_TESTES [(none)]
SD_SCHNEIDER_CELLS [(none)]
EN_MBN2 [(none)]
EC_FAT_BODY [(none)]
OTHERS [(none)]
********************
Identified_TSS [(none)]
Corresponding_TSS_frequencies [(none)]
RE_RIKEN_EMBRYO [(none)]
LD_EMBRYO [(none)]
LP_LARVA_PUPA [(none)]
RH_RIKEN_HEAD [(none)]
HL_HEAD [(none)]
GH_HEAD [(none)]
GM_OVARY [(none)]
AT_TESTES [(none)]
UT_TESTES [(none)]
bs_TESTES [(none)]
SD_SCHNEIDER_CELLS [(none)]
EN_MBN2 [(none)]
EC_FAT_BODY [(none)]
OTHERS [(none)]


Gene CG13124
Chromosome 2L
Transcription_Orientation -
Transcript_Isoform_Coordinates 9906173 9903717 CG13124-PB:CG13124-PA
Tags_clustered_by_gap_distance [(9904404,9904427)][(9905067)][(9906332)][(9907100)][(9907203)][(9907681)][(9908597,9908605,9908608,9908613,9908632,9908633,9908649)]
Corresponding_frequencies_of_gap_distance_clustering [(1,1)][(1)][(1)][(1)][(1)][(1)][(1,1,1,1,1,8,1)]
Tags_clustered_by_gap_distance_and_standard_deviation [(9904404)(9904427)][(9905067)][(9906332)][(9907100)][(9907203)][(9907681)][(9908597,9908605,9908608,9908613)(9908632,9908633,9908649)]
Corresponding_frequencies_of_gap_distance_and_standard_deviation_clustering [(1)(1)][(1)][(1)][(1)][(1)][(1)][(1,1,1,1)(1,8,1)]
********************
Tags_after_all_clustering_criterion_removal [(9908597,9908605,9908608,9908613)(9908632,9908633,9908649)]
Corresponding_frequencies_after_all_clustering_criterion_removal [(1,1,1,1)(1,8,1)]
RE_RIKEN_EMBRYO [(0,0,0,0)(1,4,0)]
LD_EMBRYO [(0,0,0,0)(0,0,0)]
LP_LARVA_PUPA [(1,1,0,0)(0,0,0)]
RH_RIKEN_HEAD [(0,0,0,0)(0,3,0)]
HL_HEAD [(0,0,0,0)(0,0,0)]
GH_HEAD [(0,0,1,0)(0,0,0)]
GM_OVARY [(0,0,0,0)(0,0,0)]
AT_TESTES [(0,0,0,0)(0,0,0)]
UT_TESTES [(0,0,0,0)(0,0,0)]
bs_TESTES [(0,0,0,0)(0,0,0)]
SD_SCHNEIDER_CELLS [(0,0,0,1)(0,0,0)]
EN_MBN2 [(0,0,0,0)(0,0,0)]
EC_FAT_BODY [(0,0,0,0)(0,0,0)]
OTHERS [(0,0,0,0)(0,1,1)]
********************
Identified_TSS [(9908633)]
Corresponding_TSS_frequencies [(8)]
RE_RIKEN_EMBRYO [(4)]
LD_EMBRYO [(0)]
LP_LARVA_PUPA [(0)]
RH_RIKEN_HEAD [(3)]
HL_HEAD [(0)]
GH_HEAD [(0)]
GM_OVARY [(0)]
AT_TESTES [(0)]
UT_TESTES [(0)]
bs_TESTES [(0)]
SD_SCHNEIDER_CELLS [(0)]
EN_MBN2 [(0)]
EC_FAT_BODY [(0)]
OTHERS [(1)]


Gene CG13125
Chromosome 2L
Transcription_Orientation -
Transcript_Isoform_Coordinates 9924860 9922794 CG13125-PA
                               9923848 9922794 CG13125-PB
Tags_clustered_by_gap_distance [(9924250)]
Corresponding_frequencies_of_gap_distance_clustering [(1)]
Tags_clustered_by_gap_distance_and_standard_deviation [(9924250)]
Corresponding_frequencies_of_gap_distance_and_standard_deviation_clustering [(1)]
********************
Tags_after_all_clustering_criterion_removal [(none)]
Corresponding_frequencies_after_all_clustering_criterion_removal [(none)]
RE_RIKEN_EMBRYO [(none)]
LD_EMBRYO [(none)]
LP_LARVA_PUPA [(none)]
RH_RIKEN_HEAD [(none)]
HL_HEAD [(none)]
GH_HEAD [(none)]
GM_OVARY [(none)]
AT_TESTES [(none)]
UT_TESTES [(none)]
bs_TESTES [(none)]
SD_SCHNEIDER_CELLS [(none)]
EN_MBN2 [(none)]
EC_FAT_BODY [(none)]
OTHERS [(none)]
********************
Identified_TSS [(none)]
Corresponding_TSS_frequencies [(none)]
RE_RIKEN_EMBRYO [(none)]
LD_EMBRYO [(none)]
LP_LARVA_PUPA [(none)]
RH_RIKEN_HEAD [(none)]
HL_HEAD [(none)]
GH_HEAD [(none)]
GM_OVARY [(none)]
AT_TESTES [(none)]
UT_TESTES [(none)]
bs_TESTES [(none)]
SD_SCHNEIDER_CELLS [(none)]
EN_MBN2 [(none)]
EC_FAT_BODY [(none)]
OTHERS [(none)]


Gene CG13126
Chromosome 2L
Transcription_Orientation -
Transcript_Isoform_Coordinates 9954093 9952581 CG13126-PA
Tags_clustered_by_gap_distance [(9953356)][(9954143)]
Corresponding_frequencies_of_gap_distance_clustering [(1)][(1)]
Tags_clustered_by_gap_distance_and_standard_deviation [(9953356)][(9954143)]
Corresponding_frequencies_of_gap_distance_and_standard_deviation_clustering [(1)][(1)]
********************
Tags_after_all_clustering_criterion_removal [(none)]
Corresponding_frequencies_after_all_clustering_criterion_removal [(none)]
RE_RIKEN_EMBRYO [(none)]
LD_EMBRYO [(none)]
LP_LARVA_PUPA [(none)]
RH_RIKEN_HEAD [(none)]
HL_HEAD [(none)]
GH_HEAD [(none)]
GM_OVARY [(none)]
AT_TESTES [(none)]
UT_TESTES [(none)]
bs_TESTES [(none)]
SD_SCHNEIDER_CELLS [(none)]
EN_MBN2 [(none)]
EC_FAT_BODY [(none)]
OTHERS [(none)]
********************
Identified_TSS [(none)]
Corresponding_TSS_frequencies [(none)]
RE_RIKEN_EMBRYO [(none)]
LD_EMBRYO [(none)]
LP_LARVA_PUPA [(none)]
RH_RIKEN_HEAD [(none)]
HL_HEAD [(none)]
GH_HEAD [(none)]
GM_OVARY [(none)]
AT_TESTES [(none)]
UT_TESTES [(none)]
bs_TESTES [(none)]
SD_SCHNEIDER_CELLS [(none)]
EN_MBN2 [(none)]
EC_FAT_BODY [(none)]
OTHERS [(none)]


Gene CG13130
Chromosome 2L
Transcription_Orientation -
Transcript_Isoform_Coordinates 9984048 9983698 CG13130-PA
Tags_clustered_by_gap_distance [(9984657,9984744)]
Corresponding_frequencies_of_gap_distance_clustering [(1,1)]
Tags_clustered_by_gap_distance_and_standard_deviation [(9984657)(9984744)]
Corresponding_frequencies_of_gap_distance_and_standard_deviation_clustering [(1)(1)]
********************
Tags_after_all_clustering_criterion_removal [(none)]
Corresponding_frequencies_after_all_clustering_criterion_removal [(none)]
RE_RIKEN_EMBRYO [(none)]
LD_EMBRYO [(none)]
LP_LARVA_PUPA [(none)]
RH_RIKEN_HEAD [(none)]
HL_HEAD [(none)]
GH_HEAD [(none)]
GM_OVARY [(none)]
AT_TESTES [(none)]
UT_TESTES [(none)]
bs_TESTES [(none)]
SD_SCHNEIDER_CELLS [(none)]
EN_MBN2 [(none)]
EC_FAT_BODY [(none)]
OTHERS [(none)]
********************
Identified_TSS [(none)]
Corresponding_TSS_frequencies [(none)]
RE_RIKEN_EMBRYO [(none)]
LD_EMBRYO [(none)]
LP_LARVA_PUPA [(none)]
RH_RIKEN_HEAD [(none)]
HL_HEAD [(none)]
GH_HEAD [(none)]
GM_OVARY [(none)]
AT_TESTES [(none)]
UT_TESTES [(none)]
bs_TESTES [(none)]
SD_SCHNEIDER_CELLS [(none)]
EN_MBN2 [(none)]
EC_FAT_BODY [(none)]
OTHERS [(none)]


Gene CG13131
Chromosome 2L
Transcription_Orientation -
Transcript_Isoform_Coordinates 10017331 10013271 CG13131-PA
Tags_clustered_by_gap_distance [(10017463)]
Corresponding_frequencies_of_gap_distance_clustering [(1)]
Tags_clustered_by_gap_distance_and_standard_deviation [(10017463)]
Corresponding_frequencies_of_gap_distance_and_standard_deviation_clustering [(1)]
********************
Tags_after_all_clustering_criterion_removal [(none)]
Corresponding_frequencies_after_all_clustering_criterion_removal [(none)]
RE_RIKEN_EMBRYO [(none)]
LD_EMBRYO [(none)]
LP_LARVA_PUPA [(none)]
RH_RIKEN_HEAD [(none)]
HL_HEAD [(none)]
GH_HEAD [(none)]
GM_OVARY [(none)]
AT_TESTES [(none)]
UT_TESTES [(none)]
bs_TESTES [(none)]
SD_SCHNEIDER_CELLS [(none)]
EN_MBN2 [(none)]
EC_FAT_BODY [(none)]
OTHERS [(none)]
********************
Identified_TSS [(none)]
Corresponding_TSS_frequencies [(none)]
RE_RIKEN_EMBRYO [(none)]
LD_EMBRYO [(none)]
LP_LARVA_PUPA [(none)]
RH_RIKEN_HEAD [(none)]
HL_HEAD [(none)]
GH_HEAD [(none)]
GM_OVARY [(none)]
AT_TESTES [(none)]
UT_TESTES [(none)]
bs_TESTES [(none)]
SD_SCHNEIDER_CELLS [(none)]
EN_MBN2 [(none)]
EC_FAT_BODY [(none)]
OTHERS [(none)]


Gene CG13139
Chromosome 2L
Transcription_Orientation +
Transcript_Isoform_Coordinates 10365118 10366149 CG13139-PA
Tags_clustered_by_gap_distance [(10364487,10364489)][(10365295)][(10365641)]
Corresponding_frequencies_of_gap_distance_clustering [(3,1)][(1)][(1)]
Tags_clustered_by_gap_distance_and_standard_deviation [(10364487,10364489)][(10365295)][(10365641)]
Corresponding_frequencies_of_gap_distance_and_standard_deviation_clustering [(3,1)][(1)][(1)]
********************
Tags_after_all_clustering_criterion_removal [(10364487,10364489)]
Corresponding_frequencies_after_all_clustering_criterion_removal [(3,1)]
RE_RIKEN_EMBRYO [(0,0)]
LD_EMBRYO [(0,0)]
LP_LARVA_PUPA [(0,0)]
RH_RIKEN_HEAD [(0,0)]
HL_HEAD [(0,0)]
GH_HEAD [(0,0)]
GM_OVARY [(0,0)]
AT_TESTES [(0,0)]
UT_TESTES [(0,0)]
bs_TESTES [(0,0)]
SD_SCHNEIDER_CELLS [(0,0)]
EN_MBN2 [(0,0)]
EC_FAT_BODY [(0,0)]
OTHERS [(3,1)]
********************
Identified_TSS [(10364487)]
Corresponding_TSS_frequencies [(3)]
RE_RIKEN_EMBRYO [(0)]
LD_EMBRYO [(0)]
LP_LARVA_PUPA [(0)]
RH_RIKEN_HEAD [(0)]
HL_HEAD [(0)]
GH_HEAD [(0)]
GM_OVARY [(0)]
AT_TESTES [(0)]
UT_TESTES [(0)]
bs_TESTES [(0)]
SD_SCHNEIDER_CELLS [(0)]
EN_MBN2 [(0)]
EC_FAT_BODY [(0)]
OTHERS [(3)]


Gene CG13140
Chromosome 2L
Transcription_Orientation +
Transcript_Isoform_Coordinates 10377322 10379170 CG13140-PA
Tags_clustered_by_gap_distance [(10376492)][(10376690)][(10377878)][(10378604,10378693)]
Corresponding_frequencies_of_gap_distance_clustering [(1)][(1)][(1)][(1,1)]
Tags_clustered_by_gap_distance_and_standard_deviation [(10376492)][(10376690)][(10377878)][(10378604)(10378693)]
Corresponding_frequencies_of_gap_distance_and_standard_deviation_clustering [(1)][(1)][(1)][(1)(1)]
********************
Tags_after_all_clustering_criterion_removal [(none)]
Corresponding_frequencies_after_all_clustering_criterion_removal [(none)]
RE_RIKEN_EMBRYO [(none)]
LD_EMBRYO [(none)]
LP_LARVA_PUPA [(none)]
RH_RIKEN_HEAD [(none)]
HL_HEAD [(none)]
GH_HEAD [(none)]
GM_OVARY [(none)]
AT_TESTES [(none)]
UT_TESTES [(none)]
bs_TESTES [(none)]
SD_SCHNEIDER_CELLS [(none)]
EN_MBN2 [(none)]
EC_FAT_BODY [(none)]
OTHERS [(none)]
********************
Identified_TSS [(none)]
Corresponding_TSS_frequencies [(none)]
RE_RIKEN_EMBRYO [(none)]
LD_EMBRYO [(none)]
LP_LARVA_PUPA [(none)]
RH_RIKEN_HEAD [(none)]
HL_HEAD [(none)]
GH_HEAD [(none)]
GM_OVARY [(none)]
AT_TESTES [(none)]
UT_TESTES [(none)]
bs_TESTES [(none)]
SD_SCHNEIDER_CELLS [(none)]
EN_MBN2 [(none)]
EC_FAT_BODY [(none)]
OTHERS [(none)]


Gene CG13142
Chromosome 2L
Transcription_Orientation +
Transcript_Isoform_Coordinates 10439529 10440626 CG13142-PA
Tags_clustered_by_gap_distance [(10439447,10439449)][(10439566)][(10440230,10440315,10440359,10440388)]
Corresponding_frequencies_of_gap_distance_clustering [(1,2)][(1)][(1,1,1,1)]
Tags_clustered_by_gap_distance_and_standard_deviation [(10439447,10439449)][(10439566)][(10440230)(10440315)(10440359)(10440388)]
Corresponding_frequencies_of_gap_distance_and_standard_deviation_clustering [(1,2)][(1)][(1)(1)(1)(1)]
********************
Tags_after_all_clustering_criterion_removal [(10439447,10439449)]
Corresponding_frequencies_after_all_clustering_criterion_removal [(1,2)]
RE_RIKEN_EMBRYO [(0,0)]
LD_EMBRYO [(0,0)]
LP_LARVA_PUPA [(0,0)]
RH_RIKEN_HEAD [(0,0)]
HL_HEAD [(0,0)]
GH_HEAD [(0,0)]
GM_OVARY [(0,0)]
AT_TESTES [(0,0)]
UT_TESTES [(0,0)]
bs_TESTES [(0,0)]
SD_SCHNEIDER_CELLS [(0,0)]
EN_MBN2 [(0,0)]
EC_FAT_BODY [(0,0)]
OTHERS [(1,2)]
********************
Identified_TSS [(10439449)]
Corresponding_TSS_frequencies [(2)]
RE_RIKEN_EMBRYO [(0)]
LD_EMBRYO [(0)]
LP_LARVA_PUPA [(0)]
RH_RIKEN_HEAD [(0)]
HL_HEAD [(0)]
GH_HEAD [(0)]
GM_OVARY [(0)]
AT_TESTES [(0)]
UT_TESTES [(0)]
bs_TESTES [(0)]
SD_SCHNEIDER_CELLS [(0)]
EN_MBN2 [(0)]
EC_FAT_BODY [(0)]
OTHERS [(2)]


Gene CG13240
Chromosome 2L
Transcription_Orientation -
Transcript_Isoform_Coordinates 15746905 15746419 CG13240-PB
                               15746905 15745634 CG13240-PA
Tags_clustered_by_gap_distance [(15745619)][(15746710)][(15746957,15746968,15746969,15746970,15746977,15746979,15746983,15747018)]
Corresponding_frequencies_of_gap_distance_clustering [(1)][(1)][(1,1,1,2,4,1,1,1)]
Tags_clustered_by_gap_distance_and_standard_deviation [(15745619)][(15746710)][(15746957,15746968,15746969,15746970,15746977,15746979,15746983)(15747018)]
Corresponding_frequencies_of_gap_distance_and_standard_deviation_clustering [(1)][(1)][(1,1,1,2,4,1,1)(1)]
********************
Tags_after_all_clustering_criterion_removal [(15746957,15746968,15746969,15746970,15746977,15746979,15746983)]
Corresponding_frequencies_after_all_clustering_criterion_removal [(1,1,1,2,4,1,1)]
RE_RIKEN_EMBRYO [(1,0,0,0,0,0,0)]
LD_EMBRYO [(0,0,0,0,0,0,0)]
LP_LARVA_PUPA [(0,1,0,0,0,1,0)]
RH_RIKEN_HEAD [(0,0,0,0,0,0,0)]
HL_HEAD [(0,0,0,0,1,0,0)]
GH_HEAD [(0,0,1,0,2,0,0)]
GM_OVARY [(0,0,0,0,1,0,1)]
AT_TESTES [(0,0,0,0,0,0,0)]
UT_TESTES [(0,0,0,0,0,0,0)]
bs_TESTES [(0,0,0,0,0,0,0)]
SD_SCHNEIDER_CELLS [(0,0,0,0,0,0,0)]
EN_MBN2 [(0,0,0,0,0,0,0)]
EC_FAT_BODY [(0,0,0,0,0,0,0)]
OTHERS [(0,0,0,2,0,0,0)]
********************
Identified_TSS [(none)]
Corresponding_TSS_frequencies [(none)]
RE_RIKEN_EMBRYO [(none)]
LD_EMBRYO [(none)]
LP_LARVA_PUPA [(none)]
RH_RIKEN_HEAD [(none)]
HL_HEAD [(none)]
GH_HEAD [(none)]
GM_OVARY [(none)]
AT_TESTES [(none)]
UT_TESTES [(none)]
bs_TESTES [(none)]
SD_SCHNEIDER_CELLS [(none)]
EN_MBN2 [(none)]
EC_FAT_BODY [(none)]
OTHERS [(none)]


Gene CG13243
Chromosome 2L
Transcription_Orientation +
Transcript_Isoform_Coordinates 15848626 15849895 CG13243-PA
Tags_clustered_by_gap_distance [(15848817)]
Corresponding_frequencies_of_gap_distance_clustering [(1)]
Tags_clustered_by_gap_distance_and_standard_deviation [(15848817)]
Corresponding_frequencies_of_gap_distance_and_standard_deviation_clustering [(1)]
********************
Tags_after_all_clustering_criterion_removal [(none)]
Corresponding_frequencies_after_all_clustering_criterion_removal [(none)]
RE_RIKEN_EMBRYO [(none)]
LD_EMBRYO [(none)]
LP_LARVA_PUPA [(none)]
RH_RIKEN_HEAD [(none)]
HL_HEAD [(none)]
GH_HEAD [(none)]
GM_OVARY [(none)]
AT_TESTES [(none)]
UT_TESTES [(none)]
bs_TESTES [(none)]
SD_SCHNEIDER_CELLS [(none)]
EN_MBN2 [(none)]
EC_FAT_BODY [(none)]
OTHERS [(none)]
********************
Identified_TSS [(none)]
Corresponding_TSS_frequencies [(none)]
RE_RIKEN_EMBRYO [(none)]
LD_EMBRYO [(none)]
LP_LARVA_PUPA [(none)]
RH_RIKEN_HEAD [(none)]
HL_HEAD [(none)]
GH_HEAD [(none)]
GM_OVARY [(none)]
AT_TESTES [(none)]
UT_TESTES [(none)]
bs_TESTES [(none)]
SD_SCHNEIDER_CELLS [(none)]
EN_MBN2 [(none)]
EC_FAT_BODY [(none)]
OTHERS [(none)]


Gene CG13244
Chromosome 2L
Transcription_Orientation +
Transcript_Isoform_Coordinates 15912867 15913284 CG13244-PA
Tags_clustered_by_gap_distance [(15912817,15912916)]
Corresponding_frequencies_of_gap_distance_clustering [(1,1)]
Tags_clustered_by_gap_distance_and_standard_deviation [(15912817)(15912916)]
Corresponding_frequencies_of_gap_distance_and_standard_deviation_clustering [(1)(1)]
********************
Tags_after_all_clustering_criterion_removal [(none)]
Corresponding_frequencies_after_all_clustering_criterion_removal [(none)]
RE_RIKEN_EMBRYO [(none)]
LD_EMBRYO [(none)]
LP_LARVA_PUPA [(none)]
RH_RIKEN_HEAD [(none)]
HL_HEAD [(none)]
GH_HEAD [(none)]
GM_OVARY [(none)]
AT_TESTES [(none)]
UT_TESTES [(none)]
bs_TESTES [(none)]
SD_SCHNEIDER_CELLS [(none)]
EN_MBN2 [(none)]
EC_FAT_BODY [(none)]
OTHERS [(none)]
********************
Identified_TSS [(none)]
Corresponding_TSS_frequencies [(none)]
RE_RIKEN_EMBRYO [(none)]
LD_EMBRYO [(none)]
LP_LARVA_PUPA [(none)]
RH_RIKEN_HEAD [(none)]
HL_HEAD [(none)]
GH_HEAD [(none)]
GM_OVARY [(none)]
AT_TESTES [(none)]
UT_TESTES [(none)]
bs_TESTES [(none)]
SD_SCHNEIDER_CELLS [(none)]
EN_MBN2 [(none)]
EC_FAT_BODY [(none)]
OTHERS [(none)]


Gene CG13245
Chromosome 2L
Transcription_Orientation +
Transcript_Isoform_Coordinates 16001039 16001281 CG13245-PA
Tags_clustered_by_gap_distance [(16000501,16000506,16000508,16000510,16000511,16000513,16000546,16000569,16000573,16000588,16000590,16000595,16000601,16000610,16000648,16000748)][(16000914,16000917,16000924,16000928)]
Corresponding_frequencies_of_gap_distance_clustering [(1,3,1,1,3,1,1,1,1,1,1,1,3,1,1,1)][(3,2,3,1)]
Tags_clustered_by_gap_distance_and_standard_deviation [(16000501,16000506,16000508,16000510,16000511,16000513)(16000546)(16000569,16000573)(16000588,16000590,16000595,16000601,16000610)(16000648)(16000748)][(16000914,16000917,16000924,16000928)]
Corresponding_frequencies_of_gap_distance_and_standard_deviation_clustering [(1,3,1,1,3,1)(1)(1,1)(1,1,1,3,1)(1)(1)][(3,2,3,1)]
********************
Tags_after_all_clustering_criterion_removal [(16000501,16000506,16000508,16000510,16000511,16000513)(16000588,16000590,16000595,16000601,16000610)][(16000914,16000917,16000924,16000928)]
Corresponding_frequencies_after_all_clustering_criterion_removal [(1,3,1,1,3,1)(1,1,1,3,1)][(3,2,3,1)]
RE_RIKEN_EMBRYO [(0,0,0,0,0,0)(0,0,0,0,0)][(0,0,0,0)]
LD_EMBRYO [(0,0,0,0,0,0)(0,0,0,0,0)][(0,0,0,0)]
LP_LARVA_PUPA [(0,0,0,0,0,0)(0,0,0,0,0)][(0,0,0,0)]
RH_RIKEN_HEAD [(0,0,0,0,0,0)(0,0,0,0,0)][(0,0,0,0)]
HL_HEAD [(0,0,0,0,0,0)(0,0,0,0,0)][(0,0,0,0)]
GH_HEAD [(1,0,1,1,1,1)(0,0,0,0,0)][(0,0,0,0)]
GM_OVARY [(0,0,0,0,0,0)(0,0,0,0,0)][(0,0,0,0)]
AT_TESTES [(0,0,0,0,1,0)(0,0,1,0,0)][(1,0,0,0)]
UT_TESTES [(0,0,0,0,0,0)(0,0,0,0,0)][(0,0,0,0)]
bs_TESTES [(0,3,0,0,1,0)(1,1,0,3,1)][(2,2,0,0)]
SD_SCHNEIDER_CELLS [(0,0,0,0,0,0)(0,0,0,0,0)][(0,0,0,0)]
EN_MBN2 [(0,0,0,0,0,0)(0,0,0,0,0)][(0,0,0,0)]
EC_FAT_BODY [(0,0,0,0,0,0)(0,0,0,0,0)][(0,0,3,1)]
OTHERS [(0,0,0,0,0,0)(0,0,0,0,0)][(0,0,0,0)]
********************
Identified_TSS [(16000914)]
Corresponding_TSS_frequencies [(3)]
RE_RIKEN_EMBRYO [(0)]
LD_EMBRYO [(0)]
LP_LARVA_PUPA [(0)]
RH_RIKEN_HEAD [(0)]
HL_HEAD [(0)]
GH_HEAD [(0)]
GM_OVARY [(0)]
AT_TESTES [(1)]
UT_TESTES [(0)]
bs_TESTES [(2)]
SD_SCHNEIDER_CELLS [(0)]
EN_MBN2 [(0)]
EC_FAT_BODY [(0)]
OTHERS [(0)]


Gene CG13263
Chromosome 2L
Transcription_Orientation +
Transcript_Isoform_Coordinates 16715064 16715381 CG13263-PA
Tags_clustered_by_gap_distance [(16711787,16711820,16711822,16711825,16711831,16711832,16711838,16711842,16711843,16711844,16711846,16711849,16711850,16711851,16711855,16711856,16711857,16711871,16711971)]
Corresponding_frequencies_of_gap_distance_clustering [(1,1,2,1,1,2,1,1,1,3,1,3,2,1,2,1,1,1,1)]
Tags_clustered_by_gap_distance_and_standard_deviation [(16711787)(16711820,16711822,16711825)(16711831,16711832,16711838,16711842,16711843,16711844,16711846,16711849,16711850,16711851,16711855,16711856,16711857)(16711871)(16711971)]
Corresponding_frequencies_of_gap_distance_and_standard_deviation_clustering [(1)(1,2,1)(1,2,1,1,1,3,1,3,2,1,2,1,1)(1)(1)]
********************
Tags_after_all_clustering_criterion_removal [(16711820,16711822,16711825)(16711831,16711832,16711838,16711842,16711843,16711844,16711846,16711849,16711850,16711851,16711855,16711856,16711857)]
Corresponding_frequencies_after_all_clustering_criterion_removal [(1,2,1)(1,2,1,1,1,3,1,3,2,1,2,1,1)]
RE_RIKEN_EMBRYO [(0,0,0)(0,0,0,0,0,0,0,0,0,0,0,0,0)]
LD_EMBRYO [(0,0,0)(0,0,0,0,0,0,0,0,0,0,0,0,0)]
LP_LARVA_PUPA [(0,2,0)(0,0,0,0,0,0,0,0,0,1,0,0,0)]
RH_RIKEN_HEAD [(0,0,0)(0,0,0,0,0,0,0,0,0,0,0,0,0)]
HL_HEAD [(0,0,0)(0,0,0,0,0,0,0,0,0,0,0,0,0)]
GH_HEAD [(0,0,0)(0,0,0,0,0,0,0,0,0,0,0,0,0)]
GM_OVARY [(0,0,0)(0,0,0,0,0,0,0,0,0,0,0,0,0)]
AT_TESTES [(1,0,0)(1,0,0,1,1,2,0,1,2,0,2,1,1)]
UT_TESTES [(0,0,0)(0,0,0,0,0,0,0,0,0,0,0,0,0)]
bs_TESTES [(0,0,1)(0,2,1,0,0,1,0,2,0,0,0,0,0)]
SD_SCHNEIDER_CELLS [(0,0,0)(0,0,0,0,0,0,0,0,0,0,0,0,0)]
EN_MBN2 [(0,0,0)(0,0,0,0,0,0,0,0,0,0,0,0,0)]
EC_FAT_BODY [(0,0,0)(0,0,0,0,0,0,1,0,0,0,0,0,0)]
OTHERS [(0,0,0)(0,0,0,0,0,0,0,0,0,0,0,0,0)]
********************
Identified_TSS [(16711822)]
Corresponding_TSS_frequencies [(2)]
RE_RIKEN_EMBRYO [(0)]
LD_EMBRYO [(0)]
LP_LARVA_PUPA [(2)]
RH_RIKEN_HEAD [(0)]
HL_HEAD [(0)]
GH_HEAD [(0)]
GM_OVARY [(0)]
AT_TESTES [(0)]
UT_TESTES [(0)]
bs_TESTES [(0)]
SD_SCHNEIDER_CELLS [(0)]
EN_MBN2 [(0)]
EC_FAT_BODY [(0)]
OTHERS [(0)]


Gene CG13277
Chromosome 2L
Transcription_Orientation -
Transcript_Isoform_Coordinates 16738989 16738598 CG13277-PA
Tags_clustered_by_gap_distance [(16739018)]
Corresponding_frequencies_of_gap_distance_clustering [(2)]
Tags_clustered_by_gap_distance_and_standard_deviation [(16739018)]
Corresponding_frequencies_of_gap_distance_and_standard_deviation_clustering [(2)]
********************
Tags_after_all_clustering_criterion_removal [(none)]
Corresponding_frequencies_after_all_clustering_criterion_removal [(none)]
RE_RIKEN_EMBRYO [(none)]
LD_EMBRYO [(none)]
LP_LARVA_PUPA [(none)]
RH_RIKEN_HEAD [(none)]
HL_HEAD [(none)]
GH_HEAD [(none)]
GM_OVARY [(none)]
AT_TESTES [(none)]
UT_TESTES [(none)]
bs_TESTES [(none)]
SD_SCHNEIDER_CELLS [(none)]
EN_MBN2 [(none)]
EC_FAT_BODY [(none)]
OTHERS [(none)]
********************
Identified_TSS [(none)]
Corresponding_TSS_frequencies [(none)]
RE_RIKEN_EMBRYO [(none)]
LD_EMBRYO [(none)]
LP_LARVA_PUPA [(none)]
RH_RIKEN_HEAD [(none)]
HL_HEAD [(none)]
GH_HEAD [(none)]
GM_OVARY [(none)]
AT_TESTES [(none)]
UT_TESTES [(none)]
bs_TESTES [(none)]
SD_SCHNEIDER_CELLS [(none)]
EN_MBN2 [(none)]
EC_FAT_BODY [(none)]
OTHERS [(none)]


Gene CG13278
Chromosome 2L
Transcription_Orientation -
Transcript_Isoform_Coordinates 16756042 16754279 CG13278-PA
Tags_clustered_by_gap_distance [(16756067)]
Corresponding_frequencies_of_gap_distance_clustering [(1)]
Tags_clustered_by_gap_distance_and_standard_deviation [(16756067)]
Corresponding_frequencies_of_gap_distance_and_standard_deviation_clustering [(1)]
********************
Tags_after_all_clustering_criterion_removal [(none)]
Corresponding_frequencies_after_all_clustering_criterion_removal [(none)]
RE_RIKEN_EMBRYO [(none)]
LD_EMBRYO [(none)]
LP_LARVA_PUPA [(none)]
RH_RIKEN_HEAD [(none)]
HL_HEAD [(none)]
GH_HEAD [(none)]
GM_OVARY [(none)]
AT_TESTES [(none)]
UT_TESTES [(none)]
bs_TESTES [(none)]
SD_SCHNEIDER_CELLS [(none)]
EN_MBN2 [(none)]
EC_FAT_BODY [(none)]
OTHERS [(none)]
********************
Identified_TSS [(none)]
Corresponding_TSS_frequencies [(none)]
RE_RIKEN_EMBRYO [(none)]
LD_EMBRYO [(none)]
LP_LARVA_PUPA [(none)]
RH_RIKEN_HEAD [(none)]
HL_HEAD [(none)]
GH_HEAD [(none)]
GM_OVARY [(none)]
AT_TESTES [(none)]
UT_TESTES [(none)]
bs_TESTES [(none)]
SD_SCHNEIDER_CELLS [(none)]
EN_MBN2 [(none)]
EC_FAT_BODY [(none)]
OTHERS [(none)]


Gene CG13279
Chromosome 2L
Transcription_Orientation -
Transcript_Isoform_Coordinates 16786561 16784860 CG13279-PA
Tags_clustered_by_gap_distance [(16785631)][(16786456)][(16786619,16786621,16786622,16786623,16786624,16786626,16786627,16786631,16786635,16786638,16786639,16786646,16786647)]
Corresponding_frequencies_of_gap_distance_clustering [(1)][(1)][(1,1,1,6,8,21,1,1,9,2,1,2,8)]
Tags_clustered_by_gap_distance_and_standard_deviation [(16785631)][(16786456)][(16786619,16786621,16786622,16786623,16786624,16786626,16786627,16786631,16786635,16786638,16786639,16786646,16786647)]
Corresponding_frequencies_of_gap_distance_and_standard_deviation_clustering [(1)][(1)][(1,1,1,6,8,21,1,1,9,2,1,2,8)]
********************
Tags_after_all_clustering_criterion_removal [(16786619,16786621,16786622,16786623,16786624,16786626,16786627,16786631,16786635,16786638,16786639,16786646,16786647)]
Corresponding_frequencies_after_all_clustering_criterion_removal [(1,1,1,6,8,21,1,1,9,2,1,2,8)]
RE_RIKEN_EMBRYO [(0,0,0,0,0,0,0,0,0,0,0,2,3)]
LD_EMBRYO [(0,0,0,0,0,0,0,0,0,0,0,0,0)]
LP_LARVA_PUPA [(0,0,0,1,0,0,0,0,0,0,0,0,0)]
RH_RIKEN_HEAD [(0,0,0,0,0,0,0,0,0,0,0,0,5)]
HL_HEAD [(0,0,0,0,4,1,0,0,1,0,0,0,0)]
GH_HEAD [(1,1,1,5,4,20,1,1,8,2,1,0,0)]
GM_OVARY [(0,0,0,0,0,0,0,0,0,0,0,0,0)]
AT_TESTES [(0,0,0,0,0,0,0,0,0,0,0,0,0)]
[truncated: 14,674,750 more chars]
