# Supplementary material for: Motif composition, conservation and condition-specificity of single and alternative transcription start sites in the Drosophila genome
Source: Genome Biol. 2009 Jul 9;10(7):R73. doi: 10.1186/gb-2009-10-7-r73 (PMC2728527; doi:10.1186/gb-2009-10-7-r73)
Supplement: Additional data file 3 — All motif matches in the peaked and broad promoters are included, regardless of preferred windows. Promoters without at least one motif match are excluded from the file. [file gb-2009-10-7-r73-S3.txt]

Position Weight Matrices used in PATSER searches

Ohler 1
A	C	G	T
84	75	105	47	
111	101	73	26	
76	68	42	125	
138	76	63	34	
4	173	7	127	
0	0	309	2	
0	0	305	6	
0	54	14	243	
40	268	1	2	
296	4	7	4	
0	284	0	27	
268	9	9	25	
0	280	0	31	
9	38	3	261	
68	13	191	39	

DRE
A	C	G	T
137	35	52	53	
78	52	104	43	
73	108	24	72	
61	32	1	183	
263	0	5	9	
0	0	0	277	
0	277	0	0	
0	0	277	0	
277	0	0	0	
20	0	0	257	
196	0	24	57	
96	35	85	61	
49	124	53	51	
94	68	38	77	

TATA
A	C	G	T	
45	49	89	68	
47	59	110	35	
33	95	114	9	
5	5	0	241	
251	0	0	0	
0	0	0	251	
246	0	0	5	
195	0	0	56	
251	0	0	0	
206	0	0	45	
68	24	131	28	
27	98	98	28	
52	91	65	43	
62	67	89	33	
57	71	80	43	

INR
A	C	G	T
85	56	33	195	
0	0	5	364	
0	330	2	37	
369	0	0	0	
0	0	339	30	
0	0	0	369	
10	98	1	260	
24	63	164	118	
76	119	95	79	
102	88	70	109	
89	49	102	129	
63	23	72	211	
20	114	31	204	
25	140	93	111	
108	34	185	42	

Ohler 6
A	C	G	T
30	14	10	53	
8	11	30	58	
6	17	17	67	
2	31	3	71	
23	0	83	1	
0	3	101	3	
3	6	0	98	
106	1	0	0	
0	0	0	107	
25	0	0	82	
7	0	0	100	
1	0	1	105	
11	17	6	73	
18	40	12	37	
46	23	31	7	

Ohler 7
A	C	G	T
40	18	27	112	
15	49	48	85	
1	17	50	129	
15	44	78	60	
28	83	58	28	
0	197	0	0	
197	0	0	0	
26	21	54	96	
0	197	0	0	
54	52	19	72	
0	197	0	0	
0	23	0	174	
133	4	57	3	
60	18	86	33	
29	85	9	74	

DPE
A	C	G	T
6	0	32	18	
3	52	0	1	
9	0	44	3	
1	3	47	5	
8	0	0	48	
0	4	0	52	
0	31	23	2	
6       0       32      18

MTE
A	C	G	T
0	38	2	0	
6	8	26	0	
40	0	0	0	
28	0	8	4	
0	40	0	0	
0	9	30	1	
7	12	21	0	
34	0	6	0	


Background models constructed from local sequence

Highly Utilized Sites Identified from the most frequent 5' EST ends
A 0.263
C 0.233
G 0.228
T 0.276

Most 5' in Flybase
A 0.287
C 0.220
G 0.222
T 0.271

Random Intergenic Sites
A 0.296
C 0.205
G 0.203
T 0.296


Chr#_CGID_Orientation_InitiationSite motif#(Ohler Gen Biol 2002):location_starting_60upstream_of_the_TSS

2L_CG10016_+_3539249 m4:59::m9:60
2L_CG10016_+_3539756 m4:36
2L_CG10021_+_3771706 m4:58::m10:83
2L_CG10021_+_3778938 m4:57::m4:62::m10:29
2L_CG10033_-_3656951 m4:52::m4:58::m6:65::m9:86
2L_CG10043_+_20341563 m6:34
2L_CG10076_+_20326942 m2:30::m10:21::m10:32::m10:79
2L_CG10158_-_6945267 m9:48
2L_CG10186_-_19508250 m9:85
2L_CG10211_+_18513823 m7:42
2L_CG10223_-_19449389 m4:43::m7:15::m9:54
2L_CG10234_-_19440665 m7:28::m7:52
2L_CG10237_-_19434890 m3:25::m7:73
2L_CG10263_-_19578407 m1:37::m7:76::m10:91
2L_CG10283_-_18480367 m6:2
2L_CG10302_-_18450500 m1:8::m2:25::m2:45
2L_CG10305_-_18439148 m1:38
2L_CG10333_+_18602762 m1:73::m2:23::m3:63::m6:60
2L_CG10334_-_19568536 m9:86
2L_CG10338_+_18691738 m4:25::m6:31::m7:83::m10:7
2L_CG10363_+_19545622 m6:20::m10:46::m10:50::m10:55
2L_CG10364_+_19573639 m1:36::m6:22::m7:38
2L_CG10366_+_19580183 m1:19::m7:21::m7:63
2L_CG10372_-_18704498 m1:19
2L_CG10377_+_6920724 m1:17
2L_CG10385_-_18683224 m1:18
2L_CG10449_+_19037841 m2:5
2L_CG10462_-_19728855 m10:92
2L_CG10466_+_19788115 m1:2::m1:52::m6:29::m7:57
2L_CG10470_+_19045054 m2:4::m2:63::m4:71
2L_CG10484_+_19047857 m7:22::m7:48
2L_CG10484_+_19047974 m10:73::m10:78
2L_CG10501_+_19106088 m4:57
2L_CG10538_-_19787829 m3:27::m6:3::m6:56
2L_CG10563_+_19123191 m4:57::m4:83::m7:10
2L_CG10593_+_8522136 m3:24
2L_CG10602_-_18853334 m4:58::m6:47
2L_CG10602_-_18855140 m1:42::m6:19
2L_CG10619_-_18877185 m4:58::m10:34::m10:39
2L_CG10621_-_18950350 m3:25
2L_CG10639_-_18970112 m2:62::m4:58
2L_CG10650_-_18991859 m1:36
2L_CG10653_-_19029422 m2:11::m2:40::m9:59
2L_CG10655_-_19047511 m2:34::m2:40::m3:3
2L_CG10658_-_19963589 m4:35::m9:83
2L_CG10664_+_19954670 m1:50::m6:37
2L_CG10664_+_19955192 m4:44
2L_CG10680_+_19960103 m10:4
2L_CG10689_-_19122881 m1:22::m2:39::m2:51::m7:24
2L_CG10697_-_19116227 m1:3::m3:25::m7:5::m10:78
2L_CG10702_-_19065758 m4:37::m7:81
2L_CG10739_+_19182018 m1:23::m3:83
2L_CG10746_-_20080993 m2:86::m4:58::m10:12
2L_CG10747_-_20087121 m3:13::m6:5
2L_CG10756_-_20089775 m2:45
2L_CG10806_-_6870387 m3:26::m4:58::m9:82
2L_CG10833_+_5210466 m4:51
2L_CG10869_-_1587139 m2:79::m4:20::m4:54::m6:73::m9:50
2L_CG10874_-_2192360 m1:18::m2:50
2L_CG10882_-_2236845 m2:3::m2:14::m2:35
2L_CG10895_+_20057441 m1:31::m7:17::m9:79::m10:90
2L_CG10908_+_1974163 m7:17::m10:4
2L_CG10947_-_20386987 m4:58
2L_CG11015_+_6557801 m1:66::m2:17::m6:44
2L_CG11098_+_6649434 m1:1::m1:33
2L_CG11142_-_5766120 m2:58::m9:43
2L_CG11147_-_5740890 m4:58::m10:67
2L_CG11149_-_5720540 m4:58::m6:48::m6:57
2L_CG11181_+_6664054 m6:37
2L_CG11199_+_6723991 m1:1::m6:49::m7:3
2L_CG11324_-_6722858 m4:44
2L_CG11324_-_6723281 m2:12::m6:48::m7:25
2L_CG11326_-_6708442 m1:22
2L_CG11326_-_6708656 m2:81::m3:10
2L_CG11326_-_6709080 m4:6::m4:27::m4:52::m4:58::m6:34::m9:59
2L_CG11328_-_6680376 m1:48
2L_CG11328_-_6684357 m1:45::m4:58::m6:21::m9:69
2L_CG11372_+_72600 m1:32::m2:30::m9:93
2L_CG11488_+_203814 m2:14
2L_CG11561_+_277589 m1:47::m3:29::m6:24
2L_CG11861_-_15267557 m2:50::m9:62::m9:87
2L_CG11924_-_4883059 m2:25::m2:38
2L_CG12050_-_21089983 m1:25
2L_CG12205_-_4684457 m3:23::m3:82::m6:38::m6:79
2L_CG12292_+_12704723 m6:18
2L_CG12393_+_6048753 m1:34::m2:14::m6:84::m7:36::m9:56
2L_CG12399_-_3159631 m1:52::m6:34::m7:1
2L_CG12400_-_3145705 m2:28::m4:44::m7:26::m7:49
2L_CG12403_-_13003720 m1:43::m10:66
2L_CG12404_-_13000631 m1:33::m2:1::m2:40::m2:50::m7:72
2L_CG12437_-_8713339 m10:81
2L_CG12437_-_8740621 m1:13
2L_CG12602_+_11738952 m7:65
2L_CG12676_+_4031383 m9:75
2L_CG12775_-_22235420 m1:29::m7:31
2L_CG12787_-_4915492 m3:36::m10:78
2L_CG12787_-_4928391 m4:62::m10:83
2L_CG12789_-_7451165 m1:83::m9:32
2L_CG13094_-_8506845 m3:26::m4:69
2L_CG13101_-_8984870 m1:17::m4:58
2L_CG13124_-_9908633 m4:58
2L_CG13139_+_10364487 m1:9::m6:38::m7:11::m9:8
2L_CG13142_+_10439449 m2:20
2L_CG13245_+_16000914 m4:39
2L_CG13263_+_16711822 m2:69
2L_CG13279_-_16786626 m4:37::m9:72::m10:57
2L_CG13280_-_16817001 m4:41::m6:4
2L_CG13284_-_16843124 m4:58
2L_CG13384_+_8384479 m2:3
2L_CG13387_+_8403592 m1:40::m7:29
2L_CG13388_+_8419874 m4:57::m9:85
2L_CG13388_+_8426774 m3:74::m10:42
2L_CG13401_-_8449530 m2:33::m4:70::m6:69
2L_CG13779_+_7063987 m1:52::m6:7::m6:29
2L_CG14005_-_5801919 m6:8
2L_CG14024_-_5314885 m9:59
2L_CG14025_-_5277338 m1:71::m3:25::m4:58
2L_CG14025_-_5278320 m7:71::m9:87
2L_CG14026_-_5271360 m2:8::m7:32
2L_CG14029_+_5305708 m9:85
2L_CG14039_+_5060832 m4:42
2L_CG1416_+_21745678 m2:6::m7:19
2L_CG14275_+_8329050 m2:32
2L_CG14534_-_7860834 m3:28
2L_CG14536_-_7799815 m7:5::m7:24
2L_CG14941_-_11829334 m1:13::m2:84
2L_CG15138_-_17256661 m4:58::m6:57::m9:86
2L_CG15160_+_18586826 m2:33::m7:66
2L_CG15267_+_15244854 m7:20
2L_CG15279_-_14847678 m2:37::m3:29::m4:63::m9:64::m10:39
2L_CG15281_+_14739182 m3:29
2L_CG15282_+_14712665 m3:26
2L_CG15437_-_4444677 m1:50::m2:79::m7:13
2L_CG15438_-_4448637 m3:25::m9:84
2L_CG15442_-_4458309 m1:17
2L_CG15444_-_4473190 m4:85::m10:78
2L_CG15444_-_4477024 m4:60
2L_CG15630_-_4794039 m9:85
2L_CG15824_-_882111 m10:81
2L_CG16704_-_3692588 m3:27::m3:29::m9:50::m9:62::m9:67::m10:89
2L_CG16712_-_3696654 m3:27::m7:42
2L_CG16772_+_19958607 m3:28::m4:62::m9:70
2L_CG16812_+_13222609 m1:54::m2:11::m2:32::m3:69::m3:71
2L_CG16833_+_10990515 m10:44
2L_CG16884_-_13947472 m3:28::m7:74
2L_CG16885_-_13934690 m1:21::m3:26::m3:28::m4:62
2L_CG16886_-_13923549 m2:13::m3:27
2L_CG16928_+_11282122 m2:22::m2:33
2L_CG16954_-_13449497 m3:40
2L_CG16963_+_11944141 m3:28::m4:62::m9:63::m10:81
2L_CG17018_+_22299525 m4:57::m9:58
2L_CG17104_+_10677370 m4:57
2L_CG17124_-_10756316 m4:53::m4:58::m9:1
2L_CG17161_+_16681324 m4:57::m9:37
2L_CG17258_-_3035290 m4:46
2L_CG17292_+_8370532 m4:39::m4:57::m6:60::m9:58
2L_CG17320_+_18827145 m1:15::m2:37::m4:58
2L_CG17322_+_18822704 m4:57
2L_CG17323_+_18819508 m4:30::m4:57::m9:35
2L_CG17325_+_18808942 m2:81::m3:25::m9:44
2L_CG17331_-_16728058 m1:52::m4:11::m6:10::m6:29
2L_CG17348_+_19186275 m9:27::m9:88
2L_CG17544_-_19394420 m4:58::m4:72::m9:73::m9:86
2L_CG17549_-_19384500 m7:49::m7:55::m10:73
2L_CG17549_-_19385728 m2:5::m2:41::m3:34::m4:69
2L_CG17572_-_19070075 m4:15::m9:87
2L_CG17593_+_3514876 m1:43
2L_CG17597_-_18826566 m2:58::m3:27::m4:58
2L_CG17654_-_1727693 m3:8::m7:57
2L_CG17654_-_1728238 m6:51
2L_CG17654_-_1728459 m6:40
2L_CG17660_-_1710409 m1:15::m2:57
2L_CG17903_+_16715865 m1:8::m1:17::m2:35
2L_CG17914_+_16750267 m4:57::m9:64::m9:85
2L_CG17927_+_16762666 m3:27::m9:55::m10:73
2L_CG17932_+_16794958 m9:40::m10:92
2L_CG18124_-_14348781 m4:17::m9:18
2L_CG18131_-_1500429 m1:16
2L_CG18145_-_10200963 m1:22::m2:48::m7:60
2L_CG18284_+_10643985 m3:12::m10:62::m10:74
2L_CG18317_-_1724391 m1:69::m6:8
2L_CG18398_+_18964961 m2:39::m7:68
2L_CG18480_+_15626021 m4:57::m10:83
2L_CG18619_+_10264137 m2:16
2L_CG18789_-_11995403 m3:20
2L_CG18854_-_9790668 m6:25
2L_CG1962_-_20669412 m4:41::m4:65::m9:71
2L_CG2201_-_21605671 m1:23
2L_CG2201_-_21606365 m4:17::m4:58
2L_CG2207_-_21617518 m3:25::m4:58::m6:61::m7:4
2L_CG2225_-_21657790 m7:58
2L_CG2238_-_21668999 m1:30
2L_CG2238_-_21669671 m2:30
2L_CG2614_+_20644021 m1:31::m2:13
2L_CG2671_-_21372 m1:50::m2:35::m10:72
2L_CG2674_+_108133 m3:27::m6:56
2L_CG2720_+_295172 m2:17::m3:30::m6:39::m6:48::m7:9
2L_CG2762_+_523736 m4:57::m9:46
2L_CG2774_+_3449706 m1:52
2L_CG2789_+_559675 m4:59
2L_CG2813_+_574518 m1:3::m7:5
2L_CG2818_+_3713380 m2:50::m7:19
2L_CG2837_-_4906761 m4:60::m6:9
2L_CG2843_+_2745105 m1:5::m7:7::m7:41
2L_CG2859_+_2767912 m2:16::m2:39::m3:49::m9:33
2L_CG2862_+_2770137 m2:4::m2:66::m7:56
2L_CG2903_+_2740994 m4:61
2L_CG2950_-_4847281 m1:43::m4:73::m7:12::m7:45
2L_CG2960_+_4227710 m1:37::m6:6::m6:14
2L_CG2969_+_4333926 m4:40::m4:46::m4:57::m9:47::m9:58
2L_CG2976_-_4830624 m3:22
2L_CG2991_+_2857188 m1:44::m2:11::m7:23::m10:42
2L_CG2991_+_2862539 m4:57
2L_CG3018_-_542572 m1:14::m2:28
2L_CG3036_+_4892117 m1:43::m4:57::m4:62::m10:80
2L_CG3048_+_4371990 m9:85
2L_CG3054_+_4394235 m1:3::m7:6::m10:70
2L_CG3059_-_2883126 m2:28::m2:66::m7:10::m7:48
2L_CG3059_-_2885208 m3:24::m3:26::m4:58
2L_CG3139_-_2799970 m7:29
2L_CG3151_+_2959146 m3:25::m4:58::m4:63
2L_CG3151_+_2959488 m4:61
2L_CG3157_+_2972895 m7:52
2L_CG3159_-_744395 m10:78::m10:83
2L_CG31605_+_8088306 m1:78::m4:57::m9:89
2L_CG31626_-_21221315 m3:27::m4:50::m9:51
2L_CG31628_-_7023894 m4:58::m9:86
2L_CG31650_-_5043157 m1:52::m2:22
2L_CG31666_+_1651260 m2:39::m2:45
2L_CG31671_-_2145163 m1:52::m9:20
2L_CG31673_+_20817204 m2:39::m7:59
2L_CG31675_+_20855350 m4:57::m6:45
2L_CG31676_+_20828393 m4:23::m4:36::m4:58::m4:69::m9:24::m9:37::m9:42::m9:59
2L_CG31682_-_2240593 m2:85
2L_CG31683_-_20437530 m1:30
2L_CG31689_+_2730126 m4:60
2L_CG31692_-_19760062 m4:58::m9:86
2L_CG31694_-_2874122 m3:29::m3:31::m10:60
2L_CG31705_-_11528201 m4:58::m9:2::m9:37::m9:59
2L_CG31708_-_9071162 m4:58
2L_CG31712_-_9938131 m1:52
2L_CG31719_-_10474347 m1:13::m4:58::m6:61
2L_CG31738_+_16653044 m6:16
2L_CG31751_+_18673132 m7:45
2L_CG31757_-_11928570 m4:58::m9:59
2L_CG31759_+_12207852 m2:44
2L_CG31761_+_12348118 m4:57::m9:85
2L_CG31762_+_12270936 m4:58
2L_CG31764_-_12409530 m2:53
2L_CG31764_-_12423436 m3:29::m6:26::m10:87
2L_CG31775_-_14737766 m3:28::m7:85
2L_CG31789_+_18601856 m3:25::m6:47
2L_CG31793_+_18999473 m2:36::m6:6::m9:1
2L_CG31794_-_19400699 m4:58
2L_CG31794_-_19419478 m2:58::m4:58::m10:89
2L_CG31803_-_17408535 m3:52::m7:13
2L_CG31839_-_13967016 m2:58::m4:58::m10:83
2L_CG31846_+_13461781 m4:58
2L_CG31852_+_13367621 m4:52::m6:33::m7:16
2L_CG31870_+_10790242 m3:22::m4:41
2L_CG31884_+_9613417 m2:26::m3:30
2L_CG31908_-_7027271 m1:69
2L_CG31915_+_5528151 m10:77::m10:81
2L_CG31991_+_16812594 m4:31::m4:57::m6:39
2L_CG3210_-_2585428 m1:36::m3:49::m7:38::m7:41::m7:73::m9:86
2L_CG3214_-_2579958 m2:15::m6:34
2L_CG3225_-_4818210 m6:19
2L_CG3227_-_2576674 m4:58
2L_CG3234_-_3507216 m9:86
2L_CG3241_-_3466111 m1:30::m1:61::m1:69::m1:80::m9:20
2L_CG3244_-_4801919 m3:25::m10:12
2L_CG3246_-_3461944 m9:9
2L_CG3251_-_4690654 m4:50
2L_CG3254_-_3422952 m2:61::m3:24
2L_CG3278_+_22237471 m1:75::m2:63::m3:36::m6:53::m6:56
2L_CG32956_+_8438327 m4:57::m6:64::m7:2
2L_CG32982_+_9151204 m9:85::m10:91
2L_CG3305_+_21560986 m1:30::m3:59::m4:15
2L_CG33090_+_14334160 m1:37::m4:7::m4:57::m6:14::m6:63::m7:75
2L_CG33113_-_4994385 m2:47
2L_CG33113_-_4997377 m6:30
2L_CG33113_-_4999500 m4:58::m9:59
2L_CG33113_-_5000362 m4:58::m9:12::m10:28
2L_CG33113_-_5004921 m4:58
2L_CG33113_-_5006561 m1:34::m1:81::m7:15::m7:66
2L_CG33115_-_13969973 m9:81
2L_CG3327_-_3354829 m4:53::m7:11
2L_CG33297_+_8366072 m7:11
2L_CG33302_+_10054218 m3:24
2L_CG3345_+_269173 m2:78::m4:2
2L_CG33526_+_870464 m1:54::m6:16
2L_CG33526_+_871097 m2:15::m2:22
2L_CG33529_-_7544423 m4:58::m10:45
2L_CG33995_+_5043269 m7:24::m7:73
2L_CG33995_+_5044457 m4:57
2L_CG3399_-_3878988 m6:51::m9:79
2L_CG3407_-_3813405 m2:46::m7:23
2L_CG3436_+_156029 m3:35::m4:2::m4:71::m6:70
2L_CG3436_+_156164 m1:34::m1:57::m2:17::m6:41
2L_CG3478_-_14381170 m3:28::m4:62
2L_CG3523_+_3056615 m3:11
2L_CG3542_+_3023312 m6:21
2L_CG3558_+_2992994 m2:15::m2:23::m2:36::m6:9::m7:48
2L_CG3582_-_294664 m1:59::m2:13::m2:27::m7:40
2L_CG3597_-_2371451 m2:23
2L_CG3605_-_3029166 m2:21::m2:30::m7:67
2L_CG3609_-_2373730 m4:58
2L_CG3625_-_286527 m4:58
2L_CG3647_+_15109686 m1:40::m1:74
2L_CG3664_-_2364721 m4:58::m9:86::m9:91
2L_CG3664_-_2364937 m1:77::m6:54
2L_CG3694_+_9256586 m2:61::m4:38::m4:55::m7:69
2L_CG3702_-_4226972 m2:18::m2:24::m2:65
2L_CG3709_-_155244 m3:79::m6:74
2L_CG3714_-_4197377 m2:48::m10:78
2L_CG3727_+_825971 m2:70::m7:31::m9:81
2L_CG3738_+_9330767 m1:63::m6:40
2L_CG3747_+_9337810 m4:58
2L_CG3752_+_9387679 m4:38::m9:39::m9:72
2L_CG3779_+_9437489 m4:57::m4:74::m4:84::m9:32::m9:37::m9:47::m9:58
2L_CG3811_+_9521215 m4:46::m7:6
2L_CG3883_-_815917 m2:8::m2:28
2L_CG3903_-_15753255 m10:7
2L_CG3903_-_15758684 m2:7::m2:14::m4:58::m9:31::m9:59
2L_CG3935_+_378116 m1:84
2L_CG3938_-_15744052 m6:10::m7:29
2L_CG3949_+_9699840 m7:23::m10:91
2L_CG3959_+_9700812 m7:28::m7:78
2L_CG3980_+_3867714 m2:50::m6:62
2L_CG4008_+_9763538 m6:56::m7:25::m7:68::m7:74
2L_CG4128_-_9807431 m2:37::m6:80
2L_CG4132_+_16284223 m10:35
2L_CG4145_+_5029615 m4:58::m6:48::m9:22
2L_CG4148_-_15764230 m1:82::m2:10
2L_CG4162_+_15495086 m1:18::m3:49::m6:76
2L_CG4180_-_15034734 m7:9
2L_CG4182_+_15031403 m6:23::m10:79
2L_CG4184_+_473041 m1:33
2L_CG4213_-_400294 m10:4
2L_CG4215_+_14362121 m1:1::m6:44
2L_CG4233_-_1986916 m6:41
2L_CG4233_-_1987749 m6:57
2L_CG4244_+_2039920 m3:72::m7:10
2L_CG4260_-_411403 m1:76
2L_CG4267_+_2242378 m4:58::m7:17::m9:59
2L_CG4272_+_2365347 m1:79::m6:18
2L_CG4276_-_868352 m10:42
2L_CG4280_-_452930 m4:74::m10:16
2L_CG4341_+_930270 m7:77
2L_CG4379_-_9699293 m2:58
2L_CG4389_-_9576732 m1:34::m6:11::m10:32
2L_CG4422_-_9492690 m10:6
2L_CG4422_-_9494721 m10:17::m10:28
2L_CG4427_-_479682 m1:18::m4:58::m7:20::m9:86::m10:78
2L_CG4428_+_1080921 m1:4::m1:61::m4:57::m6:27
2L_CG4455_+_16348881 m2:24
2L_CG4482_-_14993485 m4:58::m7:39::m10:83
2L_CG4494_-_6967580 m7:27
2L_CG4497_-_7194403 m1:3::m1:28::m1:50::m3:60::m7:52
2L_CG4501_+_14013748 m4:57::m7:69
2L_CG4502_-_7204259 m2:5::m2:40::m6:54::m7:62
2L_CG4535_+_9888101 m1:28::m1:52::m10:14
2L_CG4539_+_9895289 m2:22
2L_CG4551_-_14234122 m9:63::m9:78::m9:86
2L_CG4552_+_1129336 m3:28::m7:20
2L_CG4559_+_16446991 m2:47::m4:46::m4:57::m10:87
2L_CG4567_-_7222997 m4:2::m10:25
2L_CG4579_+_11004823 m1:55::m1:83::m2:14
2L_CG4598_+_9918654 m2:38
2L_CG4599_+_16492695 m1:39::m4:62
2L_CG4600_+_9915256 m2:63
2L_CG4621_+_10970455 m1:59
2L_CG4651_+_9967615 m6:28
2L_CG4658_+_9957555 m6:21::m9:19
2L_CG4710_-_1118752 m3:86
2L_CG4710_-_1119028 m3:28::m4:62::m9:21::m9:76
2L_CG4710_-_1128939 m2:11::m2:37::m7:49
2L_CG4711_+_16676500 m1:11::m4:57
2L_CG4722_+_9984650 m2:40
2L_CG4726_+_1143203 m4:57::m9:58::m10:82
2L_CG4738_+_11123795 m7:27::m7:49
2L_CG4751_+_11130791 m3:24::m4:55::m6:12::m6:54
2L_CG4758_+_10009393 m2:26::m7:59
2L_CG4767_+_15850211 m4:43::m7:51::m10:62
2L_CG4778_+_10032694 m10:50::m10:55
2L_CG4799_+_10057030 m2:44
2L_CG4822_-_120462 m4:43::m6:47::m9:44
2L_CG4824_+_16038852 m2:40::m4:57
2L_CG4839_+_10146958 m3:33::m10:90
2L_CG4889_+_7307161 m4:57::m10:21
2L_CG4904_+_10221411 m7:22::m7:39
2L_CG4912_+_10232511 m2:24
2L_CG4922_+_11486189 m3:25
2L_CG4935_+_16258082 m1:38::m6:59::m9:78
2L_CG4952_-_16464082 m9:3
2L_CG4953_+_10266705 m1:64::m6:41
2L_CG4972_+_10314797 m2:74::m6:1
2L_CG4993_-_16247702 m2:58
2L_CG5020_+_17385270 m9:33
2L_CG5029_+_10339498 m7:13::m9:87
2L_CG5037_+_10331478 m1:68::m4:46::m6:45
2L_CG5041_-_1150673 m2:41::m2:61::m7:53
2L_CG5052_+_10363012 m7:33
2L_CG5080_-_1163882 m4:58::m7:68
2L_CG5108_+_10386664 m2:37::m3:85::m4:6
2L_CG5110_+_17477175 m2:29
2L_CG5125_+_7377738 m4:62
2L_CG5171_+_7402906 m3:28
2L_CG5171_+_7403145 m3:25
2L_CG5177_+_7405250 m3:41
2L_CG5183_+_10426908 m1:18::m2:6
2L_CG5203_+_10437573 m1:47::m2:8::m2:65::m7:49
2L_CG5261_+_7427012 m1:57::m6:4::m6:14::m6:85
2L_CG5261_+_7428109 m1:20
2L_CG5271_+_10409707 m2:29::m3:13::m3:15
2L_CG5279_+_12008381 m3:24
2L_CG5304_+_12027440 m3:28::m4:65::m9:93
2L_CG5317_+_12056352 m2:16::m4:64::m7:46
2L_CG5325_+_12093791 m1:39::m4:59::m4:63::m6:66
2L_CG5336_+_12097860 m1:52::m9:16
2L_CG5352_-_10426587 m2:70
2L_CG5353_+_12103770 m1:24::m3:62::m6:10
2L_CG5355_-_10413446 m2:22
2L_CG5363_-_10386240 m1:42::m3:7
2L_CG5366_-_10362665 m1:31::m3:72
2L_CG5384_-_10314366 m6:30::m6:67::m7:40
2L_CG5385_-_10312052 m1:2::m2:51
2L_CG5395_-_10303924 m1:47::m2:20::m4:36
2L_CG5458_+_13183477 m6:6
2L_CG5525_-_12692904 m1:32::m6:9
2L_CG5547_+_13204023 m7:69
2L_CG5561_-_1354073 m3:71
2L_CG5640_-_10277548 m7:57
2L_CG5671_-_10261045 m2:29
2L_CG5674_+_17959322 m2:12::m7:35
2L_CG5676_-_10255251 m9:88
2L_CG5680_-_10249466 m6:30::m7:38
2L_CG5680_-_10250479 m1:14::m2:21::m6:67
2L_CG5682_+_13192208 m1:29::m1:58
2L_CG5711_+_18074226 m3:1::m10:79
2L_CG5722_-_10220904 m4:58::m6:47
2L_CG5758_+_18118456 m7:42::m9:71::m9:88::m9:93
2L_CG5792_-_12721836 m1:23::m1:31::m3:81::m4:42::m7:63
2L_CG5803_+_18316036 m4:57::m4:84::m9:62::m10:49
2L_CG5827_+_5071003 m1:5::m1:42::m2:62::m6:56
2L_CG5848_-_16321547 m2:64::m3:19::m3:21::m4:58
2L_CG5853_-_9947388 m1:29::m7:12::m9:72::m9:93
2L_CG5867_+_13236493 m3:27::m10:50
2L_CG5869_-_16298817 m1:12::m3:60
2L_CG5888_-_16444394 m9:22::m9:59
2L_CG5920_-_9897503 m1:39::m7:19::m9:33
2L_CG5953_-_16528806 m2:48
2L_CG5958_-_7433496 m3:6::m4:58::m10:48
2L_CG6043_+_13261010 m4:57::m10:93
2L_CG6055_+_7466549 m4:58::m6:61::m9:59::m9:86
2L_CG6113_+_10529418 m4:57::m10:82
2L_CG6122_-_10987399 m1:33::m4:77
2L_CG6137_-_11001428 m6:37::m7:10
2L_CG6176_+_10483299 m2:8::m2:26::m4:16::m7:54
2L_CG6181_-_11100838 m2:15
2L_CG6192_-_11106638 m2:38::m2:43::m2:59::m2:65::m10:77
2L_CG6206_+_10457660 m9:85::m10:31
2L_CG6214_+_12722277 m9:54::m9:89
2L_CG6246_+_12618784 m1:78::m4:57::m10:76
2L_CG6249_-_11123567 m1:61::m6:37
2L_CG6388_+_12428053 m7:22
2L_CG6405_+_12424906 m2:30::m3:62
2L_CG6412_-_17497005 m7:37::m9:5
2L_CG6415_+_10703621 m2:85::m4:58
2L_CG6417_+_12448486 m2:76::m4:57::m10:6
2L_CG6514_+_5218259 m3:25::m9:82::m10:77::m10:88
2L_CG6521_+_10858556 m1:24::m4:42::m6:42::m7:81
2L_CG6549_-_17476911 m2:4::m3:80
2L_CG6579_-_12177688 m4:60::m9:61::m9:83::m10:89
2L_CG6582_-_17473770 m1:26
2L_CG6627_-_10856592 m1:32::m2:86::m6:7
2L_CG6634_+_5461641 m1:31::m4:57::m9:58
2L_CG6639_-_17451846 m1:52::m4:62
2L_CG6647_-_10850813 m1:7::m9:79
2L_CG6667_-_17441496 m4:53
2L_CG6667_-_17446289 m9:86
2L_CG6699_+_13378932 m7:11::m7:22
2L_CG6700_-_10842585 m2:31
2L_CG6720_-_10767737 m10:7::m10:56
2L_CG6729_-_10743845 m10:23
2L_CG6730_+_7605601 m2:76::m3:26::m7:66
2L_CG6750_-_10732390 m1:6::m7:37
2L_CG6772_-_7659521 m1:80
2L_CG6794_-_17424124 m2:6::m4:58
2L_CG6944_+_5542565 m1:1::m2:28::m2:59::m10:50
2L_CG6976_+_7666047 m3:81::m4:62::m9:55::m10:12
2L_CG7061_-_12063143 m7:1
2L_CG7068_+_7702807 m4:57::m10:77
2L_CG7082_+_2220802 m6:31::m6:34
2L_CG7105_-_7871455 m10:19
2L_CG7109_+_7827804 m1:52::m2:6::m9:41
2L_CG7110_+_13399022 m1:21::m2:63
2L_CG7123_+_7811440 m2:4
2L_CG7144_-_7795958 m2:45::m9:86::m10:83
2L_CG7149_-_7787867 m3:20
2L_CG7149_-_7790557 m4:58
2L_CG7154_+_7782884 m1:53::m10:88
2L_CG7196_+_7764551 m2:47
2L_CG7203_-_7753150 m3:27::m4:58::m4:62::m10:45
2L_CG7214_-_7744837 m2:51::m3:28
2L_CG7216_-_7741534 m3:25::m4:58::m7:38::m9:19
2L_CG7221_-_8004267 m2:45::m3:81::m4:16::m6:58::m6:68
2L_CG7227_-_7997701 m4:53::m4:58
2L_CG7228_-_7991576 m2:34::m10:30
2L_CG7228_-_7994182 m1:84::m4:58::m7:67
2L_CG7235_+_5668846 m7:46
2L_CG7251_-_5588357 m9:25
2L_CG7263_+_2151848 m3:23
2L_CG7263_+_2151951 m3:33::m6:20
2L_CG7279_-_10701458 m2:42::m4:58::m9:24
2L_CG7356_+_8011407 m2:41::m4:57::m4:63::m6:56
2L_CG7356_+_8012773 m1:79::m2:86::m4:58
2L_CG7382_-_5519881 m2:42::m7:28
2L_CG7392_+_8031007 m1:52
2L_CG7393_+_13780696 m2:45
2L_CG7400_-_10516668 m1:83::m2:3::m4:58::m6:58::m9:52
2L_CG7424_-_8042850 m2:6::m7:36
2L_CG7456_-_10488598 m7:39
2L_CG7516_-_14355067 m2:38::m2:54
2L_CG7532_-_14351510 m3:29::m4:19::m4:63::m6:26::m6:48
2L_CG7562_+_8072897 m3:37::m3:74::m7:84::m10:51
2L_CG7586_-_8082969 m1:5::m1:46::m6:23::m9:88
2L_CG7595_-_15053769 m1:26::m1:39::m4:58::m6:69::m9:67
2L_CG7664_-_16283641 m1:36::m6:14
2L_CG7778_+_8346621 m1:83::m3:25::m4:58
2L_CG7787_+_8320324 m2:25
2L_CG7818_+_8308440 m2:38
2L_CG7820_+_13803819 m7:84::m10:49
2L_CG7830_-_8308172 m10:13
2L_CG7870_-_8302960 m7:24::m7:43
2L_CG7953_+_13847943 m3:7::m4:40::m4:52::m6:4
2L_CG8049_-_8277696 m4:58::m10:44
2L_CG8222_-_8222636 m10:6::m10:11
2L_CG8409_-_8210920 m9:69::m9:79
2L_CG8451_-_8205128 m4:58::m9:65::m9:82
2L_CG8460_+_8197196 m1:68
2L_CG8663_+_21367789 m2:15::m10:5
2L_CG8669_+_21298463 m1:33::m7:47
2L_CG8676_+_21224845 m1:10::m7:12
2L_CG8749_-_6971718 m1:52
2L_CG8827_+_13905652 m1:82::m3:23::m4:57::m10:81
2L_CG8844_+_3466162 m6:64::m9:90
2L_CG8846_+_3478449 m3:11
2L_CG8882_-_4967771 m1:45::m2:19
2L_CG8997_-_13845305 m3:10::m3:47
2L_CG9031_-_13641220 m2:64
2L_CG9042_+_5943966 m10:52
2L_CG9075_+_5981787 m3:75::m7:6
2L_CG9075_+_5982600 m2:42
2L_CG9092_-_6006670 m2:57::m9:46
2L_CG9093_+_6000231 m1:28::m1:61::m6:3
2L_CG9100_-_7032579 m7:33
2L_CG9107_-_6024525 m1:52::m6:37::m7:15
2L_CG9127_-_6045970 m10:5
2L_CG9131_-_6047932 m2:32::m7:8::m7:61
2L_CG9140_-_6062711 m1:27::m4:65::m7:29::m9:70
2L_CG9171_-_5800161 m2:52::m10:14::m10:72
2L_CG9175_-_6098945 m2:30::m2:38::m7:55
2L_CG9211_-_6948778 m7:46::m9:23
2L_CG9226_-_6127649 m1:52::m3:4
2L_CG9232_-_6667797 m10:36
2L_CG9233_+_8464490 m2:17::m2:51::m10:86
2L_CG9239_-_13549323 m1:42
2L_CG9242_-_21165025 m7:80
2L_CG9244_+_21156248 m4:57
2L_CG9248_+_21146598 m2:20::m6:47
2L_CG9252_-_21135997 m1:44::m3:18::m6:15
2L_CG9253_+_21130832 m2:3::m6:30
2L_CG9258_-_6786856 m4:58
2L_CG9261_-_6794595 m4:58
2L_CG9264_+_21062993 m4:62
2L_CG9265_-_21057483 m2:23::m10:45
2L_CG9273_-_20913737 m1:52::m7:63
2L_CG9293_-_13387297 m2:3::m3:13::m7:28
2L_CG9306_-_13371021 m9:20
2L_CG9310_-_8691213 m4:65
2L_CG9326_-_20781734 m4:58::m4:62
2L_CG9326_-_20784633 m4:53::m4:58::m7:25::m9:47::m9:86
2L_CG9331_+_20812034 m3:24::m4:2::m4:57::m10:70
2L_CG9331_+_20812175 m3:1::m4:58::m9:82
2L_CG9331_+_20813128 m4:58::m10:83
2L_CG9335_+_20840201 m1:18
2L_CG9336_+_20846762 m9:85
2L_CG9339_-_20877981 m4:53::m6:52::m7:38::m7:61
2L_CG9339_-_20905043 m3:24::m10:15
2L_CG9339_-_20906505 m7:24::m10:81
2L_CG9342_-_20910461 m4:58::m7:38
2L_CG9466_-_8776257 m3:24::m4:58::m9:59
2L_CG9468_-_8781251 m2:71::m3:26::m4:58::m9:59
2L_CG9493_-_6333510 m9:26
2L_CG9493_-_6338409 m1:76::m2:11::m2:20::m2:60::m4:46
2L_CG9494_+_8933964 m4:57::m9:34
2L_CG9496_+_8937514 m2:22::m3:18
2L_CG9498_-_6350513 m7:27
2L_CG9526_+_6456390 m1:53::m1:62::m7:55::m10:84
2L_CG9528_-_6455644 m3:67::m10:82
2L_CG9531_-_6467685 m1:1::m1:52::m10:66
2L_CG9535_-_6472070 m4:59::m9:49::m10:89
2L_CG9535_-_6473906 m1:17::m2:51::m2:57::m7:6
2L_CG9539_-_6480456 m1:8::m4:58::m9:50
2L_CG9547_-_6494527 m4:58
2L_CG9552_-_8989178 m4:58::m9:81
2L_CG9553_-_5980098 m4:58
2L_CG9553_-_5980982 m1:52::m6:61::m7:32::m10:14
2L_CG9663_-_3303129 m4:52::m9:25
2L_CG9828_-_13166069 m4:41
2L_CG9881_+_2580301 m1:36::m6:20::m9:34
2L_CG9884_+_2492955 m2:15::m4:34::m4:61::m6:43::m6:57
2L_CG9894_+_2753238 m4:57::m9:85
2L_CG9933_-_13021298 m1:46::m6:23
2L_CG9961_-_2744906 m4:10
2L_CG9994_+_19428523 m4:40
2L_CG9999_+_19441053 m10:59
2R_CG10067_+_16451610 m1:44::m3:24::m4:61::m4:65::m9:66::m10:42
2R_CG10069_+_16789882 m1:30::m2:50::m2:70
2R_CG10071_+_16801352 m4:15
2R_CG10082_+_17153760 m10:82
2R_CG10106_+_2524072 m1:46::m9:72
2R_CG10108_-_9947198 m4:58
2R_CG10109_+_9996098 m9:82
2R_CG10112_-_10030066 m3:24::m7:6
2R_CG10119_-_10090630 m2:22::m4:58::m9:41
2R_CG10139_+_10160153 m1:6::m7:8::m7:48
2R_CG10146_+_10262234 m3:14::m7:49
2R_CG10149_-_10266965 m1:4::m7:9
2R_CG10149_-_10267773 m4:54
2R_CG10155_-_10282988 m6:85::m7:54
2R_CG10155_-_10284283 m1:50::m6:27
2R_CG10159_+_10286164 m7:40::m7:61
2R_CG10205_+_10347696 m4:58::m4:85::m6:47::m7:7
2R_CG10207_-_10360400 m4:58::m9:4::m9:59::m10:74
2R_CG10255_+_10450539 m6:57::m7:40::m7:65
2R_CG10261_-_10477809 m6:5::m6:39::m7:23
2R_CG10265_-_10508694 m1:52
2R_CG10306_+_17192896 m1:39::m3:67
2R_CG10318_+_17177750 m9:43
2R_CG10382_+_17887383 m3:52
2R_CG10392_+_814687 m4:9
2R_CG10395_+_857881 m4:5::m9:22
2R_CG10417_-_870282 m3:27
2R_CG10417_-_870488 m2:48::m3:42::m3:44
2R_CG10433_-_17114531 m4:58
2R_CG10440_-_17079034 m7:66
2R_CG10465_-_848303 m2:18::m6:21
2R_CG10497_-_16924646 m4:58::m9:86
2R_CG10497_-_16988750 m1:38::m2:58
2R_CG10527_-_16580367 m6:9
2R_CG10737_+_14679011 m2:5
2R_CG10737_+_14685091 m4:52::m4:57::m4:62::m4:67::m4:73::m9:48::m9:74::m9:79::m10:19
2R_CG10737_+_14685543 m2:67::m9:84
2R_CG10764_+_12968282 m4:37::m9:65
2R_CG10794_+_14382253 m3:29::m4:63
2R_CG10808_-_9361908 m6:86::m10:64
2R_CG10808_-_9362137 m7:13
2R_CG10842_+_4751856 m9:85
2R_CG10910_+_13535136 m10:44
2R_CG10924_+_14042295 m4:57
2R_CG10936_-_13153997 m1:5::m4:58::m9:59
2R_CG10938_+_12927646 m1:7::m2:21::m6:78::m7:9
2R_CG10939_+_12909460 m4:57::m10:5
2R_CG10953_-_12681364 m3:26
2R_CG11001_+_14804976 m7:42::m10:75
2R_CG11060_+_2687771 m2:70::m10:67
2R_CG11061_-_17635052 m1:25::m6:2
2R_CG11079_+_18867026 m9:53::m9:63
2R_CG11099_+_15751240 m3:15
2R_CG11124_+_2954858 m4:57
2R_CG11132_+_16158915 m1:62::m6:16
2R_CG11139_-_2978457 m10:80
2R_CG11140_-_2986470 m9:39
2R_CG11143_-_2970676 m3:24
2R_CG11163_-_1290243 m4:58::m7:46
2R_CG11166_-_2919608 m1:54::m6:27::m6:37
2R_CG11200_-_15823230 m4:59::m9:60::m9:87
2R_CG11211_-_1689014 m1:21::m3:26::m3:28
2R_CG11212_-_1703394 m4:58::m9:59
2R_CG11217_+_3297842 m1:52::m6:7::m6:29
2R_CG11218_-_15218658 m2:63::m3:27::m3:49
2R_CG11275_+_17687278 m2:14::m4:58::m9:25::m9:86::m10:45
2R_CG11299_+_19221502 m4:17::m4:57::m4:84::m9:23::m9:85
2R_CG11303_+_19386109 m1:52
2R_CG11312_-_16343607 m2:58
2R_CG11390_+_19534147 m3:27::m4:58
2R_CG11395_+_12652105 m4:57::m7:44
2R_CG11650_-_3943045 m3:15::m4:43::m4:50
2R_CG11665_-_1160174 m1:30::m4:3::m6:7
2R_CG11680_-_1488162 m2:54::m6:26
2R_CG11765_+_5930531 m3:29
2R_CG11797_+_15212586 m3:28::m10:42
2R_CG11804_-_4953373 m4:62
2R_CG11866_+_5629508 m2:17::m2:33::m7:45
2R_CG11919_+_6395898 m4:29::m6:28
2R_CG11949_+_14743929 m2:85::m4:38::m4:44::m4:57::m9:28::m10:25
2R_CG11961_+_14873182 m4:57::m9:85
2R_CG12052_-_6046161 m1:81::m7:38
2R_CG12052_-_6046840 m4:32::m4:58
2R_CG12052_-_6053296 m6:83
2R_CG12052_-_6055100 m1:66::m3:81::m4:58
2R_CG12110_+_1752924 m6:33::m9:89
2R_CG12134_+_5483168 m7:44
2R_CG12140_+_5422734 m1:12::m6:14
2R_CG12142_+_2540726 m4:57::m4:64
2R_CG12158_-_4874717 m3:27::m9:12::m9:81
2R_CG12344_-_6350143 m4:58
2R_CG12366_+_9677342 m2:69
2R_CG12374_+_8278033 m3:13
2R_CG12384_-_6875072 m2:6::m2:47
2R_CG12389_-_6823425 m1:50::m4:52::m10:42
2R_CG12390_-_6809035 m2:57
2R_CG12405_+_5936249 m3:29
2R_CG12736_-_3021994 m7:33::m9:53
2R_CG12758_+_14462182 m1:11
2R_CG12769_-_3568043 m2:9
2R_CG12832_-_2575379 m4:58
2R_CG12838_+_2566534 m9:64
2R_CG12839_+_2564587 m4:58
2R_CG12840_+_2557587 m1:73::m4:58::m9:22::m10:35
2R_CG12843_+_2546943 m7:45::m9:85
2R_CG12846_-_2523548 m3:40::m4:58::m6:37::m6:47::m10:66::m10:77
2R_CG12857_-_10274395 m2:27
2R_CG12859_+_10271396 m1:52::m6:9::m6:29
2R_CG12891_-_5987291 m4:58::m10:34::m10:77
2R_CG12891_-_5990375 m4:58
2R_CG12895_-_5949172 m2:14::m7:38
2R_CG12908_+_5825713 m4:57::m9:85
2R_CG12911_+_5768505 m4:57::m9:64
2R_CG12918_-_5563708 m4:27::m9:1
2R_CG12918_-_5563945 m2:12::m6:23
2R_CG12926_-_5122097 m10:78
2R_CG13154_-_7943768 m3:25::m7:38
2R_CG13164_-_7822085 m6:69
2R_CG13183_-_7428683 m2:58::m9:86
2R_CG13197_+_7207200 m1:44::m7:46
2R_CG13204_+_6882618 m1:83
2R_CG13425_+_16102427 m2:1::m2:16::m6:35::m7:75
2R_CG13425_+_16117850 m4:57
2R_CG13430_-_16066949 m1:47::m10:14
2R_CG13432_-_16096991 m2:15::m4:58::m10:48
2R_CG13503_-_17623920 m4:58::m6:10::m9:59::m10:78
2R_CG13506_+_17890718 m4:57::m9:18::m9:85
2R_CG13510_+_18165487 m7:59::m9:85::m9:90
2R_CG13551_-_18890989 m1:45::m6:22
2R_CG13565_-_19456214 m3:27
2R_CG13585_+_20039214 m4:58::m7:31
2R_CG1358_-_3126343 m2:13
2R_CG1362_-_5580507 m7:44
2R_CG1371_-_5587429 m1:6::m1:43::m6:72::m7:36
2R_CG13741_-_4606421 m1:4::m2:12::m6:5::m7:19::m7:28::m10:41
2R_CG13743_-_4571719 m2:63::m7:4
2R_CG13747_+_4529707 m4:34
2R_CG1380_-_5598876 m2:36
2R_CG1381_-_5611380 m2:24::m7:49
2R_CG13868_-_15828482 m4:61
2R_CG1389_-_3220992 m4:39::m4:47::m9:48::m10:23
2R_CG1407_-_5544701 m2:7::m7:49
2R_CG1441_-_5415096 m4:13::m4:58
2R_CG14478_+_12972534 m1:52::m2:21
2R_CG14480_+_13079656 m7:41
2R_CG14748_-_4090299 m3:29::m4:63
2R_CG14750_+_4137264 m1:63::m6:48
2R_CG14752_+_4102310 m3:28::m4:61
2R_CG14763_-_3479837 m4:38::m6:16::m9:39
2R_CG14767_-_4235634 m6:33
2R_CG15067_-_13900451 m3:3::m3:29
2R_CG15080_+_14298164 m4:57::m10:10
2R_CG15083_+_14350124 m9:90
2R_CG15087_-_14225716 m2:35::m2:51
2R_CG15092_-_14275935 m2:14::m4:62::m9:25
2R_CG15093_-_14291838 m9:78
2R_CG15095_-_14317262 m3:27::m7:40
2R_CG15096_-_14326318 m4:58::m10:78
2R_CG15102_-_14372801 m4:58
2R_CG15105_+_14502209 m4:57::m7:60
2R_CG15105_+_14505898 m2:80::m4:61::m6:40
2R_CG15110_+_14644460 m2:10::m7:51::m10:74::m10:79
2R_CG15112_+_14656499 m1:51::m2:75::m10:82::m10:87
2R_CG15118_-_14651973 m6:47
2R_CG1516_-_5372570 m2:27::m9:86
2R_CG1516_-_5373305 m3:53::m4:6
2R_CG1519_-_5359630 m7:52
2R_CG15231_-_16376901 m3:28::m7:55::m10:90
2R_CG15667_+_16989511 m1:24::m6:43::m7:26
2R_CG15669_+_17015030 m2:60::m10:56
2R_CG15792_-_20519034 m9:30::m10:10
2R_CG15835_-_3436785 m1:52::m6:29::m9:79
2R_CG1584_-_5358268 m4:65
2R_CG15862_-_5537848 m3:28::m6:57::m6:58
2R_CG1599_-_5354311 m2:24::m7:49
2R_CG1600_-_3044790 m9:22
2R_CG1621_-_3004111 m6:28::m6:37
2R_CG1623_-_5345376 m1:77::m4:51::m4:58::m6:68
2R_CG1624_-_3000499 m4:31::m4:58::m9:44::m10:92
2R_CG1624_-_3001621 m10:37
2R_CG1652_+_5327323 m10:57
2R_CG1669_-_2957574 m1:52::m10:75
2R_CG1671_+_5359876 m2:12::m9:91
2R_CG16728_-_6161317 m1:40
2R_CG16747_-_7684392 m4:58::m4:85
2R_CG16747_-_7687184 m4:61
2R_CG16778_-_20605824 m6:54
2R_CG16786_+_19589460 m2:26
2R_CG16844_+_13902983 m3:28::m4:62::m9:63
2R_CG16868_-_15801941 m1:54::m6:17
2R_CG16910_-_20295009 m1:52
2R_CG16936_-_20275744 m9:72
2R_CG17019_-_8449944 m6:62
2R_CG17034_-_8945800 m4:57
2R_CG17054_+_8649027 m2:8::m2:35::m4:80
2R_CG1707_-_2907743 m1:52
2R_CG17280_+_19055863 m7:22
2R_CG17337_+_1205292 m3:26::m3:30
2R_CG17509_+_7543899 m1:30::m1:53
2R_CG17574_-_8385324 m10:53
2R_CG17818_-_13213219 m1:47::m3:29
2R_CG1782_-_5204499 m10:10
2R_CG17870_+_5612858 m4:52::m4:58
2R_CG17921_-_17210431 m4:10::m4:15::m4:83::m9:16::m10:65
2R_CG17950_+_17220940 m10:80
2R_CG17950_+_17221720 m4:58::m6:57
2R_CG17952_+_17228078 m7:12::m10:32
2R_CG17985_-_3167083 m6:3
2R_CG18004_+_6401126 m7:72
2R_CG18067_+_16049373 m3:27::m6:8
2R_CG1809_+_5073462 m4:48::m4:57
2R_CG18106_+_13901464 m2:72::m3:28::m4:62
2R_CG18107_+_13899428 m3:28::m4:62::m9:63
2R_CG18108_+_13898815 m3:27::m4:61
2R_CG1814_+_5091381 m4:58::m10:27
2R_CG1818_+_5096484 m7:7::m7:16
2R_CG1821_+_5099017 m1:7::m7:26::m7:35::m9:82
2R_CG18247_-_11717744 m1:7::m1:50::m6:27::m7:9
2R_CG18250_-_11613405 m1:45::m4:41::m6:5::m10:21
2R_CG18255_-_11466955 m4:62::m4:79::m9:63
2R_CG1825_+_5102708 m1:4::m10:87
2R_CG18279_+_8922920 m2:5::m2:43::m3:26::m4:57
2R_CG18285_+_10679783 m9:85::m10:37::m10:50::m10:73
2R_CG18372_+_10264098 m3:14::m4:48::m9:24
2R_CG18408_+_5783715 m3:86::m10:78
2R_CG18408_+_5814836 m2:42::m4:58
2R_CG18426_-_19358669 m4:72::m7:34
2R_CG18431_+_13017568 m4:17::m4:46::m4:58
2R_CG18471_+_12156105 m9:86
2R_CG18608_-_14485972 m7:65::m9:72
2R_CG1865_-_2665451 m4:58::m10:45::m10:92
2R_CG1877_+_3428669 m6:16
2R_CG1877_+_3428813 m1:24::m6:62
2R_CG18812_-_3234465 m2:58::m7:30::m10:83
2R_CG18812_-_3247432 m2:16::m10:66
2R_CG18816_+_2510666 m1:69::m10:82::m10:86
2R_CG1902_+_5105895 m9:18
2R_CG1968_+_4798649 m1:46::m6:10
2R_CG2040_-_4744471 m9:84
2R_CG2040_-_4759044 m2:46::m3:14::m10:6
2R_CG2049_-_4766561 m1:33
2R_CG2049_-_4768199 m1:6::m4:81::m9:82
2R_CG2049_-_4796910 m1:66::m6:12::m6:23
2R_CG2060_+_3956548 m3:6::m9:68::m10:87
2R_CG2063_-_4798442 m1:8
2R_CG2065_+_3175599 m3:26::m10:44
2R_CG2072_-_4803364 m6:28
2R_CG2140_+_3045391 m10:60
2R_CG2144_+_3031093 m2:24::m2:44
2R_CG2173_+_3676712 m7:34
2R_CG2204_+_5949801 m9:37::m9:58::m10:72
2R_CG2204_+_5956160 m4:57::m7:68::m10:27
2R_CG2249_+_5561303 m7:55
2R_CG2269_+_5599386 m1:50
2R_CG2275_+_5608764 m2:8::m2:20::m3:25::m7:45
2R_CG2297_-_3646896 m3:27::m4:83::m10:73
2R_CG2331_+_5501019 m7:6
2R_CG2346_+_5418106 m3:25::m3:27::m10:79
2R_CG2368_+_6095507 m4:57::m4:62::m6:26::m9:63
2R_CG2374_+_2561609 m4:58::m9:59::m10:67::m10:71
2R_CG2682_+_801472 m1:32
2R_CG2727_-_20490798 m4:58
2R_CG2746_-_20476826 m2:21::m9:59
2R_CG2746_-_20477101 m2:2
2R_CG2765_-_20472675 m1:40::m3:29::m6:59::m7:6
2R_CG2803_-_20450009 m1:15::m4:58::m9:86
2R_CG2812_+_19432839 m7:27
2R_CG2827_+_19448014 m1:46::m3:26::m4:3::m6:2::m6:47
2R_CG2852_-_18153920 m2:2::m2:68::m4:58::m7:31
2R_CG2915_-_3471466 m3:15::m9:36::m10:43
2R_CG2915_-_3471601 m2:63::m7:14::m9:91
2R_CG2916_-_3473731 m2:58
2R_CG2921_-_17582846 m1:8::m4:44::m7:10
2R_CG30046_+_7830026 m4:57::m6:43::m9:40
2R_CG30080_-_11216556 m4:58
2R_CG30084_-_11329776 m2:4
2R_CG30085_-_11383989 m2:19::m7:45
2R_CG30092_-_18236848 m10:78
2R_CG30101_-_12925062 m3:26::m4:58
2R_CG30111_+_13329208 m2:63::m4:57
2R_CG30122_-_14154101 m1:15::m6:71::m10:7::m10:44
2R_CG30147_-_16133076 m10:87::m10:92
2R_CG30152_+_16186071 m2:9::m7:41::m7:79
2R_CG30159_+_2504500 m4:47::m4:57::m9:85
2R_CG30172_-_19538801 m4:62
2R_CG30183_-_19204636 m3:24::m4:61::m10:15
2R_CG30185_+_19051641 m2:9::m7:33
2R_CG30193_+_18432715 m7:31::m9:86
2R_CG30194_+_18563096 m1:16::m9:74
2R_CG30359_+_3974586 m4:58
2R_CG30361_-_3995609 m2:41::m4:35
2R_CG30373_-_3676479 m7:55
2R_CG30411_+_18923539 m4:60
2R_CG30427_-_20443935 m10:38
2R_CG30427_-_20445071 m1:79::m4:58
2R_CG30437_+_921136 m4:57
2R_CG30438_+_1004046 m3:57
2R_CG30460_-_12586617 m2:55::m9:6::m10:38
2R_CG30463_-_12246247 m2:58::m4:58::m9:92
2R_CG30489_-_6637784 m4:58::m4:64::m9:65
2R_CG30503_-_2956439 m4:58::m10:83
2R_CG3060_+_19480033 m2:44::m7:60::m9:23::m9:28
2R_CG3074_-_17700734 m4:58::m10:77
2R_CG3074_-_17710241 m4:17::m4:52::m4:58::m9:13::m9:86
2R_CG3082_+_18575687 m10:2
2R_CG3136_+_652089 m2:72::m3:34::m3:68::m6:65
2R_CG3161_-_2144194 m2:16::m6:27::m6:37::m7:10
2R_CG3174_-_2156908 m4:58::m4:62
2R_CG3186_+_19565458 m2:41::m4:62::m9:5::m9:76
2R_CG3221_-_16501841 m6:67
2R_CG3231_+_19594241 m7:28::m7:56
2R_CG3265_+_2261070 m2:11::m7:68
2R_CG3267_+_2258198 m1:70::m2:15::m2:57::m9:68
2R_CG3268_+_2253743 m4:41::m10:56
2R_CG3283_+_2319443 m1:52::m4:71::m6:13::m7:33
2R_CG3287_+_2322835 m2:16::m2:35::m4:57
2R_CG3287_+_2323598 m9:1
2R_CG33133_-_16519485 m2:57
2R_CG33138_+_8687308 m10:1
2R_CG33143_+_18121912 m4:26::m4:38::m4:57::m6:59::m9:22
2R_CG3318_+_19647185 m3:24::m4:40
2R_CG3328_+_19670090 m4:58::m10:12::m10:16::m10:26::m10:37::m10:77
2R_CG3333_+_19682480 m1:10::m2:21
2R_CG3340_+_20734218 m4:57
2R_CG3376_+_19765613 m9:73::m9:87
2R_CG3385_+_19783337 m1:50::m7:31::m10:1
2R_CG33981_-_13296728 m7:2
2R_CG3401_+_19813483 m4:57::m9:58
2R_CG3413_-_17818888 m10:79
2R_CG3413_-_17819517 m9:54
2R_CG3419_+_19919491 m1:18
2R_CG3425_-_17839639 m2:8::m10:33
2R_CG3495_-_18396399 m1:30
2R_CG3499_-_18393098 m1:48::m9:89
2R_CG3499_-_18393635 m7:7
2R_CG3501_-_18390273 m1:52::m2:70::m6:11::m6:29
2R_CG3510_-_18314508 m6:8::m7:31::m9:77
2R_CG3511_+_20079451 m4:84::m7:51
2R_CG3530_-_18904279 m7:69
2R_CG3567_-_2486805 m7:18
2R_CG3572_-_2497517 m1:47::m4:66::m7:9::m7:32::m9:67
2R_CG3584_-_17919105 m1:32::m4:54::m7:34
2R_CG3624_-_17909634 m3:23::m9:62
2R_CG3644_+_8386162 m6:35
2R_CG3661_+_18362114 m2:61::m10:85
2R_CG3683_+_20172025 m1:3::m2:13::m3:19::m7:47
2R_CG3725_-_19443279 m4:57
2R_CG3730_+_11779551 m1:10::m1:49::m6:81
2R_CG3735_-_19447331 m2:12
2R_CG3746_-_18157325 m4:58
2R_CG3751_-_18148996 m1:46::m2:4::m2:13::m7:34
2R_CG3760_+_20445982 m2:48::m7:31
2R_CG3767_+_11804187 m4:58::m9:81::m10:73
2R_CG3814_-_8392735 m4:58
2R_CG3820_-_18432316 m2:69
2R_CG3821_+_8396194 m2:26::m2:36::m3:32
2R_CG3829_+_20494344 m2:36::m10:49
2R_CG3831_-_18448544 m4:58::m9:59
2R_CG3832_-_19495768 m7:79
2R_CG3879_-_8462251 m2:38
2R_CG3884_-_8468193 m10:47
2R_CG3907_-_19529694 m4:39
2R_CG3924_-_19541536 m2:44::m10:12::m10:23
2R_CG3927_+_18102270 m4:41::m4:68::m7:21
2R_CG3941_-_19062105 m2:12::m4:69::m7:31
2R_CG3941_-_19062311 m1:39::m9:56
2R_CG3991_-_8674997 m4:9::m4:70::m7:33::m9:10
2R_CG3997_-_19569906 m2:23
2R_CG3997_-_19570025 m2:7::m10:29
2R_CG4019_-_19122144 m2:26::m3:32::m7:59
2R_CG4038_-_16604879 m2:20::m2:28::m7:53
2R_CG4046_+_18113736 m1:1
2R_CG4050_-_16635142 m4:60::m9:14
2R_CG4062_+_8714758 m1:59::m7:61
2R_CG4207_+_18145354 m2:19::m2:30::m2:64
2R_CG4250_+_18171274 m4:58::m10:78
2R_CG4302_-_16722550 m3:2::m10:32
2R_CG4311_+_11853170 m1:15::m4:57
2R_CG4311_+_11854004 m10:68
2R_CG4402_-_17299060 m7:76::m9:72
2R_CG4439_+_12005980 m4:61::m4:66
2R_CG4445_-_2573267 m4:58::m9:1::m9:6::m9:33::m10:83
2R_CG4486_-_2643948 m3:25::m4:58::m10:87
2R_CG4533_-_19193140 m3:27
2R_CG4585_-_19372932 m1:40
2R_CG4622_-_20042986 m7:37
2R_CG4627_+_8730650 m2:6
2R_CG4634_-_20068640 m2:7::m4:64::m9:83
2R_CG4643_-_8738236 m1:73::m9:15
2R_CG4646_-_8736119 m1:8::m3:51::m7:10
2R_CG4688_+_8755635 m4:58
2R_CG4696_+_8762578 m3:28
2R_CG4707_-_20114560 m1:8::m7:10
2R_CG4752_+_17985969 m1:34::m3:23::m4:57
2R_CG4797_-_19325926 m3:24
2R_CG4798_+_12936457 m7:43
2R_CG4802_+_12942850 m1:44::m4:32
2R_CG4817_-_19316572 m1:8::m6:77
2R_CG4827_+_12994012 m9:22
2R_CG4827_+_12994677 m7:55
2R_CG4832_-_8965304 m1:21::m1:35::m4:48::m4:54::m4:58::m6:75
2R_CG4832_-_8966336 m4:29::m10:20
2R_CG4847_+_13027093 m3:29::m10:82
2R_CG4847_+_13027289 m7:19
2R_CG4853_+_13029114 m1:47::m2:15::m2:42
2R_CG4921_+_13088334 m1:26::m6:47::m9:60
2R_CG4943_+_13107688 m7:6::m7:24
2R_CG4954_+_13180631 m3:5::m3:7::m7:41::m10:19
2R_CG4984_+_13243828 m4:57
2R_CG4996_+_13254766 m1:74
2R_CG5002_+_13265161 m4:57::m9:64::m10:5::m10:47
2R_CG5009_+_13276032 m4:58
2R_CG5032_+_13301019 m7:42::m9:62
2R_CG5058_+_13338428 m1:25::m4:61
2R_CG5084_+_13533528 m3:26::m7:35
2R_CG5154_+_13908525 m4:63::m9:18
2R_CG5179_-_18145244 m4:21
2R_CG5210_+_12206568 m4:57
2R_CG5224_+_14018611 m1:12::m10:72
2R_CG5330_-_19414863 m2:19
2R_CG5335_+_14136608 m3:28::m4:57
2R_CG5393_+_19072497 m9:7::m9:57
2R_CG5393_+_19088695 m10:86
2R_CG5431_+_19190982 m1:84::m4:58
2R_CG5473_-_14167635 m4:58::m4:69
2R_CG5489_-_14139878 m2:12::m2:45
2R_CG5493_-_14132875 m4:57::m9:58::m10:13::m10:73
2R_CG5497_-_14129879 m2:33
2R_CG5522_+_12298543 m1:46::m4:7::m6:6::m9:83
2R_CG5532_+_19260364 m1:52::m7:63::m9:28::m10:25
2R_CG5580_-_13803600 m4:44::m10:59
2R_CG5594_+_19416045 m4:25
2R_CG5729_-_13687470 m2:37
2R_CG5738_-_13671032 m10:83
2R_CG5738_-_13672853 m2:16::m2:23
2R_CG5748_-_13649492 m1:70::m3:28::m6:25
2R_CG5753_-_13635530 m7:56
2R_CG5753_-_13640642 m6:57::m7:9
2R_CG5756_-_13623248 m2:29::m4:58::m4:85::m9:81
2R_CG5765_-_13566964 m1:46::m3:25::m4:58
2R_CG5773_-_13558473 m4:4::m10:91
2R_CG5779_-_13404834 m3:27
2R_CG5820_+_17825247 m2:11::m4:57::m7:25
2R_CG5935_+_12371114 m2:29::m7:39
2R_CG6018_+_18057682 m4:54::m10:74
2R_CG6033_-_9018196 m4:58
2R_CG6044_+_17911757 m10:35
2R_CG6050_+_9023470 m1:38::m7:40
2R_CG6061_+_9022349 m1:39::m6:16
2R_CG6155_+_9070057 m2:2
2R_CG6315_-_9340432 m6:9::m10:63
2R_CG6329_+_9342873 m4:42::m4:58
2R_CG6347_+_9352328 m3:27::m7:12
2R_CG6370_-_13281866 m2:3::m2:25::m2:51::m3:80
2R_CG6406_-_13252069 m7:9
2R_CG6421_+_12387113 m4:35
2R_CG6426_+_12384255 m4:70
2R_CG6459_-_13187487 m1:59
2R_CG6501_-_13083296 m3:78
2R_CG6510_-_13062310 m4:23::m7:2
2R_CG6518_+_12413456 m4:25::m7:70
2R_CG6522_-_12984036 m2:3::m2:20::m4:55::m6:44::m6:54
2R_CG6546_-_12945817 m2:38::m7:55
2R_CG6692_+_9476622 m1:8
2R_CG6698_+_17635390 m4:58
2R_CG6702_+_12488791 m2:51::m9:88
2R_CG6758_+_17682510 m1:59::m6:17
2R_CG6953_+_12568869 m4:58
2R_CG7097_+_14693620 m2:23::m6:86::m7:21
2R_CG7222_+_6329458 m2:25::m7:86
2R_CG7417_+_14807431 m1:31
2R_CG7417_+_14813105 m2:9::m4:58::m9:59::m10:87
2R_CG7544_+_10662741 m7:40::m9:87
2R_CG7686_-_6354632 m7:69
2R_CG7736_+_6735843 m10:43
2R_CG7744_+_14967389 m6:42::m6:53::m7:20
2R_CG7747_-_11808953 m9:34
2R_CG7777_+_6952153 m1:47::m9:85
2R_CG7843_-_1592990 m1:50::m4:14::m6:2::m6:28
2R_CG7845_-_1583746 m2:6::m2:15::m2:24::m7:49
2R_CG7997_-_11858074 m3:26::m3:28::m4:62
2R_CG7997_-_11858240 m2:58::m4:58
2R_CG8024_-_4698151 m4:58::m9:54
2R_CG8048_-_11848841 m4:58
2R_CG8058_+_4644400 m7:42
2R_CG8067_+_9499564 m4:33::m6:81::m7:57
2R_CG8068_+_4627956 m2:46::m7:56
2R_CG8069_+_4626134 m1:6::m3:74
2R_CG8075_+_4615057 m1:54
2R_CG8079_+_10733301 m3:46::m7:5::m9:72
2R_CG8080_-_4604440 m2:58::m2:87
2R_CG8080_-_4604618 m4:58
2R_CG8083_+_4590540 m3:28::m10:53
2R_CG8095_+_10767518 m9:50::m10:77
2R_CG8098_-_12173850 m2:76::m10:22
2R_CG8098_-_12173999 m3:11::m9:33
2R_CG8098_-_12178801 m9:70
2R_CG8098_-_12182538 m3:24::m7:66
2R_CG8151_+_9878099 m6:10::m10:26
2R_CG8153_+_10826407 m2:1::m7:25
2R_CG8157_-_10841246 m3:26::m4:58
2R_CG8169_-_10886363 m1:42
2R_CG8174_+_10895588 m1:43::m2:37::m7:7::m7:45
2R_CG8180_-_10997694 m4:58
2R_CG8192_-_11064843 m3:29::m4:62::m6:26
2R_CG8196_-_4553955 m3:29::m4:61::m7:36::m9:62
2R_CG8197_-_4573735 m2:16::m4:52::m9:53
2R_CG8200_-_11084265 m10:82
2R_CG8205_-_11179931 m4:32::m9:40
2R_CG8207_-_11193802 m6:67
2R_CG8216_-_4479995 m4:58
2R_CG8226_+_4463532 m2:34::m7:54
2R_CG8233_-_9668590 m9:8
2R_CG8233_-_9669001 m1:40::m7:42
2R_CG8249_-_11362219 m4:58::m9:59
2R_CG8256_-_11377607 m3:23::m10:7
2R_CG8257_-_9677089 m3:70
2R_CG8258_-_4418795 m1:52::m2:10::m2:27::m6:80::m7:25
2R_CG8266_+_4405453 m1:40::m6:16::m9:64
2R_CG8269_+_4403682 m1:23
2R_CG8272_-_4403212 m1:15
2R_CG8276_+_1721961 m1:6::m3:39::m3:41::m3:43::m4:57::m7:8
2R_CG8276_+_1728427 m2:61
2R_CG8290_+_7486796 m3:18
2R_CG8295_-_11454199 m4:27
2R_CG8306_-_12109036 m10:82
2R_CG8306_-_12109358 m4:58::m9:7
2R_CG8309_-_9680532 m1:38::m1:47::m7:8::m7:40::m10:28
2R_CG8317_-_12091445 m2:13::m3:28
2R_CG8323_+_9681014 m1:8::m6:52::m7:10
2R_CG8325_-_1721506 m2:22::m2:38
2R_CG8332_-_12085874 m2:66::m6:39
2R_CG8332_-_12086087 m1:34::m6:11
2R_CG8357_+_7560523 m3:27::m4:61
2R_CG8378_+_7656544 m3:49::m6:14::m6:24::m10:84
2R_CG8389_+_11526556 m1:51::m6:12
2R_CG8389_+_11526670 m1:32
2R_CG8392_-_11529629 m1:28::m4:13::m4:58::m7:17
2R_CG8399_+_11532602 m4:57::m7:21::m9:85
2R_CG8426_-_1170590 m2:9::m3:30::m6:12::m6:27
2R_CG8430_+_11653215 m6:33
2R_CG8431_+_11658014 m1:9::m7:21
2R_CG8432_+_15006954 m7:73
2R_CG8435_-_11685712 m7:57
2R_CG8439_+_7690740 m3:76::m4:55::m7:15::m9:36
2R_CG8440_+_11693699 m1:52::m2:13::m2:63
2R_CG8448_-_11719813 m2:74::m2:83::m6:86
2R_CG8453_+_7701570 m3:29::m9:91
2R_CG8462_+_15227210 m3:27
2R_CG8468_+_9734763 m4:57
2R_CG8468_+_9735357 m7:25
2R_CG8485_-_9754290 m7:70
2R_CG8485_-_9754400 m10:70
2R_CG8493_+_7853727 m7:44
2R_CG8505_+_7918122 m3:29::m7:56
2R_CG8520_+_7939511 m7:21
2R_CG8525_+_7941556 m9:24::m10:63
2R_CG8529_+_7953258 m1:30
2R_CG8542_-_9768490 m2:45
2R_CG8542_-_9770896 m7:52
2R_CG8547_-_9782777 m9:4::m9:45
2R_CG8586_-_4207609 m2:38::m3:30::m4:62::m7:45
2R_CG8589_-_9817176 m4:58
2R_CG8613_+_9867137 m2:2::m2:76::m7:25
2R_CG8617_-_9872079 m2:17
2R_CG8625_+_8152581 m2:72
2R_CG8635_-_4143604 m1:39
2R_CG8657_+_8273562 m1:52
2R_CG8697_-_3946377 m3:16::m4:43::m4:50
2R_CG8704_-_3744140 m4:58::m9:5::m9:86::m10:81
2R_CG8707_-_3675302 m2:20
2R_CG8708_-_3673043 m4:58::m4:85::m9:63
2R_CG8714_+_3594791 m4:57::m7:72
2R_CG8715_+_3579792 m1:51::m2:34::m9:71
2R_CG8715_+_3581674 m4:8::m4:12
2R_CG8721_+_3516641 m4:62::m7:10
2R_CG8726_-_3483815 m2:40
2R_CG8729_-_3444149 m2:20::m6:57::m7:76
2R_CG8732_+_4187890 m6:11::m9:65
2R_CG8736_-_4106806 m3:23::m7:58::m9:6
2R_CG8739_-_4245206 m2:9
2R_CG8739_-_4246117 m9:86
2R_CG8759_-_8276727 m1:31::m6:48::m9:2
2R_CG8771_-_8202072 m1:55::m6:36::m7:57
2R_CG8772_-_8191325 m1:50::m3:25
2R_CG8772_-_8195496 m6:49
2R_CG8776_-_8181704 m4:58::m9:59
2R_CG8776_-_8186124 m4:58::m9:59
2R_CG8781_+_4622614 m7:36::m7:54
2R_CG8785_-_8161045 m4:58::m10:17::m10:47
2R_CG8788_+_4650899 m9:91::m10:70
2R_CG8791_+_3438491 m3:4::m7:83
2R_CG8801_-_4910522 m2:78::m6:66
2R_CG8804_-_4921299 m10:77
2R_CG8804_-_4925273 m6:13::m9:86
2R_CG8811_-_8148154 m9:31
2R_CG8816_-_8085774 m7:19::m7:84
2R_CG8841_-_7842000 m4:36
2R_CG8857_-_7716457 m10:61
2R_CG8878_-_7666946 m1:29::m7:16
2R_CG8888_-_7595448 m10:14
2R_CG8889_-_7542165 m6:52
2R_CG8889_-_7543348 m7:78
2R_CG8912_-_12382555 m10:83
2R_CG8920_+_15835361 m4:57::m7:7::m9:58
2R_CG8929_+_15842137 m2:32::m2:51
2R_CG8929_+_15842704 m6:54::m6:69
2R_CG8938_-_12612289 m3:26::m4:58::m9:86
2R_CG8946_-_12606469 m6:21
2R_CG8963_-_12534373 m1:69::m2:9
2R_CG8975_-_7501292 m2:2::m3:25
2R_CG8981_-_7419803 m1:44
2R_CG8983_-_7406827 m4:77::m10:62
2R_CG8991_-_7355448 m10:77
2R_CG8994_-_16185351 m2:64::m9:86
2R_CG9000_-_12516794 m1:44::m3:26::m6:21::m9:73
2R_CG9005_-_7137283 m1:71
2R_CG9005_-_7137846 m10:77
2R_CG9005_-_7140151 m1:36::m4:53
2R_CG9023_-_6945550 m1:50::m1:83::m4:34::m7:52
2R_CG9036_-_15806803 m3:27
2R_CG9047_+_20389180 m1:42
2R_CG9062_-_6799859 m1:9::m7:11
2R_CG9070_-_6794348 m3:27::m4:61
2R_CG9073_-_6791187 m4:58
2R_CG9193_-_15777673 m1:79
2R_CG9196_+_20264983 m4:57::m4:62::m9:63
2R_CG9218_-_15061901 m3:81::m3:83::m4:25
2R_CG9218_-_15146364 m4:58::m9:43::m9:75
2R_CG9325_-_14938957 m4:40::m4:58::m9:41
2R_CG9327_+_16502491 m1:26::m1:60::m7:19::m7:62
2R_CG9358_-_20479442 m3:27
2R_CG9364_+_16581607 m1:83::m4:58::m7:24
2R_CG9364_+_16584424 m4:60
2R_CG9364_+_16591924 m3:25::m10:42
2R_CG9401_+_16636166 m2:31::m7:66
2R_CG9422_+_2187668 m2:7::m2:32
2R_CG9433_+_16678606 m2:1::m2:41
2R_CG9441_+_16682901 m2:10::m4:58::m10:82
2R_CG9441_+_16686705 m7:32::m9:23
2R_CG9453_-_2390454 m1:70::m3:25::m3:80::m4:58::m9:59
2R_CG9480_+_16708069 m6:21::m7:65
2R_CG9485_+_16820305 m1:21
2R_CG9485_+_16821200 m4:59::m7:33
2R_CG9696_+_16831052 m1:7
2R_CG9812_-_18922159 m7:43
2R_CG9812_-_18927284 m3:25::m3:27::m7:16
2R_CG9841_-_16893797 m2:38::m7:12::m7:50
2R_CG9847_-_17004789 m6:54::m10:78
2R_CG9858_-_17126641 m7:6
2R_CG9896_-_18506483 m1:9::m4:58::m7:12::m9:77
2R_CG9975_+_14856697 m2:43::m3:82
3L_CG10060_-_6953964 m1:38
3L_CG10075_-_6932046 m4:67::m7:40
3L_CG10077_-_6929457 m2:7::m2:42::m7:67::m10:39
3L_CG10077_-_6929852 m1:18::m1:53::m2:82
3L_CG10078_-_6888819 m3:3
3L_CG10118_-_6693469 m1:38::m3:28
3L_CG10121_-_6677466 m4:58::m6:32::m9:82
3L_CG10124_-_6639585 m4:44
3L_CG10154_-_13411058 m2:3::m3:9
3L_CG10181_-_6219683 m4:58::m9:65
3L_CG10270_-_6158328 m7:1
3L_CG10289_-_6147813 m2:50::m7:62
3L_CG10361_-_11774803 m4:62::m6:51::m9:90::m10:87
3L_CG10415_+_11655986 m1:52::m2:36
3L_CG10424_-_19062953 m2:23::m7:50
3L_CG10426_+_12251640 m7:23::m9:6
3L_CG1044_+_2572956 m2:9::m2:86::m3:82::m7:48
3L_CG10479_-_5949951 m4:15::m4:58::m10:78
3L_CG1049_+_1529644 m2:3::m7:26::m10:92
3L_CG10504_+_21150777 m1:44::m9:10
3L_CG10516_+_15933443 m1:16
3L_CG10523_-_21130555 m1:12::m7:14
3L_CG10530_-_6109217 m2:75::m3:27
3L_CG10534_-_6107536 m3:28
3L_CG10539_-_5784531 m7:34::m9:46
3L_CG10539_-_5784806 m1:11
3L_CG10565_-_21069584 m10:55
3L_CG10579_+_3499297 m1:50::m6:3
3L_CG10579_+_3527113 m4:58
3L_CG10591_-_5573636 m3:28::m4:58
3L_CG10596_-_5541888 m7:1::m7:82
3L_CG10596_-_5551277 m9:47
3L_CG10616_+_12445686 m2:15::m2:42::m7:74
3L_CG10620_-_12507668 m1:52::m6:16::m7:45
3L_CG10622_-_5537631 m1:55::m6:17
3L_CG10632_-_12546483 m2:7
3L_CG10640_-_5340120 m1:7::m6:46
3L_CG10645_-_5319896 m7:46
3L_CG10646_-_12477856 m7:52
3L_CG1065_+_3797783 m2:6::m7:30
3L_CG10671_-_5119981 m3:4::m6:63::m9:62
3L_CG10686_+_12489008 m3:5::m4:58::m7:20
3L_CG10717_+_13356717 m4:57::m9:58
3L_CG1072_+_3829743 m7:14::m7:17
3L_CG10733_+_6068941 m1:25::m7:27::m7:63::m9:85
3L_CG10849_+_3887043 m1:19::m2:43::m9:33::m10:71
3L_CG10853_+_3931444 m3:12::m3:14
3L_CG10863_-_3925993 m1:22::m4:49::m9:50
3L_CG1086_+_943194 m1:5::m2:24::m4:58
3L_CG10960_-_12817047 m4:58::m9:86
3L_CG10971_-_12747516 m2:4::m2:14::m2:67::m7:49
3L_CG10973_-_12728717 m7:45
3L_CG10984_+_12724459 m1:49::m6:10::m6:26
3L_CG11100_+_22879500 m4:57::m6:33
3L_CG11109_+_22806047 m2:53
3L_CG11137_-_22802071 m2:9::m4:2::m6:37
3L_CG11241_-_22672258 m4:58::m7:64
3L_CG11246_+_21662775 m1:38::m7:40::m7:68
3L_CG11254_+_22658079 m2:12
3L_CG11267_+_12990004 m1:38
3L_CG11271_+_12997430 m2:13
3L_CG11271_+_13002911 m4:57::m9:85
3L_CG11276_+_13015766 m1:17::m6:80
3L_CG11278_+_13018383 m1:69::m2:21::m2:41
3L_CG11280_+_13088220 m9:85::m10:18
3L_CG11282_+_13202641 m1:82
3L_CG11306_+_21560116 m1:62::m7:65
3L_CG11309_-_21237883 m4:58::m10:81
3L_CG11347_+_4389746 m4:59::m4:70
3L_CG11347_+_4397266 m4:57::m9:58
3L_CG1134_+_4005022 m1:39::m3:77::m6:6
3L_CG11357_+_4522976 m4:61::m10:69
3L_CG1135_+_4024070 m1:40::m1:78::m7:42
3L_CG1136_+_4030130 m10:65
3L_CG11399_-_20720030 m2:25
3L_CG1140_+_1948001 m4:58::m4:85
3L_CG11426_+_22404427 m2:64::m4:58::m9:93
3L_CG11456_+_20775842 m2:4::m2:37::m6:31
3L_CG11458_+_20839638 m3:27::m4:62::m9:45
3L_CG11471_+_22222511 m1:68::m2:10::m10:24
3L_CG11486_+_3054678 m1:68::m10:90
3L_CG11486_+_3056081 m4:57::m7:62::m9:32
3L_CG11494_+_3133154 m2:10
3L_CG11526_-_3312377 m3:29
3L_CG11594_-_4008798 m4:58::m9:59::m9:86
3L_CG11594_-_4009539 m1:42
3L_CG11621_-_11758655 m4:5::m7:28
3L_CG11621_-_11763928 m2:11::m7:24::m9:70
3L_CG11652_-_11670390 m10:40
3L_CG11652_-_11670894 m4:3::m4:58::m10:32
3L_CG11658_-_11681499 m9:53::m10:48
3L_CG11661_+_16920785 m3:65::m7:38
3L_CG11661_+_16922702 m4:57::m6:42::m7:65
3L_CG11661_+_16924353 m4:60::m9:1::m9:61
3L_CG1167_+_4122625 m1:69
3L_CG11711_-_11532662 m4:18::m4:58
3L_CG11796_-_20373708 m3:25::m10:92
3L_CG11799_-_11094722 m6:35::m10:1::m10:50
3L_CG11905_-_16900791 m4:58::m7:5::m7:48
3L_CG11989_+_9946304 m1:17::m3:74::m3:76
3L_CG11989_+_9946713 m1:31::m4:16::m9:54
3L_CG12006_+_3794806 m1:42::m6:18::m6:85
3L_CG12009_+_3278284 m3:25::m3:27::m6:60
3L_CG12011_+_1678151 m3:26::m7:11::m10:92
3L_CG12013_+_3309829 m3:29::m4:62::m4:68::m6:61
3L_CG12015_+_674066 m1:11::m1:52::m7:13
3L_CG12019_+_1779143 m1:37::m6:14
3L_CG12024_+_1840724 m1:52
3L_CG12026_+_1869192 m4:57::m7:66::m9:58::m9:85::m10:77
3L_CG12030_+_632307 m4:57::m9:58
3L_CG12038_+_977524 m2:71
3L_CG12076_-_3357676 m7:29
3L_CG12085_-_1486109 m2:14::m2:22::m7:52
3L_CG12086_-_1500785 m7:10::m9:77
3L_CG12104_-_1586186 m1:50::m3:77::m10:27
3L_CG1210_+_112984 m4:57
3L_CG1216_+_183712 m2:34::m2:74
3L_CG1221_+_251296 m4:58::m4:62::m9:42::m9:90
3L_CG12262_+_7693303 m3:17::m4:61::m7:22::m9:53
3L_CG12284_-_16012094 m4:58::m7:30
3L_CG1228_+_331012 m2:4::m4:70::m4:75::m6:69::m7:31::m9:66
3L_CG1244_+_2615829 m4:37::m4:50::m9:65
3L_CG1244_+_2619303 m7:3
3L_CG1246_+_2631599 m2:29::m2:40::m10:80
3L_CG12483_-_81903 m3:24
3L_CG1258_+_4226277 m1:46::m6:14::m7:21::m9:76
3L_CG12607_+_4429183 m3:26::m4:60
3L_CG1265_+_4238322 m1:3::m1:37::m2:61::m7:5
3L_CG1268_+_4246235 m2:48
3L_CG12734_+_3162488 m2:18::m7:29::m7:46
3L_CG1273_+_4247253 m4:57::m4:68::m4:84::m7:23::m9:85
3L_CG12740_-_3206487 m10:20
3L_CG1274_+_3025909 m1:62::m6:45
3L_CG1274_+_3026133 m3:65::m6:8::m6:16
3L_CG1275_-_2240909 m2:28
3L_CG12974_-_21219105 m4:58::m9:59::m10:33
3L_CG12983_-_20900603 m4:43
3L_CG1299_+_4132361 m4:58
3L_CG13024_-_16775540 m10:36::m10:47
3L_CG13033_-_16510883 m1:4::m2:80::m3:27::m7:71
3L_CG13057_+_16297190 m3:28::m4:66::m9:81
3L_CG13059_+_16288927 m2:70::m3:29::m4:64::m9:44
3L_CG13061_+_16283282 m3:28::m9:13
3L_CG13072_-_16197270 m1:43::m10:60
3L_CG1309_+_4242951 m1:45::m2:59::m7:47::m9:77
3L_CG1316_+_4267404 m2:6::m2:27::m4:35::m7:39::m10:8
3L_CG1318_+_4272174 m2:6::m4:57::m4:84::m9:85
3L_CG1319_+_4276029 m1:54::m6:3
3L_CG13248_-_20344406 m2:36::m2:54
3L_CG13253_-_20653029 m4:58
3L_CG13285_-_5509706 m3:25::m9:86::m10:78
3L_CG13297_-_6131320 m9:54
3L_CG13466_+_14886960 m4:20::m4:36::m7:27
3L_CG13679_+_8176741 m3:26
3L_CG13695_+_18104662 m4:53::m9:14
3L_CG13704_+_4879747 m4:57
3L_CG13705_+_4877711 m3:24
3L_CG13880_+_248314 m2:17::m2:50::m9:72
3L_CG13886_+_817626 m7:7
3L_CG13887_+_821409 m7:17::m10:6
3L_CG13895_-_691732 m1:78::m10:13
3L_CG13900_-_816914 m2:6
3L_CG13902_-_824865 m1:21::m7:23
3L_CG13912_+_1173122 m2:47::m4:17::m4:57::m9:58::m9:89
3L_CG13929_-_1622743 m1:50::m3:80
3L_CG13937_-_1866091 m3:28
3L_CG14080_-_19037655 m10:93
3L_CG14084_+_19226680 m1:62
3L_CG14098_+_19510882 m4:46
3L_CG14110_+_13358738 m3:26
3L_CG14959_+_3241688 m9:85
3L_CG14960_+_3254570 m1:62::m4:84
3L_CG14968_-_3284671 m4:58::m10:92
3L_CG14968_-_3286640 m1:22::m7:24
3L_CG14981_-_3893101 m2:13::m3:80::m7:52
3L_CG14991_+_4087132 m1:30::m2:11::m6:51
3L_CG14993_-_4057481 m3:25::m4:58::m9:36::m9:59
3L_CG14994_-_4069370 m9:69
3L_CG14994_-_4072276 m9:21
3L_CG14997_+_4223841 m9:70
3L_CG14998_-_4118049 m1:35::m7:20::m7:49
3L_CG15002_-_4150993 m4:58::m7:29
3L_CG15005_-_4186912 m1:83
3L_CG15006_-_4192710 m3:25::m4:71::m4:78
3L_CG15009_-_4219679 m3:13::m7:52
3L_CG15010_-_4235581 m4:58::m9:66
3L_CG15013_-_4283035 m4:12::m4:43::m4:58::m10:77
3L_CG15013_-_4291243 m3:29::m4:69
3L_CG15015_-_4346688 m1:8::m1:52::m10:23::m10:91
3L_CG15021_+_4419322 m2:60::m3:27::m4:60
3L_CG15212_+_5105494 m1:8::m2:3::m2:64::m3:29::m4:64
3L_CG16758_-_2487131 m1:52
3L_CG16761_-_2461976 m3:66::m9:15
3L_CG16807_-_16343815 m1:80::m4:58
3L_CG16971_+_207637 m3:29
3L_CG16973_-_2570080 m1:60::m4:28::m6:17::m9:29
3L_CG17032_+_15924443 m10:28::m10:82
3L_CG17081_+_15082022 m2:4::m2:31::m9:36
3L_CG17143_-_196091 m3:38
3L_CG17145_+_20155657 m4:57
3L_CG17146_-_12177874 m2:23::m2:34::m4:58::m9:18::m10:30
3L_CG17153_+_12092234 m2:18::m7:37
3L_CG17248_-_1620806 m7:67
3L_CG17248_-_1621273 m9:61
3L_CG17334_+_5628631 m10:59
3L_CG17352_-_8327753 m9:30
3L_CG17352_-_8330243 m1:52::m10:47
3L_CG17521_-_23029148 m6:25::m6:47
3L_CG17667_+_12764165 m4:32
3L_CG17826_+_11923788 m2:67::m3:26::m10:47
3L_CG17888_-_7829497 m10:40
3L_CG17947_-_23271933 m2:72::m6:41::m7:17
3L_CG18081_-_15800645 m1:69::m7:62::m10:25
3L_CG18135_-_18961066 m2:10::m4:8
3L_CG18214_-_984099 m4:58::m9:48
3L_CG18321_+_255172 m4:57::m7:65::m9:45::m10:91
3L_CG1869_-_3090488 m4:58::m4:64::m4:72::m7:43
3L_CG18769_+_6524671 m2:19::m4:57::m9:85
3L_CG18779_-_6104933 m2:75::m3:27::m7:21
3L_CG18803_+_20366309 m2:25::m6:3::m6:34
3L_CG18803_+_20366479 m2:23::m7:52::m10:45
3L_CG18811_-_18638390 m6:34::m7:26::m10:8::m10:64
3L_CG1893_-_3030338 m1:41::m6:18::m6:57
3L_CG1919_-_1825608 m3:25::m3:27::m4:61
3L_CG1977_-_1762943 m7:34
3L_CG1977_-_1772601 m4:13::m9:25
3L_CG2054_-_1739195 m4:58
3L_CG2162_+_3018730 m1:43::m2:50::m6:2
3L_CG2199_-_1325696 m1:36::m6:14::m7:38::m9:50
3L_CG2469_+_1291085 m2:23::m7:66
3L_CG32030_+_8740391 m4:57::m4:84::m9:89::m10:70
3L_CG32031_-_9031526 m4:28::m9:29
3L_CG32031_-_9036881 m1:12
3L_CG32031_-_9039951 m2:86::m4:35::m4:86::m9:36
3L_CG32032_+_9067001 m4:12
3L_CG32038_+_9425827 m2:22::m2:39
3L_CG32041_+_9346874 m4:50::m9:51::m10:70
3L_CG32043_+_9435038 m4:57
3L_CG32057_-_10160052 m4:40::m4:46::m4:58
3L_CG32066_-_10634952 m1:39::m6:62
3L_CG32068_+_10637347 m2:2::m2:10
3L_CG32075_-_11038684 m7:4::m7:52::m9:88
3L_CG32076_+_11138922 m4:21::m4:57::m6:12::m6:25
3L_CG32085_-_11654287 m4:58::m6:61::m9:42
3L_CG32103_-_12382568 m4:33::m4:40
3L_CG32103_-_12388748 m1:38::m10:54
3L_CG32112_+_12715752 m2:17::m6:65::m6:68::m7:41
3L_CG32137_+_13904512 m4:12::m4:57::m7:44::m9:1
3L_CG32140_+_14186701 m2:85::m4:57::m6:23::m9:72
3L_CG32145_+_14672013 m4:57::m4:71::m9:34::m9:48::m9:85
3L_CG32156_+_16038627 m9:88
3L_CG32164_+_16568346 m1:16::m1:52::m7:28::m7:45::m10:38
3L_CG32171_+_16830572 m1:1::m6:30::m9:85
3L_CG32171_+_16856487 m4:57
3L_CG32171_+_16876526 m1:78
3L_CG32171_+_16881514 m4:57
3L_CG32176_+_17399129 m1:61::m3:50::m7:63
3L_CG32179_-_17619535 m2:18::m2:61::m7:7::m7:44
3L_CG32195_+_18078229 m4:57::m9:7
3L_CG32207_-_19443947 m2:10::m7:33
3L_CG32209_-_19672902 m10:83
3L_CG32230_+_23273168 m2:15::m2:36::m7:22::m7:48::m9:31
3L_CG32237_-_4833302 m3:25
3L_CG32244_-_4489276 m4:58::m9:42
3L_CG32264_-_3771494 m3:14::m6:33::m10:57
3L_CG32267_-_3455645 m1:52
3L_CG32278_+_3152828 m1:52::m4:1::m4:7::m6:6::m6:28::m9:80
3L_CG32306_+_2444510 m2:21::m10:16
3L_CG32344_-_308218 m2:26::m2:46
3L_CG32365_+_7842991 m9:46
3L_CG32393_-_6717093 m2:5::m2:48::m7:36
3L_CG32405_-_6113920 m3:30::m7:39
3L_CG32409_+_5873501 m1:41::m6:7
3L_CG32423_-_5158740 m9:66
3L_CG32425_+_20431171 m1:44
3L_CG32425_+_20443743 m4:58::m9:86
3L_CG32441_+_21508402 m1:52::m6:4::m6:14::m7:66
3L_CG32442_-_21463136 m1:36::m6:13
3L_CG32443_-_21251817 m2:1::m3:79
3L_CG32451_+_22707379 m4:57::m6:84::m10:77
3L_CG32479_+_855435 m1:7::m2:21::m2:55::m7:66
3L_CG32485_+_3033887 m1:52::m6:7::m10:22
3L_CG32486_-_3041186 m10:34
3L_CG3263_+_20762066 m2:13::m4:50::m4:57
3L_CG3279_-_676442 m1:75::m2:42
3L_CG33052_-_17394086 m1:43::m7:45
3L_CG33054_-_21134524 m2:85
3L_CG33162_-_8694111 m1:13::m6:60
3L_CG33205_+_9790017 m4:45::m4:51::m4:57::m4:63::m9:64
3L_CG33217_+_23059872 m1:51
3L_CG3322_+_9588866 m4:57
3L_CG33261_-_14719509 m9:40
3L_CG33261_-_14722591 m4:53::m4:58::m6:42
3L_CG33275_+_7579011 m4:33
3L_CG3344_-_671480 m2:30::m6:19::m9:86
3L_CG33484_-_2108869 m4:19::m9:20
3L_CG33522_-_17007807 m1:31
3L_CG33718_+_5753992 m1:70::m6:25::m6:47
3L_CG3395_-_9485470 m1:31
3L_CG33993_-_5924602 m4:58::m6:47
3L_CG3424_-_9479271 m3:28::m4:58::m6:19
3L_CG3529_+_9420828 m1:51::m6:27
3L_CG3672_+_9378742 m3:29::m4:56::m6:26
3L_CG3715_+_9400977 m1:7::m1:32::m1:52::m7:18
3L_CG3799_+_16951894 m10:68
3L_CG3819_-_18887362 m3:24::m4:58
3L_CG3836_-_14375149 m4:29::m4:41::m4:58
3L_CG3868_-_14367978 m3:25::m4:58
3L_CG3891_-_9416200 m7:17::m7:26::m7:68::m10:8
3L_CG3897_-_17386772 m9:86
3L_CG3922_-_9403277 m10:75
3L_CG3922_-_9403762 m1:40::m6:6::m6:16
3L_CG3948_-_16638791 m1:6::m1:47::m6:24
3L_CG3961_-_18855741 m4:58::m9:45::m9:59::m10:14
3L_CG3971_-_16626865 m2:78::m3:10::m3:12::m4:58::m9:59
3L_CG3979_-_18805771 m4:58::m9:25::m10:91
3L_CG3979_-_18811519 m4:69::m9:30::m10:78
3L_CG4022_-_9384730 m1:31::m4:50::m7:33
3L_CG4035_-_9375072 m2:3::m10:15::m10:20::m10:60
3L_CG4086_-_16577454 m1:50::m1:59::m6:15::m6:44::m6:86
3L_CG4097_-_16575656 m1:33
3L_CG4118_-_16545228 m9:29
3L_CG4123_-_16537656 m4:58
3L_CG4153_-_12500667 m1:63::m3:12::m6:18
3L_CG4169_+_16549540 m1:73::m4:57::m10:35
3L_CG4229_+_16522087 m3:26::m9:39
3L_CG4289_+_20712692 m1:26::m2:57
3L_CG4300_-_12251185 m2:12::m7:46::m9:64::m9:69::m9:80
3L_CG4314_+_16462913 m4:58::m9:86
3L_CG4357_-_12365386 m4:58::m4:62::m6:22::m9:86
3L_CG4432_+_9314405 m4:42::m10:62
3L_CG4446_+_9334565 m1:65::m4:49
3L_CG4609_-_16370618 m10:36
3L_CG4633_+_5120088 m6:69::m9:47::m9:92
3L_CG4665_+_9108510 m1:45
3L_CG4729_-_16351148 m1:64
3L_CG4753_-_16346460 m4:58
3L_CG4769_+_5334198 m2:71::m7:2
3L_CG4821_+_9061147 m3:73::m9:82
3L_CG4852_+_5537751 m1:16
3L_CG4867_+_5539189 m1:23::m2:56
3L_CG4877_+_16351604 m1:14::m1:33
3L_CG4879_-_14597325 m1:6::m2:16::m7:44
3L_CG4893_-_16324684 m7:22::m7:69
3L_CG4899_-_16319564 m3:21::m7:39
3L_CG4911_-_9046668 m1:52::m6:29::m6:67
3L_CG4962_-_16260799 m3:29::m6:6
3L_CG4994_+_14502933 m10:59
3L_CG4994_+_14503049 m2:13
3L_CG4998_+_16304261 m2:75::m3:24::m10:43
3L_CG4999_+_8886491 m1:82::m4:57::m9:58
3L_CG5048_+_14650043 m2:28
3L_CG5087_+_8972166 m1:49::m6:13
3L_CG5130_-_20427326 m4:58
3L_CG5187_-_8993187 m4:58::m10:45
3L_CG5194_-_8983746 m1:2::m2:76::m4:26::m6:22::m7:4
3L_CG5219_-_20370012 m1:50::m6:6::m6:27
3L_CG5231_-_20366180 m1:50::m9:10
3L_CG5241_-_16052770 m1:38::m6:15::m9:86
3L_CG5258_-_14767416 m1:52::m4:9::m6:8
3L_CG5263_-_8970518 m3:5::m6:42
3L_CG5263_-_8971037 m4:58::m7:10::m7:44
3L_CG5280_-_8964175 m2:84::m10:77
3L_CG5284_+_16055725 m1:69::m2:1::m2:17::m9:84
3L_CG5288_-_8960036 m1:83::m4:62::m10:41::m10:46
3L_CG5486_+_5726947 m1:45::m6:22::m10:85
3L_CG5517_-_20306393 m7:21
3L_CG5517_-_20309691 m1:33::m6:61::m7:35
3L_CG5568_+_5845473 m3:82::m3:84
3L_CG5618_+_20287954 m9:90
3L_CG5620_-_12240736 m1:36::m4:53::m4:64
3L_CG5644_-_8953823 m9:57::m9:69
3L_CG5656_-_21378655 m3:25
3L_CG5700_-_11940078 m9:73::m10:83
3L_CG5701_+_20310095 m7:51
3L_CG5714_-_2249315 m3:31
3L_CG5725_+_20318272 m2:25::m2:40::m7:11
3L_CG5735_-_8927175 m7:50::m10:73
3L_CG5735_-_8928207 m2:4::m2:57
3L_CG5830_-_15969973 m1:22::m6:66
3L_CG5940_-_11807464 m7:4
3L_CG5946_-_11793896 m1:83::m4:53
3L_CG5949_-_15953014 m7:41
3L_CG5978_-_8597817 m1:18::m3:69::m7:20
3L_CG5989_-_8578092 m7:38::m7:55
3L_CG5992_-_17729412 m4:58::m9:25
3L_CG5994_-_8574759 m1:6::m2:23::m2:33
3L_CG6020_+_20429218 m1:52::m3:75::m6:29
3L_CG6024_-_11739745 m3:39::m9:67::m10:51
3L_CG6084_-_11597659 m2:80::m3:28::m4:62
3L_CG6117_-_15920057 m2:41
3L_CG6128_-_11496660 m6:28
3L_CG6132_-_11483325 m3:14
3L_CG6143_-_17610289 m2:12::m7:31::m9:81
3L_CG6199_-_11173341 m4:26::m9:40
3L_CG6224_+_15792153 m2:23::m7:54::m9:79
3L_CG6253_+_8574965 m7:1
3L_CG6289_+_20276545 m6:18
3L_CG6292_-_17522012 m9:41
3L_CG6302_-_11048321 m1:23::m9:45
3L_CG6327_-_11020585 m9:86
3L_CG6327_-_11025316 m2:49::m4:58::m9:59
3L_CG6395_+_22201409 m4:57::m7:60::m9:53
3L_CG6409_-_10855996 m1:64::m3:27::m7:69
3L_CG6416_+_8604195 m4:57::m6:66
3L_CG6456_-_17314921 m4:61::m9:68
3L_CG6463_-_10668053 m2:3::m4:11::m7:39::m7:68
3L_CG6467_+_6013115 m3:14
3L_CG6494_+_8649906 m4:58::m6:20::m9:17::m9:86
3L_CG6502_-_10611825 m1:68
3L_CG6513_-_13996788 m4:23::m7:62
3L_CG6513_-_13996963 m2:44::m2:82
3L_CG6586_+_6029121 m2:9::m7:34
3L_CG6603_+_14002332 m7:10
3L_CG6611_-_10175466 m9:45
3L_CG6611_-_10175780 m4:58::m10:78
3L_CG6650_+_13996752 m2:39
3L_CG6664_-_16981277 m1:50::m6:32::m9:12
3L_CG6673_-_8497448 m10:67
3L_CG6674_-_9945997 m1:37
3L_CG6680_+_20251069 m4:19
3L_CG6707_-_9872151 m4:51::m7:78
3L_CG6718_-_9838260 m1:47::m4:86::m7:33::m7:52::m9:87
3L_CG6754_-_9697091 m1:31::m6:45
3L_CG6765_+_8486713 m10:77
3L_CG6767_-_9669377 m4:52
3L_CG6767_-_9670640 m4:58::m6:67
3L_CG6781_+_8494505 m2:45::m7:52::m7:61
3L_CG6801_+_12090053 m2:35::m7:68
3L_CG6822_+_8508929 m2:14::m4:27::m7:48
3L_CG6841_+_18870660 m2:19::m6:30::m7:42
3L_CG6846_+_18864343 m2:18::m7:32::m7:38::m7:55
3L_CG6851_+_168186 m1:52::m2:7::m9:23
3L_CG6854_+_15071143 m4:57::m9:24::m9:58
3L_CG6874_+_18786432 m1:51::m2:42::m6:28
3L_CG6876_+_15124365 m1:51::m6:5
3L_CG6878_+_15127074 m1:8::m1:55::m7:10
3L_CG6897_+_18587967 m2:7::m7:22::m9:89
3L_CG6906_+_12153830 m3:25::m9:61
3L_CG6910_+_12159905 m3:28
3L_CG6933_-_20154022 m3:25::m9:80
3L_CG6945_-_15059978 m2:17::m2:45::m4:58::m7:2
3L_CG6948_+_20176364 m7:18
3L_CG6981_+_20122383 m4:57::m6:41
3L_CG7004_-_303412 m2:4::m2:71
3L_CG7008_-_247902 m2:8::m7:31::m9:86
3L_CG7011_-_15128860 m1:59::m7:61::m10:14
3L_CG7020_-_241453 m2:56::m6:69
3L_CG7047_-_162161 m4:58
3L_CG7062_+_8271149 m4:32
3L_CG7108_+_8314267 m3:62
3L_CG7139_-_22005674 m2:27
3L_CG7162_-_21568282 m6:1
3L_CG7176_-_8332812 m4:67
3L_CG7176_-_8334845 m4:52::m4:58::m7:15
3L_CG7181_-_21473253 m2:41::m7:14
3L_CG7184_-_21465679 m10:59
3L_CG7186_-_21449725 m7:14::m7:68
3L_CG7207_-_8263420 m4:58::m9:59
3L_CG7207_-_8263795 m2:13::m7:38
3L_CG7264_+_11802977 m2:44
3L_CG7272_+_15466203 m3:24::m4:57::m6:56::m7:35
3L_CG7283_+_11796819 m3:20::m7:14
3L_CG7283_+_11797145 m4:18
3L_CG7293_+_11769557 m1:53
3L_CG7298_-_20137524 m3:27::m4:61
3L_CG7334_+_11658158 m4:58
3L_CG7338_+_21269075 m2:15::m2:41
3L_CG7354_+_18071840 m7:17
3L_CG7365_-_20061218 m3:22::m9:57
3L_CG7375_-_8171787 m2:30
3L_CG7387_-_8167034 m3:39::m7:31
3L_CG7407_+_21757360 m6:73::m7:84
3L_CG7414_+_21758670 m9:38
3L_CG7427_+_15528697 m6:1::m6:22::m6:42
3L_CG7436_-_8152337 m2:16
3L_CG7437_+_21813450 m9:86
3L_CG7447_+_4367457 m4:65::m6:68::m9:66
3L_CG7458_+_21888952 m4:58::m10:2
3L_CG7462_-_7687597 m2:75
3L_CG7465_+_4461130 m3:26::m4:57::m10:7
3L_CG7471_+_4607617 m1:20
3L_CG7479_+_4806744 m1:1::m9:28
3L_CG7490_+_22009953 m1:8::m2:1::m10:3
3L_CG7490_+_22010085 m2:38::m9:60
3L_CG7492_-_7628696 m1:58::m1:73::m6:35
3L_CG7497_+_17598708 m4:58
3L_CG7499_+_4891215 m9:90
3L_CG7503_-_4957016 m4:31::m4:58
3L_CG7526_+_7536559 m4:57
3L_CG7528_-_8101738 m7:3::m7:42
3L_CG7529_+_21435270 m4:49::m4:82
3L_CG7540_+_21441715 m2:1::m2:36::m4:86::m9:87
3L_CG7540_+_21443722 m4:29::m4:57
3L_CG7546_+_7485080 m10:45
3L_CG7555_+_17495367 m1:43::m6:20::m6:86
3L_CG7580_+_17440342 m1:50::m6:27
3L_CG7597_+_21450156 m1:3::m7:28
3L_CG7603_+_17431244 m1:11::m1:52
3L_CG7607_+_11173565 m1:7::m9:40::m9:45::m10:88
3L_CG7616_+_11144020 m9:40
3L_CG7619_+_21470916 m1:39::m7:41
3L_CG7625_+_21473724 m1:28::m2:13::m10:5
3L_CG7638_+_11083641 m1:52::m6:15
3L_CG7641_+_19925764 m2:9::m3:26::m3:28::m7:48
3L_CG7654_+_19934935 m2:46::m2:67
3L_CG7658_+_21234428 m3:24
3L_CG7707_+_17208735 m6:41
3L_CG7724_+_17020877 m1:28::m9:20::m10:77
3L_CG7725_+_17014775 m4:33
3L_CG7725_+_17016584 m3:34::m7:48
3L_CG7730_+_16992809 m2:10::m2:21
3L_CG7740_-_3111245 m1:50::m3:13::m10:27
3L_CG7764_-_15545777 m2:14
3L_CG7807_+_21532699 m4:57::m7:12
3L_CG7888_+_11027984 m1:78::m4:57::m9:12
3L_CG7892_+_7952996 m2:2::m7:26::m7:35::m10:77::m10:82
3L_CG7906_+_14201987 m2:59
3L_CG7936_-_15483716 m4:58::m6:61
3L_CG7941_+_10863943 m3:27::m10:89
3L_CG7945_-_15489393 m1:84::m2:33
3L_CG7961_-_1628729 m1:24::m7:17::m7:26
3L_CG7962_+_8102162 m10:13::m10:48
3L_CG7970_+_1636537 m4:57
3L_CG7971_-_1648592 m1:67::m6:83
3L_CG7974_+_1648675 m1:81
3L_CG8001_+_1739884 m7:18::m10:75
3L_CG8004_-_19862337 m1:29::m7:31
3L_CG8019_+_10605292 m2:40::m2:50
3L_CG8042_-_7948955 m2:45::m2:61::m3:57
3L_CG8104_+_9873191 m7:36::m7:45
3L_CG8111_-_7889013 m2:86
3L_CG8114_-_7875713 m9:21
3L_CG8177_+_9737499 m9:19
3L_CG8177_+_9748220 m4:58
3L_CG8268_+_7910365 m2:29::m6:21::m6:66
3L_CG8284_+_9672348 m3:36::m4:81::m6:77
3L_CG8363_+_19779140 m7:4
3L_CG8363_+_19781155 m4:57
3L_CG8363_+_19782011 m3:24::m4:57::m9:58
3L_CG8385_-_22805382 m2:12::m2:28
3L_CG8385_-_22805887 m6:57::m7:20
3L_CG8398_+_6583524 m10:81
3L_CG8532_+_7502729 m2:9::m3:5::m7:48
3L_CG8548_+_19741076 m2:16::m2:22::m7:65::m9:11
3L_CG8549_+_6727014 m6:81::m7:61::m9:28::m10:38
3L_CG8560_-_7377894 m3:28::m9:22::m10:80::m10:85::m10:90
3L_CG8562_+_7372235 m3:26::m9:62
3L_CG8571_+_7355826 m2:34::m6:59::m9:53
3L_CG8582_-_7343191 m1:47::m6:3
3L_CG8583_+_7334840 m10:5::m10:10::m10:15
3L_CG8588_-_7334014 m7:49::m10:79
3L_CG8591_-_7330652 m2:29
3L_CG8596_-_7319128 m4:48::m4:53::m4:58::m7:73
3L_CG8597_+_7313438 m1:36::m1:61::m2:86::m4:38::m6:13
3L_CG8600_-_7309168 m2:14::m7:52
3L_CG8605_+_7297604 m1:33::m6:53
3L_CG8612_-_7217861 m1:70
3L_CG8614_+_7215768 m1:52::m4:72::m6:30
3L_CG8615_-_7214889 m2:61::m10:85
3L_CG8628_+_7104823 m3:27
3L_CG8634_+_7067156 m1:49::m3:26::m4:61
3L_CG8638_-_7062732 m3:27
3L_CG8640_-_7060553 m3:27::m7:55::m9:16
3L_CG8733_-_19747178 m1:9::m4:57::m9:58
3L_CG8743_-_19683524 m2:22::m3:67::m6:45::m6:57
3L_CG8756_-_19660515 m10:3
3L_CG8765_-_19652609 m1:43::m1:82::m9:80
3L_CG8789_-_19600887 m2:58::m4:58::m9:89
3L_CG8793_-_19583718 m6:43::m7:4
3L_CG8865_-_13890590 m4:16::m4:58
3L_CG9028_+_13930483 m6:56::m7:29::m10:88
3L_CG9119_-_1188320 m10:2
3L_CG9122_-_1176701 m3:27::m4:60::m9:61
3L_CG9133_+_1237447 m6:20::m10:43
3L_CG9134_+_1249288 m4:79
3L_CG9139_+_1279443 m1:55::m6:74::m7:6::m7:32::m7:57::m10:1
3L_CG9153_+_1297228 m7:1::m7:69
3L_CG9155_+_1308656 m4:57::m9:48::m10:45::m10:66
3L_CG9165_+_1318425 m1:43::m4:58::m6:20::m9:35
3L_CG9184_-_1306334 m3:29
3L_CG9194_+_1219261 m9:80
3L_CG9205_+_1018722 m2:3::m2:18::m7:52
3L_CG9206_+_13894648 m1:68::m4:23::m7:48
3L_CG9238_-_14516230 m4:58::m9:86
3L_CG9262_-_19549826 m2:62::m4:58
3L_CG9300_+_19517682 m4:57::m6:2
3L_CG9330_+_19551565 m1:19::m3:60::m4:42
3L_CG9368_+_19566895 m2:40::m10:54
3L_CG9372_+_19571488 m3:37
3L_CG9372_+_19571784 m10:60
3L_CG9384_+_14727304 m1:6::m2:27::m6:59
3L_CG9391_-_21201740 m6:11::m9:54
3L_CG9449_-_19461959 m3:26
3L_CG9451_-_19466050 m9:34::m9:41
3L_CG9628_+_14588057 m9:16
3L_CG9629_-_19234168 m4:58
3L_CG9648_-_19229445 m1:60::m6:37
3L_CG9655_-_19225912 m1:28::m6:64
3L_CG9674_-_16765448 m4:58::m10:3
3L_CG9674_-_16772987 m4:64::m6:67::m9:22
3L_CG9704_+_16731333 m2:42::m4:57::m4:61
3L_CG9704_+_16738781 m2:75::m3:28
3L_CG9705_+_16745373 m1:52
3L_CG9705_+_16745904 m3:32::m10:77
3L_CG9710_+_16773701 m1:37::m6:14
3L_CG9712_+_16807516 m1:27::m2:40::m3:11::m10:75
3L_CG9730_-_19220317 m6:51::m9:37::m10:93
3L_CG9739_-_19135901 m4:47::m4:57::m9:48::m9:58::m9:85::m10:21::m10:25::m10:73
3L_CG9762_-_12112418 m2:9
3R_CG10007_-_7800435 m1:40
3R_CG10035_-_8208408 m4:58::m9:59::m10:78
3R_CG10045_-_8194983 m3:25
3R_CG10065_-_2973092 m4:55
3R_CG10120_-_8545514 m1:79::m7:36
3R_CG10120_-_8548153 m4:58::m4:70::m9:81
3R_CG10157_+_19504613 m6:51::m7:27
3R_CG10175_-_19356705 m4:58
3R_CG10182_-_19415537 m3:24::m3:26::m4:13
3R_CG1019_-_2943451 m2:58::m2:75::m4:58
3R_CG10217_-_19588350 m9:56
3R_CG10217_-_19588968 m6:73::m7:65
3R_CG10219_-_19586296 m2:2::m2:13::m6:48::m7:27::m10:75::m10:80
3R_CG10229_-_1057915 m2:22::m4:86::m7:35::m7:52
3R_CG10233_-_1063020 m4:58
3R_CG10244_-_21034003 m4:58::m9:59
3R_CG1024_-_2205952 m2:17::m2:61
3R_CG10254_-_19520236 m1:3::m6:5
3R_CG10267_+_2282916 m4:57::m7:10
3R_CG10277_+_2208641 m2:6::m2:53::m4:62::m7:65
3R_CG10278_+_11838136 m7:13
3R_CG10279_-_1833923 m4:72::m9:86
3R_CG10287_-_1920393 m6:16::m7:48
3R_CG10287_-_1920743 m7:54
3R_CG10293_+_17867918 m4:57::m9:47::m9:85::m10:3
3R_CG10295_+_2176648 m2:20::m6:31::m7:43::m9:14
3R_CG10300_+_19537251 m4:61::m7:20
3R_CG10311_-_12182733 m2:86::m4:58::m10:15
3R_CG10340_-_12440103 m2:8::m2:23::m3:14::m6:65
3R_CG10370_+_19578611 m1:27::m7:29
3R_CG10374_+_19589962 m10:45
3R_CG10375_+_19593434 m1:69
3R_CG10420_-_21061238 m1:48::m6:25
3R_CG10423_-_21072394 m6:3
3R_CG10423_-_21073190 m6:1
3R_CG10425_-_21088216 m1:40::m2:14
3R_CG10550_-_21134109 m3:27::m4:58::m6:57::m10:42
3R_CG10562_-_21148473 m3:26
3R_CG1056_+_438597 m4:58
3R_CG1057_+_467700 m7:22
3R_CG1058_+_471717 m10:70
3R_CG1059_+_475313 m1:27::m6:54::m9:13
3R_CG10772_-_21298778 m3:28::m4:58::m7:12
3R_CG1082_-_3364312 m2:20
3R_CG10841_+_9457717 m2:80
3R_CG10868_-_19106571 m3:25
3R_CG10888_-_15908167 m3:21
3R_CG1088_+_1417646 m4:14::m9:15::m9:67
3R_CG10903_+_3856551 m2:50
3R_CG1093_+_1535225 m1:54
3R_CG10979_+_1620428 m1:52
3R_CG10981_+_1650520 m2:8
3R_CG10999_+_1640401 m2:49::m4:16
3R_CG1100_+_1615225 m7:49
3R_CG1102_+_133631 m4:58::m10:32
3R_CG1103_+_163518 m4:57
3R_CG1105_-_2892854 m7:32::m7:55
3R_CG11069_+_20720466 m4:52::m4:57::m4:75::m9:13::m9:58::m9:76::m10:5
3R_CG1106_+_60941 m3:29::m9:8
3R_CG1107_+_46740 m4:70::m6:66::m7:50
3R_CG11089_+_20702792 m1:3::m1:75::m6:51::m6:64
3R_CG11089_+_20704765 m4:58::m4:69::m7:28::m9:81::m10:16
3R_CG1108_-_3354412 m1:33
3R_CG1109_+_1486447 m9:13
3R_CG11120_+_20748205 m1:52::m2:16::m3:37::m6:2
3R_CG1112_-_3349474 m2:27::m4:58::m9:65
3R_CG1124_+_791170 m3:26::m4:60
3R_CG11317_-_26923035 m2:49::m3:25::m4:9::m10:45
3R_CG1142_-_3299496 m1:47::m4:1
3R_CG11466_-_8231671 m4:58::m6:58
3R_CG11518_-_27403163 m10:25
3R_CG11522_-_27421900 m1:9
3R_CG11525_-_27438083 m2:86::m7:31
3R_CG11525_-_27438435 m2:34::m2:52
3R_CG1152_-_3091421 m4:27::m9:91
3R_CG1155_+_2124858 m3:26
3R_CG1157_+_2127531 m1:69::m1:78::m2:13::m3:24::m7:80
3R_CG1161_+_1180822 m1:59::m6:33
3R_CG11672_-_4116288 m3:24
3R_CG1169_+_2155972 m3:25::m7:85::m10:78
3R_CG11737_+_4343612 m2:16::m2:43::m4:57::m9:58
3R_CG11739_+_204649 m4:61::m9:69
3R_CG11771_+_20757743 m1:32::m7:4::m7:19::m7:34
3R_CG11820_+_20891567 m1:17::m6:24::m6:37
3R_CG11844_+_20949183 m2:39
3R_CG11857_+_21084626 m7:41::m7:62::m10:51
3R_CG11880_+_24949162 m2:40::m4:33::m6:32
3R_CG11882_-_24973894 m4:33::m7:55::m9:86
3R_CG11886_-_24978952 m1:6
3R_CG11897_+_24983852 m3:24::m4:57::m6:60
3R_CG11899_+_25026179 m4:58
3R_CG11956_-_25074139 m4:2::m9:86
3R_CG11956_-_25076167 m1:78
3R_CG11975_+_4818980 m1:31::m2:17
3R_CG11980_+_4829740 m2:56::m3:8::m3:41::m3:62
3R_CG11984_-_4837445 m4:70::m7:6
3R_CG11984_-_4837566 m4:75::m9:76
3R_CG11984_-_4839219 m3:21
3R_CG11984_-_4840095 m3:26::m3:28
3R_CG11987_-_4845739 m1:61::m2:15::m6:38
3R_CG11988_-_4859449 m3:28::m7:38
3R_CG11990_+_4865490 m1:73::m6:53
3R_CG11993_+_4876560 m1:54::m6:31::m7:43
3R_CG12000_-_1183859 m1:16
3R_CG12045_+_26693250 m1:84::m3:25::m10:5
3R_CG12054_+_27046428 m7:28::m7:64::m10:77
3R_CG12063_+_27324961 m2:4
3R_CG1208_+_1657364 m4:58
3R_CG1213_+_1666908 m3:13::m4:81::m6:28::m10:72
3R_CG1213_+_1669604 m3:8
3R_CG12207_+_10124002 m1:21::m3:84
3R_CG12220_+_27078624 m7:27
3R_CG12268_-_19774141 m4:58
3R_CG12276_-_8259534 m4:50::m6:30::m7:2
3R_CG12286_-_8515089 m4:48::m4:58::m9:86
3R_CG12333_-_14228412 m6:52
3R_CG1234_-_3072642 m1:47
3R_CG12358_+_8806793 m2:5::m2:13::m2:25::m4:57
3R_CG12360_-_8856372 m1:71::m2:16::m7:73::m10:11
3R_CG12428_-_23532468 m1:24::m3:14::m7:26
3R_CG1245_+_1480883 m7:4::m7:32
3R_CG1252_-_2528599 m3:27::m4:61::m10:42
3R_CG12582_+_23013 m9:30::m10:27
3R_CG12749_-_9486241 m1:43
3R_CG12753_-_12267381 m2:3::m2:9::m3:19
3R_CG12876_-_23525582 m2:78
3R_CG12877_+_23532883 m2:1
3R_CG12878_+_23526108 m1:38::m1:60::m6:76::m7:40
3R_CG12880_+_23511684 m4:58::m4:62
3R_CG12948_-_5573254 m7:71::m10:91
3R_CG1307_-_2483160 m1:11::m2:26::m10:90
3R_CG1322_+_26599286 m7:51
3R_CG1327_-_2521993 m3:28::m9:50::m10:14
3R_CG1330_-_2517480 m3:27
3R_CG13597_-_19719105 m4:35::m10:55
3R_CG13606_+_19998358 m1:11::m3:23::m3:25::m9:93
3R_CG13608_-_19989246 m2:10::m3:14::m7:24
3R_CG13624_-_20403171 m2:61::m9:86
3R_CG13624_-_20408577 m10:7
3R_CG13627_+_20538506 m1:12::m4:57::m9:11::m9:58::m10:8
3R_CG13630_-_20545084 m1:70::m2:57::m3:18::m6:47
3R_CG1373_+_26042206 m3:27::m4:61
3R_CG13822_+_19503082 m4:57::m9:58
3R_CG13826_-_19052430 m6:57
3R_CG13830_-_18938423 m4:31::m4:58
3R_CG13849_-_18246754 m1:30::m3:85
3R_CG1395_-_25081045 m3:28::m4:70::m6:45::m9:71
3R_CG14066_-_24154004 m4:38::m9:39
3R_CG14243_+_22465751 m3:26::m7:51::m7:70
3R_CG14254_+_22820558 m2:16::m3:26::m4:60::m10:82
3R_CG1427_+_1427236 m4:70
3R_CG14283_-_14920619 m1:51
3R_CG14290_-_14754352 m2:22
3R_CG14292_-_14731377 m3:16
3R_CG14296_+_14732566 m2:2::m10:60
3R_CG14296_+_14732721 m7:37::m10:47::m10:58
3R_CG1433_+_1439086 m2:46::m4:43
3R_CG1438_+_26719768 m4:57::m7:74
3R_CG1448_-_24684933 m3:10::m4:58
3R_CG14516_+_24964388 m3:13
3R_CG14516_+_24964619 m4:61::m9:62::m9:85::m10:35
3R_CG14542_+_21878558 m1:24
3R_CG1462_+_26874654 m3:24::m4:58
3R_CG14636_-_41033 m4:58::m9:59::m9:70
3R_CG14639_+_72744 m3:27
3R_CG14643_-_75691 m3:25::m4:58
3R_CG14643_-_76518 m9:93
3R_CG14648_+_228804 m10:73
3R_CG14693_-_6639356 m7:5
3R_CG1469_+_26214553 m2:14::m3:47::m4:57::m9:58::m10:20
3R_CG14710_+_7445813 m1:22::m1:82::m3:44::m6:60
3R_CG14712_+_7454483 m1:52::m6:29
3R_CG14715_+_7499987 m1:26::m2:64::m7:19
3R_CG1471_+_26286190 m10:51
3R_CG14722_+_7567614 m3:28
3R_CG14722_+_7567794 m7:14
3R_CG14724_+_7645323 m7:21
3R_CG1475_+_1450201 m1:26::m9:68
3R_CG14868_-_11195656 m2:15::m2:25
3R_CG14879_-_12174946 m4:58::m10:83
3R_CG14880_-_12194025 m4:58::m9:86::m10:78
3R_CG14883_+_12281775 m2:11
3R_CG14887_+_12306921 m2:13::m2:22::m6:59
3R_CG14904_-_12409382 m3:25::m3:27
3R_CG1499_+_27368885 m3:24::m7:66
3R_CG15188_+_2165819 m3:26::m10:38
3R_CG15189_+_2161086 m3:26::m10:5::m10:76
3R_CG1539_+_26372127 m4:58::m9:59::m10:34
3R_CG1539_+_26388930 m1:24::m6:2::m6:66
3R_CG15507_+_25608332 m3:25::m10:78
3R_CG15522_+_25752974 m1:77::m3:28::m4:60::m10:5::m10:46
3R_CG15582_+_1933856 m3:52::m4:50::m6:49
3R_CG15592_+_2085936 m3:25
3R_CG15693_+_16647921 m1:21::m7:71
3R_CG15697_+_16676318 m2:22::m2:34
3R_CG15697_+_16676570 m1:49::m9:83
3R_CG15884_-_22916845 m2:68::m3:25::m9:68
3R_CG15887_-_9114532 m3:28
3R_CG15922_-_16385833 m1:49::m6:10
3R_CG15923_-_16442619 m4:58
3R_CG1607_+_27207833 m1:34::m9:9
3R_CG1607_+_27210123 m9:85::m10:31
3R_CG1635_+_27414390 m1:78::m10:18
3R_CG1646_+_24637851 m2:17
3R_CG16708_-_1194021 m1:64::m6:41::m10:80
3R_CG16718_-_15466851 m4:1::m7:28::m9:2
3R_CG16740_+_14725143 m3:29
3R_CG16765_+_5254284 m4:44::m4:57
3R_CG16791_-_17167787 m10:48
3R_CG16817_+_5503692 m1:13
3R_CG16901_-_9471755 m4:39::m6:35
3R_CG16941_-_12828077 m2:16::m7:49::m7:64
3R_CG16953_-_16408626 m9:79
3R_CG1709_+_24957068 m4:4::m10:54::m10:77::m10:81
3R_CG17119_-_18883252 m3:11::m4:42::m10:63
3R_CG17121_-_18873910 m4:37::m4:57::m6:47
3R_CG17136_+_6610119 m1:52::m2:26::m6:66::m7:33
3R_CG1715_-_26879610 m1:1::m1:52::m7:3
3R_CG17184_-_7060727 m1:40::m4:58::m6:16::m9:59
3R_CG17270_-_16644517 m3:24
3R_CG17272_-_16649945 m1:36::m1:52
3R_CG17298_+_17108919 m3:27::m9:2
3R_CG17299_+_16982088 m2:31
3R_CG17299_+_17024907 m4:52::m4:58::m6:67::m9:86
3R_CG17358_-_7505395 m1:59::m10:34
3R_CG17383_+_21463606 m9:85::m10:30
3R_CG1744_-_27033393 m10:19
3R_CG1744_-_27036242 m4:44::m9:81
3R_CG1746_-_27044779 m2:38
3R_CG1746_-_27045281 m1:6
3R_CG17556_-_12821775 m1:50::m6:26::m7:3
3R_CG17565_+_12258716 m3:26
3R_CG17604_-_11618294 m7:38
3R_CG17734_-_7069681 m1:33
3R_CG1774_+_27418640 m7:31::m7:69::m9:47
3R_CG17836_+_14744010 m4:31::m9:37::m9:86
3R_CG17894_-_19016876 m2:72::m4:58
3R_CG17907_-_9084497 m4:59
3R_CG17930_+_12153573 m3:42::m10:82
3R_CG17945_-_3190396 m4:38
3R_CG17956_-_9653358 m6:36::m10:3
3R_CG18012_-_13636848 m1:50::m6:28
3R_CG18041_-_25683168 m1:11::m4:43::m9:49
3R_CG18111_+_25497383 m3:25
3R_CG18143_-_54928 m9:52
3R_CG18212_-_13508212 m1:43
3R_CG18290_+_9251707 m3:25::m9:64
3R_CG18410_-_20625296 m4:58
3R_CG18493_+_15215997 m9:81::m10:41
3R_CG18522_-_11363010 m3:24::m3:26::m4:58::m9:69::m10:86
3R_CG1856_+_27539771 m4:57::m7:40::m9:58::m9:71
3R_CG1856_+_27550733 m9:35::m10:32
3R_CG1856_+_27551504 m4:22::m4:57::m9:8
3R_CG18578_+_6982822 m4:57
3R_CG18617_-_14222647 m4:38
3R_CG1866_+_24166142 m3:34::m3:66::m10:86
3R_CG18766_-_23070969 m1:1
3R_CG1910_+_27573367 m2:7::m7:65::m10:44
3R_CG1912_+_25508224 m4:58::m6:22::m6:74
3R_CG1913_+_2912358 m9:59
3R_CG1937_+_27597970 m1:40::m2:18::m2:71
3R_CG1954_+_24864873 m7:26::m7:58
3R_CG1957_+_24860299 m1:41::m7:43::m7:62
3R_CG1965_+_2893156 m2:9::m7:21
3R_CG1969_+_25566076 m4:57
3R_CG1971_+_27631258 m4:1::m7:85
3R_CG1972_+_25571061 m1:52::m1:69::m7:54
3R_CG1982_+_2878265 m4:43::m9:44
3R_CG2016_-_787069 m4:58::m10:43
3R_CG2017_-_1687584 m10:21
3R_CG2019_-_1682033 m7:46::m7:68
3R_CG2031_-_1647134 m1:51::m6:3::m7:53
3R_CG2082_-_1603514 m3:27::m4:62::m9:63
3R_CG2087_-_1290454 m1:66::m6:43
3R_CG2091_-_1580492 m1:62::m6:39
3R_CG2095_-_1584699 m1:67::m6:45::m7:9
3R_CG2099_-_1292108 m10:7
3R_CG2108_-_1511143 m1:19::m10:66
3R_CG2139_-_26276118 m9:24
3R_CG2139_-_26279470 m10:66
3R_CG2150_-_27590486 m3:25::m4:62
3R_CG2152_-_1380033 m2:43::m4:16::m7:75
3R_CG2171_-_25959826 m4:17::m7:80::m9:67
3R_CG2171_-_25960317 m1:29::m3:62
3R_CG2184_-_25999313 m9:59
3R_CG2184_-_26000260 m3:37
3R_CG2185_-_1480510 m2:47
3R_CG2198_+_2589128 m4:57::m10:70
3R_CG2216_-_26213846 m1:45
3R_CG2239_-_26352761 m4:61::m9:62::m10:29
3R_CG2246_-_26427178 m9:10
3R_CG2310_-_25319234 m1:1::m4:58
3R_CG2342_+_2512450 m3:25::m4:57
3R_CG2358_+_2483646 m1:25
3R_CG2503_+_601370 m1:5::m10:21
3R_CG2505_+_3368466 m4:58::m6:65
3R_CG2519_-_1373428 m6:25::m10:62
3R_CG2534_-_1043147 m1:36::m2:56::m9:80
3R_CG2663_-_1229847 m3:23::m4:58::m9:81::m9:86
3R_CG2666_-_1218587 m4:60::m10:79
3R_CG2708_+_3859091 m3:61
3R_CG2767_-_3833170 m2:8::m2:20::m10:91
3R_CG2791_-_3803442 m3:11::m10:37
3R_CG2902_-_1349046 m6:25
3R_CG2943_-_3731087 m7:64
3R_CG2943_-_3733085 m2:24::m7:44::m7:69::m9:6
3R_CG2957_-_3728381 m7:11
3R_CG3050_+_9854952 m3:28::m4:57
3R_CG31000_-_27678358 m1:74
3R_CG31000_-_27811487 m2:7::m2:15::m2:33::m7:25::m7:45::m10:71
3R_CG31002_-_27221020 m4:58
3R_CG31004_-_27021484 m4:58::m10:31
3R_CG31005_-_27077896 m2:26::m10:83
3R_CG31006_-_26994825 m4:58
3R_CG31012_+_26643336 m4:29
3R_CG31012_+_26648195 m4:57
3R_CG31022_+_26291774 m4:57::m6:17::m6:66
3R_CG31030_-_25992137 m2:22
3R_CG31033_-_25659614 m4:78
3R_CG31036_+_25733831 m4:57::m7:9
3R_CG31040_-_25758779 m1:52::m6:31::m7:69
3R_CG31052_-_18819283 m4:58::m4:85::m9:59
3R_CG31075_-_22814232 m1:39::m3:24::m3:26::m4:52::m4:58
3R_CG31094_-_21578713 m4:58::m9:59::m10:83
3R_CG31094_-_21586044 m4:58
3R_CG31100_-_4827608 m4:58
3R_CG31109_-_20880356 m2:51::m10:33
3R_CG31110_-_20870837 m1:28::m6:54
3R_CG31120_-_20743580 m2:51::m7:69
3R_CG31122_-_14238587 m2:17::m7:15::m7:30
3R_CG31137_-_20047674 m10:34
3R_CG31145_-_19495377 m4:37::m4:58
3R_CG31150_-_11679301 m4:58
3R_CG31160_+_18274009 m3:77
3R_CG31170_+_18237067 m1:13::m7:27
3R_CG31198_+_17580048 m2:60::m2:65::m3:24
3R_CG31199_-_16569512 m4:58::m7:44
3R_CG31203_+_16566018 m4:59::m6:62::m9:86::m9:91
3R_CG31211_+_7775453 m2:72
3R_CG31212_-_15228775 m1:24::m3:58
3R_CG31217_-_12481382 m4:58::m9:59::m9:77
3R_CG31221_+_15238416 m4:58::m10:37::m10:83
3R_CG31232_+_14229082 m7:60::m10:82
3R_CG31243_+_13757595 m9:65
3R_CG31243_+_13769829 m4:57::m4:64::m9:40::m10:79
3R_CG31245_-_15202947 m3:47
3R_CG31249_-_13512787 m2:29::m7:13::m7:55
3R_CG31272_-_6585113 m3:25::m4:58::m9:91
3R_CG31313_-_10393148 m3:26::m4:60
3R_CG31322_-_10085709 m3:63::m7:33
3R_CG31326_-_10045927 m3:28
3R_CG31337_-_9371106 m4:58::m10:19
3R_CG31342_+_8811786 m2:14::m2:34
3R_CG31343_+_17570995 m3:24
3R_CG31352_-_5531139 m4:58::m10:33
3R_CG31363_-_7430468 m1:79::m2:72::m3:24::m4:58::m7:84
3R_CG31374_-_7271716 m3:16::m4:26
3R_CG31431_+_17696406 m1:24::m10:82::m10:87
3R_CG3143_+_9882670 m4:51::m4:57::m4:64::m9:58::m9:65
3R_CG31445_-_25070220 m4:35::m9:36
3R_CG31453_-_4387451 m1:39::m6:17
3R_CG31468_-_19526073 m4:40
3R_CG31472_+_3636338 m3:33::m6:22::m6:54
3R_CG31478_+_11156463 m1:12::m1:41::m7:14
3R_CG31483_+_2374805 m10:19
3R_CG31509_+_16696758 m3:26::m4:58
3R_CG31522_-_276556 m2:72::m4:58::m9:86
3R_CG31522_-_278952 m10:90
3R_CG31523_-_296996 m4:58::m9:59
3R_CG31523_-_297321 m4:58::m7:61::m9:86
3R_CG31531_+_485305 m1:8
3R_CG31536_+_736296 m10:66
3R_CG3153_+_9916510 m3:6::m3:8::m3:10::m4:43
3R_CG31543_+_1090666 m9:85::m9:90
3R_CG31547_-_1324736 m1:83::m6:54
3R_CG31550_+_1311294 m1:6::m1:55::m6:32::m7:8
3R_CG31550_+_1311865 m7:58
3R_CG31558_-_1938019 m3:25::m4:58::m10:18
3R_CG3180_+_9951541 m6:84
3R_CG32464_-_1113039 m7:64
3R_CG32464_-_1124499 m9:36
3R_CG32464_-_1149566 m4:58::m10:83
3R_CG32473_+_9128375 m4:57
3R_CG32473_+_9130491 m4:57
3R_CG32473_+_9135107 m1:52::m4:41
3R_CG32490_+_106001 m9:22
3R_CG32490_+_107426 m9:85::m10:5
3R_CG32490_+_108346 m3:30
3R_CG32491_-_17185474 m6:60::m7:14::m9:35
3R_CG32491_-_17200799 m1:55::m10:46
3R_CG3301_-_17101973 m2:8::m2:25
3R_CG3308_-_17099533 m2:9::m4:78::m7:62::m9:79
3R_CG33094_+_16658522 m1:45::m4:71::m6:1
3R_CG33100_-_19934671 m7:1::m7:20
3R_CG33108_+_19821393 m2:29
3R_CG33111_-_19644939 m1:41::m7:25::m10:63::m10:68
3R_CG3313_-_7842600 m4:11::m10:19
3R_CG33203_-_24713428 m4:78
3R_CG33207_+_11491908 m4:57::m10:82
3R_CG33208_-_5845283 m4:38::m9:67::m10:51
3R_CG33208_-_5847399 m6:12
3R_CG3320_-_17093126 m1:70
3R_CG3321_+_10152798 m1:1::m2:31::m7:3
3R_CG33293_-_1066406 m4:38::m4:61
3R_CG3331_-_17062896 m3:25::m4:58::m9:14::m9:19
3R_CG33485_-_10902927 m6:57::m9:86::m10:34
3R_CG3359_-_7819035 m1:83::m3:27::m4:62
3R_CG3368_+_23109526 m2:3::m7:46
3R_CG3373_+_23114493 m2:58::m7:71
3R_CG33934_+_15871549 m2:72
3R_CG33937_+_5181709 m4:41::m6:76
3R_CG3397_-_7810259 m6:33
3R_CG3508_+_10485184 m1:24::m3:59::m4:48
3R_CG3534_+_12822179 m1:34
3R_CG3593_-_16899015 m1:20::m9:69
3R_CG3631_+_10705192 m6:60
3R_CG3671_-_16886517 m3:25::m10:68
3R_CG3734_+_15213694 m4:57
3R_CG3772_+_15037921 m4:58::m4:69::m7:27::m9:13::m10:83
3R_CG3856_-_16540263 m4:24::m9:7::m9:25::m10:67::m10:71
3R_CG3962_-_12905665 m1:10::m7:12::m7:52
3R_CG3983_-_12898380 m1:13
3R_CG3985_+_6016411 m7:66
3R_CG3999_+_6077240 m4:58
3R_CG4000_-_16503070 m3:29::m10:56
3R_CG4006_+_11924952 m2:11::m2:60::m4:45::m9:36
3R_CG4067_+_6525380 m2:25::m3:25::m4:58::m10:73
3R_CG4089_+_6641016 m4:52::m10:40
3R_CG4115_+_8185736 m3:25::m9:20::m9:85::m10:77
3R_CG4141_-_16460445 m2:10::m7:21
3R_CG4196_+_11022336 m2:72
3R_CG4196_+_11024582 m4:50::m4:64::m10:75
3R_CG4204_-_16405558 m2:11::m2:25::m2:37::m7:49
3R_CG4217_-_16402723 m1:63::m2:6::m6:86::m7:34::m7:65
3R_CG4221_+_11746635 m2:12::m4:44
3R_CG4241_-_16383376 m1:22::m9:40::m10:35
3R_CG4287_-_11789584 m1:46::m10:76
3R_CG4288_-_16338111 m9:52::m9:76::m10:49
3R_CG4299_+_11089277 m2:30::m2:49::m10:80
3R_CG4307_+_11091355 m1:37::m3:75
3R_CG4390_-_15883207 m1:50::m2:1::m6:75
3R_CG4412_-_19181763 m7:36
3R_CG4434_-_19114854 m3:72
3R_CG4434_-_19115788 m3:84::m9:10
3R_CG4434_-_19115906 m4:34::m10:24
3R_CG4449_-_19077001 m2:8
3R_CG4451_-_15834230 m4:58::m4:63::m9:45
3R_CG4468_-_15741131 m3:5::m4:58::m9:73
3R_CG4510_-_15730588 m1:52::m2:29
3R_CG4538_-_15729098 m4:10::m6:21
3R_CG4562_-_15700941 m3:26::m3:28::m10:54
3R_CG4572_-_15690096 m1:32::m7:9
3R_CG4576_+_11651510 m4:57::m9:41::m9:85
3R_CG4606_+_11629974 m2:60
3R_CG4620_-_18983575 m7:52
3R_CG4656_-_18943649 m4:58::m6:47
3R_CG4673_-_21448977 m10:33
3R_CG4673_-_21450382 m1:55::m2:19::m2:36::m7:48::m7:69
3R_CG4686_+_15690510 m7:66
3R_CG4702_-_7953919 m3:29
3R_CG4703_+_15703491 m1:49
3R_CG4755_+_15730886 m1:42::m7:27
3R_CG4759_-_21510768 m2:13::m7:36
3R_CG4774_-_21512850 m2:31::m3:82::m6:2
3R_CG4830_-_8036079 m10:46
3R_CG4863_+_7047894 m4:51
3R_CG4898_+_11107274 m4:57
3R_CG4898_+_11116668 m4:57::m9:1
3R_CG4917_-_18516054 m7:26
3R_CG4920_+_11154453 m4:57::m9:58
3R_CG4936_+_15857548 m1:8
3R_CG5003_-_23742217 m1:42
3R_CG5023_+_15995162 m4:57::m10:77
3R_CG5044_+_11182967 m1:10::m7:12::m7:63::m9:89
3R_CG5166_+_11235176 m4:37::m9:38
3R_CG5175_+_12905974 m1:34::m6:11::m9:80
3R_CG5178_+_11265711 m3:5
3R_CG5184_+_12898453 m7:46
3R_CG5191_+_16386605 m1:10
3R_CG5191_+_16386923 m4:45::m4:57::m4:63::m7:27
3R_CG5201_+_12879729 m7:14::m9:50
3R_CG5212_-_19687638 m1:81::m2:29::m3:38
3R_CG5237_-_15071852 m4:58
3R_CG5278_-_18388287 m4:11::m9:54
3R_CG5281_+_7261603 m1:21
3R_CG5316_+_15229193 m2:17::m2:27::m9:92
3R_CG5319_+_13211661 m6:65::m7:46
3R_CG5326_-_18365621 m4:57
3R_CG5344_+_7407301 m2:34::m7:76::m9:69
3R_CG5344_+_7408649 m4:34::m6:55::m9:35
3R_CG5346_-_18347858 m2:12
3R_CG5346_-_18354329 m9:31::m9:36
3R_CG5374_-_18317124 m2:2::m9:69
3R_CG5394_-_19784106 m1:82::m7:49::m9:39
3R_CG5399_+_11520970 m3:24::m9:41::m10:82::m10:87
3R_CG5404_+_11530401 m4:61
3R_CG5407_-_13227150 m2:22::m7:55::m10:44
3R_CG5407_-_13228233 m10:18
3R_CG5413_-_13220000 m3:2
3R_CG5434_+_16414543 m3:24
3R_CG5441_+_22266918 m1:60
3R_CG5447_+_22278266 m1:11::m1:49::m3:29::m6:26
3R_CG5452_+_14807149 m6:60::m10:93
3R_CG5455_+_22292391 m2:25::m10:27
3R_CG5460_+_16447665 m1:68::m4:63
3R_CG5463_-_19954528 m1:14::m7:16
3R_CG5463_-_19955976 m1:14::m7:16
3R_CG5468_+_22444845 m3:26
3R_CG5484_+_22543628 m1:20::m1:38::m1:54::m6:32::m7:40
3R_CG5490_+_22624768 m4:29::m4:57::m7:11::m9:30
3R_CG5494_+_16495293 m1:5::m3:28::m6:25::m9:62
3R_CG5510_-_19995261 m2:2::m7:52
3R_CG5514_+_23764332 m1:5::m7:8
3R_CG5516_+_11789603 m2:19::m2:60
3R_CG5518_+_22741488 m7:32
3R_CG5555_-_15006044 m1:56::m2:4::m2:47
3R_CG5558_-_14988000 m2:13::m2:27::m7:1
3R_CG5596_-_23485888 m4:58::m4:85
3R_CG5608_-_8290995 m6:84::m7:18::m9:38::m10:61
3R_CG5641_-_8255000 m1:50
3R_CG5643_-_23407907 m1:6::m7:8
3R_CG5670_+_16774515 m2:3::m7:33
3R_CG5670_+_16783463 m4:62
3R_CG5695_-_20082124 m9:17
3R_CG5695_-_20085208 m10:12
3R_CG5695_-_20096952 m2:18::m4:58::m9:59::m10:77
3R_CG5706_-_20078380 m1:64::m3:58::m7:66
3R_CG5720_-_20144113 m6:58::m6:84::m7:26::m10:23
3R_CG5728_-_20159000 m6:1::m6:81
3R_CG5730_+_16890964 m3:27::m6:59::m7:70::m9:83::m10:46
3R_CG5730_+_16893159 m4:4::m10:80
3R_CG5745_+_16927943 m1:46
3R_CG5746_-_20174499 m2:44::m7:27::m9:91::m10:86
3R_CG5771_+_16937144 m2:20::m3:63::m6:31::m7:42
3R_CG5778_-_17912082 m2:11::m3:28::m9:47
3R_CG5786_+_16942011 m1:17
3R_CG5789_-_20369629 m4:55::m7:9
3R_CG5798_+_16959984 m2:57::m7:33
3R_CG5807_-_20639712 m1:41::m7:25
3R_CG5812_+_22874947 m3:27::m6:76
3R_CG5815_+_22938293 m2:10::m2:50
3R_CG5823_-_13360297 m1:29::m1:68
3R_CG5826_-_13372230 m1:62
3R_CG5835_-_14979402 m10:83
3R_CG5840_+_13361434 m1:43::m7:30
3R_CG5844_+_8259883 m1:7::m2:31::m7:9
3R_CG5873_+_13251494 m1:1::m4:61::m9:89
3R_CG5874_+_17049428 m1:18::m6:65::m7:20
3R_CG5886_+_21677393 m1:9::m2:64::m3:24::m3:28
3R_CG5887_+_8265366 m3:77::m7:32
3R_CG5887_+_8267184 m4:31
3R_CG5887_+_8269776 m4:57::m6:39::m10:2
3R_CG5889_+_22977389 m6:1::m9:47
3R_CG5896_+_22983668 m3:28
3R_CG5902_+_19812379 m2:16::m7:54
3R_CG5909_+_22986879 m3:25
3R_CG5915_+_19818734 m2:10::m2:36
3R_CG5916_+_11972757 m1:65
3R_CG5919_+_17095859 m9:32::m10:49
3R_CG5933_+_19857915 m3:78
3R_CG5934_+_23099432 m1:23::m7:41
3R_CG5938_+_23100539 m1:31::m9:54
3R_CG5987_-_23076717 m4:67
3R_CG5991_+_19876514 m7:8
3R_CG6005_-_14849744 m1:35::m2:2::m4:32::m6:5::m7:37::m9:58
3R_CG6013_+_14857258 m1:19::m3:41::m6:4
3R_CG6046_-_12012615 m1:22::m2:58::m2:73
3R_CG6058_-_22085552 m2:44::m2:61::m3:27::m4:58
3R_CG6072_+_12012725 m2:12::m7:48::m9:85
3R_CG6073_-_22014526 m1:74::m2:29::m6:16
3R_CG6090_-_21884773 m7:69
3R_CG6120_-_21707116 m1:50::m6:26
3R_CG6125_-_11232789 m6:54::m10:20
3R_CG6126_-_12028802 m4:16::m4:44::m9:38::m9:77
3R_CG6147_+_19956032 m2:53
3R_CG6148_+_8523071 m3:48::m3:50
3R_CG6148_+_8523208 m4:62
3R_CG6154_+_22088389 m4:50::m4:57::m9:33::m9:58::m9:76
3R_CG6159_+_19960558 m1:17
3R_CG6173_+_19967116 m1:3::m1:83::m4:30
3R_CG6177_-_11187379 m2:24
3R_CG6178_+_19978240 m7:3
3R_CG6184_-_15482210 m7:70
3R_CG6188_+_8500331 m4:62::m9:1
3R_CG6196_-_11176741 m1:64::m3:5::m3:13
3R_CG6203_-_5935699 m1:36::m7:38
3R_CG6218_-_11168748 m3:11
3R_CG6225_+_8480299 m2:17::m4:57::m9:85::m9:90
3R_CG6226_-_11158843 m2:3::m2:21::m7:52::m10:91
3R_CG6231_-_15446860 m4:58::m7:50::m9:47
3R_CG6231_-_15453465 m4:9::m10:91
3R_CG6234_+_8473782 m4:57::m10:76
3R_CG6238_-_20770654 m2:39
3R_CG6264_-_5996207 m4:58::m9:73
3R_CG6277_-_22848916 m3:9::m4:44::m6:84::m9:45
3R_CG6293_-_6137331 m2:37::m7:14
3R_CG6330_-_22778971 m3:26::m3:28::m4:61
3R_CG6330_-_22784209 m4:54::m4:58::m7:77::m9:59::m9:86
3R_CG6342_-_6238437 m3:35
3R_CG6342_-_6238588 m2:5::m4:58::m7:27
3R_CG6359_+_8453791 m7:28
3R_CG6363_-_11103767 m1:26::m3:64::m10:3
3R_CG6364_+_20115897 m2:33::m2:41
3R_CG6369_-_20859176 m1:25::m1:51
3R_CG6371_+_8351910 m3:28::m4:62::m9:63
3R_CG6375_+_17860020 m1:70::m2:44::m2:53
3R_CG6439_-_17844922 m7:9::m7:46
3R_CG6440_+_20167275 m3:27::m9:37
3R_CG6447_-_22451374 m3:26::m6:23::m10:78
3R_CG6455_-_17848911 m10:42::m10:80
3R_CG6455_-_17849062 m3:82
3R_CG6476_-_11089159 m2:28::m2:58
3R_CG6478_-_22449265 m3:25
3R_CG6538_-_6593491 m6:3
3R_CG6547_-_6609813 m1:63::m7:14::m7:65
3R_CG6563_-_11055081 m4:62::m6:65
3R_CG6593_+_20343997 m2:21::m2:32
3R_CG6608_-_6707668 m10:83
3R_CG6608_-_6707888 m4:58::m7:6
3R_CG6643_+_20374739 m4:57
3R_CG6644_-_6998386 m4:58
3R_CG6666_-_7035571 m1:45::m1:69::m4:10::m7:32
3R_CG6668_+_20456316 m1:72::m4:57
3R_CG6672_-_7040237 m9:92
3R_CG6677_+_20475868 m1:51::m6:16::m10:28
3R_CG6678_+_17712767 m10:72
3R_CG6687_-_11034484 m4:58::m6:14::m9:82
3R_CG6689_-_7045766 m1:32
3R_CG6697_+_18887217 m2:28::m2:50::m2:63::m6:2::m10:19
3R_CG6703_-_17634409 m4:58
3R_CG6703_-_17648380 m4:48::m7:11::m10:40
3R_CG6705_-_17608256 m4:58::m9:12
3R_CG6719_-_7235543 m2:6::m7:16::m10:20
3R_CG6733_+_18923454 m2:77::m3:25::m4:57::m7:49
3R_CG6742_+_18944167 m1:36
3R_CG6755_+_19077307 m4:53::m4:57::m7:61
3R_CG6764_-_7257290 m1:20::m2:4
3R_CG6773_+_19182302 m1:40
3R_CG6779_+_19184561 m1:17
3R_CG6783_-_7392771 m3:26::m3:28
3R_CG6803_-_10998496 m7:49
3R_CG6830_-_7510062 m10:78::m10:83
3R_CG6834_-_7513852 m1:33::m4:58::m10:83
3R_CG6868_+_20575456 m4:57::m6:22::m10:38
3R_CG6879_+_20605439 m3:27
3R_CG6904_-_10971190 m4:61
3R_CG6904_-_10973249 m2:42::m4:58
3R_CG6912_-_10962702 m7:79::m9:27
3R_CG6921_+_18376407 m4:18::m10:41
3R_CG6921_+_18380259 m10:34
3R_CG6932_+_18406500 m1:8::m2:38::m2:76
3R_CG6934_-_10957646 m2:3::m2:11::m7:68::m10:78
3R_CG6937_+_18410508 m1:43
3R_CG6946_-_7645055 m1:5::m1:58::m6:35
3R_CG6949_+_18444218 m1:47::m2:11
3R_CG6950_-_7648210 m1:36::m2:2::m2:57
3R_CG6962_-_7708253 m1:55::m6:38::m7:20
3R_CG6963_+_12098729 m1:38
3R_CG6963_+_12106640 m9:46::m9:58
3R_CG7005_+_20672736 m3:24::m6:16
3R_CG7006_+_20676392 m4:63
3R_CG7007_-_10729743 m2:21
3R_CG7012_+_20677334 m1:42::m6:25
3R_CG7014_-_10727267 m1:5::m7:22
3R_CG7057_+_18288176 m1:54::m6:35
3R_CG7069_+_18198580 m1:51::m4:39::m4:69
3R_CG7071_+_18188646 m7:3
3R_CG7073_+_18182502 m3:13::m3:28
3R_CG7077_+_18177966 m2:74::m4:61::m7:14::m9:62
3R_CG7080_+_18155024 m4:59::m4:63
3R_CG7084_+_18124538 m4:54
3R_CG7125_-_14136628 m4:58::m9:46
3R_CG7146_-_14100168 m2:11::m2:34::m7:20
3R_CG7175_-_14049206 m3:9::m7:21
3R_CG7175_-_14049392 m2:10::m2:36
3R_CG7187_-_14025280 m1:34::m10:48
3R_CG7218_-_13990115 m2:15::m6:41::m6:60
3R_CG7223_-_13875083 m1:43::m6:45::m7:12
3R_CG7241_+_8789519 m3:28::m4:62::m9:63
3R_CG7242_+_8787481 m7:25::m7:44
3R_CG7265_-_10719675 m9:7
3R_CG7357_-_13634941 m1:73::m2:15::m7:53
3R_CG7381_-_8797848 m1:67::m2:24::m4:58::m9:86
3R_CG7390_-_10573043 m3:25::m4:58
3R_CG7523_-_13496147 m10:10
3R_CG7523_-_13496605 m1:16
3R_CG7581_-_25501141 m2:33::m2:45::m7:57
3R_CG7601_-_25562448 m4:74
3R_CG7602_+_4059264 m2:29::m3:81::m7:59
3R_CG7610_-_25574576 m1:32::m7:34
3R_CG7623_+_13431825 m1:68::m2:55::m6:45
3R_CG7629_+_13451023 m3:72
3R_CG7643_+_13497022 m1:32::m3:45
3R_CG7660_+_13545196 m6:65
3R_CG7672_-_14198459 m2:13::m4:13::m4:61::m10:40
3R_CG7675_-_14206894 m4:58::m10:11
3R_CG7700_+_14489464 m1:52
3R_CG7714_-_14552156 m3:27
3R_CG7715_-_14554190 m3:25
3R_CG7719_+_14572120 m2:6::m2:22::m7:34
3R_CG7748_-_20894100 m10:39
3R_CG7780_+_13845117 m4:39
3R_CG7789_+_25628919 m7:38::m9:61
3R_CG7794_+_13849465 m2:43
3R_CG7802_+_25644861 m2:71::m4:57::m9:58::m10:73
3R_CG7816_-_25691234 m7:8
3R_CG7824_-_25684620 m6:4::m9:19
3R_CG7829_-_25643486 m6:4::m10:40
3R_CG7866_+_25759058 m1:32::m6:8
3R_CG7886_-_10467823 m4:65::m9:19
3R_CG7887_-_25795169 m4:23::m4:42::m9:70::m10:76
3R_CG7891_+_3952372 m1:10
3R_CG7913_+_13993479 m1:54::m7:47
3R_CG7917_+_25830679 m1:37::m2:11::m6:56::m7:39
3R_CG7920_-_25840887 m10:55
3R_CG7933_-_25865233 m1:47::m2:13::m3:36
3R_CG7938_+_25865446 m2:18::m2:41::m7:65
3R_CG7939_-_25871880 m2:27::m7:41
3R_CG7957_+_14014796 m2:28::m4:69::m7:53::m10:85
3R_CG7966_-_8877172 m3:27::m4:62::m9:73
3R_CG7987_-_10401573 m1:27
3R_CG7993_+_14049452 m2:12::m2:38::m7:62::m9:54
3R_CG8031_-_8836977 m1:27
3R_CG8039_+_4499844 m2:19
3R_CG8064_+_14109399 m2:22::m2:42
3R_CG8066_-_10394532 m4:34::m10:11::m10:16
3R_CG8116_+_4541990 m1:43::m3:86
3R_CG8147_+_5320525 m3:26::m10:17
3R_CG8149_+_5330382 m2:24::m7:55
3R_CG8176_+_5341766 m2:15::m2:85::m6:21::m7:48::m9:64
3R_CG8199_+_5381532 m2:4::m2:22
3R_CG8202_+_4557819 m6:8::m7:16
3R_CG8208_+_5385497 m1:60::m6:37::m7:17
3R_CG8342_+_21840451 m2:63::m3:21::m3:23
3R_CG8351_+_4627294 m2:12::m2:41
3R_CG8374_+_5536862 m1:54::m3:69
3R_CG8379_+_4650139 m1:63::m6:40
3R_CG8384_+_21867480 m2:38
3R_CG8402_+_5573877 m1:49
3R_CG8444_+_5086389 m4:73
3R_CG8483_-_9040183 m3:12
3R_CG8495_+_5603826 m2:10::m7:20::m7:39
3R_CG8507_+_5617225 m1:29::m7:67
3R_CG8526_+_5627118 m1:64
3R_CG8573_-_10134285 m1:35::m6:12::m6:75
3R_CG8630_+_9105583 m3:24
3R_CG8774_+_9124707 m2:1::m4:57
3R_CG8790_+_9193268 m4:73
3R_CG8861_-_5154227 m10:83
3R_CG8863_+_9207845 m1:34::m7:27
3R_CG8866_-_5160403 m2:3
3R_CG8874_-_5200533 m2:14::m2:49::m4:70
3R_CG8884_+_11760883 m1:21::m4:70::m7:23::m9:15::m9:71::m10:44
3R_CG8884_+_11761183 m4:58::m6:23
3R_CG8907_+_12833996 m2:70::m4:57
3R_CG8913_+_12828627 m4:33
3R_CG8927_+_12006742 m3:29::m9:78
3R_CG8956_-_12807754 m2:14
3R_CG8977_+_12473358 m2:37
3R_CG9285_+_9608369 m1:39::m3:29
3R_CG9297_+_9597322 m2:9
3R_CG9307_+_9593273 m3:26::m10:38::m10:72
3R_CG9363_-_5284565 m3:16
3R_CG9363_-_5284892 m4:58::m6:14::m10:36
3R_CG9366_-_5328298 m4:57::m9:58::m9:85
3R_CG9375_-_5338777 m2:19::m2:25::m7:17::m7:49
3R_CG9381_-_5377061 m1:22
3R_CG9381_-_5377528 m1:67::m6:44::m10:92
3R_CG9393_-_5389388 m2:11::m2:43::m4:65
3R_CG9396_-_5397356 m4:58::m9:59
3R_CG9399_-_5399333 m4:58::m10:77
3R_CG9448_-_5536722 m2:40::m7:4
3R_CG9461_-_5630952 m10:29
3R_CG9467_-_5626559 m4:58
3R_CG9470_-_5610089 m3:28::m4:61::m9:62
3R_CG9476_-_5558966 m3:26::m4:58::m7:79
3R_CG9636_-_4069518 m2:7::m2:36::m2:68::m6:62
3R_CG9638_-_4066212 m1:52
3R_CG9656_-_4007163 m4:58::m9:59
3R_CG9734_-_11727100 m3:28::m4:58::m9:86
3R_CG9734_-_11728220 m4:3::m4:62::m9:4
3R_CG9735_-_5092605 m2:30::m2:42::m4:73
3R_CG9738_-_4476513 m2:23::m2:33::m7:60
3R_CG9745_-_5065986 m7:57
3R_CG9748_-_4486116 m2:5::m6:86
3R_CG9749_-_9948131 m7:49
3R_CG9755_-_4982864 m7:33
3R_CG9761_-_557597 m4:62::m10:2
3R_CG9765_-_565269 m4:58
3R_CG9770_-_4489604 m7:32
3R_CG9772_-_162005 m1:37::m7:8
3R_CG9779_-_136658 m1:50::m2:4::m2:12::m3:44::m3:82::m7:52
3R_CG9792_-_9241001 m3:24::m10:48::m10:53
3R_CG9796_-_9227577 m9:59
3R_CG9797_-_4557381 m4:58::m9:59
3R_CG9809_-_255051 m1:47
3R_CG9813_-_9205470 m10:54
3R_CG9821_-_4646400 m1:22::m3:27::m3:29::m9:53
3R_CG9829_-_9192625 m1:14::m1:69::m7:31
3R_CG9836_-_4649895 m1:52::m2:10
3R_CG9924_-_9797264 m9:66
3R_CG9924_-_9851681 m4:58
3R_CG9983_+_24425558 m4:57::m6:1
3R_CG9983_+_24426217 m10:93
3R_CG9986_+_24431801 m1:52::m3:34::m6:29
4_CG11059_-_1143586 m6:26
4_CG11064_+_1085160 m3:25::m6:22
4_CG11153_-_827595 m4:58
4_CG11154_+_1052136 m7:8
4_CG1495_+_466573 m6:44
4_CG1507_+_578473 m4:57::m7:7
4_CG1651_-_149962 m3:64
4_CG1674_+_250980 m6:62::m9:86
4_CG1710_+_380209 m2:25::m4:84::m6:28::m7:48::m9:85
4_CG1732_+_649943 m4:57
4_CG17471_-_1213905 m9:46
4_CG17471_-_1217090 m2:41::m3:11
4_CG17743_-_1201866 m2:28::m4:80::m6:66
4_CG1783_+_683873 m1:61::m2:2::m2:71::m3:41
4_CG1793_-_807844 m2:23::m3:63
4_CG18069_-_1057841 m3:81::m6:16
4_CG18069_-_1071613 m2:44::m7:57
4_CG18069_-_1073949 m2:22::m2:66::m9:19::m10:33
4_CG1836_+_328346 m1:67::m6:44
4_CG1862_+_592065 m2:12::m7:44::m7:67
4_CG1909_+_603361 m1:79
4_CG1970_-_591030 m2:37::m3:1::m6:40
4_CG2009_-_487050 m2:22::m2:33
4_CG2165_-_378906 m2:2::m2:24::m3:30::m6:85
4_CG2168_-_87812 m4:56
4_CG2316_-_213703 m9:21
4_CG2381_-_326060 m3:44::m10:35
4_CG31992_-_680856 m2:15
4_CG31992_-_683359 m2:10::m3:83
4_CG32016_-_974298 m4:64::m7:69::m10:22
4_CG40478_-_1233216 m7:76
4_CG40478_-_1234057 m1:55
X_CG10353_-_11721093 m1:64::m7:66::m9:86
X_CG10545_+_15694071 m2:8
X_CG10701_-_8723966 m2:81::m4:62::m9:7
X_CG10701_-_8743234 m4:58
X_CG10701_-_8743465 m4:18
X_CG10798_+_3229321 m4:82
X_CG10962_-_8819453 m3:3::m4:37
X_CG10964_-_8088536 m1:32::m2:12::m9:27::m10:55
X_CG10965_-_8116640 m1:70::m4:64::m10:85::m10:89
X_CG10986_-_13570158 m2:3::m3:48::m7:27
X_CG10990_-_13589334 m1:7::m3:25::m4:58::m7:1
X_CG10997_-_13656239 m6:9
X_CG11111_+_13596691 m4:3::m4:27::m4:32::m4:57::m9:38::m9:58::m10:70::m10:76::m10:88
X_CG11129_+_13593482 m3:26::m9:76
X_CG11134_+_13572076 m1:3::m1:53
X_CG11164_+_13501985 m2:5
X_CG11177_+_13446081 m1:23::m3:38::m7:25
X_CG11190_-_8252254 m3:4::m10:63
X_CG11190_-_8252493 m7:33::m7:62
X_CG11265_+_8405871 m2:37::m2:57::m7:70
X_CG11284_+_8526792 m4:57::m10:13::m10:66
X_CG11368_+_7297444 m2:7::m3:27
X_CG11381_+_1060639 m3:24
X_CG11387_+_7477462 m4:58::m6:26::m9:59
X_CG11415_+_1203397 m10:76::m10:80::m10:85
X_CG11417_+_1210869 m2:14::m2:30::m6:78::m10:25::m10:43
X_CG11418_-_1206140 m10:3
X_CG11473_-_5482825 m4:58::m9:59
X_CG11491_+_1480379 m4:77
X_CG11556_-_10602884 m4:58
X_CG11579_-_1755676 m1:84
X_CG11584_+_14014967 m3:26::m7:84
X_CG11596_+_1783843 m2:21::m4:57::m10:93
X_CG11642_+_792131 m3:75::m10:34
X_CG11663_+_751305 m4:46::m7:19::m9:47
X_CG11674_-_14059764 m10:49
X_CG11695_+_11422101 m1:5::m1:45::m7:7
X_CG11699_+_11415841 m7:3::m10:16::m10:93
X_CG11715_+_11326527 m7:35::m10:90
X_CG11750_+_11204456 m2:12::m2:48
X_CG11759_-_11184773 m2:3::m2:51::m7:36::m10:82
X_CG12065_+_8419544 m4:57::m6:18
X_CG12075_+_8709350 m2:57::m4:57::m9:33::m9:92
X_CG12120_-_9068495 m4:58
X_CG12123_-_8287572 m1:55
X_CG12127_-_9092346 m1:37::m6:14::m9:12
X_CG12176_-_13501745 m1:52
X_CG12177_-_13514108 m1:14::m1:50::m9:48
X_CG12199_+_19187124 m9:11
X_CG12212_+_4462806 m2:57::m3:28::m3:42::m4:57
X_CG12219_-_6146489 m7:19::m10:65
X_CG12238_-_19464374 m6:84::m7:38
X_CG12244_+_12925100 m2:10::m7:34
X_CG12470_+_164556 m7:11
X_CG12532_+_19564966 m1:46::m9:22
X_CG12576_-_21684154 m10:70
X_CG12576_-_21685396 m1:24::m6:1::m10:77
X_CG12703_+_19584754 m4:57::m7:27
X_CG12703_+_19584899 m3:28::m7:63
X_CG12730_+_5362498 m4:57::m10:82
X_CG12991_+_17413800 m6:12
X_CG13316_+_3533962 m1:45::m4:57
X_CG13364_-_482022 m2:21::m2:38
X_CG13366_-_477016 m2:19::m7:31
X_CG13369_+_480303 m6:1::m6:12
X_CG13377_-_120817 m4:65::m6:15
X_CG1368_+_14008701 m3:25::m4:60
X_CG13956_-_16109837 m7:12::m7:48
X_CG1403_+_21168965 m1:30::m1:68::m4:10::m6:6
X_CG1404_-_10993762 m1:50::m7:52
X_CG1417_+_21184990 m4:57
X_CG1417_+_21186101 m3:83::m9:2
X_CG1417_+_21187040 m1:22::m7:33
X_CG1417_+_21187171 m2:38::m10:6
X_CG14206_+_19431989 m1:7::m7:36
X_CG14207_+_19439144 m3:24
X_CG14217_-_19407323 m1:40::m10:12
X_CG14220_-_19435760 m2:17::m2:41
X_CG14224_+_19517752 m2:40::m7:13
X_CG14230_+_19538289 m1:43::m6:11
X_CG14232_-_19538082 m1:77
X_CG1435_+_7182594 m9:85
X_CG14407_-_14672134 m2:4::m2:15::m2:22::m2:57::m4:38::m7:84::m10:51
X_CG14414_+_14414545 m7:59
X_CG14425_-_6938111 m2:33::m4:58
X_CG14425_-_6943289 m1:52
X_CG14439_+_6592785 m4:57::m9:63::m10:72
X_CG14447_+_5811517 m2:2::m7:26
X_CG1453_-_10980217 m2:31::m4:41::m10:22
X_CG14619_+_21669945 m9:33
X_CG1467_-_20204425 m1:52::m2:26::m6:29
X_CG1474_+_8306721 m1:52
X_CG14777_+_1323574 m4:58::m10:84::m10:88
X_CG14801_+_1699502 m4:41
X_CG14802_+_1722065 m1:50::m7:52::m9:33
X_CG14806_+_1736453 m7:37
X_CG14814_-_1721876 m9:48
X_CG14817_-_1733393 m1:52::m2:23
X_CG14818_-_1735687 m3:43::m10:67
X_CG1489_+_21126761 m7:31
X_CG1518_-_20864587 m2:28
X_CG15201_+_10989343 m3:26::m4:62::m7:47::m9:58
X_CG15211_+_10617767 m4:57::m9:48
X_CG15220_-_11453588 m2:5::m2:34
X_CG15224_+_11626472 m2:53
X_CG1524_+_7779236 m3:32::m4:64::m10:84
X_CG1527_+_7780140 m2:15
X_CG15313_+_9894946 m10:85
X_CG15347_-_8306130 m3:7::m4:58::m7:66
X_CG15369_+_9062118 m3:11::m3:77::m3:79::m4:45::m4:56::m9:57
X_CG15445_+_20927835 m2:38::m9:50
X_CG15450_+_20632865 m2:42
X_CG15478_-_7563164 m4:58::m9:86
X_CG1552_-_10898734 m10:75
X_CG1554_-_11415540 m1:1::m1:56::m7:3::m9:72
X_CG15643_-_15406039 m6:13::m7:21
X_CG15727_-_12463438 m10:77
X_CG1572_-_11403853 m4:46::m4:58::m6:35
X_CG15731_-_12291697 m3:27::m4:61::m9:62
X_CG15738_+_11725970 m1:6::m4:34::m7:8::m9:35
X_CG15740_-_11680036 m2:12::m3:28::m9:69
X_CG15771_+_5600998 m4:57::m6:31
X_CG15771_+_5601629 m2:59
X_CG15786_+_5141319 m10:50::m10:54::m10:78
X_CG1578_-_11649476 m7:54
X_CG15797_+_9101461 m1:16::m3:36::m10:78
X_CG15814_-_17684017 m3:28::m10:81
X_CG15814_-_17684282 m1:54::m2:82
X_CG1582_-_10744520 m3:32::m6:56
X_CG15871_+_14060228 m1:22::m1:49::m3:59::m7:51
X_CG15883_-_18969805 m2:15::m3:26::m3:28
X_CG15890_-_14599724 m10:25
X_CG1591_+_13046288 m2:19::m2:29::m7:48
X_CG15926_+_12305605 m4:51::m4:57::m4:62::m4:70::m6:10
X_CG1615_-_10727682 m1:23::m1:74::m10:73
X_CG1618_+_13092957 m7:11
X_CG1630_+_13155244 m9:9::m9:14::m9:24::m10:76
X_CG1633_+_13163765 m1:17::m7:19
X_CG1634_+_8362622 m2:59::m4:46
X_CG1634_+_8376929 m3:77
X_CG1636_+_8118688 m2:35::m2:45::m6:18
X_CG1639_-_11170509 m2:12::m7:55
X_CG1640_+_13205047 m4:28::m4:51::m4:64::m7:17::m9:52
X_CG1640_+_13205178 m6:76
X_CG1666_-_21198597 m2:7
X_CG1668_+_20230766 m3:29::m9:87::m10:93
X_CG1670_+_20227398 m3:25
X_CG1673_+_13230963 m3:39::m6:62
X_CG16752_+_5291898 m3:24::m4:57::m7:9
X_CG1677_-_7131429 m1:37::m1:52
X_CG1681_+_13238693 m4:58
X_CG1683_-_10629671 m4:69::m6:31
X_CG1685_-_21160441 m4:42
X_CG16892_+_9118730 m6:13
X_CG1691_-_10652070 m1:83::m6:74
X_CG1691_-_10660842 m9:47
X_CG1697_+_11437593 m1:34::m4:57::m9:85
X_CG16982_+_504127 m1:55::m2:9::m2:21
X_CG1703_+_11449783 m7:76
X_CG17051_+_21156084 m1:30::m6:43
X_CG17058_+_20055376 m4:1::m4:57
X_CG17065_-_20067804 m4:23::m4:58::m4:63::m4:82
X_CG17131_+_63574 m3:28
X_CG17252_+_9201887 m2:17::m2:49::m3:71::m4:30
X_CG1740_+_20846164 m7:48::m9:86
X_CG1742_+_20853748 m3:26::m4:58
X_CG1743_+_11269179 m3:25::m4:58
X_CG1745_+_11300067 m1:7::m10:76
X_CG1749_+_11328763 m1:42::m7:44
X_CG1751_+_11330477 m1:74::m2:33::m7:10::m7:41
X_CG1753_+_20855940 m1:82
X_CG17600_+_21718598 m4:57::m9:24::m10:69::m10:92
X_CG1770_-_13102699 m10:29
X_CG17754_+_9095917 m1:3
X_CG17778_+_351723 m1:52::m3:23::m3:25::m10:43
X_CG1780_-_9775700 m3:34
X_CG1780_-_9776162 m4:64::m7:39
X_CG1787_+_8554890 m2:40::m4:32::m10:78
X_CG17896_-_350314 m4:58::m10:93
X_CG1789_+_8565772 m2:5::m7:48::m10:67
X_CG1799_+_10589724 m2:37::m4:60
X_CG1799_+_10590653 m1:36::m1:47::m3:29::m6:24
X_CG18000_-_20040227 m7:78
X_CG18000_-_20046160 m7:79
X_CG18000_-_20046887 m4:60::m7:28
X_CG18000_-_20047105 m2:40
X_CG1803_+_11846372 m7:10
X_CG1803_+_11848361 m3:25::m4:58
X_CG18102_+_15726053 m2:25::m2:33::m7:57
X_CG18102_+_15726157 m7:24
X_CG18102_+_15726779 m6:30::m10:2
X_CG1810_-_14076733 m2:22::m3:38::m6:25::m7:47
X_CG18130_-_11826658 m6:77
X_CG1824_-_12429550 m1:75::m2:16::m2:37::m7:35
X_CG18259_-_18615898 m4:33::m9:34::m10:46
X_CG1830_+_11532957 m3:82::m7:10
X_CG18358_-_16555344 m4:52::m4:58::m9:34::m9:42::m9:86::m9:91
X_CG18624_-_7739032 m7:20::m7:77
X_CG1900_-_12297045 m2:26::m2:37::m7:64::m9:59
X_CG1908_+_10994667 m1:63::m7:65
X_CG2025_-_11702821 m2:5::m2:54::m3:82::m7:34
X_CG2028_+_12488693 m2:4
X_CG2081_+_10934508 m3:23::m4:58::m9:59::m10:49
X_CG2096_+_10231188 m1:51
X_CG2145_+_10772694 m4:42::m9:18::m10:2
X_CG2147_+_8085879 m2:25::m2:47
X_CG2151_+_8087795 m9:63
X_CG2151_+_8088823 m10:71::m10:75
X_CG2151_+_8089041 m6:55
X_CG2186_+_10702914 m7:27::m7:45
X_CG2222_-_10230335 m2:35
X_CG2233_-_7882037 m2:74::m6:16
X_CG2233_-_7882749 m3:28::m4:62
X_CG2247_-_11449399 m2:9
X_CG2257_-_7937346 m4:69
X_CG2286_-_8096687 m2:16::m6:63::m10:92
X_CG2446_-_11551578 m1:32::m10:83
X_CG2446_-_11552429 m1:75
X_CG2467_-_11751193 m4:61::m10:31
X_CG2556_+_12331156 m2:66
X_CG2560_+_12320912 m3:27
X_CG2621_+_2490138 m1:53::m6:28
X_CG2658_-_2554347 m2:15::m6:31
X_CG2675_-_2559846 m4:46::m10:84
X_CG2685_-_2570107 m1:25::m2:65::m7:36
X_CG2691_-_13458337 m1:70::m2:32::m2:44::m4:42::m9:56::m10:70
X_CG2694_+_2570242 m7:14
X_CG2694_+_2570882 m4:62
X_CG2701_-_2576451 m1:3::m7:5
X_CG2711_+_2583891 m3:42::m3:52
X_CG2713_-_2588317 m3:29::m3:31::m6:82
X_CG2714_-_2594648 m9:71::m10:68
X_CG2841_-_2210421 m4:58
X_CG2849_-_3565356 m1:12::m1:47::m6:35::m7:25::m10:83
X_CG2890_+_10324096 m1:12::m7:17::m10:81
X_CG2913_-_3713563 m4:61
X_CG2918_-_2130326 m10:47
X_CG2918_-_2131210 m2:8
X_CG2930_+_3717659 m4:57
X_CG2961_-_10077616 m3:27::m4:61
X_CG2962_-_10061858 m2:46::m3:27::m4:61::m10:52
X_CG2967_+_10065342 m7:40
X_CG2968_+_10058208 m1:52
X_CG2977_-_6838843 m10:83::m10:88
X_CG2979_-_9897839 m3:12
X_CG2982_+_4164714 m2:19
X_CG3000_-_4522768 m4:58::m9:54
X_CG3009_-_4511933 m4:58::m7:28::m10:71
X_CG3011_-_5761534 m7:7
X_CG3011_-_5762017 m9:87::m10:17
X_CG3016_-_5724854 m2:8
X_CG3024_-_4495054 m2:8
X_CG3033_-_5718562 m2:36::m2:51
X_CG3038_-_102655 m1:44::m2:29::m7:46
X_CG3039_-_6826914 m3:84
X_CG3051_+_1232395 m7:44
X_CG3056_+_1227405 m2:35::m7:27::m9:68
X_CG3071_+_2119032 m1:10
X_CG3073_-_2118301 m1:37::m10:87::m10:92
X_CG3073_-_2118666 m9:25
X_CG3075_-_6666077 m1:5
X_CG3078_-_2116019 m4:58::m4:74::m9:75
X_CG3091_-_2110286 m10:3
X_CG3097_-_5615797 m3:25::m3:27::m4:58
X_CG3106_-_9507977 m3:27
X_CG3149_-_5540390 m2:2
X_CG3168_-_6575769 m3:30::m10:60
X_CG3191_-_2107984 m2:24::m7:39
X_CG3201_-_5467772 m2:12::m2:31::m7:52
X_CG3203_-_6589452 m1:6::m7:31
X_CG3224_-_6506657 m2:24::m4:21
X_CG3226_-_6499460 m6:30
X_CG32498_+_3032598 m9:90
X_CG32498_+_3034999 m3:27::m9:92::m10:66
X_CG32498_+_3151437 m9:23
X_CG32499_-_21835970 m3:25::m3:27::m6:22
X_CG32499_-_21836105 m4:58::m9:59
X_CG3249_-_5265872 m1:27::m1:46::m7:29
X_CG3249_-_5266100 m2:7::m2:17::m2:58::m7:31
X_CG32513_+_20865227 m3:24::m3:26
X_CG32521_-_21091825 m4:85::m9:86::m10:19
X_CG3252_-_5256082 m4:57::m9:24
X_CG32544_+_18694221 m2:42::m7:49
X_CG32548_-_18271237 m4:61::m6:84::m9:66::m9:76
X_CG32549_-_18238519 m4:58
X_CG32556_-_17516858 m4:58::m9:93::m10:74
X_CG32562_-_16993243 m1:67::m2:44::m6:10::m6:24
X_CG32593_+_14673318 m2:3::m2:33::m7:62::m9:87
X_CG32603_+_14018501 m3:26
X_CG32626_-_13673840 m3:16::m4:79
X_CG32626_-_13679799 m1:26
X_CG32629_+_13397761 m1:51::m6:4::m9:87
X_CG32667_-_10985481 m1:83::m10:43
X_CG32672_-_10613273 m9:12
X_CG32672_-_10613552 m1:42::m1:52::m9:15
X_CG32684_-_10171157 m1:14::m1:47::m10:93
X_CG32694_+_9834916 m2:60::m4:29
X_CG32697_-_9495997 m4:75::m9:34
X_CG32697_-_9504117 m2:4::m2:32::m2:47::m7:61
X_CG32700_-_9396057 m9:34::m9:81::m9:86
X_CG32701_-_9398877 m4:66::m10:78
X_CG32707_+_8928173 m2:35::m2:54::m7:26
X_CG32717_+_8075850 m4:45::m4:57::m7:19::m9:46
X_CG32721_-_7573556 m3:32::m7:20
X_CG32726_-_7270979 m3:28::m9:80
X_CG32742_+_6499953 m2:13::m2:34
X_CG32744_-_6124504 m3:25
X_CG32756_+_5790967 m2:4::m7:16
X_CG32767_-_4929964 m1:50::m3:78::m7:29
X_CG32789_+_3644385 m2:64::m3:50::m4:35::m6:34::m6:47
X_CG32796_-_2326197 m9:64
X_CG32810_+_1369895 m2:25::m2:74
X_CG32813_+_1245436 m1:18::m4:57
X_CG32859_-_1019211 m3:23::m3:25::m4:33::m4:73
X_CG3291_-_19323497 m1:19
X_CG3291_-_19325888 m1:17::m1:49
X_CG3299_-_2076683 m4:36
X_CG3299_-_2078446 m2:41
X_CG33080_-_5563014 m4:57::m9:81::m10:76::m10:87
X_CG33174_+_13617653 m2:25::m4:57
X_CG33178_+_14916764 m10:83
X_CG33248_-_14067981 m7:18::m7:31
X_CG33502_-_21422191 m1:34::m7:36::m10:87
X_CG33691_+_6713749 m1:31
X_CG3400_+_19329442 m1:14::m2:7::m7:62
X_CG3400_+_19332310 m2:41::m4:40::m10:85
X_CG3429_-_6210939 m1:28
X_CG3455_-_6136458 m1:52
X_CG3525_+_16112310 m3:60::m9:9::m10:31::m10:78
X_CG3527_+_4397228 m1:47::m2:69::m3:14::m3:27::m6:24
X_CG3576_-_6112430 m1:5::m1:52
X_CG3588_+_2776277 m3:28::m10:88
X_CG3595_-_6070350 m1:52::m3:86::m6:6::m6:18::m10:78
X_CG3620_+_4193160 m4:3::m4:9::m4:58::m9:59
X_CG3638_-_1091874 m3:27::m9:84
X_CG3665_-_4051327 m4:58::m6:23::m7:37::m10:77
X_CG3697_-_4163347 m1:19::m2:41::m6:70::m7:21
X_CG3707_-_2012023 m6:11::m9:46::m9:62
X_CG3712_-_4167438 m2:19::m6:80::m9:40
X_CG3771_-_1552019 m2:16::m2:31::m2:49
X_CG3806_-_1779017 m10:51
X_CG3812_+_12599221 m2:4::m2:16::m2:24::m2:36
X_CG3835_+_1997644 m4:60::m9:49::m9:67
X_CG3842_+_6186376 m2:16::m4:57
X_CG3918_+_6369732 m1:39::m4:80
X_CG3923_-_333381 m1:65::m6:35
X_CG3926_+_6374184 m3:28::m4:60
X_CG3954_+_1964405 m9:75
X_CG3981_+_1936769 m1:42::m4:59::m7:47::m9:86
X_CG3989_-_12594548 m4:58
X_CG4025_+_1933163 m7:4
X_CG4027_+_5746106 m3:24
X_CG4027_+_5747222 m4:57::m6:60
X_CG4111_+_5517731 m7:18
X_CG4111_+_5517972 m7:1::m7:26::m7:35
X_CG4122_+_356223 m7:20
X_CG4125_-_2829988 m9:86
X_CG4139_+_11622783 m2:47::m10:49::m10:75
X_CG4147_-_11640253 m4:58
X_CG4147_-_11641049 m3:26::m4:58
X_CG4165_+_5266794 m1:38::m1:48
X_CG4165_+_5267416 m9:49
X_CG4208_+_5175123 m6:56
X_CG4209_+_5177982 m10:79
X_CG4211_+_16195551 m2:61::m4:57::m9:78
X_CG4239_+_16219565 m6:39
X_CG4281_-_1921257 m2:24
X_CG4330_+_12965457 m4:57
X_CG4346_+_12949074 m4:57::m4:61::m9:89
X_CG4353_-_12920399 m1:14::m2:3::m7:70
X_CG4404_-_12739660 m9:50::m9:59
X_CG4404_-_12739953 m4:85::m6:16::m6:23
X_CG4420_+_16275512 m2:11
X_CG4429_+_16282616 m1:25::m6:8::m9:39
X_CG4464_+_16471835 m6:54::m7:18
X_CG4523_+_6529265 m2:42::m2:47
X_CG4532_+_6648942 m2:48::m7:20
X_CG4590_+_6843911 m6:60::m10:43
X_CG4607_+_6915172 m3:21::m3:28
X_CG4615_-_6947528 m2:20::m7:29::m7:44
X_CG4660_-_5926598 m4:53::m9:86::m10:18
X_CG4666_-_5922718 m4:58::m7:42::m9:86
X_CG4678_+_16530069 m4:58::m10:83
X_CG4742_+_16617911 m1:52
X_CG4756_+_16621832 m10:26
X_CG4768_+_16626092 m6:59::m7:29::m7:38
X_CG4829_+_16645638 m1:11::m4:56::m7:16::m7:29
X_CG4944_+_3951352 m3:27::m10:7
X_CG5004_+_16941530 m1:28
X_CG5010_+_16982980 m4:58::m6:38
X_CG5162_+_17049239 m3:29::m4:63::m4:74::m9:64
X_CG5172_+_17055379 m3:26
X_CG5273_+_616441 m1:6
X_CG5445_+_17136432 m1:54::m9:6
X_CG5541_+_14878063 m4:57::m9:18::m9:32
X_CG5599_+_14920105 m10:37::m10:60::m10:65
X_CG5613_+_17259936 m3:5::m9:81
X_CG5675_+_17433563 m2:5::m2:16
X_CG5884_+_17537296 m1:10::m2:59::m10:34
X_CG5907_+_18020094 m4:57::m10:44::m10:82::m10:87
X_CG5928_+_5913200 m3:27::m4:57::m9:85
X_CG5966_+_5834029 m3:27
X_CG6121_-_3962155 m1:74::m2:39
X_CG6146_+_15153430 m10:64
X_CG6186_+_18221878 m3:7
X_CG6189_+_486623 m2:37::m3:64::m3:66
X_CG6227_+_15179139 m2:33::m6:81
X_CG6299_+_15299679 m4:57::m10:92
X_CG6361_-_18317682 m4:34
X_CG6398_+_17664767 m4:40::m4:57::m6:10::m6:17
X_CG6461_-_18346270 m1:33::m4:61::m9:48::m10:67
X_CG6470_-_18348747 m3:23::m4:12::m4:51::m6:20
X_CG6474_+_17676119 m2:10::m3:53
X_CG6531_-_18468840 m4:58
X_CG6540_+_18482152 m1:49::m2:4::m7:18::m10:42
X_CG6551_+_18491714 m1:55
X_CG6606_-_18481500 m1:28::m1:52::m1:64::m7:9
X_CG6632_-_18486949 m1:5
X_CG6824_+_4909470 m2:35::m10:80::m10:84
X_CG6842_+_17741666 m1:19::m4:58
X_CG6847_+_17745400 m4:58::m9:20
X_CG6891_+_18609171 m1:44::m4:27
X_CG6899_+_4784369 m1:11::m1:27::m4:58::m7:13
X_CG6961_-_18622108 m2:4
X_CG6986_+_4553155 m2:31::m4:57::m10:46
X_CG6998_+_4533443 m2:27::m4:57::m4:84::m9:85
X_CG7001_+_18622507 m1:11
X_CG7001_+_18622715 m10:43
X_CG7010_+_4547742 m3:24::m4:58::m10:64
X_CG7024_+_4550671 m2:18::m2:41::m7:10::m9:57
X_CG7035_+_4495563 m2:12::m6:22
X_CG7038_+_4493128 m2:16
X_CG7039_+_8952297 m2:26::m2:64::m4:79::m7:62::m9:75
X_CG7088_-_18631614 m3:25::m3:27
X_CG7107_-_13436434 m4:58::m7:39::m10:8
X_CG7192_-_17935248 m6:47::m7:29
X_CG7206_-_17924424 m2:11::m2:20::m2:32::m7:44
X_CG7267_-_8923716 m9:51
X_CG7322_-_18691335 m9:19::m10:48
X_CG7378_+_18734347 m4:58
X_CG7406_+_18911662 m3:25::m4:60
X_CG7434_-_621745 m6:38
X_CG7536_-_17919339 m4:58::m7:2::m9:59
X_CG7727_+_388441 m2:24
X_CG7766_-_8947853 m9:20::m9:80
X_CG7766_-_8948955 m1:51::m4:73::m4:83::m6:14
X_CG7846_-_17694733 m1:46::m3:22::m4:35::m6:65
X_CG7874_+_19047208 m3:11
X_CG7990_-_19035714 m1:30::m1:79
X_CG8010_-_19102803 m3:84::m7:3::m7:14::m7:51
X_CG8173_-_17543449 m1:6::m7:39
X_CG8173_-_17543574 m4:9
X_CG8188_-_17536684 m7:14
X_CG8300_+_6950136 m2:46
X_CG8300_+_6950347 m10:17::m10:28
X_CG8326_-_17463408 m2:55::m6:11::m6:37
X_CG8470_+_15620038 m1:24::m2:87
X_CG8497_+_15622836 m1:14
X_CG8527_-_17401375 m9:3
X_CG8578_+_15678421 m2:18::m7:39
X_CG8611_-_17256076 m1:4::m7:6::m10:60
X_CG8636_-_2466485 m1:47::m6:2::m6:24
X_CG8649_-_17125601 m3:25
X_CG8649_-_17134558 m7:55
X_CG8649_-_17135862 m4:58
X_CG8661_-_17118420 m2:7::m3:13
X_CG8893_+_15702150 m2:60::m10:80
X_CG8922_-_16979043 m2:2::m4:1::m7:38
X_CG8922_-_16981142 m4:38
X_CG8924_+_15775024 m2:64
X_CG8933_+_15826408 m2:23::m2:58
X_CG8933_+_15826643 m2:62::m3:2
X_CG8989_-_9000223 m2:25::m4:58::m7:13::m9:59::m9:73::m10:42
X_CG8989_-_9001886 m7:28
X_CG9009_-_14784682 m1:22::m7:36::m7:66
X_CG9020_-_15678073 m1:29::m2:9::m2:15::m6:71
X_CG9022_-_9003689 m1:20::m4:42
X_CG9032_-_15683177 m1:50::m6:17
X_CG9045_-_15691740 m1:52::m2:4::m7:31
X_CG9057_-_14910151 m10:73
X_CG9095_-_14996956 m4:58::m9:86::m10:15::m10:31
X_CG9096_-_15743599 m1:69
X_CG9099_-_16720462 m1:52::m4:58::m6:25
X_CG9126_-_15773184 m4:74::m7:37
X_CG9177_-_15825891 m1:52::m2:15::m4:77
X_CG9240_-_15535165 m2:19::m7:28::m7:63
X_CG9411_-_14314019 m6:57
X_CG9413_-_14436507 m3:25::m4:58
X_CG9512_-_14739478 m10:70
X_CG9514_-_14730825 m10:77
X_CG9538_-_14620170 m2:51::m3:27::m7:49
X_CG9577_+_20000358 m1:51::m2:68::m6:34::m7:53
X_CG9579_-_20007196 m10:1::m10:7
X_CG9673_-_16537816 m4:57
X_CG9676_-_16534107 m3:20::m3:24::m3:26::m4:68
X_CG9691_+_9729693 m4:54::m4:58::m10:43
X_CG9699_-_16529110 m6:1::m9:12
X_CG9703_-_16517832 m2:19
X_CG9742_-_16474351 m7:68::m9:85
X_CG9802_-_16427366 m2:8::m2:28::m2:48::m6:51
X_CG9901_-_16387883 m2:42::m4:26::m6:8
X_CG9911_-_16128575 m6:29
X_CG9911_-_16130470 m7:27::m10:41
X_CG9914_-_16142320 m3:25::m10:60
X_CG9968_-_16256173 m4:58::m7:38
X_CG9984_-_16225370 m1:58
2L_CG10043_+_20338037_20338064 m2:19::m4:57::m7:75
2L_CG10084_+_19489204_19489225 m2:2::m2:12::m3:95
2L_CG10334_-_19573159_19573222 m1:46::m4:96::m7:24::m7:48::m10:146
2L_CG10346_+_18704778_18704809 m1:69::m6:1::m6:46::m7:15
2L_CG10383_-_18691293_18691318 m1:7::m3:29
2L_CG10528_-_19791751_19791778 m1:81::m7:18::m9:119
2L_CG10602_-_18853548_18853607 m4:104::m7:35::m7:108
2L_CG10652_-_19005075_19005158 m1:6::m6:91
2L_CG10687_-_19127795_19127878 m4:141::m7:25::m9:142
2L_CG10691_-_19119744_19119783 m1:35::m2:23::m2:57
2L_CG1071_-_21143796_21143824 m1:33::m2:2::m3:86
2L_CG10954_+_20404690_20404721 m1:68::m7:49::m7:70
2L_CG1099_-_21129887_21129907 m1:7::m2:19::m2:57::m3:78
2L_CG11050_+_6611023_6611051 m1:54::m6:37
2L_CG11266_+_7032726_7032767 m2:36::m2:50::m7:66
2L_CG11490_+_207413_207442 m1:5::m6:7
2L_CG11567_+_6338846_6338871 m1:31
2L_CG11840_-_544588_544628 m2:41::m4:81::m7:90::m10:120
2L_CG11861_-_15267854_15267911_15267940 m2:7::m3:70::m7:62
2L_CG11907_-_357834_357855 m2:6::m6:9::m6:18::m9:68
2L_CG12264_+_11999654_11999691_11999721 m1:60::m6:37
2L_CG12299_+_10737399_10737490 m4:45
2L_CG12317_-_12055949_12055982 m9:98::m10:85
2L_CG12403_-_13004067_13004095 m7:8
2L_CG13097_-_8514834_8514864 m7:48::m7:67
2L_CG13281_-_16821058_16821082 m3:99::m4:58::m7:9
2L_CG13388_+_8415766_8415836 m10:23::m10:76
2L_CG13391_-_8381695_8381736 m2:11::m10:49
2L_CG13969_+_20062299_20062322 m1:53::m6:66::m6:79::m6:107
2L_CG14025_-_5278446_5278516 m7:2
2L_CG14028_+_5327262_5327291 m2:16::m7:49::m9:118
2L_CG14039_+_5062946_5062973_5062998_5063049 m4:85::m9:86::m10:110
2L_CG14039_+_5064374_5064402 m4:57::m6:60::m9:96
2L_CG14939_-_11813753_11813775 m1:44::m2:67::m3:77::m4:97::m7:4
2L_CG1512_+_21646345_21646388 m2:12::m2:37::m2:50
2L_CG15154_-_18148318_18148339 m1:56::m6:14::m10:73::m10:78
2L_CG16833_+_10989389_10989448_10989487 m1:67::m2:35::m4:132::m7:78
2L_CG17158_+_1704916_1704967 m2:11::m7:61::m10:5
2L_CG17332_-_16723685_16723720 m2:16::m2:24::m9:106
2L_CG17492_+_19030572_19030611 m2:32::m2:42::m6:104::m7:67
2L_CG17834_+_8529143_8529168 m4:47::m4:57
2L_CG17912_+_16739357_16739395 m1:29::m2:19
2L_CG18174_-_5059708_5059738_5059771 m2:20::m10:83
2L_CG1832_-_22156692_22156729 m1:15::m7:79
2L_CG1962_-_20669231_20669294 m6:106
2L_CG2488_-_20633352_20633382 m1:50::m6:62
2L_CG2637_+_20722513_20722575 m2:21::m3:42::m7:61
2L_CG2671_-_18534_18567 m1:50::m2:35::m10:72
2L_CG2718_+_132080_132120 m2:71
2L_CG2848_+_2759938_2759963 m2:56::m2:85::m7:83
2L_CG2903_+_2740042_2740093 m1:33::m1:69::m7:35::m7:71
2L_CG3127_-_2748427_2748479_2748522 m7:46::m9:102
2L_CG31605_+_8083442_8083466 m1:18::m2:109::m4:37::m9:38
2L_CG31639_-_6155042_6155085 m3:124::m4:66::m6:69::m9:67
2L_CG31716_+_10396751_10396794 m2:19::m2:45::m6:13
2L_CG31764_-_12421833_12421858 m2:102
2L_CG31795_-_1043197_1043225 m4:67::m10:82
2L_CG31874_-_10191465_10191491 m4:7::m7:11
2L_CG33297_+_8366226_8366264 m9:104
2L_CG3399_-_3902821_3902860 m3:20::m6:98::m9:45
2L_CG3488_+_3163650_3163716 m1:37::m4:10::m6:13::m9:11::m9:58
2L_CG3625_-_285726_285757 m1:33::m7:46
2L_CG3662_+_821446_821474_821499_821530 m1:42
2L_CG3694_+_9256939_9256975 m2:22::m4:94
2L_CG3762_+_12974369_12974404 m4:57::m4:67
2L_CG3838_+_9568892_9568945 m4:13::m4:57::m9:71
2L_CG3943_+_852767_852850 m2:99::m4:140::m7:60::m10:71
2L_CG3998_+_9758350_9758392 m6:115::m10:13
2L_CG4063_+_415071_415093_415122 m6:59
2L_CG4087_+_419956_420009 m1:33::m6:10::m9:8
2L_CG4104_+_4388326_4388364 m2:109::m10:111
2L_CG4104_+_4388497_4388521_4388576 m1:102::m2:69::m4:66::m9:115::m9:165::m10:89
2L_CG4170_-_15063865_15063901_15063926_15063960_15064040 m1:93::m2:16::m9:104
2L_CG4244_+_2037716_2037804 m1:41::m2:23::m2:57::m4:52::m7:80::m9:53::m10:107
2L_CG4260_-_414738_414775 m1:52::m2:121
2L_CG4265_-_2213982_2214005 m1:9::m4:81
2L_CG4274_+_16306888_16306924 m1:44::m7:84::m10:112
2L_CG4364_-_9711218_9711262 m1:47::m6:1::m6:22
2L_CG4428_+_1081159_1081210 m10:11::m10:126
2L_CG4454_-_9253082_9253113 m1:50::m6:8::m7:52
2L_CG4495_+_7182236_7182269 m1:76::m2:115::m3:109::m6:53::m7:78
2L_CG4599_+_16487472_16487523 m1:113::m2:17::m6:20::m7:48::m7:65::m9:107
2L_CG4636_+_10976774_10976812 m1:65::m6:3::m6:42
2L_CG4658_+_9957297_9957318 m1:73::m2:81::m6:96::m7:61
2L_CG4711_+_16675986_16676054 m2:6::m2:32::m6:85::m6:107::m7:65
2L_CG4747_+_10003865_10003930 m9:46::m10:107::m10:158
2L_CG4799_+_10057616_10057639 m4:61
2L_CG4887_+_1173011_1173084 m3:34::m7:43::m9:73
2L_CG4916_+_10239345_10239374_10239431 m2:59::m6:53
2L_CG4965_-_16257617_16257658 m2:122
2L_CG4993_-_16253459_16253514 m2:25::m2:87::m3:30::m10:62::m10:66
2L_CG5074_-_1158146_1158179_1158225_1158264 m1:115::m1:127::m4:188::m6:57::m6:142::m9:189
2L_CG5105_-_1169851_1169880_1169918 m6:15::m7:64::m9:58::m10:50::m10:55
2L_CG5126_-_1183955_1183998_1184021 m2:51
2L_CG5362_-_10396229_10396261 m7:37
2L_CG5371_-_10327912_10327943 m1:35
2L_CG5442_-_12433951_12434000 m2:3::m2:14::m6:109::m7:26
2L_CG5547_+_13203808_13203837 m1:8
2L_CG5694_-_10231648_10231678 m2:74::m4:58::m6:21::m9:59
2L_CG5708_-_10226768_10226807 m4:86
2L_CG5739_-_10204268_10204305 m1:67::m3:105::m3:107::m6:31::m10:3
2L_CG5809_-_16352587_16352663 m2:20::m2:57::m2:151::m3:108::m7:117
2L_CG5825_+_5055135_5055184 m1:52
2L_CG6105_-_10976310_10976386 m2:15::m3:3::m6:115::m7:31::m7:53
2L_CG6115_-_16883826_16883859_16883891 m2:26::m3:96::m4:136::m7:24::m9:137
2L_CG6258_-_11130288_11130314 m2:23::m2:43::m2:65
2L_CG6291_-_16906277_16906322_16906344 m3:79::m3:117::m6:62
2L_CG6523_+_13366466_13366517 m1:32::m6:72::m7:7::m7:34
2L_CG6686_-_11987984_11988030 m1:78::m6:54::m6:113::m7:13
2L_CG6756_-_12038427_12038460_12038504 m2:47::m2:64
2L_CG7074_+_2217327_2217363 m4:107
2L_CG7147_+_13550143_13550164 m1:6
2L_CG7164_+_7781499_7781538 m3:91::m3:93
2L_CG7224_+_7998948_7999045 m3:28::m10:100
2L_CG7254_+_2130815_2130852_2130906_2130927 m10:158::m10:194
2L_CG7269_-_5542232_5542269 m1:36::m6:113
2L_CG7361_-_1614087_1614150 m1:52::m6:8::m6:29
2L_CG7364_+_13771087_13771158 m2:6::m2:13::m3:119::m7:53
2L_CG7380_+_8029518_8029543 m1:36::m2:19::m6:13::m6:54
2L_CG7392_+_8030731_8030765 m1:70::m6:26::m6:47
2L_CG7781_-_8325255_8325300 m10:7::m10:17
2L_CG7820_+_13803627_13803652 m4:58::m7:35
2L_CG8049_-_8300975_8301025 m1:16::m3:59::m4:52::m10:103
2L_CG8282_-_8220663_8220729 m2:18::m2:24::m2:46::m3:109::m4:135::m6:138::m7:73::m10:8
2L_CG8671_+_21250559_21250582 m1:52::m6:11
2L_CG8814_+_2874890_2874945_2874986 m2:1::m4:107::m6:106::m7:16::m9:144
2L_CG8886_-_4971366_4971451 m1:52::m2:44::m3:132::m6:30::m6:100::m7:9
2L_CG8978_-_13829644_13829689 m2:8::m7:21
2L_CG9078_+_5986360_5986393 m1:46::m2:6::m2:17::m7:30
2L_CG9088_-_5999442_5999498 m1:85::m6:31::m9:59
2L_CG9124_-_5052758_5052792 m6:88
2L_CG9135_+_6050829_6050871 m2:47::m2:67::m7:80
2L_CG9159_+_6071073_6071100 m4:13::m7:48::m9:14
2L_CG9242_-_21167221_21167268 m6:10
2L_CG9267_-_13445612_13445645 m1:50::m4:101::m9:108
2L_CG9318_-_20721855_20721891 m1:60::m6:13::m6:16::m7:37::m7:62
2L_CG9324_+_20775254_20775303 m2:22::m2:41::m2:63::m7:93
2L_CG9528_-_6455889_6455929 m1:47::m6:11::m9:116
2R_CG10130_+_10133610_10133665 m7:5::m7:70::m10:92
2R_CG10149_-_10267080_10267126 m2:13::m2:37::m7:49
2R_CG10200_+_10323287_10323307 m2:11::m3:25::m4:58::m4:93::m6:66::m9:102
2R_CG10321_+_17142297_17142323 m4:57
2R_CG10494_-_17026640_17026688 m2:6::m2:18::m2:46::m3:105
2R_CG10955_+_17882674_17882701 m2:14::m7:1::m7:71
2R_CG11055_+_15772516_15772544 m1:35
2R_CG11066_-_1199083_1199109 m3:26::m3:28::m9:7
2R_CG11073_-_17607091_17607112 m10:102
2R_CG11107_+_2899219_2899249 m1:98::m6:56::m6:86
2R_CG11123_+_2952506_2952588 m2:4::m3:40::m4:117::m6:48::m6:67::m6:126
2R_CG11125_+_2959378_2959429_2959462 m2:147::m9:161
2R_CG11140_-_2985878_2985942 m1:49::m6:16::m9:129::m10:47::m10:87
2R_CG11141_-_2974873_2974947 m3:121
2R_CG11184_-_19402412_19402442 m3:115::m7:48::m10:39
2R_CG11208_-_15760179_15760226 m2:26::m2:40
2R_CG11210_+_3610498_3610532 m2:35::m2:56
2R_CG11474_-_17580900_17580948_17580980 m1:72::m2:34::m6:49::m7:57::m10:168
2R_CG11763_+_5941525_5941565 m2:33::m2:42::m2:117::m7:66
2R_CG11807_+_10716392_10716444 m1:44::m7:34
2R_CG12051_-_1522998_1523041 m1:2::m3:127
2R_CG12130_+_5471902_5471964 m3:137::m3:139::m10:24
2R_CG12131_+_5480902_5480940 m1:53::m10:130
2R_CG12143_+_2551957_2552032 m4:52::m4:133::m10:61::m10:65
2R_CG12165_+_2790454_2790500 m2:84::m2:93::m10:103
2R_CG12190_+_18178334_18178356 m1:70::m2:29::m2:37::m7:7
2R_CG12323_+_6335896_6335922 m1:52
2R_CG12346_-_6410001_6410022 m1:73::m3:26
2R_CG12391_-_6665907_6665944 m1:71::m2:6
2R_CG13345_-_9374500_9374570 m1:28::m4:146::m6:145::m9:44
2R_CG1344_+_1161070_1161095 m6:2::m9:53
2R_CG14764_-_3467649_3467682 m2:4::m2:38::m3:88::m7:63::m9:28::m10:79
2R_CG15081_+_14334344_14334402_14334481 m1:58::m2:17::m6:168::m10:71
2R_CG15098_-_14349583_14349618 m1:12::m7:14::m10:96
2R_CG15100_-_14365427_14365494 m2:48::m3:32::m7:55::m7:90
2R_CG15669_+_17009683_17009718 m2:23::m2:38::m7:52
2R_CG1577_-_3186184_3186216 m2:20::m7:84
2R_CG15845_+_2174129_2174159 m7:2
2R_CG1598_-_3051448_3051490 m1:52
2R_CG1605_-_3024501_3024537 m1:97::m2:17::m2:23::m6:47::m6:54
2R_CG16747_-_7690106_7690168 m3:26::m4:58::m6:45
2R_CG16932_-_20282833_20282865 m1:71::m6:24::m6:48
2R_CG17041_+_8778391_8778436 m7:6
2R_CG17246_-_14910759_14910818 m2:138::m9:82
2R_CG1765_-_1664462_1664489_1664514 m4:110
2R_CG17759_+_8128648_8128681_8128704 m2:8::m2:57::m2:112::m7:20::m9:88
2R_CG18445_-_5560387_5560410 m6:47::m7:30::m9:45::m10:87
2R_CG18495_-_3340437_3340489 m2:1::m4:64::m6:47::m9:39::m9:105::m10:32
2R_CG18654_-_3358859_3358885 m7:26::m10:97
2R_CG18812_-_3239301_3239320 m4:58::m9:111
2R_CG18853_+_3340872_3340899 m2:34::m2:41::m7:76::m9:6
2R_CG1891_+_3318332_3318357 m1:7::m2:32
2R_CG2038_+_3932841_3932884 m1:58::m2:18::m2:49
2R_CG2092_+_3102017_3102069 m4:57::m6:19::m6:39::m6:90
2R_CG2158_+_3634851_3634936 m2:50::m4:94::m6:97
2R_CG2163_+_3643246_3643269 m2:5::m2:32::m10:34
2R_CG2668_-_20684294_20684315 m3:29::m3:105::m3:107::m4:61::m9:62
2R_CG2835_+_19450141_19450209 m2:52::m3:108::m3:110::m3:133::m7:15::m7:76
2R_CG2910_+_3474285_3474324 m2:56::m4:69
2R_CG2944_-_635665_635688 m6:91
2R_CG2970_+_19456953_19456986 m2:27::m6:92::m10:16
2R_CG30035_+_7181661_7181702 m3:43
2R_CG30035_+_7187929_7187966 m3:26::m4:94::m10:110::m10:114
2R_CG30291_-_16517118_16517152 m1:66
2R_CG30296_+_16525400_16525435 m7:22
2R_CG30404_-_17227452_17227514 m2:149::m6:21
2R_CG30423_-_20383408_20383436 m1:16::m1:27::m1:114
2R_CG3082_+_18574802_18574831_18574892 m1:82::m2:135::m9:101
2R_CG3082_+_18575230_18575258 m4:50::m4:57::m9:74
2R_CG3152_-_2147790_2147870 m1:43::m1:88::m2:18::m2:32::m6:12
2R_CG3209_+_19576672_19576722 m3:111::m6:136::m7:68
2R_CG3269_+_2208535_2208586 m1:83::m2:22::m6:55::m7:65
2R_CG33156_-_9066110_9066135_9066162 m4:43
2R_CG33199_-_4462830_4462899 m2:21::m4:112::m4:128::m7:49
2R_CG3403_-_2208390_2208442 m2:23::m6:47::m7:123
2R_CG3416_+_19910611_19910644 m1:46::m3:24
2R_CG3504_-_18366354_18366385 m4:49::m6:95::m10:92
2R_CG3522_+_20082175_20082205 m1:32::m2:82::m3:100::m6:9::m6:18
2R_CG3533_+_20519665_20519729 m4:57::m4:121::m6:15::m6:129::m9:58::m9:104
2R_CG3612_+_18306697_18306770 m2:147::m7:21
2R_CG3725_-_19441060_19441112 m6:106
2R_CG3725_-_19441337_19441358 m2:57::m4:41::m4:54::m9:42::m10:37
2R_CG3790_-_8390868_8390920 m4:110::m7:50
2R_CG3798_-_8395563_8395652_8395701 m2:28::m7:20::m7:68
2R_CG3832_-_19496021_19496050 m2:7::m2:28::m3:59
2R_CG4001_+_5623043_5623067_5623090 m3:92::m6:89::m7:116
2R_CG4016_+_8684415_8684458 m6:38
2R_CG4030_-_16598537_16598569 m1:9
2R_CG4254_-_19554366_19554436 m1:77::m6:155::m7:79
2R_CG4266_-_16676187_16676211_16676240 m1:64::m7:66
2R_CG4311_+_11851616_11851684 m4:120::m7:45::m7:62::m10:16
2R_CG4581_-_19376149_19376192 m2:13::m7:52
2R_CG4612_-_20033643_20033679 m2:6::m2:42::m2:57::m3:104::m7:71
2R_CG4692_-_20107305_20107387 m1:52::m2:68::m6:4::m6:14::m6:91::m7:36::m10:145
2R_CG4700_+_12031036_12031094 m6:107::m9:68::m10:19
2R_CG4816_+_12984495_12984518 m1:43::m6:3
2R_CG4882_-_19389925_19389996 m6:26::m10:42
2R_CG5033_+_13304555_13304595 m2:26::m4:92::m7:54
2R_CG5119_+_13656180_13656243 m7:26
2R_CG5174_+_13936293_13936348 m2:11::m2:28::m2:48::m2:121::m4:115::m9:116::m10:65
2R_CG5360_+_19031487_19031570 m1:61::m6:116::m7:6::m7:40
2R_CG5469_-_14175394_14175457 m1:55::m3:107::m3:136::m4:9::m6:12::m6:32
2R_CG5482_-_14146702_14146754 m1:45::m1:61::m6:30::m10:45
2R_CG5519_-_13965848_13965885 m1:14::m7:16::m9:95
2R_CG5554_+_19352614_19352660 m4:118::m7:21::m10:42
2R_CG5594_+_19418126_19418161 m2:55::m3:29
2R_CG5597_+_19394574_19394635 m4:26::m4:58::m9:34::m9:105::m10:83
2R_CG5625_+_17693560_17693595 m2:28::m2:57::m2:98::m7:40
2R_CG5738_-_13670873_13670905 m10:75
2R_CG5784_-_13386790_13386843_13386869 m2:26::m7:4::m7:81::m7:149
2R_CG5821_+_17923448_17923468 m3:71
2R_CG5970_-_9001266_9001292 m2:15::m2:40::m7:52
2R_CG6016_-_9010735_9010762 m1:64::m4:47::m6:18::m6:41::m9:39::m10:34
2R_CG6033_-_9018666_9018705_9018743 m1:80::m3:99::m4:45::m6:44::m6:57
2R_CG6191_-_9109208_9109243 m1:119::m4:58::m6:19::m6:63::m7:43
2R_CG6543_-_9370138_9370207_9370228 m1:30::m7:8::m10:28
2R_CG7563_+_14939937_14939982_14940030 m2:33::m2:58::m3:89
2R_CG7626_+_14952354_14952382 m2:39::m6:14::m7:65
2R_CG7712_-_6413762_6413790 m1:80
2R_CG7726_+_14957212_14957305 m1:45::m6:110
2R_CG7861_+_1550045_1550065_1550097 m3:97
2R_CG7865_+_1525159_1525185 m1:64::m7:23::m7:67
2R_CG8027_-_4718892_4718934 m1:67::m6:44::m9:59
2R_CG8029_+_4719376_4719404 m6:6::m7:113
2R_CG8048_-_11851461_11851487 m7:38
2R_CG8055_-_4655675_4655723 m2:41::m2:58::m10:23
2R_CG8068_+_4628443_4628478 m6:53::m6:107::m7:38
2R_CG8073_-_4621288_4621348_4621387_4621465_4621507_4621536 m1:169::m3:14::m3:86::m4:239::m7:68::m7:233::m7:278
2R_CG8085_-_9506586_9506617 m1:61::m4:89::m7:11::m7:63
2R_CG8151_+_9877914_9877957 m2:12::m2:35::m2:50::m7:64
2R_CG8156_+_10837369_10837398 m1:80::m3:4::m3:105::m3:107::m6:1::m6:23::m6:33
2R_CG8230_-_4459104_4459153 m1:22::m7:8
2R_CG8232_+_4439998_4440034 m1:69::m6:45::m7:57
2R_CG8243_+_4434633_4434684 m1:37
2R_CG8251_-_4425634_4425692_4425747 m1:14::m1:83::m2:177::m3:177::m4:1::m4:106::m4:167::m7:85::m10:48
2R_CG8256_-_11376848_11376883 m10:42::m10:96::m10:101
2R_CG8261_+_4413216_4413260 m7:70
2R_CG8290_+_7486585_7486625 m6:57
2R_CG8293_-_11449517_11449552_11449576 m2:25::m2:47::m2:57::m4:117::m6:17::m7:73
2R_CG8295_-_11454896_11454927 m1:66::m3:48::m6:1::m6:45
2R_CG8331_+_9686373_9686414 m2:4::m2:46::m2:94
2R_CG8390_+_1209505_1209551_1209571 m1:75::m4:103::m9:43
2R_CG8400_-_11542865_11542904 m1:66::m3:46::m4:121::m6:98
2R_CG8415_-_9731410_9731435 m1:38::m6:16
2R_CG8416_+_11617552_11617605_11617628 m2:31::m2:44::m4:147::m10:124
2R_CG8430_+_11653546_11653591 m1:52::m4:103::m7:79
2R_CG8472_+_7775315_7775336 m3:28::m4:69::m6:45
2R_CG8479_-_9750270_9750309 m1:69::m7:62::m10:43
2R_CG8485_-_9754541_9754561 m1:70::m7:35::m7:49
2R_CG8604_+_8109529_8109600 m1:12::m6:135::m10:148
2R_CG8709_-_3657767_3657790 m2:29::m4:58
2R_CG8722_+_3501695_3501721 m9:9
2R_CG8728_-_3450862_3450896 m3:93::m7:7
2R_CG8766_-_8271218_8271310 m6:175::m10:42
2R_CG8806_+_4935914_4935939 m1:40::m6:16
2R_CG8819_-_8030907_8030958 m3:108
2R_CG8824_-_8023180_8023230 m3:91::m4:58::m6:6::m6:77::m7:35::m9:140
2R_CG8831_-_7946978_7947002 m1:67
2R_CG8839_-_7860452_7860520 m1:80::m2:30::m3:9
2R_CG8857_-_7716114_7716156 m1:121::m10:45::m10:71
2R_CG8905_-_12288757_12288798 m2:59::m3:21::m6:62::m7:36::m7:79::m10:114
2R_CG8961_-_12571647_12571681 m2:1::m2:31::m6:108::m7:8::m7:68
2R_CG8979_-_7484720_7484750 m2:1::m2:45::m6:114::m7:55
2R_CG9035_-_6887016_6887038 m6:15
2R_CG9204_-_15772223_15772244 m1:41::m3:59::m4:101::m6:18::m7:34
2R_CG9325_-_14926146_14926220 m4:58::m6:141::m7:15
2R_CG9346_+_16519575_16519625 m1:8::m1:38::m3:125::m6:73
2R_CG9350_+_16532664_16532718 m1:3
2R_CG9415_+_16651176_16651262_16651342 m4:203::m7:4
2R_CG9446_-_2384498_2384528 m6:97
2R_CG9834_-_14825521_14825546 m1:77::m3:101::m6:35::m6:45::m6:54
2R_CG9945_+_16133476_16133505_16133545 m1:66::m2:7::m2:89::m6:43
3L_CG10072_-_6938668_6938702 m10:112
3L_CG10103_-_6730418_6730442 m1:35::m3:15::m6:12
3L_CG10144_-_6469223_6469319 m2:88::m2:101::m3:78::m3:80::m6:50::m10:136
3L_CG10160_-_6236616_6236640 m3:27::m9:83::m10:94
3L_CG10171_-_13361753_13361797 m1:57::m3:74::m3:120::m6:35::m7:43::m7:59
3L_CG10472_-_6036818_6036853 m3:25::m4:58::m7:47::m9:92
3L_CG10480_-_5906433_5906482_5906525 m1:50::m1:113::m6:140::m7:10::m7:52::m7:170
3L_CG10542_-_5768056_5768104 m2:69::m3:98
3L_CG10565_-_21069837_21069882 m2:24::m2:45::m2:57::m7:34::m7:66::m7:69
3L_CG10576_-_5739427_5739453 m1:2::m1:50::m1:84::m2:30::m4:82::m6:105
3L_CG10578_-_5726012_5726083 m3:26
3L_CG10580_-_20883325_20883350 m2:110::m4:58
3L_CG10590_-_5577870_5577922 m2:27::m2:36::m2:45::m2:57::m7:69
3L_CG10627_-_12503991_12504065_12504093 m1:52::m2:92
3L_CG10712_-_22811894_22811977 m6:137
3L_CG10724_+_13386793_13386826 m2:15::m4:91::m6:81::m7:51
3L_CG10743_+_13487315_13487351_13487388 m2:41::m3:144::m9:5
3L_CG10850_+_3888890_3888914 m2:84::m7:22::m10:32
3L_CG11006_+_12779851_12779892 m1:69::m6:11::m6:37
3L_CG11009_+_12824109_12824142 m1:8::m1:50::m2:27
3L_CG11115_+_22813089_22813119 m2:20::m3:26::m3:63
3L_CG11247_-_21662455_21662487 m2:92::m7:14::m7:69
3L_CG11268_+_12992198_12992229 m2:57::m2:63::m4:84::m6:78
3L_CG11274_+_13010773_13010798 m7:79
3L_CG11486_+_3061461_3061483 m4:57::m6:43::m6:87
3L_CG11583_-_4266297_4266346 m7:67
3L_CG11621_-_11761336_11761386 m10:92
3L_CG11658_-_11682465_11682499 m1:7::m4:58::m4:92::m9:93::m10:19
3L_CG11793_-_11087625_11087654 m1:52
3L_CG12004_+_1552718_1552795 m1:66::m6:19
3L_CG1200_+_1179855_1179902 m1:47::m2:104::m7:49
3L_CG12021_+_1782344_1782374_1782401 m1:39::m2:6::m2:17::m7:41
3L_CG12025_+_1848963_1849057 m1:84::m3:64
3L_CG12034_+_3202689_3202717 m1:80
3L_CG12079_-_3143049_3143079_3143105 m7:61
3L_CG12306_+_20243927_20243969 m2:89::m4:25::m6:29
3L_CG1240_+_2750528_2750567 m2:57::m7:40::m7:87
3L_CG1242_+_3176750_3176813 m3:25
3L_CG1244_+_2615276_2615326 m3:58::m10:133
3L_CG1311_+_4261501_4261532 m1:52::m6:2::m9:101
3L_CG13298_-_6167092_6167120 m1:8::m1:37
3L_CG1333_+_4153937_4153981 m1:52::m2:90::m4:28::m6:17
3L_CG13920_+_1632539_1632609 m4:130::m10:143
3L_CG13927_-_1612737_1612830 m3:25::m4:58::m9:59
3L_CG14823_+_7040263_7040292 m4:87::m7:22::m9:79::m9:92
3L_CG14982_+_3926385_3926456 m6:138
3L_CG14996_-_4105881_4105914 m7:36::m10:81::m10:95
3L_CG15010_-_4237762_4237826 m1:54::m4:76::m6:31::m6:75::m7:1
3L_CG15016_+_4347154_4347211 m1:69::m6:49
3L_CG16707_+_9688282_9688307 m2:19::m3:56::m4:90
3L_CG16979_+_15541834_15541883 m2:26::m2:59::m4:56::m4:118
3L_CG17033_+_15921888_15921925 m1:55::m4:57::m7:44
3L_CG17521_-_23029282_23029306 m9:18
3L_CG17723_+_3287254_3287282 m1:57::m2:40::m6:13
3L_CG17737_+_3206881_3206907 m2:41::m2:50::m2:61::m7:73
3L_CG17746_-_3223056_3223108 m1:84::m6:69::m6:138::m9:46
3L_CG18332_-_20775364_20775413 m2:23::m2:34::m4:90::m7:38::m7:66
3L_CG18593_-_11967069_11967107 m3:100::m4:84::m4:90::m6:73::m6:122::m7:1::m7:45
3L_CG18815_+_11601991_11602020 m1:28::m2:8::m7:33::m7:59::m10:1::m10:80
3L_CG1927_-_1953584_1953607 m1:16::m4:58::m6:6::m9:59::m10:28::m10:45
3L_CG1956_-_1845686_1845766 m2:57::m7:69::m9:96
3L_CG32243_-_4522057_4522085 m2:40::m3:111::m7:28::m9:24
3L_CG32280_+_3148714_3148763 m1:27::m1:52::m2:1::m2:11::m2:108::m6:28
3L_CG32315_-_1778826_1778850 m2:6
3L_CG32412_-_5876360_5876397 m2:28::m3:82::m10:49
3L_CG33261_-_14723190_14723218 m2:34::m4:52::m4:58::m7:10::m9:59::m10:36::m10:83
3L_CG3329_+_14965219_14965243 m2:38::m2:49::m3:34::m7:62
3L_CG3431_-_9450871_9450920 m1:12::m1:85::m4:57::m6:19::m9:3
3L_CG3689_+_9384990_9385013 m2:4::m7:66::m10:35
3L_CG3889_-_18870117_18870179 m1:52::m2:37::m7:64
3L_CG3902_-_18863501_18863538 m4:47
3L_CG4035_-_9376336_9376396 m1:68::m2:21
3L_CG4069_-_12511163_12511215_12511257 m2:19
3L_CG4143_+_16539923_16539955 m1:60::m3:111
3L_CG4237_-_12391474_12391503 m2:42::m7:67
3L_CG4347_-_9331727_9331825 m4:55::m4:156::m9:140
3L_CG4452_+_9341344_9341391 m2:3::m2:23::m2:50::m2:65::m7:12::m7:63
3L_CG4672_+_16378010_16378055 m2:30::m3:100::m7:59
3L_CG4978_+_8865537_8865591 m2:2::m7:32::m7:50::m10:65
3L_CG5026_+_8942477_8942518_8942546 m1:65::m2:114::m9:2::m9:103::m10:110
3L_CG5027_+_16194385_16194412 m1:28::m4:34::m6:4::m6:13::m7:21
3L_CG5059_-_20453194_20453232 m1:19::m9:112
3L_CG5064_+_8948995_8949027 m2:45::m3:9::m3:15::m6:56::m7:84
3L_CG5068_+_8960662_8960686 m1:76::m4:57::m6:110::m7:23
3L_CG5081_+_21379678_21379732 m4:42::m4:71::m6:35
3L_CG5295_-_14751599_14751634 m1:35::m3:27::m3:61::m9:101
3L_CG5605_+_20282199_20282242 m2:13::m2:29::m6:16::m7:53
3L_CG5642_-_12119955_12120034 m1:39::m2:6::m2:30
3L_CG5651_-_8948635_8948679 m7:12
3L_CG5654_-_12099052_12099094 m2:10::m7:29
3L_CG5683_+_21367272_21367301 m6:114::m7:38
3L_CG5684_-_11976774_11976839 m2:13::m2:52::m7:41
3L_CG5904_+_15970456_15970484 m1:65::m6:108::m7:67
3L_CG5939_-_8719190_8719219_8719256 m4:95::m10:44
3L_CG5955_+_20400792_20400811 m2:47::m2:94::m4:57::m7:78
3L_CG6091_-_11582155_11582232 m6:107
3L_CG6151_-_15781583_15781630_15781656 m2:16::m4:144::m9:59
3L_CG6190_-_11184426_11184455_11184480_11184521 m2:48::m2:65
3L_CG6199_-_11179958_11179993 m6:53::m9:100
3L_CG6259_-_17586734_17586757 m7:25
3L_CG6479_-_17304434_17304500 m6:19::m6:67
3L_CG6512_-_17207228_17207313_17207358_17207382 m1:70::m6:25::m6:47::m9:186
3L_CG6597_+_20236283_20236314 m2:10::m2:44::m7:69::m10:68
3L_CG6625_+_20247485_20247530_20247576 m1:49::m1:58::m1:72::m6:87::m7:12::m7:60
3L_CG6650_+_13997363_13997413 m2:34::m7:32
3L_CG6838_-_22651064_22651102 m7:4
3L_CG6854_+_15063396_15063432 m1:82::m3:92::m3:109::m9:24
3L_CG6859_+_15109650_15109679 m6:15
3L_CG6871_+_18787913_18787968 m3:27
3L_CG6905_-_344741_344778 m2:57::m2:71::m3:21::m7:69::m9:17
3L_CG7042_-_167917_167954 m6:122::m7:32::m7:69::m10:68
3L_CG7184_-_21467466_21467501_21467532 m1:52::m2:144::m3:95::m4:38
3L_CG7185_-_8289372_8289415 m1:24::m6:44::m10:131
3L_CG7188_-_8282884_8282909 m3:17::m7:34::m7:59
3L_CG7199_-_21431290_21431323 m1:49::m6:9
3L_CG7266_+_15476311_15476332 m3:29::m4:62
3L_CG7275_+_15464223_15464252 m1:59::m7:61
3L_CG7319_+_11682948_11682973 m1:52
3L_CG7398_+_6167431_6167462 m1:75::m7:35
3L_CG7414_+_21758799_21758872 m7:33::m9:152
3L_CG7421_+_21766603_21766645 m1:32
3L_CG7430_+_17812337_17812362 m2:9::m2:41::m7:50::m7:56
3L_CG7439_+_15519389_15519437 m3:91::m7:35::m7:51
3L_CG7470_+_21905842_21905889 m9:129::m10:22
3L_CG7524_-_4606947_4606975_4607043 m3:88::m7:33::m7:164::m10:168
3L_CG7558_-_8089792_8089845 m2:14::m7:24
3L_CG7611_+_21457031_21457065 m1:46::m2:40::m3:67::m3:69::m3:71::m4:113::m6:34::m6:99::m9:114::m10:23
3L_CG7630_+_17390750_17390831 m1:50
3L_CG7758_-_21215191_21215222 m4:109::m9:86
3L_CG7927_+_8084338_8084376 m1:42::m7:44
3L_CG7955_+_1601924_1601947_1601999 m1:53::m4:139::m7:55
3L_CG7962_+_8102026_8102056 m1:46::m7:9::m10:30
3L_CG7967_-_1636344_1636425_1636450 m1:77::m6:113
3L_CG7986_+_8160943_8160983 m2:22
3L_CG8023_+_8203180_8203245 m1:25::m3:146
3L_CG8108_+_9838554_9838605_9838658 m1:13::m1:83::m2:30::m2:53::m3:150::m4:182::m10:133
3L_CG8189_+_9703953_9703986 m1:31::m3:92::m7:33::m9:25
3L_CG8194_+_7944541_7944603 m2:5::m2:17::m2:42::m2:73::m3:10::m3:12::m6:106::m6:112::m6:115::m10:36
3L_CG8209_+_7950363_7950399 m2:51
3L_CG8567_+_19752029_19752051 m2:7::m7:48
3L_CG8580_+_7343746_7343797 m1:98::m6:21::m6:43::m6:53
3L_CG8583_+_7334512_7334548 m2:12::m4:93::m7:63::m10:33::m10:73
3L_CG8606_-_7297300_7297335 m1:45
3L_CG8607_+_7294017_7294056 m7:39::m9:101
3L_CG8615_-_7215200_7215290 m1:38
3L_CG8631_-_7099447_7099470 m2:1::m2:22::m3:64::m9:92
3L_CG8770_+_19652896_19652920 m4:60::m9:83
3L_CG8782_-_19615079_19615105 m3:27::m4:62
3L_CG8947_+_13959494_13959541 m2:99::m10:67
3L_CG8993_+_2355731_2355759 m1:37::m6:82::m7:39
3L_CG9128_+_1231553_1231625 m2:9::m7:55
3L_CG9148_+_1282150_1282210 m1:51::m2:88::m4:117::m4:123::m7:31::m7:53::m10:137::m10:142
3L_CG9160_+_1313498_1313536 m1:71::m4:25::m6:15::m6:24::m7:106
3L_CG9181_-_1334091_1334129 m2:31::m2:58::m7:87
3L_CG9311_-_14741323_14741402 m1:77::m2:7::m3:164::m4:146::m6:43
3L_CG9390_-_21213761_21213784_21213815 m10:18
3L_CG9392_+_19585787_19585839 m6:40
3L_CG9666_+_19229677_19229707 m1:41
3L_CG9670_+_19260031_19260067 m3:92::m3:120::m7:3::m7:40
3L_CG9677_-_16752170_16752195 m1:36::m1:71::m3:9::m6:6
3R_CG10009_-_24424968_24425001 m1:59::m2:20::m6:14::m6:36
3R_CG10068_-_2953703_2953737 m6:16::m6:47::m6:74::m7:23
3R_CG10161_+_19505785_19505814_19505852 m1:54::m6:15::m6:34
3R_CG10230_-_19558697_19558728 m1:36::m6:88
3R_CG10281_+_2206193_2206245 m3:134::m6:6::m7:72
3R_CG10287_-_1926577_1926607 m3:26::m4:92::m10:84
3R_CG1031_-_3374802_3374844 m1:44::m4:103::m9:9::m9:85::m9:104::m10:64::m10:119
3R_CG10326_+_12469448_12469478_12469506 m1:76::m10:137
3R_CG1034_-_2585119_2585171_2585199 m7:47::m7:67
3R_CG10407_-_11871594_11871673_11871692 m3:27
3R_CG1064_+_1296667_1296714 m6:102::m7:33
3R_CG1081_+_1394681_1394710 m7:37
3R_CG1088_+_1417489_1417531 m1:49::m2:75::m2:127::m10:45
3R_CG10901_+_4760853_4760880 m10:104
3R_CG1091_-_2911747_2911802 m1:55
3R_CG10978_+_1605056_1605085 m2:6::m2:53::m6:83::m7:66
3R_CG1104_-_2900081_2900143 m1:50::m4:80::m6:85
3R_CG11525_-_27435366_27435435_27435535 m1:27::m3:63::m10:101
3R_CG11525_-_27436638_27436675 m4:38::m6:68::m9:39
3R_CG1168_+_1202531_1202562_1202609 m2:12::m2:124::m6:26::m6:87
3R_CG11779_-_14985497_14985531 m9:62
3R_CG11785_+_20865114_20865146 m2:15::m3:55::m6:93::m7:47::m7:78
3R_CG11876_+_24938793_24938827 m1:74::m1:84::m7:29
3R_CG11888_+_24979185_24979270 m2:71::m2:89::m6:150::m7:122
3R_CG11963_+_4764480_4764509 m2:101::m4:101::m7:10
3R_CG11968_-_4809989_4810029 m2:10::m2:54::m7:66
3R_CG11971_-_4818645_4818667 m1:27::m1:84::m7:29::m7:49::m10:100
3R_CG11984_-_4840586_4840631 m1:85::m2:51::m6:61
3R_CG12005_+_1058268_1058327 m1:16::m1:30::m2:45::m7:32::m9:82
3R_CG12054_+_27046998_27047027 m1:34::m3:114::m4:61
3R_CG12070_-_26712471_26712538 m1:73
3R_CG12070_-_26714753_26714782 m1:47::m3:25::m4:101::m6:22
3R_CG12162_+_1293552_1293623 m6:83::m10:27::m10:138
3R_CG12163_-_1077338_1077411_1077467 m2:2::m2:23::m2:37::m2:56::m2:127::m2:149::m6:120::m7:68::m10:18::m10:199
3R_CG12213_-_7793115_7793142_7793172 m2:23::m2:43::m7:66
3R_CG12428_-_23531987_23532049 m4:58::m4:85::m9:86
3R_CG1250_+_1474787_1474849 m3:18::m7:74::m10:37
3R_CG12746_+_1390932_1390955 m3:30
3R_CG12876_-_23525751_23525832 m2:31::m6:13::m7:55
3R_CG14296_+_14732347_14732424_14732452 m1:6::m2:36::m7:48::m10:113
3R_CG1458_-_25049086_25049149 m2:40::m2:57::m2:78::m3:126::m7:69::m9:139
3R_CG14609_+_3026696_3026764 m2:105::m3:5::m3:126::m4:25::m6:28
3R_CG14672_-_1449773_1449810_1449834 m2:10::m7:39
3R_CG14683_+_6522372_6522409 m1:18::m2:42::m2:53::m7:66
3R_CG14899_-_12309897_12309925 m2:17::m3:70::m3:76::m6:42::m7:52::m7:102
3R_CG1520_-_24657683_24657734 m1:49::m2:9::m6:20::m9:48
3R_CG1523_-_24645357_24645379 m2:38::m4:25::m7:62::m9:26
3R_CG1528_+_27397865_27397908 m2:22::m2:47::m7:45::m7:71
3R_CG1542_+_27039170_27039195 m1:29::m2:44::m2:75
3R_CG1658_+_24713802_24713854 m2:2::m2:19::m7:51
3R_CG1658_+_24714762_24714790 m3:74::m4:38::m7:1::m7:25::m7:48
3R_CG16788_+_5377765_5377794 m1:49::m6:25
3R_CG1709_+_24956880_24956916 m1:88::m3:68::m6:7::m6:65
3R_CG17273_-_16656242_16656270 m1:9::m10:50
3R_CG17309_-_7476356_7476380_7476400 m1:20::m7:52
3R_CG17342_-_7585781_7585800 m2:51::m4:13
3R_CG17367_+_21714265_21714313 m2:19::m2:34::m2:57::m7:69
3R_CG17369_-_8453287_8453386_8453455_8453551 m1:5::m1:39::m4:154::m4:223::m7:7::m7:41::m10:77
3R_CG17370_+_21707707_21707752 m1:33::m1:52::m4:39
3R_CG18213_-_12865875_12865920 m1:30::m1:85::m2:61
3R_CG18525_-_11032139_11032165 m4:58
3R_CG18542_+_5511484_5511507 m1:14::m1:72::m4:100::m6:96::m6:99::m7:16::m7:63
3R_CG18600_-_14127406_14127437 m3:109::m10:40
3R_CG18740_-_11798598_11798631 m2:25::m2:49::m7:62
3R_CG1883_-_26034289_26034381 m9:59
3R_CG1906_+_25417562_25417596 m2:5::m2:33::m2:57::m7:78
3R_CG1939_+_2907911_2907943 m1:46::m2:89::m2:111::m6:6::m10:113
3R_CG1943_+_2900586_2900644 m1:41::m7:98
3R_CG1951_+_24852969_24852996 m2:25::m2:35::m7:72::m9:67
3R_CG2013_-_778331_778376 m7:25::m7:67
3R_CG2050_+_27878324_27878400_27878435 m1:72::m3:7::m3:174::m4:136
3R_CG2082_-_1597529_1597617 m6:27
3R_CG2099_-_1292725_1292814 m1:39::m6:101
3R_CG2182_-_1485578_1485630 m1:37::m7:39
3R_CG2191_-_27587269_27587299 m3:27::m10:79
3R_CG2210_-_27571645_27571706 m6:61::m6:115
3R_CG2216_-_26213315_26213346 m4:58
3R_CG2216_-_26213518_26213578 m9:59
3R_CG2244_-_1474427_1474459 m1:4::m6:73::m7:29
3R_CG2520_+_3012722_3012749 m2:7::m2:87
3R_CG2604_-_1048994_1049038 m4:108::m9:132
3R_CG2698_+_3827327_3827361_3827391 m7:36::m7:142::m10:24
3R_CG2922_-_1425929_1425955 m9:79
3R_CG2922_-_1426229_1426269 m4:39
3R_CG2929_-_1389305_1389348 m9:78::m10:107
3R_CG3061_+_9858126_9858166 m7:46
3R_CG31033_-_25660797_25660823 m2:41::m2:63::m2:71::m4:18::m7:85
3R_CG31038_+_25702784_25702805 m4:57
3R_CG31196_+_14068409_14068473 m1:79::m7:38
3R_CG31289_-_18408889_18408925 m1:35::m3:72::m6:12
3R_CG3132_+_7825005_7825029 m4:57::m9:85::m10:77
3R_CG31344_-_11051049_11051139 m1:52::m2:4::m6:28
3R_CG31363_-_7445588_7445625 m1:52::m4:16::m6:102::m10:24::m10:78
3R_CG31510_-_20948595_20948625 m2:7::m7:31::m7:49::m10:123
3R_CG31523_-_304528_304566 m2:46::m2:96::m10:81
3R_CG3223_+_3835093_3835124 m1:52::m4:24::m9:75
3R_CG3307_+_10141770_10141799 m1:55::m6:3::m7:57
3R_CG33096_+_20923367_20923396 m1:28::m6:4
3R_CG33097_-_2193879_2193906 m2:29::m2:37::m7:68
3R_CG33098_+_8213467_8213555 m3:114
3R_CG33101_-_9663631_9663656_9663684 m3:90
3R_CG33104_-_5511124_5511191 m6:68::m7:34
3R_CG33105_-_5518462_5518516 m6:73::m7:39
3R_CG3320_-_17094749_17094778 m4:80::m6:68::m7:43
3R_CG3353_-_17044484_17044511 m1:74::m6:47
3R_CG3379_+_10451509_10451562 m1:46
3R_CG3412_-_16953175_16953202 m2:45::m4:91
3R_CG3571_-_7836124_7836152 m2:13::m7:31::m7:41::m7:74
3R_CG3637_-_16890117_16890161 m2:37::m2:54::m4:74
3R_CG3671_-_16886332_16886353 m1:7
3R_CG3678_-_12817563_12817586 m1:52::m6:28::m7:5
3R_CG3731_+_10715971_10716004 m6:11::m6:80
3R_CG3925_+_5874925_5874994 m2:32::m2:42::m3:79::m3:96::m3:98::m3:100::m6:4::m7:54
3R_CG3937_-_12921234_12921266 m1:80::m3:26::m4:90::m4:112
3R_CG4029_+_6175906_6175946 m1:30::m4:57
3R_CG4082_+_6614271_6614331 m1:52::m3:103::m4:139::m7:30::m9:140
3R_CG4173_-_16414017_16414072 m1:50::m6:28
3R_CG4236_+_11051322_11051356 m2:10::m2:22::m7:59
3R_CG4257_-_16376802_16376824 m7:38
3R_CG4257_-_16377967_16377999_16378034 m2:79::m7:32::m9:20
3R_CG4685_-_21452497_21452540_21452624 m3:48::m6:61::m7:11
3R_CG4720_+_15705447_15705475 m1:38::m6:14
3R_CG4900_-_18550258_18550290 m7:55
3R_CG4973_+_15883475_15883501 m7:54
3R_CG5028_+_21506579_21506624 m3:90::m6:1::m7:30::m7:66
3R_CG5073_+_11197691_11197745 m2:29::m6:99::m10:136
3R_CG5196_+_8234050_8234096 m1:20::m2:43::m2:59::m9:72::m10:122
3R_CG5208_+_12869310_12869366 m2:18::m2:30
3R_CG5212_-_19715723_19715771 m1:56::m6:108::m10:74
3R_CG5214_+_7070041_7070108 m6:32
3R_CG5252_+_7238298_7238338 m2:20::m7:47
3R_CG5266_+_8257063_8257105 m1:52::m4:82::m6:78
3R_CG5269_-_15052326_15052373 m2:1::m2:60::m2:83::m7:19::m7:26::m7:49
3R_CG5289_-_19757106_19757154 m1:21::m1:63
3R_CG5315_-_18373436_18373522_18373551 m1:67
3R_CG5320_-_19768779_19768820 m3:26::m3:100::m9:86
3R_CG5422_-_19873663_19873712 m4:65::m7:28::m7:120
3R_CG5422_-_19873958_19873987 m2:3
3R_CG5451_-_14806664_14806688 m2:29::m7:72::m9:47
3R_CG5499_+_22692596_22692657 m1:42::m2:36::m2:51::m2:118::m7:67
3R_CG5508_+_23751453_23751503 m1:33::m4:58::m7:131
3R_CG5520_+_23774457_23774513 m1:10::m10:144
3R_CG5805_-_20613059_20613080_20613099 m1:30::m7:32
3R_CG5824_-_13365647_13365671 m6:38::m7:24
3R_CG5854_+_19759653_19759713 m1:36::m4:118::m7:81
3R_CG5903_-_11972373_11972412_11972445 m4:41::m4:62::m9:131
3R_CG5961_-_8285869_8285922 m1:52::m1:135
3R_CG6022_-_17853008_17853036 m1:71::m7:73
3R_CG6028_-_17851117_17851205 m3:132::m4:129::m9:157
3R_CG6030_+_14920720_14920768 m1:10::m1:58::m3:127::m4:26::m6:41::m7:12::m7:51
3R_CG6058_-_22087131_22087191 m3:92::m4:8
3R_CG6174_+_8517458_8517488 m1:82::m6:27::m6:42
3R_CG6202_-_11171817_11171867_11171905 m2:36::m2:65::m2:82
3R_CG6213_-_15470071_15470101 m1:80::m2:67::m6:47::m9:61
3R_CG6235_-_5965467_5965492 m9:110
3R_CG6323_-_22790503_22790533 m2:42::m2:48::m2:54::m3:94::m4:27
3R_CG6343_+_17853454_17853488 m7:22::m7:44
3R_CG6354_-_22701407_22701461 m2:31::m2:59
3R_CG6378_-_22697673_22697712 m10:77
3R_CG6384_-_11100862_11100886_11100909 m1:23::m3:126::m7:17::m10:16
3R_CG6422_-_20864772_20864801 m7:4
3R_CG6425_-_22543052_22543075 m1:34::m7:36
3R_CG6454_+_20174908_20174950 m1:58::m1:127::m6:35::m7:12
3R_CG6455_-_17848741_17848794 m7:41::m7:66::m10:97
3R_CG6544_-_6602991_6603046_6603090 m10:70::m10:111::m10:122
3R_CG6554_-_6613893_6613946 m4:115
3R_CG6584_-_6694329_6694362 m2:58::m7:66::m9:18
3R_CG6588_+_12450948_12451015 m2:50::m2:60::m3:1
3R_CG6598_-_6698071_6698102 m1:35::m2:22::m4:89::m4:93
3R_CG6668_+_20451398_20451445 m1:83::m2:8::m7:42
3R_CG6815_-_12089702_12089729_12089759_12089795 m1:43::m4:11::m6:100::m7:45
3R_CG6987_-_12167642_12167706 m1:52::m2:6::m2:111
3R_CG7013_+_12175135_12175167 m1:51::m2:15
3R_CG7023_+_18576663_18576683 m2:80::m10:50
3R_CG7070_+_18193263_18193314 m1:63
3R_CG7156_-_14067820_14067869 m1:41::m6:24
3R_CG7212_-_14009150_14009201 m1:68
3R_CG7217_-_13992124_13992148_13992218_13992243 m1:34::m4:60::m4:180::m7:36::m7:188
3R_CG7262_-_10724044_10724078 m1:72::m2:31::m7:41
3R_CG7340_-_8787316_8787348 m2:13::m3:111::m7:49
3R_CG7340_-_8793401_8793434 m4:47
3R_CG7379_-_13623978_13624022 m3:36::m7:95
3R_CG7483_+_4138936_4138962 m2:5::m2:39::m2:57::m7:66
3R_CG7530_-_10557191_10557231 m4:58::m6:61
3R_CG7583_+_8837374_8837425 m1:46::m4:4::m6:23::m6:112
3R_CG7584_-_25512423_25512501 m3:26::m4:58
3R_CG7609_-_25570762_25570811 m1:15::m1:52::m3:76
3R_CG7662_-_20891267_20891311 m1:52::m6:28::m6:59
3R_CG7693_+_14410197_14410245 m4:57::m9:32
3R_CG7769_+_8877981_8878011 m1:66::m3:15::m6:21
3R_CG7785_+_13847328_13847355 m10:81
3R_CG7816_-_25694547_25694618 m2:31::m3:99::m6:59::m7:23
3R_CG7831_-_25632412_25632461 m1:25::m7:1::m7:43
3R_CG7834_-_25628567_25628644 m4:53::m4:58::m4:92::m6:91
3R_CG7899_-_25818998_25819077_25819130 m2:57::m3:158::m10:176
3R_CG7904_-_10451367_10451403 m1:16::m4:40::m6:6::m7:27::m7:55::m10:100
3R_CG7954_+_4182713_4182741 m2:17
3R_CG8036_+_4495344_4495398 m2:123::m9:58
3R_CG8043_+_4502639_4502681 m4:99::m7:43::m10:54
3R_CG8050_-_10395306_10395362 m1:36::m3:29::m4:61::m6:110::m9:62::m10:81
3R_CG8053_+_14100429_14100463 m1:80::m2:2::m7:45
3R_CG8223_+_4573540_4573590 m1:65::m4:10::m6:9::m6:21::m6:78::m6:104
3R_CG8286_+_5412693_5412743 m4:57::m7:30
3R_CG8327_+_5457407_5457434_5457454 m7:133::m10:38
3R_CG8417_+_5585319_5585356 m3:12::m3:93::m7:65
3R_CG8874_-_5220241_5220265 m4:58::m9:86
3R_CG8977_+_12473537_12473597 m4:62::m7:79::m9:47
3R_CG9373_-_5336001_5336041 m2:34::m7:64::m9:131
3R_CG9412_+_9472703_9472730_9472768 m3:73::m9:121::m10:111
3R_CG9412_+_9473016_9473076 m6:76
3R_CG9429_-_5456516_5456569 m6:54::m10:94
3R_CG9467_-_5626693_5626719 m7:49
3R_CG9588_-_9502362_9502395 m1:52::m4:22
3R_CG9603_-_4166720_4166763 m2:40::m2:46::m2:54::m2:65::m6:90::m6:105
3R_CG9621_-_9531121_9531178 m4:115::m9:86::m9:116::m9:143
3R_CG9741_-_4478512_4478585 m1:18::m2:113
3R_CG9772_-_163320_163385 m2:2::m7:39
3R_CG9775_-_467210_467254_467299 m4:7::m6:6::m6:48
4_CG11027_+_1144438_1144463 m2:46::m6:36
4_CG11148_-_887239_887263 m1:36::m6:73
4_CG1511_+_630936_630967 m2:74::m3:65::m6:8
4_CG1674_+_251680_251766 m2:166::m4:143::m10:22::m10:26
4_CG1838_-_716298_716383 m4:143::m9:144::m10:121::m10:163
4_CG32016_-_978587_978612_978642 m3:39::m3:41
4_CG32018_-_1081103_1081136 m1:52::m2:77
4_CG32019_+_744654_744678 m3:1
X_CG10944_-_7746522_7746565 m2:1::m6:54::m7:33::m7:62
X_CG11092_+_13656793_13656817 m1:46::m4:89::m7:48::m7:109::m9:73
X_CG11151_+_13573774_13573874 m3:24::m10:115
X_CG11642_+_792349_792394 m4:66::m4:102
X_CG11654_+_15284199_15284233 m7:40
X_CG11943_+_19686157_19686196 m6:53::m7:67
X_CG12101_+_10953719_10953803 m1:24::m2:8::m10:20
X_CG12121_-_9077516_9077565_9077594 m2:30::m2:63::m2:80::m6:19
X_CG12135_-_9164440_9164465 m2:38::m9:117
X_CG12141_-_9454016_9454058 m1:19::m2:2::m7:21::m7:91
X_CG12157_+_7582590_7582620 m1:74::m6:12::m7:76
X_CG12203_+_19326365_19326403 m1:45::m2:81::m3:23::m6:117::m9:93
X_CG12233_-_19355692_19355738 m3:115
X_CG12235_-_19479914_19479983 m2:58::m9:144::m10:112
X_CG12530_+_19531021_19531084 m1:42::m2:1::m10:137::m10:142
X_CG14211_+_19457060_19457124 m1:52
X_CG14214_+_19477327_19477370 m4:105
X_CG14217_-_19407742_19407783 m1:54::m2:80
X_CG14217_-_19413678_19413715 m1:31
X_CG14231_-_19535657_19535677 m1:13::m1:52::m6:82
X_CG1430_+_7747120_7747145 m1:71::m2:51
X_CG1440_+_8282311_8282381 m1:46::m3:26::m3:93::m10:88
X_CG14437_+_6616473_6616543 m7:54
X_CG14476_-_21415270_21415331 m2:62::m4:119
X_CG14476_-_21415867_21415910_21415940 m1:82::m3:64::m6:10::m6:29
X_CG14779_+_1327673_1327697 m6:89::m7:62
X_CG14781_+_1333915_1333974 m4:137::m9:126
X_CG14804_+_1730045_1730081 m1:35::m6:60::m7:37::m10:113
X_CG14813_-_1717890_1717941 m1:47::m10:64
X_CG1486_+_21135030_21135053_21135110 m7:117
X_CG1515_+_7765648_7765697 m7:37::m9:14
X_CG15304_+_10305965_10305994_10306028 m2:24::m2:57::m2:74::m4:87::m9:88
X_CG1560_+_7906905_7906933 m1:68::m2:23::m7:47::m9:14
X_CG1578_-_11650416_11650459 m1:54::m4:1::m7:56::m10:25
X_CG1637_-_10722943_10722971_10722992 m1:4::m1:36::m2:2::m3:78::m4:111::m9:25::m10:131
X_CG1659_-_7136461_7136511 m1:8::m2:36::m2:47
X_CG16721_+_5725109_5725169 m2:21::m2:103::m4:129::m10:110
X_CG16916_+_10970446_10970513 m1:1::m2:8::m2:22
X_CG1692_+_20240817_20240889 m10:82
X_CG16983_+_513179_513253 m1:70::m2:28::m4:136::m9:137
X_CG17052_+_20050583_20050616 m4:71::m10:86
X_CG1725_+_11214893_11214921 m1:36::m3:95
X_CG17686_-_21440781_21440821 m2:12::m6:15::m7:36
X_CG1796_+_11855013_11855091 m2:41::m3:126::m7:25
X_CG1806_+_11841115_11841139 m4:51::m4:57
X_CG18259_-_18617400_18617425 m2:4::m7:29
X_CG18319_+_13830284_13830322_13830345 m1:89::m4:15::m7:3
X_CG1837_+_11554757_11554788_11554818 m2:10::m2:38::m2:73::m4:85::m7:55::m7:107
X_CG1871_-_8751449_8751474 m2:10::m7:49
X_CG18809_-_19578236_19578268 m2:29::m7:23::m7:49::m10:48
X_CG1938_+_10999637_10999675 m6:11
X_CG2028_+_12487739_12487766 m2:93
X_CG2033_-_13171483_13171563 m1:10::m9:147::m10:8
X_CG2076_+_10935599_10935686 m2:42::m2:49::m2:65::m4:153::m7:56::m9:154
X_CG2079_+_7169470_7169503 m2:15
X_CG2194_-_9047013_9047037 m6:93
X_CG2206_-_7792120_7792140 m4:85
X_CG2221_-_10211448_10211480 m2:14::m7:38
X_CG2233_-_7881512_7881563 m1:95::m10:23
X_CG2254_-_7926718_7926817 m3:124::m3:126::m3:128::m3:130::m3:140::m3:142::m4:60
X_CG2257_-_7939194_7939262_7939294 m1:59::m1:79::m6:16::m6:37
X_CG2286_-_8096885_8096941 m2:33::m9:74::m9:86
X_CG2522_-_10974245_10974290 m1:71::m2:4::m2:10::m7:42::m9:137::m10:35
X_CG2714_-_2594870_2594926 m7:88::m9:129
X_CG2875_-_3429722_3429751 m1:53::m3:78::m7:55
X_CG2934_+_3725984_3726026_3726090 m2:111
X_CG2938_-_3781375_3781405 m2:72::m3:44::m9:3::m10:109
X_CG2945_+_112498_112568 m2:64
X_CG2947_+_3635297_3635320 m2:3::m2:47::m3:33::m4:18::m6:17::m6:30
X_CG3000_-_4524761_4524823 m1:71::m6:12::m6:47
X_CG3002_+_9446255_9446289 m2:35::m2:64
X_CG3011_-_5760018_5760115 m3:111::m3:123::m3:140::m3:142::m10:79
X_CG3011_-_5761718_5761809 m1:33::m3:130::m4:58::m7:26::m10:71
X_CG3086_-_5609382_5609434 m1:66::m6:111
X_CG3093_+_1521221_1521265 m2:31::m7:47
X_CG3129_-_5517001_5517034 m1:74::m7:37::m7:76
X_CG3171_-_5525155_5525212 m10:22
X_CG3192_-_6523381_6523409 m2:25::m6:4
X_CG3193_-_2106066_2106098_2106119 m2:28::m2:42::m2:56::m4:92::m6:81::m6:106
X_CG32505_-_20234431_20234472 m2:13::m2:62::m10:73
X_CG32528_+_19580042_19580096 m2:81::m7:38::m7:62::m7:132
X_CG32549_-_18244041_18244072 m2:44::m2:50::m10:36
X_CG32581_-_15633069_15633089 m1:99::m2:15
X_CG32672_-_10613390_10613438 m1:52::m2:12::m2:127
X_CG32858_+_7814943_7814973 m4:58::m7:6::m9:75::m9:86
X_CG3323_-_5150894_5150955 m2:38::m3:131::m9:58
X_CG3446_-_6195600_6195632 m1:84::m6:40::m6:61
X_CG3461_+_2037387_2037411 m2:26::m2:41::m2:46::m3:68::m4:6::m4:11
X_CG3480_+_1764399_1764433 m6:59
X_CG3564_+_4386147_4386175 m2:3::m2:35::m2:72::m9:32
X_CG3606_+_16122749_16122783 m7:44
X_CG3621_+_2028683_2028734 m2:44::m2:81::m3:118
X_CG3679_+_16137809_16137835 m2:62::m3:18
X_CG3724_+_2001494_2001527 m2:26
X_CG3774_+_6065160_6065233 m1:70::m2:2
X_CG3780_+_6101069_6101130 m2:18::m2:31::m2:44::m3:12::m3:14::m3:117::m4:101::m6:68::m6:107
X_CG3861_+_6197517_6197612 m4:62
X_CG3869_+_6211199_6211232 m1:65::m3:23
X_CG3954_+_1950433_1950456 m1:26::m6:6::m10:76::m10:80
X_CG4070_+_12493370_12493435 m1:1::m2:24::m10:133::m10:137
X_CG4094_+_6523702_6523730 m6:16
X_CG4094_+_6524854_6524878 m4:82::m9:4
X_CG4165_+_5267222_5267250 m1:66::m1:76
X_CG4303_-_12993411_12993448 m6:65::m7:32::m7:49
X_CG4443_+_16427616_16427681 m2:33::m2:49::m2:54::m2:59::m2:122::m3:128
X_CG4523_+_6529052_6529111 m1:69::m2:42::m6:140
X_CG4523_+_6529596_6529642 m2:11::m2:16::m2:75::m3:62::m10:27::m10:32::m10:81
X_CG4617_-_6949705_6949729 m1:64::m2:33::m6:105::m7:57
X_CG4829_+_16650821_16650846 m4:57
X_CG5014_+_3794240_3794267 m2:11::m2:26::m3:59::m6:29::m7:41
X_CG5014_+_3794546_3794565 m3:71::m6:94::m10:21
X_CG5659_-_17971552_17971586 m6:59::m10:44
X_CG5703_+_17466251_17466276 m7:12
X_CG5800_+_17470220_17470264 m2:41::m2:104::m7:66
X_CG5941_+_5883140_5883175 m2:2::m2:22::m7:34
X_CG6133_-_3958912_3958961 m9:95
X_CG6222_+_492719_492749 m2:15::m6:26::m7:43
X_CG6659_-_18491193_18491223 m1:52::m10:17
X_CG7010_+_4547581_4547612 m6:17::m9:44
X_CG7035_+_4495298_4495326 m2:16::m2:32::m4:53
X_CG7113_+_17925201_17925264 m1:60::m6:37
X_CG7178_-_17950730_17950757 m4:85::m4:103::m6:84::m10:3
X_CG7288_+_18692144_18692200 m2:41::m2:57::m3:1::m4:108::m7:22
X_CG7359_+_662914_662939 m1:52::m1:69::m6:40
X_CG8128_+_15531442_15531488_15531540 m1:128::m7:42::m9:145
X_CG8231_+_15580603_15580651 m1:40
X_CG8264_-_8951744_8951770_8951795 m1:39::m6:18::m7:41
X_CG8590_-_2460033_2460064 m2:38::m2:55::m7:14::m10:28
X_CG8974_-_15629960_15629986 m2:46::m9:95
X_CG9012_-_15669326_15669368 m4:49::m4:107::m6:48::m7:24
X_CG9091_-_14973273_14973298 m1:13::m7:32
X_CG9126_-_15774358_15774384 m1:64::m4:58::m6:94
X_CG9132_-_16634600_16634643 m1:71::m6:26::m7:10::m9:46
X_CG9172_-_15820720_15820743 m1:70::m2:97::m3:93::m4:54::m6:13::m6:23::m6:45
X_CG9195_-_15283772_15283805 m2:22::m2:51::m7:34::m10:13
X_CG9216_-_15930492_15930535_15930566_15930595 m2:164::m3:11::m6:91::m6:142::m6:157::m7:65
X_CG9245_-_15537641_15537686 m1:42::m1:53::m6:6::m6:30::m6:108::m7:97
X_CG9281_-_15544429_15544463_15544535 m4:118::m7:74
X_CG9581_-_20003580_20003623 m4:120::m6:68
X_CG9916_-_16154280_16154305 m1:90::m7:104::m10:39
X_CG9947_-_16275179_16275217 m2:1::m2:11::m2:32::m9:82
X_CG9998_-_16192839_16192871_16192904_16192934_16192955 m1:61::m2:25::m4:112::m6:122::m6:143::m6:189
