# Supplementary material for: Motif composition, conservation and condition-specificity of single and alternative transcription start sites in the Drosophila genome
Source: Genome Biol. 2009 Jul 9;10(7):R73. doi: 10.1186/gb-2009-10-7-r73 (PMC2728527; doi:10.1186/gb-2009-10-7-r73)
Supplement: Additional data file 4 — Gene, chromosome, orientation, and condition association as determined by Shannon entropy for each individual TSS. [file gb-2009-10-7-r73-S4.txt]

Gene: CG_ID
Chromosome: #
Orientation: +/-
TSS: Location Pattern: Association

Gene: CG10007
Chromosome: 3R
Orientation: -
TSS: 7800435 Pattern: Head_supported

Gene: CG10009
Chromosome: 3R
Orientation: -
TSS: 24424968 Pattern: Embryo_supported
TSS: 24425001 Pattern: Embryo_supported

Gene: CG10016
Chromosome: 2L
Orientation: +
TSS: 3539249 Pattern: Mixed
TSS: 3539756 Pattern: Embryo_supported

Gene: CG10021
Chromosome: 2L
Orientation: +
TSS: 3771706 Pattern: Embryo_specific
TSS: 3778938 Pattern: Embryo_specific

Gene: CG10033
Chromosome: 2L
Orientation: -
TSS: 3632114 Pattern: Embryo_specific
TSS: 3632152 Pattern: Embryo_specific
TSS: 3656951 Pattern: Embryo_supported

Gene: CG10035
Chromosome: 3R
Orientation: -
TSS: 8208408 Pattern: Mixed

Gene: CG10043
Chromosome: 2L
Orientation: +
TSS: 20338037 Pattern: Embryo_specific
TSS: 20338064 Pattern: Embryo_specific
TSS: 20341563 Pattern: Embryo_specific

Gene: CG10045
Chromosome: 3R
Orientation: -
TSS: 8194983 Pattern: Mixed

Gene: CG10047
Chromosome: 3R
Orientation: +
TSS: 3091790 Pattern: Embryo_supported,Head_supported

Gene: CG10060
Chromosome: 3L
Orientation: -
TSS: 6953964 Pattern: Embryo_supported

Gene: CG10065
Chromosome: 3R
Orientation: -
TSS: 2973092 Pattern: Embryo_supported

Gene: CG10067
Chromosome: 2R
Orientation: +
TSS: 16451610 Pattern: Embryo_specific

Gene: CG10068
Chromosome: 3R
Orientation: -
TSS: 2953703 Pattern: Head_specific
TSS: 2953737 Pattern: Embryo_supported

Gene: CG10069
Chromosome: 2R
Orientation: +
TSS: 16789882 Pattern: Embryo_supported

Gene: CG10071
Chromosome: 2R
Orientation: +
TSS: 16801352 Pattern: Mixed
TSS: 16801628 Pattern: Mixed

Gene: CG10072
Chromosome: 3L
Orientation: -
TSS: 6938668 Pattern: Embryo_supported
TSS: 6938702 Pattern: Embryo_supported,Schneider_cells_supported

Gene: CG10075
Chromosome: 3L
Orientation: -
TSS: 6932046 Pattern: Embryo_supported

Gene: CG10076
Chromosome: 2L
Orientation: +
TSS: 20326942 Pattern: Head_specific

Gene: CG10077
Chromosome: 3L
Orientation: -
TSS: 6929457 Pattern: Embryo_supported
TSS: 6929852 Pattern: Head_supported

Gene: CG10078
Chromosome: 3L
Orientation: -
TSS: 6888819 Pattern: Head_specific

Gene: CG10082
Chromosome: 2R
Orientation: +
TSS: 17153760 Pattern: Embryo_supported,Head_supported

Gene: CG10084
Chromosome: 2L
Orientation: +
TSS: 19489204 Pattern: Embryo_specific
TSS: 19489225 Pattern: Embryo_supported

Gene: CG1009
Chromosome: 3L
Orientation: +
TSS: 1501406 Pattern: Embryo_supported,Head_supported
TSS: 1501442 Pattern: Mixed
TSS: 1502072 Pattern: Mixed

Gene: CG10103
Chromosome: 3L
Orientation: -
TSS: 6730418 Pattern: Embryo_supported
TSS: 6730442 Pattern: Embryo_supported,Head_supported

Gene: CG10106
Chromosome: 2R
Orientation: +
TSS: 2524072 Pattern: Embryo_supported,Head_supported

Gene: CG10108
Chromosome: 2R
Orientation: -
TSS: 9947198 Pattern: Embryo_supported,Head_supported

Gene: CG10109
Chromosome: 2R
Orientation: +
TSS: 9996098 Pattern: Embryo_supported,Ovary_supported

Gene: CG10112
Chromosome: 2R
Orientation: -
TSS: 10030066 Pattern: Embryo_supported,Larva_pupa_supported

Gene: CG10113
Chromosome: 3R
Orientation: +
TSS: 3246487 Pattern: Testes_supported

Gene: CG10118
Chromosome: 3L
Orientation: -
TSS: 6693469 Pattern: Mixed

Gene: CG10119
Chromosome: 2R
Orientation: -
TSS: 10090630 Pattern: Embryo_specific

Gene: CG10120
Chromosome: 3R
Orientation: -
TSS: 8545514 Pattern: Embryo_supported,Head_supported
TSS: 8548153 Pattern: Embryo_specific

Gene: CG10121
Chromosome: 3L
Orientation: -
TSS: 6677466 Pattern: Mixed

Gene: CG10124
Chromosome: 3L
Orientation: -
TSS: 6639585 Pattern: Testes_specific

Gene: CG10125
Chromosome: 3L
Orientation: -
TSS: 6579939 Pattern: Embryo_supported

Gene: CG10130
Chromosome: 2R
Orientation: +
TSS: 10133610 Pattern: Mixed
TSS: 10133665 Pattern: Embryo_supported

Gene: CG10139
Chromosome: 2R
Orientation: +
TSS: 10160153 Pattern: Embryo_supported,Head_supported

Gene: CG10144
Chromosome: 3L
Orientation: -
TSS: 6469223 Pattern: Embryo_supported,Testes_supported
TSS: 6469319 Pattern: Testes_specific

Gene: CG10146
Chromosome: 2R
Orientation: +
TSS: 10262234 Pattern: Mbn2_specific

Gene: CG10149
Chromosome: 2R
Orientation: -
TSS: 10266965 Pattern: Mixed
TSS: 10267080 Pattern: Embryo_supported
TSS: 10267126 Pattern: Embryo_supported,Head_supported
TSS: 10267773 Pattern: Testes_specific

Gene: CG10154
Chromosome: 3L
Orientation: -
TSS: 13411058 Pattern: Larva_pupa_specific

Gene: CG10155
Chromosome: 2R
Orientation: -
TSS: 10282988 Pattern: Head_specific
TSS: 10284283 Pattern: Embryo_supported,Head_supported

Gene: CG10157
Chromosome: 3R
Orientation: +
TSS: 19504613 Pattern: Head_supported

Gene: CG10158
Chromosome: 2L
Orientation: -
TSS: 6945267 Pattern: Embryo_supported,Testes_supported

Gene: CG10159
Chromosome: 2R
Orientation: +
TSS: 10286164 Pattern: Embryo_specific

Gene: CG10160
Chromosome: 3L
Orientation: -
TSS: 6236616 Pattern: Embryo_supported
TSS: 6236640 Pattern: Mixed

Gene: CG10161
Chromosome: 3R
Orientation: +
TSS: 19505785 Pattern: Embryo_supported,Head_supported
TSS: 19505814 Pattern: Mixed
TSS: 19505852 Pattern: Ovary_supported

Gene: CG10171
Chromosome: 3L
Orientation: -
TSS: 13361753 Pattern: Mixed
TSS: 13361797 Pattern: Mixed

Gene: CG10175
Chromosome: 3R
Orientation: -
TSS: 19356705 Pattern: Embryo_specific

Gene: CG10181
Chromosome: 3L
Orientation: -
TSS: 6219683 Pattern: Embryo_specific

Gene: CG10182
Chromosome: 3R
Orientation: -
TSS: 19415537 Pattern: Embryo_specific

Gene: CG10186
Chromosome: 2L
Orientation: -
TSS: 19508250 Pattern: Head_specific
TSS: 19512608 Pattern: Head_specific

Gene: CG1019
Chromosome: 3R
Orientation: -
TSS: 2942414 Pattern: Embryo_supported
TSS: 2942436 Pattern: Embryo_supported
TSS: 2943451 Pattern: Embryo_supported

Gene: CG10197
Chromosome: 2R
Orientation: -
TSS: 10289153 Pattern: Mixed

Gene: CG10198
Chromosome: 3R
Orientation: -
TSS: 19607108 Pattern: Embryo_specific

Gene: CG10200
Chromosome: 2R
Orientation: +
TSS: 10323287 Pattern: Mixed
TSS: 10323307 Pattern: Larva_pupa_specific

Gene: CG10205
Chromosome: 2R
Orientation: +
TSS: 10347696 Pattern: Mixed

Gene: CG10207
Chromosome: 2R
Orientation: -
TSS: 10360400 Pattern: Embryo_specific

Gene: CG1021
Chromosome: 3R
Orientation: -
TSS: 2217234 Pattern: Mixed

Gene: CG10211
Chromosome: 2L
Orientation: +
TSS: 18513823 Pattern: Mixed

Gene: CG10217
Chromosome: 3R
Orientation: -
TSS: 19588350 Pattern: Embryo_specific
TSS: 19588968 Pattern: Embryo_specific

Gene: CG10219
Chromosome: 3R
Orientation: -
TSS: 19586296 Pattern: Embryo_supported,Head_supported

Gene: CG10223
Chromosome: 2L
Orientation: -
TSS: 19449389 Pattern: Embryo_supported

Gene: CG10229
Chromosome: 3R
Orientation: -
TSS: 1057915 Pattern: Mixed

Gene: CG10230
Chromosome: 3R
Orientation: -
TSS: 19558697 Pattern: Mixed
TSS: 19558728 Pattern: Embryo_specific

Gene: CG10233
Chromosome: 3R
Orientation: -
TSS: 1063020 Pattern: Head_specific

Gene: CG10234
Chromosome: 2L
Orientation: -
TSS: 19440665 Pattern: Embryo_supported,Head_supported

Gene: CG10237
Chromosome: 2L
Orientation: -
TSS: 19434890 Pattern: Mixed

Gene: CG1024
Chromosome: 3R
Orientation: -
TSS: 2205952 Pattern: Embryo_specific

Gene: CG10244
Chromosome: 3R
Orientation: -
TSS: 21034003 Pattern: Embryo_supported

Gene: CG10254
Chromosome: 3R
Orientation: -
TSS: 19520236 Pattern: Embryo_supported

Gene: CG10255
Chromosome: 2R
Orientation: +
TSS: 10450539 Pattern: Embryo_specific

Gene: CG10261
Chromosome: 2R
Orientation: -
TSS: 10477809 Pattern: Mixed

Gene: CG10263
Chromosome: 2L
Orientation: -
TSS: 19578407 Pattern: Embryo_supported,Head_supported

Gene: CG10265
Chromosome: 2R
Orientation: -
TSS: 10508694 Pattern: Mixed

Gene: CG10267
Chromosome: 3R
Orientation: +
TSS: 2282916 Pattern: Embryo_supported

Gene: CG10270
Chromosome: 3L
Orientation: -
TSS: 6158328 Pattern: Head_specific

Gene: CG10277
Chromosome: 3R
Orientation: +
TSS: 2208641 Pattern: Embryo_supported,Head_supported

Gene: CG10278
Chromosome: 3R
Orientation: +
TSS: 11838136 Pattern: Embryo_specific

Gene: CG10279
Chromosome: 3R
Orientation: -
TSS: 1833923 Pattern: Embryo_supported

Gene: CG10281
Chromosome: 3R
Orientation: +
TSS: 2206193 Pattern: Embryo_specific
TSS: 2206245 Pattern: Mixed

Gene: CG10283
Chromosome: 2L
Orientation: -
TSS: 18480367 Pattern: Mixed

Gene: CG10287
Chromosome: 3R
Orientation: -
TSS: 1920393 Pattern: Mixed
TSS: 1920743 Pattern: Mixed
TSS: 1926577 Pattern: Larva_pupa_supported
TSS: 1926607 Pattern: Embryo_supported,Head_supported

Gene: CG10289
Chromosome: 3L
Orientation: -
TSS: 6147813 Pattern: Larva_pupa_supported

Gene: CG10293
Chromosome: 3R
Orientation: +
TSS: 17867918 Pattern: Embryo_specific

Gene: CG10295
Chromosome: 3R
Orientation: +
TSS: 2176648 Pattern: Embryo_specific

Gene: CG10300
Chromosome: 3R
Orientation: +
TSS: 19537251 Pattern: Embryo_specific

Gene: CG10302
Chromosome: 2L
Orientation: -
TSS: 18450500 Pattern: Embryo_supported,Schneider_cells_supported

Gene: CG10305
Chromosome: 2L
Orientation: -
TSS: 18439148 Pattern: Mixed

Gene: CG10306
Chromosome: 2R
Orientation: +
TSS: 17192896 Pattern: Mixed

Gene: CG10307
Chromosome: 2R
Orientation: +
TSS: 17196561 Pattern: Testes_specific

Gene: CG1031
Chromosome: 3R
Orientation: -
TSS: 3374802 Pattern: Embryo_supported,Head_supported
TSS: 3374844 Pattern: Mixed

Gene: CG10311
Chromosome: 3R
Orientation: -
TSS: 12182733 Pattern: Mixed

Gene: CG10318
Chromosome: 2R
Orientation: +
TSS: 17177750 Pattern: Embryo_specific

Gene: CG10321
Chromosome: 2R
Orientation: +
TSS: 17142297 Pattern: Embryo_supported
TSS: 17142323 Pattern: Mixed

Gene: CG10326
Chromosome: 3R
Orientation: +
TSS: 12469448 Pattern: Embryo_supported
TSS: 12469478 Pattern: Embryo_supported
TSS: 12469506 Pattern: Embryo_supported

Gene: CG10332
Chromosome: 2R
Orientation: -
TSS: 19109373 Pattern: Testes_specific

Gene: CG10333
Chromosome: 2L
Orientation: +
TSS: 18602762 Pattern: Embryo_supported,Head_supported

Gene: CG10334
Chromosome: 2L
Orientation: -
TSS: 19568536 Pattern: Embryo_supported,Head_supported
TSS: 19571516 Pattern: Embryo_specific
TSS: 19573159 Pattern: Embryo_supported
TSS: 19573222 Pattern: Embryo_supported

Gene: CG10338
Chromosome: 2L
Orientation: +
TSS: 18691738 Pattern: Embryo_specific

Gene: CG1034
Chromosome: 3R
Orientation: -
TSS: 2585119 Pattern: Embryo_specific
TSS: 2585171 Pattern: Embryo_specific
TSS: 2585199 Pattern: Embryo_specific

Gene: CG10340
Chromosome: 3R
Orientation: -
TSS: 12440103 Pattern: Embryo_supported

Gene: CG10346
Chromosome: 2L
Orientation: +
TSS: 18704778 Pattern: Embryo_specific
TSS: 18704809 Pattern: Embryo_supported

Gene: CG10353
Chromosome: X
Orientation: -
TSS: 11721093 Pattern: Embryo_supported,Head_supported

Gene: CG10360
Chromosome: 2L
Orientation: +
TSS: 19538447 Pattern: Embryo_supported,Head_supported

Gene: CG10361
Chromosome: 3L
Orientation: -
TSS: 11774803 Pattern: Embryo_specific

Gene: CG10363
Chromosome: 2L
Orientation: +
TSS: 19545622 Pattern: Mixed

Gene: CG10364
Chromosome: 2L
Orientation: +
TSS: 19573639 Pattern: Embryo_supported

Gene: CG10366
Chromosome: 2L
Orientation: +
TSS: 19580183 Pattern: Embryo_specific

Gene: CG10370
Chromosome: 3R
Orientation: +
TSS: 19578611 Pattern: Embryo_specific

Gene: CG10372
Chromosome: 2L
Orientation: -
TSS: 18704498 Pattern: Embryo_specific

Gene: CG10374
Chromosome: 3R
Orientation: +
TSS: 19589962 Pattern: Mixed

Gene: CG10375
Chromosome: 3R
Orientation: +
TSS: 19593434 Pattern: Mixed

Gene: CG10377
Chromosome: 2L
Orientation: +
TSS: 6920724 Pattern: Mixed

Gene: CG10382
Chromosome: 2R
Orientation: +
TSS: 17887383 Pattern: Mixed

Gene: CG10383
Chromosome: 2L
Orientation: -
TSS: 18691293 Pattern: Schneider_cells_supported
TSS: 18691318 Pattern: Embryo_supported,Head_supported

Gene: CG10385
Chromosome: 2L
Orientation: -
TSS: 18683224 Pattern: Mixed

Gene: CG10392
Chromosome: 2R
Orientation: +
TSS: 814687 Pattern: Embryo_supported,Head_supported

Gene: CG10395
Chromosome: 2R
Orientation: +
TSS: 857881 Pattern: Embryo_specific

Gene: CG10407
Chromosome: 3R
Orientation: -
TSS: 11871594 Pattern: Testes_specific
TSS: 11871673 Pattern: Testes_specific
TSS: 11871692 Pattern: Head_specific

Gene: CG10413
Chromosome: 2L
Orientation: -
TSS: 18600890 Pattern: Embryo_supported
TSS: 18600944 Pattern: Embryo_supported

Gene: CG10415
Chromosome: 3L
Orientation: +
TSS: 11655986 Pattern: Mixed

Gene: CG10417
Chromosome: 2R
Orientation: -
TSS: 870282 Pattern: Embryo_specific
TSS: 870488 Pattern: Mixed

Gene: CG10420
Chromosome: 3R
Orientation: -
TSS: 21061238 Pattern: Schneider_cells_supported

Gene: CG10423
Chromosome: 3R
Orientation: -
TSS: 21072394 Pattern: Mixed
TSS: 21073190 Pattern: Mixed

Gene: CG10424
Chromosome: 3L
Orientation: -
TSS: 19062953 Pattern: Head_supported

Gene: CG10425
Chromosome: 3R
Orientation: -
TSS: 21088101 Pattern: Embryo_specific
TSS: 21088216 Pattern: Embryo_supported,Head_supported

Gene: CG10426
Chromosome: 3L
Orientation: +
TSS: 12251640 Pattern: Mixed

Gene: CG10433
Chromosome: 2R
Orientation: -
TSS: 17114531 Pattern: Mixed

Gene: CG1044
Chromosome: 3L
Orientation: +
TSS: 2572956 Pattern: Embryo_supported,Head_supported

Gene: CG10440
Chromosome: 2R
Orientation: -
TSS: 17079034 Pattern: Embryo_supported

Gene: CG10449
Chromosome: 2L
Orientation: +
TSS: 19037841 Pattern: Embryo_supported,Head_supported

Gene: CG10462
Chromosome: 2L
Orientation: -
TSS: 19728855 Pattern: Head_specific
TSS: 19731604 Pattern: Embryo_specific

Gene: CG10465
Chromosome: 2R
Orientation: -
TSS: 848303 Pattern: Mixed

Gene: CG10466
Chromosome: 2L
Orientation: +
TSS: 19788115 Pattern: Mixed

Gene: CG10470
Chromosome: 2L
Orientation: +
TSS: 19045054 Pattern: Mixed

Gene: CG10472
Chromosome: 3L
Orientation: -
TSS: 6036818 Pattern: Larva_pupa_specific
TSS: 6036853 Pattern: Embryo_supported

Gene: CG10479
Chromosome: 3L
Orientation: -
TSS: 5949951 Pattern: Embryo_supported

Gene: CG10480
Chromosome: 3L
Orientation: -
TSS: 5906433 Pattern: Embryo_supported
TSS: 5906482 Pattern: Embryo_supported,Schneider_cells_supported
TSS: 5906525 Pattern: Embryo_supported

Gene: CG10484
Chromosome: 2L
Orientation: +
TSS: 19047857 Pattern: Head_specific
TSS: 19047974 Pattern: Head_supported

Gene: CG1049
Chromosome: 3L
Orientation: +
TSS: 1529644 Pattern: Embryo_supported,Head_supported

Gene: CG10494
Chromosome: 2R
Orientation: -
TSS: 17026640 Pattern: Testes_specific
TSS: 17026688 Pattern: Mixed

Gene: CG10497
Chromosome: 2R
Orientation: -
TSS: 16924646 Pattern: Embryo_specific
TSS: 16988750 Pattern: Embryo_supported,Head_supported

Gene: CG10501
Chromosome: 2L
Orientation: +
TSS: 19106088 Pattern: Embryo_specific

Gene: CG10504
Chromosome: 3L
Orientation: +
TSS: 21150777 Pattern: Embryo_supported,Schneider_cells_supported

Gene: CG10510
Chromosome: 3L
Orientation: -
TSS: 21142926 Pattern: Testes_specific

Gene: CG10516
Chromosome: 3L
Orientation: +
TSS: 15933443 Pattern: Head_specific

Gene: CG10523
Chromosome: 3L
Orientation: -
TSS: 21129173 Pattern: Mixed
TSS: 21130555 Pattern: Head_supported

Gene: CG10527
Chromosome: 2R
Orientation: -
TSS: 16580367 Pattern: Mixed

Gene: CG10528
Chromosome: 2L
Orientation: -
TSS: 19791751 Pattern: Embryo_specific
TSS: 19791778 Pattern: Embryo_specific

Gene: CG10530
Chromosome: 3L
Orientation: -
TSS: 6109217 Pattern: Embryo_supported,Larva_pupa_supported

Gene: CG10534
Chromosome: 3L
Orientation: -
TSS: 6107536 Pattern: Mixed

Gene: CG10538
Chromosome: 2L
Orientation: -
TSS: 19787829 Pattern: Schneider_cells_specific

Gene: CG10539
Chromosome: 3L
Orientation: -
TSS: 5784531 Pattern: Head_specific
TSS: 5784806 Pattern: Mixed

Gene: CG10542
Chromosome: 3L
Orientation: -
TSS: 5768056 Pattern: Embryo_supported
TSS: 5768104 Pattern: Embryo_supported

Gene: CG10545
Chromosome: X
Orientation: +
TSS: 15694071 Pattern: Mixed

Gene: CG10550
Chromosome: 3R
Orientation: -
TSS: 21134109 Pattern: Embryo_specific

Gene: CG1056
Chromosome: 3R
Orientation: +
TSS: 438597 Pattern: Head_supported

Gene: CG10562
Chromosome: 3R
Orientation: -
TSS: 21148473 Pattern: Embryo_specific

Gene: CG10563
Chromosome: 2L
Orientation: +
TSS: 19123191 Pattern: Embryo_supported

Gene: CG10565
Chromosome: 3L
Orientation: -
TSS: 21069584 Pattern: Testes_specific
TSS: 21069837 Pattern: Embryo_supported
TSS: 21069882 Pattern: Mixed

Gene: CG1057
Chromosome: 3R
Orientation: +
TSS: 467700 Pattern: Embryo_supported,Schneider_cells_supported

Gene: CG10576
Chromosome: 3L
Orientation: -
TSS: 5739427 Pattern: Mixed
TSS: 5739453 Pattern: Mixed

Gene: CG10578
Chromosome: 3L
Orientation: -
TSS: 5726012 Pattern: Embryo_specific
TSS: 5726083 Pattern: Mixed

Gene: CG10579
Chromosome: 3L
Orientation: +
TSS: 3499297 Pattern: Mixed
TSS: 3527113 Pattern: Mixed

Gene: CG1058
Chromosome: 3R
Orientation: +
TSS: 471717 Pattern: Embryo_specific

Gene: CG10580
Chromosome: 3L
Orientation: -
TSS: 20883325 Pattern: Mixed
TSS: 20883350 Pattern: Embryo_specific

Gene: CG10585
Chromosome: 3L
Orientation: +
TSS: 20962049 Pattern: Embryo_supported,Head_supported

Gene: CG1059
Chromosome: 3R
Orientation: +
TSS: 475313 Pattern: Mixed

Gene: CG10590
Chromosome: 3L
Orientation: -
TSS: 5577870 Pattern: Embryo_supported
TSS: 5577922 Pattern: Embryo_specific

Gene: CG10591
Chromosome: 3L
Orientation: -
TSS: 5573636 Pattern: Embryo_supported

Gene: CG10593
Chromosome: 2L
Orientation: +
TSS: 8521985 Pattern: Embryo_specific
TSS: 8522136 Pattern: Embryo_supported,Head_supported

Gene: CG10596
Chromosome: 3L
Orientation: -
TSS: 5541888 Pattern: Mixed
TSS: 5551168 Pattern: Mixed
TSS: 5551277 Pattern: Mixed

Gene: CG10600
Chromosome: 2L
Orientation: -
TSS: 18834624 Pattern: Testes_specific

Gene: CG10602
Chromosome: 2L
Orientation: -
TSS: 18853334 Pattern: Mixed
TSS: 18853548 Pattern: Larva_pupa_supported
TSS: 18853607 Pattern: Embryo_supported,Schneider_cells_supported
TSS: 18855140 Pattern: Mixed

Gene: CG10616
Chromosome: 3L
Orientation: +
TSS: 12445686 Pattern: Testes_supported

Gene: CG10617
Chromosome: X
Orientation: +
TSS: 13193187 Pattern: Embryo_specific

Gene: CG10619
Chromosome: 2L
Orientation: -
TSS: 18877185 Pattern: Embryo_supported

Gene: CG10620
Chromosome: 3L
Orientation: -
TSS: 12507668 Pattern: Mixed

Gene: CG10621
Chromosome: 2L
Orientation: -
TSS: 18950350 Pattern: Embryo_supported,Head_supported

Gene: CG10622
Chromosome: 3L
Orientation: -
TSS: 5537631 Pattern: Embryo_supported

Gene: CG10624
Chromosome: 3L
Orientation: -
TSS: 5534940 Pattern: Mixed

Gene: CG10627
Chromosome: 3L
Orientation: -
TSS: 12503991 Pattern: Embryo_supported
TSS: 12504065 Pattern: Mixed
TSS: 12504093 Pattern: Embryo_specific

Gene: CG10632
Chromosome: 3L
Orientation: -
TSS: 12546483 Pattern: Embryo_specific

Gene: CG10639
Chromosome: 2L
Orientation: -
TSS: 18970112 Pattern: Embryo_supported

Gene: CG1064
Chromosome: 3R
Orientation: +
TSS: 1296667 Pattern: Embryo_specific
TSS: 1296714 Pattern: Mixed

Gene: CG10640
Chromosome: 3L
Orientation: -
TSS: 5339036 Pattern: Head_supported
TSS: 5340120 Pattern: Mixed

Gene: CG10645
Chromosome: 3L
Orientation: -
TSS: 5319896 Pattern: Larva_pupa_specific

Gene: CG10646
Chromosome: 3L
Orientation: -
TSS: 12477856 Pattern: Head_specific

Gene: CG1065
Chromosome: 3L
Orientation: +
TSS: 3797783 Pattern: Embryo_supported,Head_supported

Gene: CG10650
Chromosome: 2L
Orientation: -
TSS: 18991859 Pattern: Embryo_specific

Gene: CG10652
Chromosome: 2L
Orientation: -
TSS: 19005075 Pattern: Mixed
TSS: 19005158 Pattern: Mixed

Gene: CG10653
Chromosome: 2L
Orientation: -
TSS: 19029422 Pattern: Embryo_specific

Gene: CG10655
Chromosome: 2L
Orientation: -
TSS: 19047511 Pattern: Mixed

Gene: CG10658
Chromosome: 2L
Orientation: -
TSS: 19963589 Pattern: Head_supported

Gene: CG10664
Chromosome: 2L
Orientation: +
TSS: 19954670 Pattern: Mixed
TSS: 19955192 Pattern: Head_supported

Gene: CG10671
Chromosome: 3L
Orientation: -
TSS: 5119981 Pattern: Embryo_specific

Gene: CG10680
Chromosome: 2L
Orientation: +
TSS: 19960103 Pattern: Head_supported

Gene: CG10686
Chromosome: 3L
Orientation: +
TSS: 12489008 Pattern: Embryo_supported,Head_supported

Gene: CG10687
Chromosome: 2L
Orientation: -
TSS: 19127795 Pattern: Embryo_supported,Head_supported
TSS: 19127878 Pattern: Embryo_supported,Head_supported

Gene: CG10689
Chromosome: 2L
Orientation: -
TSS: 19122881 Pattern: Head_supported

Gene: CG10691
Chromosome: 2L
Orientation: -
TSS: 19119744 Pattern: Ovary_supported
TSS: 19119783 Pattern: Mixed

Gene: CG10697
Chromosome: 2L
Orientation: -
TSS: 19116227 Pattern: Embryo_supported,Head_supported

Gene: CG10701
Chromosome: X
Orientation: -
TSS: 8723966 Pattern: Head_specific
TSS: 8737039 Pattern: Mixed
TSS: 8743234 Pattern: Embryo_specific
TSS: 8743465 Pattern: Embryo_supported

Gene: CG10702
Chromosome: 2L
Orientation: -
TSS: 19065758 Pattern: Embryo_specific

Gene: CG1071
Chromosome: 2L
Orientation: -
TSS: 21143796 Pattern: Embryo_supported
TSS: 21143824 Pattern: Embryo_supported

Gene: CG10710
Chromosome: 3L
Orientation: -
TSS: 13493547 Pattern: Embryo_specific

Gene: CG10712
Chromosome: 3L
Orientation: -
TSS: 22811894 Pattern: Testes_specific
TSS: 22811977 Pattern: Embryo_supported
TSS: 22812605 Pattern: Embryo_supported

Gene: CG10717
Chromosome: 3L
Orientation: +
TSS: 13356717 Pattern: Embryo_supported,Larva_pupa_supported

Gene: CG1072
Chromosome: 3L
Orientation: +
TSS: 3829743 Pattern: Embryo_specific

Gene: CG10724
Chromosome: 3L
Orientation: +
TSS: 13386793 Pattern: Embryo_specific
TSS: 13386826 Pattern: Mixed

Gene: CG10726
Chromosome: 2L
Orientation: -
TSS: 20054783 Pattern: Mixed

Gene: CG10733
Chromosome: 3L
Orientation: +
TSS: 6068941 Pattern: Embryo_specific

Gene: CG10737
Chromosome: 2R
Orientation: +
TSS: 14679011 Pattern: Embryo_supported,Head_supported
TSS: 14685091 Pattern: Embryo_supported
TSS: 14685543 Pattern: Mixed

Gene: CG10739
Chromosome: 2L
Orientation: +
TSS: 19182018 Pattern: Head_supported

Gene: CG10743
Chromosome: 3L
Orientation: +
TSS: 13487315 Pattern: Embryo_specific
TSS: 13487351 Pattern: Embryo_specific
TSS: 13487388 Pattern: Embryo_supported

Gene: CG10746
Chromosome: 2L
Orientation: -
TSS: 20080549 Pattern: Head_specific
TSS: 20080993 Pattern: Mixed

Gene: CG10747
Chromosome: 2L
Orientation: -
TSS: 20087121 Pattern: Head_specific

Gene: CG10756
Chromosome: 2L
Orientation: -
TSS: 20089775 Pattern: Embryo_supported

Gene: CG10764
Chromosome: 2R
Orientation: +
TSS: 12968282 Pattern: Larva_pupa_specific

Gene: CG10772
Chromosome: 3R
Orientation: -
TSS: 21298778 Pattern: Embryo_supported

Gene: CG1079
Chromosome: 3L
Orientation: +
TSS: 3876269 Pattern: Mixed

Gene: CG10794
Chromosome: 2R
Orientation: +
TSS: 14382253 Pattern: Head_specific

Gene: CG10798
Chromosome: X
Orientation: +
TSS: 3229321 Pattern: Embryo_supported

Gene: CG10806
Chromosome: 2L
Orientation: -
TSS: 6870387 Pattern: Embryo_supported

Gene: CG10808
Chromosome: 2R
Orientation: -
TSS: 9361908 Pattern: Head_specific
TSS: 9362137 Pattern: Mixed

Gene: CG1081
Chromosome: 3R
Orientation: +
TSS: 1394681 Pattern: Embryo_supported
TSS: 1394710 Pattern: Larva_pupa_supported

Gene: CG1082
Chromosome: 3R
Orientation: -
TSS: 3364312 Pattern: Embryo_supported

Gene: CG10833
Chromosome: 2L
Orientation: +
TSS: 5210466 Pattern: Embryo_specific

Gene: CG10841
Chromosome: 3R
Orientation: +
TSS: 9457717 Pattern: Testes_specific

Gene: CG10842
Chromosome: 2R
Orientation: +
TSS: 4751856 Pattern: Embryo_supported,Head_supported

Gene: CG10849
Chromosome: 3L
Orientation: +
TSS: 3887043 Pattern: Mixed

Gene: CG10850
Chromosome: 3L
Orientation: +
TSS: 3888890 Pattern: Mixed
TSS: 3888914 Pattern: Mixed

Gene: CG10851
Chromosome: 3R
Orientation: +
TSS: 9487037 Pattern: Mixed
TSS: 9487062 Pattern: Mixed

Gene: CG10853
Chromosome: 3L
Orientation: +
TSS: 3931444 Pattern: Larva_pupa_specific

Gene: CG1086
Chromosome: 3L
Orientation: +
TSS: 943194 Pattern: Embryo_supported

Gene: CG10863
Chromosome: 3L
Orientation: -
TSS: 3925993 Pattern: Embryo_supported,Head_supported

Gene: CG10868
Chromosome: 3R
Orientation: -
TSS: 19106571 Pattern: Embryo_specific

Gene: CG10869
Chromosome: 2L
Orientation: -
TSS: 1587139 Pattern: Testes_specific

Gene: CG10874
Chromosome: 2L
Orientation: -
TSS: 2192360 Pattern: Embryo_supported

Gene: CG1088
Chromosome: 3R
Orientation: +
TSS: 1417489 Pattern: Mixed
TSS: 1417531 Pattern: Embryo_supported,Head_supported
TSS: 1417646 Pattern: Embryo_supported

Gene: CG10882
Chromosome: 2L
Orientation: -
TSS: 2236845 Pattern: Embryo_supported

Gene: CG10888
Chromosome: 3R
Orientation: -
TSS: 15908167 Pattern: Head_specific

Gene: CG10895
Chromosome: 2L
Orientation: +
TSS: 20057441 Pattern: Embryo_supported,Schneider_cells_supported

Gene: CG10901
Chromosome: 3R
Orientation: +
TSS: 4760853 Pattern: Embryo_specific
TSS: 4760880 Pattern: Embryo_supported,Ovary_supported

Gene: CG10903
Chromosome: 3R
Orientation: +
TSS: 3856551 Pattern: Embryo_supported

Gene: CG10908
Chromosome: 2L
Orientation: +
TSS: 1974163 Pattern: Mixed

Gene: CG1091
Chromosome: 3R
Orientation: -
TSS: 2911747 Pattern: Embryo_supported
TSS: 2911802 Pattern: Embryo_specific

Gene: CG10910
Chromosome: 2R
Orientation: +
TSS: 13535136 Pattern: Embryo_supported

Gene: CG1092
Chromosome: 3R
Orientation: +
TSS: 92678 Pattern: Embryo_supported

Gene: CG10923
Chromosome: 3L
Orientation: -
TSS: 9340887 Pattern: Embryo_specific

Gene: CG10924
Chromosome: 2R
Orientation: +
TSS: 14042295 Pattern: Embryo_specific

Gene: CG1093
Chromosome: 3R
Orientation: +
TSS: 1535225 Pattern: Head_specific

Gene: CG10936
Chromosome: 2R
Orientation: -
TSS: 13153997 Pattern: Embryo_specific

Gene: CG10938
Chromosome: 2R
Orientation: +
TSS: 12927646 Pattern: Mixed

Gene: CG10939
Chromosome: 2R
Orientation: +
TSS: 12909460 Pattern: Embryo_supported,Head_supported

Gene: CG10944
Chromosome: X
Orientation: -
TSS: 7746245 Pattern: Mixed
TSS: 7746522 Pattern: Mixed
TSS: 7746565 Pattern: Head_supported

Gene: CG10947
Chromosome: 2L
Orientation: -
TSS: 20386987 Pattern: Embryo_specific

Gene: CG10953
Chromosome: 2R
Orientation: -
TSS: 12681364 Pattern: Embryo_supported

Gene: CG10954
Chromosome: 2L
Orientation: +
TSS: 20404690 Pattern: Embryo_supported
TSS: 20404721 Pattern: Embryo_supported,Schneider_cells_supported

Gene: CG10955
Chromosome: 2R
Orientation: +
TSS: 17882674 Pattern: Embryo_specific
TSS: 17882701 Pattern: Embryo_supported

Gene: CG10960
Chromosome: 3L
Orientation: -
TSS: 12817047 Pattern: Embryo_supported,Head_supported

Gene: CG10962
Chromosome: X
Orientation: -
TSS: 8819453 Pattern: Larva_pupa_supported,Schneider_cells_supported

Gene: CG10964
Chromosome: X
Orientation: -
TSS: 8088536 Pattern: Mixed

Gene: CG10965
Chromosome: X
Orientation: -
TSS: 8116640 Pattern: Embryo_specific

Gene: CG10971
Chromosome: 3L
Orientation: -
TSS: 12747516 Pattern: Embryo_supported

Gene: CG10973
Chromosome: 3L
Orientation: -
TSS: 12728717 Pattern: Embryo_specific

Gene: CG10978
Chromosome: 3R
Orientation: +
TSS: 1605056 Pattern: Embryo_supported
TSS: 1605085 Pattern: Embryo_supported

Gene: CG10979
Chromosome: 3R
Orientation: +
TSS: 1620428 Pattern: Head_specific

Gene: CG10981
Chromosome: 3R
Orientation: +
TSS: 1650520 Pattern: Embryo_supported

Gene: CG10984
Chromosome: 3L
Orientation: +
TSS: 12724459 Pattern: Embryo_supported

Gene: CG10986
Chromosome: X
Orientation: -
TSS: 13570158 Pattern: Embryo_supported

Gene: CG1099
Chromosome: 2L
Orientation: -
TSS: 21129887 Pattern: Head_specific
TSS: 21129907 Pattern: Embryo_supported

Gene: CG10990
Chromosome: X
Orientation: -
TSS: 13589334 Pattern: Embryo_supported,Head_supported

Gene: CG10992
Chromosome: X
Orientation: -
TSS: 13615991 Pattern: Embryo_supported,Head_supported

Gene: CG10997
Chromosome: X
Orientation: -
TSS: 13656239 Pattern: Embryo_supported,Head_supported

Gene: CG10999
Chromosome: 3R
Orientation: +
TSS: 1640401 Pattern: Testes_specific

Gene: CG1100
Chromosome: 3R
Orientation: +
TSS: 1615225 Pattern: Embryo_supported,Head_supported

Gene: CG11001
Chromosome: 2R
Orientation: +
TSS: 14804976 Pattern: Mixed

Gene: CG11006
Chromosome: 3L
Orientation: +
TSS: 12779851 Pattern: Embryo_specific
TSS: 12779892 Pattern: Embryo_supported,Head_supported

Gene: CG11009
Chromosome: 3L
Orientation: +
TSS: 12824109 Pattern: Head_supported
TSS: 12824142 Pattern: Mixed

Gene: CG1101
Chromosome: 3R
Orientation: -
TSS: 2906105 Pattern: Embryo_specific

Gene: CG11015
Chromosome: 2L
Orientation: +
TSS: 6557801 Pattern: Mixed

Gene: CG1102
Chromosome: 3R
Orientation: +
TSS: 133631 Pattern: Mixed

Gene: CG11024
Chromosome: 2L
Orientation: +
TSS: 5520299 Pattern: Mixed

Gene: CG11027
Chromosome: 4
Orientation: +
TSS: 1144438 Pattern: Mixed
TSS: 1144463 Pattern: Embryo_supported

Gene: CG1103
Chromosome: 3R
Orientation: +
TSS: 163518 Pattern: Mixed

Gene: CG1104
Chromosome: 3R
Orientation: -
TSS: 2900081 Pattern: Testes_supported
TSS: 2900143 Pattern: Embryo_supported

Gene: CG1105
Chromosome: 3R
Orientation: -
TSS: 2892854 Pattern: Embryo_supported,Head_supported

Gene: CG11050
Chromosome: 2L
Orientation: +
TSS: 6611023 Pattern: Embryo_specific
TSS: 6611051 Pattern: Embryo_supported

Gene: CG11051
Chromosome: 3L
Orientation: +
TSS: 13330482 Pattern: Mixed

Gene: CG11055
Chromosome: 2R
Orientation: +
TSS: 15772516 Pattern: Embryo_supported,Head_supported
TSS: 15772544 Pattern: Embryo_supported,Head_supported

Gene: CG11059
Chromosome: 4
Orientation: -
TSS: 1138116 Pattern: Mixed
TSS: 1143586 Pattern: Mixed

Gene: CG1106
Chromosome: 3R
Orientation: +
TSS: 60941 Pattern: Embryo_supported,Head_supported

Gene: CG11060
Chromosome: 2R
Orientation: +
TSS: 2687771 Pattern: Mixed

Gene: CG11061
Chromosome: 2R
Orientation: -
TSS: 17635052 Pattern: Embryo_supported

Gene: CG11064
Chromosome: 4
Orientation: +
TSS: 1085160 Pattern: Embryo_specific

Gene: CG11066
Chromosome: 2R
Orientation: -
TSS: 1199083 Pattern: Mixed
TSS: 1199109 Pattern: Mixed

Gene: CG11069
Chromosome: 3R
Orientation: +
TSS: 20720466 Pattern: Embryo_specific

Gene: CG1107
Chromosome: 3R
Orientation: +
TSS: 46740 Pattern: Embryo_supported

Gene: CG11073
Chromosome: 2R
Orientation: -
TSS: 17607091 Pattern: Head_specific
TSS: 17607112 Pattern: Head_specific

Gene: CG11079
Chromosome: 2R
Orientation: +
TSS: 18867026 Pattern: Head_specific

Gene: CG1108
Chromosome: 3R
Orientation: -
TSS: 3354412 Pattern: Mixed

Gene: CG11089
Chromosome: 3R
Orientation: +
TSS: 20702792 Pattern: Embryo_supported,Schneider_cells_supported
TSS: 20704765 Pattern: Larva_pupa_supported,Head_supported

Gene: CG1109
Chromosome: 3R
Orientation: +
TSS: 1486447 Pattern: Embryo_supported

Gene: CG11092
Chromosome: X
Orientation: +
TSS: 13656793 Pattern: Embryo_supported
TSS: 13656817 Pattern: Embryo_supported,Schneider_cells_supported

Gene: CG11098
Chromosome: 2L
Orientation: +
TSS: 6649434 Pattern: Mixed

Gene: CG11099
Chromosome: 2R
Orientation: +
TSS: 15751240 Pattern: Head_specific

Gene: CG11100
Chromosome: 3L
Orientation: +
TSS: 22879500 Pattern: Embryo_supported

Gene: CG11107
Chromosome: 2R
Orientation: +
TSS: 2899219 Pattern: Embryo_supported
TSS: 2899249 Pattern: Embryo_supported

Gene: CG11109
Chromosome: 3L
Orientation: +
TSS: 22806047 Pattern: Head_specific

Gene: CG11111
Chromosome: X
Orientation: +
TSS: 13596691 Pattern: Embryo_specific

Gene: CG11115
Chromosome: 3L
Orientation: +
TSS: 22813089 Pattern: Embryo_specific
TSS: 22813119 Pattern: Embryo_supported,Head_supported

Gene: CG1112
Chromosome: 3R
Orientation: -
TSS: 3349474 Pattern: Embryo_supported,Head_supported

Gene: CG11120
Chromosome: 3R
Orientation: +
TSS: 20748205 Pattern: Embryo_specific

Gene: CG11123
Chromosome: 2R
Orientation: +
TSS: 2952506 Pattern: Head_specific
TSS: 2952588 Pattern: Embryo_specific

Gene: CG11124
Chromosome: 2R
Orientation: +
TSS: 2954858 Pattern: Head_supported

Gene: CG11125
Chromosome: 2R
Orientation: +
TSS: 2959378 Pattern: Testes_specific
TSS: 2959429 Pattern: Testes_specific
TSS: 2959462 Pattern: Testes_specific

Gene: CG11129
Chromosome: X
Orientation: +
TSS: 13593482 Pattern: Head_specific

Gene: CG11132
Chromosome: 2R
Orientation: +
TSS: 16158915 Pattern: Embryo_supported

Gene: CG11134
Chromosome: X
Orientation: +
TSS: 13572076 Pattern: Mixed

Gene: CG11137
Chromosome: 3L
Orientation: -
TSS: 22802071 Pattern: Head_supported

Gene: CG11139
Chromosome: 2R
Orientation: -
TSS: 2978457 Pattern: Head_specific

Gene: CG11140
Chromosome: 2R
Orientation: -
TSS: 2985878 Pattern: Head_supported,Schneider_cells_supported
TSS: 2985942 Pattern: Embryo_specific
TSS: 2986470 Pattern: Head_supported

Gene: CG11141
Chromosome: 2R
Orientation: -
TSS: 2974354 Pattern: Testes_specific
TSS: 2974873 Pattern: Embryo_supported,Head_supported
TSS: 2974947 Pattern: Embryo_supported

Gene: CG11142
Chromosome: 2L
Orientation: -
TSS: 5766120 Pattern: Embryo_specific

Gene: CG11143
Chromosome: 2R
Orientation: -
TSS: 2970676 Pattern: Mixed

Gene: CG11147
Chromosome: 2L
Orientation: -
TSS: 5740890 Pattern: Embryo_supported

Gene: CG11148
Chromosome: 4
Orientation: -
TSS: 887239 Pattern: Embryo_specific
TSS: 887263 Pattern: Head_supported

Gene: CG11149
Chromosome: 2L
Orientation: -
TSS: 5720540 Pattern: Embryo_specific

Gene: CG11151
Chromosome: X
Orientation: +
TSS: 13573774 Pattern: Mixed
TSS: 13573874 Pattern: Fat_supported

Gene: CG11153
Chromosome: 4
Orientation: -
TSS: 827595 Pattern: Embryo_specific

Gene: CG11154
Chromosome: 4
Orientation: +
TSS: 1052136 Pattern: Mixed

Gene: CG11155
Chromosome: 4
Orientation: +
TSS: 1146854 Pattern: Mixed

Gene: CG1116
Chromosome: 3R
Orientation: +
TSS: 1045444 Pattern: Mixed

Gene: CG11163
Chromosome: 2R
Orientation: -
TSS: 1290243 Pattern: Embryo_specific

Gene: CG11164
Chromosome: X
Orientation: +
TSS: 13501985 Pattern: Embryo_specific

Gene: CG11166
Chromosome: 2R
Orientation: -
TSS: 2919608 Pattern: Embryo_supported

Gene: CG11177
Chromosome: X
Orientation: +
TSS: 13446081 Pattern: Embryo_specific

Gene: CG11181
Chromosome: 2L
Orientation: +
TSS: 6664054 Pattern: Larva_pupa_supported

Gene: CG11184
Chromosome: 2R
Orientation: -
TSS: 19402412 Pattern: Schneider_cells_supported
TSS: 19402442 Pattern: Head_specific

Gene: CG11190
Chromosome: X
Orientation: -
TSS: 8252254 Pattern: Embryo_specific
TSS: 8252493 Pattern: Embryo_specific

Gene: CG11199
Chromosome: 2L
Orientation: +
TSS: 6723991 Pattern: Mixed

Gene: CG11200
Chromosome: 2R
Orientation: -
TSS: 15823230 Pattern: Embryo_supported

Gene: CG11208
Chromosome: 2R
Orientation: -
TSS: 15760179 Pattern: Embryo_supported
TSS: 15760226 Pattern: Mixed

Gene: CG11210
Chromosome: 2R
Orientation: +
TSS: 3610498 Pattern: Embryo_specific
TSS: 3610532 Pattern: Mixed

Gene: CG11211
Chromosome: 2R
Orientation: -
TSS: 1689014 Pattern: Head_specific

Gene: CG11212
Chromosome: 2R
Orientation: -
TSS: 1703394 Pattern: Embryo_specific

Gene: CG11217
Chromosome: 2R
Orientation: +
TSS: 3297842 Pattern: Head_supported

Gene: CG11218
Chromosome: 2R
Orientation: -
TSS: 15218658 Pattern: Head_supported

Gene: CG11227
Chromosome: X
Orientation: -
TSS: 20744235 Pattern: Testes_specific

Gene: CG1124
Chromosome: 3R
Orientation: +
TSS: 791170 Pattern: Mixed

Gene: CG11241
Chromosome: 3L
Orientation: -
TSS: 22672258 Pattern: Embryo_specific

Gene: CG11242
Chromosome: 2R
Orientation: -
TSS: 15001685 Pattern: Embryo_specific

Gene: CG11246
Chromosome: 3L
Orientation: +
TSS: 21662775 Pattern: Mixed

Gene: CG11247
Chromosome: 3L
Orientation: -
TSS: 21662455 Pattern: Mixed
TSS: 21662487 Pattern: Head_supported

Gene: CG11254
Chromosome: 3L
Orientation: +
TSS: 22658079 Pattern: Embryo_specific

Gene: CG11265
Chromosome: X
Orientation: +
TSS: 8405871 Pattern: Embryo_specific

Gene: CG11266
Chromosome: 2L
Orientation: +
TSS: 7032726 Pattern: Mixed
TSS: 7032767 Pattern: Embryo_supported

Gene: CG11267
Chromosome: 3L
Orientation: +
TSS: 12990004 Pattern: Head_supported

Gene: CG11268
Chromosome: 3L
Orientation: +
TSS: 12992198 Pattern: Head_specific
TSS: 12992229 Pattern: Mixed

Gene: CG11271
Chromosome: 3L
Orientation: +
TSS: 12997430 Pattern: Mixed
TSS: 13002911 Pattern: Embryo_specific

Gene: CG11274
Chromosome: 3L
Orientation: +
TSS: 13010773 Pattern: Embryo_specific
TSS: 13010798 Pattern: Embryo_specific

Gene: CG11275
Chromosome: 2R
Orientation: +
TSS: 17687278 Pattern: Larva_pupa_supported,Head_supported

Gene: CG11276
Chromosome: 3L
Orientation: +
TSS: 13015766 Pattern: Ovary_supported,Schneider_cells_supported

Gene: CG11278
Chromosome: 3L
Orientation: +
TSS: 13018383 Pattern: Embryo_supported

Gene: CG11280
Chromosome: 3L
Orientation: +
TSS: 13088220 Pattern: Embryo_supported

Gene: CG11282
Chromosome: 3L
Orientation: +
TSS: 13202641 Pattern: Embryo_supported

Gene: CG11284
Chromosome: X
Orientation: +
TSS: 8526792 Pattern: Embryo_specific

Gene: CG11299
Chromosome: 2R
Orientation: +
TSS: 19221502 Pattern: Mixed

Gene: CG11303
Chromosome: 2R
Orientation: +
TSS: 19386109 Pattern: Head_supported

Gene: CG11306
Chromosome: 3L
Orientation: +
TSS: 21560116 Pattern: Embryo_supported,Head_supported

Gene: CG11309
Chromosome: 3L
Orientation: -
TSS: 21237883 Pattern: Head_specific

Gene: CG11312
Chromosome: 2R
Orientation: -
TSS: 16343607 Pattern: Embryo_specific

Gene: CG11317
Chromosome: 3R
Orientation: -
TSS: 26923035 Pattern: Embryo_supported

Gene: CG11324
Chromosome: 2L
Orientation: -
TSS: 6722858 Pattern: Head_supported
TSS: 6723281 Pattern: Head_supported

Gene: CG11326
Chromosome: 2L
Orientation: -
TSS: 6708442 Pattern: Head_specific
TSS: 6708656 Pattern: Schneider_cells_specific
TSS: 6709080 Pattern: Embryo_specific

Gene: CG11328
Chromosome: 2L
Orientation: -
TSS: 6680376 Pattern: Mixed
TSS: 6684357 Pattern: Head_supported

Gene: CG11337
Chromosome: 3R
Orientation: -
TSS: 27230270 Pattern: Ovary_specific
TSS: 27230290 Pattern: Head_specific

Gene: CG1134
Chromosome: 3L
Orientation: +
TSS: 4005022 Pattern: Head_specific

Gene: CG11347
Chromosome: 3L
Orientation: +
TSS: 4389746 Pattern: Mixed
TSS: 4396959 Pattern: Head_supported
TSS: 4397266 Pattern: Embryo_supported

Gene: CG1135
Chromosome: 3L
Orientation: +
TSS: 4024070 Pattern: Embryo_specific

Gene: CG11357
Chromosome: 3L
Orientation: +
TSS: 4522976 Pattern: Embryo_supported

Gene: CG1136
Chromosome: 3L
Orientation: +
TSS: 4030130 Pattern: Embryo_supported,Head_supported

Gene: CG11368
Chromosome: X
Orientation: +
TSS: 7297444 Pattern: Mixed

Gene: CG11372
Chromosome: 2L
Orientation: +
TSS: 72600 Pattern: Embryo_supported

Gene: CG11381
Chromosome: X
Orientation: +
TSS: 1060639 Pattern: Embryo_specific

Gene: CG11387
Chromosome: X
Orientation: +
TSS: 7477462 Pattern: Embryo_specific

Gene: CG11390
Chromosome: 2R
Orientation: +
TSS: 19534147 Pattern: Mixed

Gene: CG11395
Chromosome: 2R
Orientation: +
TSS: 12652105 Pattern: Mixed

Gene: CG11399
Chromosome: 3L
Orientation: -
TSS: 20720030 Pattern: Mixed

Gene: CG1140
Chromosome: 3L
Orientation: +
TSS: 1948001 Pattern: Mixed

Gene: CG11415
Chromosome: X
Orientation: +
TSS: 1203397 Pattern: Mixed

Gene: CG11417
Chromosome: X
Orientation: +
TSS: 1210869 Pattern: Embryo_specific

Gene: CG11418
Chromosome: X
Orientation: -
TSS: 1206140 Pattern: Testes_specific

Gene: CG1142
Chromosome: 3R
Orientation: -
TSS: 3299496 Pattern: Embryo_supported

Gene: CG11426
Chromosome: 3L
Orientation: +
TSS: 22404427 Pattern: Head_specific

Gene: CG11456
Chromosome: 3L
Orientation: +
TSS: 20775842 Pattern: Embryo_supported

Gene: CG11458
Chromosome: 3L
Orientation: +
TSS: 20839638 Pattern: Head_specific

Gene: CG11466
Chromosome: 3R
Orientation: -
TSS: 8231671 Pattern: Mixed

Gene: CG11471
Chromosome: 3L
Orientation: +
TSS: 22222511 Pattern: Embryo_supported,Schneider_cells_supported

Gene: CG11473
Chromosome: X
Orientation: -
TSS: 5482825 Pattern: Embryo_supported

Gene: CG11474
Chromosome: 2R
Orientation: -
TSS: 17580900 Pattern: Mixed
TSS: 17580948 Pattern: Embryo_supported,Head_supported
TSS: 17580980 Pattern: Head_supported

Gene: CG11486
Chromosome: 3L
Orientation: +
TSS: 3054678 Pattern: Embryo_specific
TSS: 3056081 Pattern: Embryo_supported,Head_supported
TSS: 3056608 Pattern: Mixed
TSS: 3061461 Pattern: Embryo_specific
TSS: 3061483 Pattern: Embryo_supported

Gene: CG11488
Chromosome: 2L
Orientation: +
TSS: 203814 Pattern: Mixed

Gene: CG11490
Chromosome: 2L
Orientation: +
TSS: 207413 Pattern: Embryo_supported
TSS: 207442 Pattern: Embryo_supported

Gene: CG11491
Chromosome: X
Orientation: +
TSS: 1480379 Pattern: Larva_pupa_specific

Gene: CG11494
Chromosome: 3L
Orientation: +
TSS: 3133154 Pattern: Larva_pupa_supported

Gene: CG1151
Chromosome: 3R
Orientation: +
TSS: 2060432 Pattern: Embryo_specific

Gene: CG11518
Chromosome: 3R
Orientation: -
TSS: 27403163 Pattern: Mixed

Gene: CG1152
Chromosome: 3R
Orientation: -
TSS: 3091421 Pattern: Embryo_specific

Gene: CG11522
Chromosome: 3R
Orientation: -
TSS: 27421900 Pattern: Mixed

Gene: CG11525
Chromosome: 3R
Orientation: -
TSS: 27435366 Pattern: Embryo_specific
TSS: 27435435 Pattern: Embryo_specific
TSS: 27435535 Pattern: Embryo_supported
TSS: 27436638 Pattern: Embryo_supported,Ovary_supported
TSS: 27436675 Pattern: Mixed
TSS: 27438083 Pattern: Testes_specific
TSS: 27438435 Pattern: Testes_specific

Gene: CG11526
Chromosome: 3L
Orientation: -
TSS: 3312377 Pattern: Testes_supported

Gene: CG11537
Chromosome: 3L
Orientation: -
TSS: 3116467 Pattern: Testes_specific

Gene: CG1155
Chromosome: 3R
Orientation: +
TSS: 2124858 Pattern: Embryo_supported

Gene: CG11556
Chromosome: X
Orientation: -
TSS: 10602884 Pattern: Head_specific

Gene: CG11561
Chromosome: 2L
Orientation: +
TSS: 277589 Pattern: Embryo_supported

Gene: CG11567
Chromosome: 2L
Orientation: +
TSS: 6338846 Pattern: Embryo_specific
TSS: 6338871 Pattern: Mixed

Gene: CG1157
Chromosome: 3R
Orientation: +
TSS: 2127531 Pattern: Embryo_supported

Gene: CG11579
Chromosome: X
Orientation: -
TSS: 1755676 Pattern: Embryo_supported,Head_supported

Gene: CG11583
Chromosome: 3L
Orientation: -
TSS: 4266297 Pattern: Embryo_supported
TSS: 4266346 Pattern: Embryo_specific

Gene: CG11584
Chromosome: X
Orientation: +
TSS: 14014967 Pattern: Embryo_supported

Gene: CG11594
Chromosome: 3L
Orientation: -
TSS: 4008798 Pattern: Embryo_supported,Head_supported
TSS: 4009539 Pattern: Head_supported

Gene: CG11596
Chromosome: X
Orientation: +
TSS: 1783843 Pattern: Embryo_supported

Gene: CG1161
Chromosome: 3R
Orientation: +
TSS: 1180822 Pattern: Head_specific

Gene: CG11621
Chromosome: 3L
Orientation: -
TSS: 11758655 Pattern: Testes_specific
TSS: 11761336 Pattern: Mixed
TSS: 11761386 Pattern: Mixed
TSS: 11763928 Pattern: Head_specific

Gene: CG1163
Chromosome: 3R
Orientation: +
TSS: 1197520 Pattern: Mixed

Gene: CG11642
Chromosome: X
Orientation: +
TSS: 792131 Pattern: Embryo_specific
TSS: 792349 Pattern: Embryo_supported
TSS: 792394 Pattern: Embryo_supported

Gene: CG11650
Chromosome: 2R
Orientation: -
TSS: 3943045 Pattern: Larva_pupa_supported

Gene: CG11652
Chromosome: 3L
Orientation: -
TSS: 11670390 Pattern: Embryo_supported
TSS: 11670894 Pattern: Embryo_supported

Gene: CG11654
Chromosome: X
Orientation: +
TSS: 15284199 Pattern: Head_supported
TSS: 15284233 Pattern: Head_supported,Ovary_supported

Gene: CG11658
Chromosome: 3L
Orientation: -
TSS: 11681499 Pattern: Embryo_specific
TSS: 11682465 Pattern: Embryo_supported,Head_supported
TSS: 11682499 Pattern: Embryo_supported

Gene: CG11660
Chromosome: 3L
Orientation: -
TSS: 11622402 Pattern: Embryo_specific

Gene: CG11661
Chromosome: 3L
Orientation: +
TSS: 16920785 Pattern: Embryo_supported,Schneider_cells_supported
TSS: 16922702 Pattern: Mixed
TSS: 16924353 Pattern: Embryo_supported

Gene: CG11663
Chromosome: X
Orientation: +
TSS: 751305 Pattern: Testes_supported

Gene: CG11665
Chromosome: 2R
Orientation: -
TSS: 1160174 Pattern: Embryo_supported

Gene: CG1167
Chromosome: 3L
Orientation: +
TSS: 4122625 Pattern: Embryo_specific

Gene: CG11672
Chromosome: 3R
Orientation: -
TSS: 4116288 Pattern: Embryo_specific

Gene: CG11674
Chromosome: X
Orientation: -
TSS: 14059764 Pattern: Embryo_supported

Gene: CG1168
Chromosome: 3R
Orientation: +
TSS: 1202531 Pattern: Head_specific
TSS: 1202562 Pattern: Embryo_specific
TSS: 1202609 Pattern: Head_specific

Gene: CG11680
Chromosome: 2R
Orientation: -
TSS: 1488162 Pattern: Mixed

Gene: CG1169
Chromosome: 3R
Orientation: +
TSS: 2155972 Pattern: Embryo_supported

Gene: CG11695
Chromosome: X
Orientation: +
TSS: 11422101 Pattern: Mixed

Gene: CG11699
Chromosome: X
Orientation: +
TSS: 11415841 Pattern: Mixed

Gene: CG11711
Chromosome: 3L
Orientation: -
TSS: 11532662 Pattern: Head_specific

Gene: CG11715
Chromosome: X
Orientation: +
TSS: 11326527 Pattern: Head_specific

Gene: CG11737
Chromosome: 3R
Orientation: +
TSS: 4343612 Pattern: Embryo_supported

Gene: CG11739
Chromosome: 3R
Orientation: +
TSS: 204649 Pattern: Mixed

Gene: CG11750
Chromosome: X
Orientation: +
TSS: 11204456 Pattern: Embryo_supported,Head_supported

Gene: CG11759
Chromosome: X
Orientation: -
TSS: 11184773 Pattern: Embryo_supported

Gene: CG11763
Chromosome: 2R
Orientation: +
TSS: 5941525 Pattern: Embryo_specific
TSS: 5941565 Pattern: Mixed

Gene: CG11765
Chromosome: 2R
Orientation: +
TSS: 5930531 Pattern: Head_supported

Gene: CG11771
Chromosome: 3R
Orientation: +
TSS: 20757743 Pattern: Embryo_supported

Gene: CG11779
Chromosome: 3R
Orientation: -
TSS: 14982471 Pattern: Larva_pupa_supported
TSS: 14985497 Pattern: Testes_specific
TSS: 14985531 Pattern: Testes_supported

Gene: CG11785
Chromosome: 3R
Orientation: +
TSS: 20865114 Pattern: Schneider_cells_supported
TSS: 20865146 Pattern: Mixed

Gene: CG11793
Chromosome: 3L
Orientation: -
TSS: 11087625 Pattern: Head_supported
TSS: 11087654 Pattern: Mixed

Gene: CG11796
Chromosome: 3L
Orientation: -
TSS: 20373708 Pattern: Head_specific

Gene: CG11797
Chromosome: 2R
Orientation: +
TSS: 15212586 Pattern: Head_supported

Gene: CG11799
Chromosome: 3L
Orientation: -
TSS: 11094722 Pattern: Embryo_supported

Gene: CG11804
Chromosome: 2R
Orientation: -
TSS: 4949501 Pattern: Head_specific
TSS: 4952644 Pattern: Mixed
TSS: 4953373 Pattern: Embryo_specific

Gene: CG11807
Chromosome: 2R
Orientation: +
TSS: 10716392 Pattern: Mixed
TSS: 10716444 Pattern: Mixed

Gene: CG11820
Chromosome: 3R
Orientation: +
TSS: 20891567 Pattern: Testes_supported

Gene: CG11840
Chromosome: 2L
Orientation: -
TSS: 544588 Pattern: Embryo_supported,Schneider_cells_supported
TSS: 544628 Pattern: Embryo_supported

Gene: CG11844
Chromosome: 3R
Orientation: +
TSS: 20949183 Pattern: Mixed
TSS: 20949351 Pattern: Mixed

Gene: CG11849
Chromosome: 3R
Orientation: +
TSS: 21010738 Pattern: Embryo_supported
TSS: 21010993 Pattern: Head_specific

Gene: CG11857
Chromosome: 3R
Orientation: +
TSS: 21084626 Pattern: Embryo_specific

Gene: CG11861
Chromosome: 2L
Orientation: -
TSS: 15267557 Pattern: Embryo_specific
TSS: 15267854 Pattern: Head_specific
TSS: 15267911 Pattern: Embryo_supported
TSS: 15267940 Pattern: Mixed

Gene: CG11866
Chromosome: 2R
Orientation: +
TSS: 5629508 Pattern: Mixed

Gene: CG11876
Chromosome: 3R
Orientation: +
TSS: 24938793 Pattern: Head_specific
TSS: 24938827 Pattern: Embryo_supported,Head_supported

Gene: CG11880
Chromosome: 3R
Orientation: +
TSS: 24949162 Pattern: Mixed

Gene: CG11882
Chromosome: 3R
Orientation: -
TSS: 24973894 Pattern: Head_supported

Gene: CG11886
Chromosome: 3R
Orientation: -
TSS: 24978952 Pattern: Embryo_supported

Gene: CG11887
Chromosome: 2R
Orientation: +
TSS: 6161659 Pattern: Embryo_specific

Gene: CG11888
Chromosome: 3R
Orientation: +
TSS: 24979185 Pattern: Testes_specific
TSS: 24979270 Pattern: Embryo_supported

Gene: CG11897
Chromosome: 3R
Orientation: +
TSS: 24983852 Pattern: Embryo_supported

Gene: CG11899
Chromosome: 3R
Orientation: +
TSS: 25026179 Pattern: Head_supported

Gene: CG11905
Chromosome: 3L
Orientation: -
TSS: 16900791 Pattern: Embryo_supported

Gene: CG11907
Chromosome: 2L
Orientation: -
TSS: 357834 Pattern: Mixed
TSS: 357855 Pattern: Embryo_supported

Gene: CG11919
Chromosome: 2R
Orientation: +
TSS: 6395898 Pattern: Embryo_specific

Gene: CG11924
Chromosome: 2L
Orientation: -
TSS: 4883059 Pattern: Mixed

Gene: CG1193
Chromosome: 3R
Orientation: +
TSS: 1608873 Pattern: Testes_specific

Gene: CG11943
Chromosome: X
Orientation: +
TSS: 19686157 Pattern: Embryo_specific
TSS: 19686196 Pattern: Embryo_specific

Gene: CG11949
Chromosome: 2R
Orientation: +
TSS: 14743929 Pattern: Embryo_supported

Gene: CG11956
Chromosome: 3R
Orientation: -
TSS: 25074139 Pattern: Embryo_specific
TSS: 25076167 Pattern: Embryo_supported,Head_supported

Gene: CG11958
Chromosome: 3R
Orientation: -
TSS: 25145227 Pattern: Embryo_supported
TSS: 25145320 Pattern: Embryo_supported

Gene: CG11961
Chromosome: 2R
Orientation: +
TSS: 14873182 Pattern: Embryo_supported

Gene: CG11963
Chromosome: 3R
Orientation: +
TSS: 4764480 Pattern: Mixed
TSS: 4764509 Pattern: Testes_supported

Gene: CG11968
Chromosome: 3R
Orientation: -
TSS: 4809989 Pattern: Embryo_specific
TSS: 4810029 Pattern: Embryo_supported

Gene: CG11971
Chromosome: 3R
Orientation: -
TSS: 4818645 Pattern: Embryo_supported
TSS: 4818667 Pattern: Embryo_supported

Gene: CG11975
Chromosome: 3R
Orientation: +
TSS: 4818980 Pattern: Embryo_supported,Head_supported

Gene: CG11980
Chromosome: 3R
Orientation: +
TSS: 4829740 Pattern: Embryo_specific

Gene: CG11984
Chromosome: 3R
Orientation: -
TSS: 4837445 Pattern: Head_specific
TSS: 4837566 Pattern: Head_supported
TSS: 4839219 Pattern: Embryo_specific
TSS: 4840095 Pattern: Head_specific
TSS: 4840586 Pattern: Embryo_supported,Larva_pupa_supported
TSS: 4840631 Pattern: Embryo_supported,Head_supported

Gene: CG11986
Chromosome: 3R
Orientation: +
TSS: 4841210 Pattern: Mixed

Gene: CG11987
Chromosome: 3R
Orientation: -
TSS: 4845739 Pattern: Embryo_supported

Gene: CG11988
Chromosome: 3R
Orientation: -
TSS: 4859449 Pattern: Embryo_specific

Gene: CG11989
Chromosome: 3L
Orientation: +
TSS: 9946304 Pattern: Mixed
TSS: 9946713 Pattern: Embryo_supported

Gene: CG11990
Chromosome: 3R
Orientation: +
TSS: 4865490 Pattern: Mixed

Gene: CG11993
Chromosome: 3R
Orientation: +
TSS: 4876560 Pattern: Head_supported

Gene: CG1200
Chromosome: 3L
Orientation: +
TSS: 1179855 Pattern: Head_specific
TSS: 1179902 Pattern: Head_specific

Gene: CG12000
Chromosome: 3R
Orientation: -
TSS: 1183859 Pattern: Mixed

Gene: CG12004
Chromosome: 3L
Orientation: +
TSS: 1552718 Pattern: Mixed
TSS: 1552795 Pattern: Schneider_cells_specific

Gene: CG12005
Chromosome: 3R
Orientation: +
TSS: 1058268 Pattern: Embryo_supported
TSS: 1058327 Pattern: Mixed

Gene: CG12006
Chromosome: 3L
Orientation: +
TSS: 3794806 Pattern: Embryo_supported

Gene: CG12009
Chromosome: 3L
Orientation: +
TSS: 3278284 Pattern: Embryo_specific

Gene: CG12011
Chromosome: 3L
Orientation: +
TSS: 1678151 Pattern: Embryo_supported

Gene: CG12013
Chromosome: 3L
Orientation: +
TSS: 3309829 Pattern: Head_supported

Gene: CG12015
Chromosome: 3L
Orientation: +
TSS: 674066 Pattern: Mixed

Gene: CG12019
Chromosome: 3L
Orientation: +
TSS: 1779143 Pattern: Embryo_supported,Larva_pupa_supported

Gene: CG12021
Chromosome: 3L
Orientation: +
TSS: 1782344 Pattern: Embryo_supported
TSS: 1782374 Pattern: Embryo_supported
TSS: 1782401 Pattern: Embryo_specific

Gene: CG12024
Chromosome: 3L
Orientation: +
TSS: 1840724 Pattern: Head_specific

Gene: CG12025
Chromosome: 3L
Orientation: +
TSS: 1848963 Pattern: Head_specific
TSS: 1849057 Pattern: Head_specific

Gene: CG12026
Chromosome: 3L
Orientation: +
TSS: 1869192 Pattern: Embryo_supported

Gene: CG12030
Chromosome: 3L
Orientation: +
TSS: 632307 Pattern: Mixed

Gene: CG12034
Chromosome: 3L
Orientation: +
TSS: 3202689 Pattern: Embryo_supported,Head_supported
TSS: 3202717 Pattern: Embryo_supported,Head_supported

Gene: CG12038
Chromosome: 3L
Orientation: +
TSS: 977524 Pattern: Head_supported

Gene: CG12045
Chromosome: 3R
Orientation: +
TSS: 26693250 Pattern: Mixed

Gene: CG12050
Chromosome: 2L
Orientation: -
TSS: 21089983 Pattern: Embryo_supported

Gene: CG12051
Chromosome: 2R
Orientation: -
TSS: 1522998 Pattern: Mixed
TSS: 1523041 Pattern: Embryo_supported

Gene: CG12052
Chromosome: 2R
Orientation: -
TSS: 6046161 Pattern: Embryo_specific
TSS: 6046840 Pattern: Embryo_supported
TSS: 6053296 Pattern: Mixed
TSS: 6055100 Pattern: Embryo_specific

Gene: CG12054
Chromosome: 3R
Orientation: +
TSS: 27046428 Pattern: Embryo_specific
TSS: 27046998 Pattern: Embryo_specific
TSS: 27047027 Pattern: Mixed

Gene: CG12063
Chromosome: 3R
Orientation: +
TSS: 27324961 Pattern: Embryo_specific

Gene: CG12065
Chromosome: X
Orientation: +
TSS: 8419544 Pattern: Embryo_supported,Head_supported

Gene: CG12070
Chromosome: 3R
Orientation: -
TSS: 26712471 Pattern: Schneider_cells_supported
TSS: 26712538 Pattern: Testes_specific
TSS: 26714753 Pattern: Mixed
TSS: 26714782 Pattern: Mixed

Gene: CG12075
Chromosome: X
Orientation: +
TSS: 8709350 Pattern: Embryo_supported

Gene: CG12076
Chromosome: 3L
Orientation: -
TSS: 3357676 Pattern: Mixed

Gene: CG12079
Chromosome: 3L
Orientation: -
TSS: 3143049 Pattern: Testes_supported
TSS: 3143079 Pattern: Embryo_supported,Head_supported
TSS: 3143105 Pattern: Head_specific

Gene: CG1208
Chromosome: 3R
Orientation: +
TSS: 1657364 Pattern: Mixed

Gene: CG12085
Chromosome: 3L
Orientation: -
TSS: 1486109 Pattern: Embryo_supported,Head_supported

Gene: CG12086
Chromosome: 3L
Orientation: -
TSS: 1500785 Pattern: Embryo_specific

Gene: CG12093
Chromosome: 3L
Orientation: -
TSS: 2757465 Pattern: Mixed
TSS: 2757520 Pattern: Mixed

Gene: CG1210
Chromosome: 3L
Orientation: +
TSS: 112984 Pattern: Embryo_specific

Gene: CG12101
Chromosome: X
Orientation: +
TSS: 10953719 Pattern: Mixed
TSS: 10953803 Pattern: Testes_specific

Gene: CG12104
Chromosome: 3L
Orientation: -
TSS: 1586186 Pattern: Embryo_supported

Gene: CG12106
Chromosome: X
Orientation: +
TSS: 9039169 Pattern: Embryo_specific

Gene: CG12110
Chromosome: 2R
Orientation: +
TSS: 1752924 Pattern: Larva_pupa_specific

Gene: CG12112
Chromosome: X
Orientation: -
TSS: 8405370 Pattern: Embryo_supported
TSS: 8405393 Pattern: Embryo_specific

Gene: CG12120
Chromosome: X
Orientation: -
TSS: 9068495 Pattern: Head_supported

Gene: CG12121
Chromosome: X
Orientation: -
TSS: 9077516 Pattern: Mixed
TSS: 9077565 Pattern: Embryo_supported
TSS: 9077594 Pattern: Embryo_specific

Gene: CG12123
Chromosome: X
Orientation: -
TSS: 8287572 Pattern: Mixed

Gene: CG12127
Chromosome: X
Orientation: -
TSS: 9092346 Pattern: Head_specific

Gene: CG1213
Chromosome: 3R
Orientation: +
TSS: 1666908 Pattern: Head_supported
TSS: 1669604 Pattern: Head_specific

Gene: CG12130
Chromosome: 2R
Orientation: +
TSS: 5471902 Pattern: Embryo_supported,Head_supported
TSS: 5471964 Pattern: Testes_specific

Gene: CG12131
Chromosome: 2R
Orientation: +
TSS: 5480902 Pattern: Head_supported
TSS: 5480940 Pattern: Head_specific

Gene: CG12134
Chromosome: 2R
Orientation: +
TSS: 5483168 Pattern: Mixed

Gene: CG12135
Chromosome: X
Orientation: -
TSS: 9164440 Pattern: Embryo_supported,Head_supported
TSS: 9164465 Pattern: Embryo_specific

Gene: CG12140
Chromosome: 2R
Orientation: +
TSS: 5422734 Pattern: Embryo_specific

Gene: CG12141
Chromosome: X
Orientation: -
TSS: 9454016 Pattern: Embryo_supported,Ovary_supported
TSS: 9454058 Pattern: Embryo_supported

Gene: CG12142
Chromosome: 2R
Orientation: +
TSS: 2540726 Pattern: Embryo_supported

Gene: CG12143
Chromosome: 2R
Orientation: +
TSS: 2551957 Pattern: Head_supported
TSS: 2552032 Pattern: Head_specific

Gene: CG12156
Chromosome: X
Orientation: +
TSS: 7580433 Pattern: Mixed

Gene: CG12157
Chromosome: X
Orientation: +
TSS: 7582590 Pattern: Embryo_supported
TSS: 7582620 Pattern: Embryo_supported

Gene: CG12158
Chromosome: 2R
Orientation: -
TSS: 4874717 Pattern: Mixed

Gene: CG1216
Chromosome: 3L
Orientation: +
TSS: 183712 Pattern: Embryo_specific

Gene: CG12162
Chromosome: 3R
Orientation: +
TSS: 1293552 Pattern: Mixed
TSS: 1293623 Pattern: Testes_specific

Gene: CG12163
Chromosome: 3R
Orientation: -
TSS: 1077338 Pattern: Head_supported
TSS: 1077411 Pattern: Mixed
TSS: 1077467 Pattern: Embryo_supported

Gene: CG12165
Chromosome: 2R
Orientation: +
TSS: 2790454 Pattern: Embryo_supported
TSS: 2790500 Pattern: Embryo_supported,Ovary_supported

Gene: CG12176
Chromosome: X
Orientation: -
TSS: 13501745 Pattern: Mixed

Gene: CG12177
Chromosome: X
Orientation: -
TSS: 13514108 Pattern: Head_supported

Gene: CG12189
Chromosome: 3L
Orientation: +
TSS: 637904 Pattern: Embryo_supported

Gene: CG12190
Chromosome: 2R
Orientation: +
TSS: 18178334 Pattern: Embryo_supported
TSS: 18178356 Pattern: Embryo_supported

Gene: CG12199
Chromosome: X
Orientation: +
TSS: 19187124 Pattern: Embryo_supported

Gene: CG12202
Chromosome: X
Orientation: +
TSS: 19314530 Pattern: Mixed

Gene: CG12203
Chromosome: X
Orientation: +
TSS: 19326365 Pattern: Head_supported
TSS: 19326403 Pattern: Head_supported

Gene: CG12205
Chromosome: 2L
Orientation: -
TSS: 4684457 Pattern: Embryo_specific

Gene: CG12207
Chromosome: 3R
Orientation: +
TSS: 10114995 Pattern: Embryo_supported,Head_supported
TSS: 10124002 Pattern: Mixed

Gene: CG1221
Chromosome: 3L
Orientation: +
TSS: 251296 Pattern: Embryo_supported,Head_supported

Gene: CG12212
Chromosome: X
Orientation: +
TSS: 4462806 Pattern: Embryo_specific

Gene: CG12213
Chromosome: 3R
Orientation: -
TSS: 7793115 Pattern: Embryo_specific
TSS: 7793142 Pattern: Embryo_supported
TSS: 7793172 Pattern: Embryo_supported,Head_supported

Gene: CG12219
Chromosome: X
Orientation: -
TSS: 6146489 Pattern: Embryo_specific

Gene: CG12220
Chromosome: 3R
Orientation: +
TSS: 27078624 Pattern: Embryo_supported

Gene: CG12225
Chromosome: X
Orientation: +
TSS: 6113068 Pattern: Embryo_supported,Ovary_supported

Gene: CG12233
Chromosome: X
Orientation: -
TSS: 19355692 Pattern: Head_supported,Ovary_supported
TSS: 19355738 Pattern: Mixed

Gene: CG12235
Chromosome: X
Orientation: -
TSS: 19479914 Pattern: Head_specific
TSS: 19479983 Pattern: Head_supported

Gene: CG12238
Chromosome: X
Orientation: -
TSS: 19463891 Pattern: Ovary_specific
TSS: 19464374 Pattern: Schneider_cells_specific

Gene: CG12241
Chromosome: 3R
Orientation: +
TSS: 11045011 Pattern: Embryo_supported,Testes_supported

Gene: CG12244
Chromosome: X
Orientation: +
TSS: 12925100 Pattern: Embryo_supported

Gene: CG1225
Chromosome: 3L
Orientation: +
TSS: 284121 Pattern: Testes_specific

Gene: CG12262
Chromosome: 3L
Orientation: +
TSS: 7693303 Pattern: Mixed

Gene: CG12264
Chromosome: 2L
Orientation: +
TSS: 11999654 Pattern: Mixed
TSS: 11999691 Pattern: Mixed
TSS: 11999721 Pattern: Schneider_cells_specific

Gene: CG12268
Chromosome: 3R
Orientation: -
TSS: 19774141 Pattern: Embryo_supported

Gene: CG12276
Chromosome: 3R
Orientation: -
TSS: 8259534 Pattern: Embryo_specific

Gene: CG1228
Chromosome: 3L
Orientation: +
TSS: 331012 Pattern: Embryo_supported,Schneider_cells_supported
TSS: 334607 Pattern: Head_specific

Gene: CG12284
Chromosome: 3L
Orientation: -
TSS: 16012094 Pattern: Mixed

Gene: CG12286
Chromosome: 3R
Orientation: -
TSS: 8515089 Pattern: Head_specific

Gene: CG12292
Chromosome: 2L
Orientation: +
TSS: 12704723 Pattern: Head_specific

Gene: CG12298
Chromosome: 2R
Orientation: -
TSS: 13262883 Pattern: Embryo_specific

Gene: CG12299
Chromosome: 2L
Orientation: +
TSS: 10737399 Pattern: Mixed
TSS: 10737490 Pattern: Embryo_specific

Gene: CG12306
Chromosome: 3L
Orientation: +
TSS: 20243927 Pattern: Embryo_supported
TSS: 20243969 Pattern: Embryo_specific

Gene: CG12317
Chromosome: 2L
Orientation: -
TSS: 12055949 Pattern: Embryo_supported
TSS: 12055982 Pattern: Embryo_specific

Gene: CG12323
Chromosome: 2R
Orientation: +
TSS: 6335896 Pattern: Embryo_supported,Head_supported
TSS: 6335922 Pattern: Embryo_supported,Head_supported

Gene: CG12333
Chromosome: 3R
Orientation: -
TSS: 14228153 Pattern: Head_specific
TSS: 14228412 Pattern: Mixed

Gene: CG1234
Chromosome: 3R
Orientation: -
TSS: 3072642 Pattern: Embryo_specific

Gene: CG12344
Chromosome: 2R
Orientation: -
TSS: 6350143 Pattern: Mixed

Gene: CG12345
Chromosome: 3R
Orientation: +
TSS: 14531221 Pattern: Head_supported

Gene: CG12346
Chromosome: 2R
Orientation: -
TSS: 6410001 Pattern: Embryo_specific
TSS: 6410022 Pattern: Head_specific

Gene: CG12358
Chromosome: 3R
Orientation: +
TSS: 8806793 Pattern: Embryo_supported

Gene: CG12360
Chromosome: 3R
Orientation: -
TSS: 8856372 Pattern: Embryo_supported

Gene: CG12366
Chromosome: 2R
Orientation: +
TSS: 9677342 Pattern: Embryo_specific

Gene: CG12374
Chromosome: 2R
Orientation: +
TSS: 8278033 Pattern: Mixed

Gene: CG12384
Chromosome: 2R
Orientation: -
TSS: 6875072 Pattern: Head_supported

Gene: CG12389
Chromosome: 2R
Orientation: -
TSS: 6823425 Pattern: Mixed

Gene: CG12390
Chromosome: 2R
Orientation: -
TSS: 6809035 Pattern: Embryo_specific

Gene: CG12391
Chromosome: 2R
Orientation: -
TSS: 6665907 Pattern: Embryo_supported
TSS: 6665944 Pattern: Embryo_supported

Gene: CG12393
Chromosome: 2L
Orientation: +
TSS: 6048753 Pattern: Head_specific

Gene: CG12399
Chromosome: 2L
Orientation: -
TSS: 3159631 Pattern: Embryo_supported,Head_supported

Gene: CG1240
Chromosome: 3L
Orientation: +
TSS: 2750528 Pattern: Embryo_specific
TSS: 2750567 Pattern: Embryo_supported

Gene: CG12400
Chromosome: 2L
Orientation: -
TSS: 3145705 Pattern: Head_supported

Gene: CG12403
Chromosome: 2L
Orientation: -
TSS: 13003720 Pattern: Mixed
TSS: 13004067 Pattern: Head_supported
TSS: 13004095 Pattern: Embryo_supported,Head_supported

Gene: CG12404
Chromosome: 2L
Orientation: -
TSS: 13000388 Pattern: Head_specific
TSS: 13000631 Pattern: Head_specific

Gene: CG12405
Chromosome: 2R
Orientation: +
TSS: 5936249 Pattern: Head_supported

Gene: CG1242
Chromosome: 3L
Orientation: +
TSS: 3176750 Pattern: Embryo_specific
TSS: 3176813 Pattern: Schneider_cells_specific

Gene: CG12428
Chromosome: 3R
Orientation: -
TSS: 23531987 Pattern: Embryo_specific
TSS: 23532049 Pattern: Embryo_supported,Head_supported
TSS: 23532468 Pattern: Embryo_specific

Gene: CG12437
Chromosome: 2L
Orientation: -
TSS: 8713339 Pattern: Embryo_specific
TSS: 8740621 Pattern: Embryo_supported

Gene: CG1244
Chromosome: 3L
Orientation: +
TSS: 2615276 Pattern: Embryo_supported
TSS: 2615326 Pattern: Embryo_specific
TSS: 2615829 Pattern: Mixed
TSS: 2619303 Pattern: Embryo_supported

Gene: CG1245
Chromosome: 3R
Orientation: +
TSS: 1480883 Pattern: Mixed

Gene: CG1246
Chromosome: 3L
Orientation: +
TSS: 2631599 Pattern: Embryo_supported

Gene: CG12470
Chromosome: X
Orientation: +
TSS: 164556 Pattern: Testes_specific

Gene: CG12483
Chromosome: 3L
Orientation: -
TSS: 81903 Pattern: Head_supported

Gene: CG1250
Chromosome: 3R
Orientation: +
TSS: 1474787 Pattern: Embryo_specific
TSS: 1474849 Pattern: Mixed

Gene: CG1252
Chromosome: 3R
Orientation: -
TSS: 2528599 Pattern: Mixed

Gene: CG12530
Chromosome: X
Orientation: +
TSS: 19531021 Pattern: Mixed
TSS: 19531084 Pattern: Embryo_supported

Gene: CG12532
Chromosome: X
Orientation: +
TSS: 19564966 Pattern: Mixed

Gene: CG12576
Chromosome: X
Orientation: -
TSS: 21684154 Pattern: Testes_specific
TSS: 21685396 Pattern: Embryo_supported,Head_supported

Gene: CG1258
Chromosome: 3L
Orientation: +
TSS: 4226277 Pattern: Embryo_supported

Gene: CG12581
Chromosome: 3R
Orientation: +
TSS: 380 Pattern: Mixed

Gene: CG12582
Chromosome: 3R
Orientation: +
TSS: 23013 Pattern: Embryo_supported

Gene: CG12602
Chromosome: 2L
Orientation: +
TSS: 11738952 Pattern: Embryo_specific

Gene: CG12605
Chromosome: 3L
Orientation: -
TSS: 3946482 Pattern: Testes_specific

Gene: CG12607
Chromosome: 3L
Orientation: +
TSS: 4429183 Pattern: Embryo_supported

Gene: CG1265
Chromosome: 3L
Orientation: +
TSS: 4238322 Pattern: Embryo_supported,Head_supported

Gene: CG12676
Chromosome: 2L
Orientation: +
TSS: 4031383 Pattern: Embryo_supported

Gene: CG1268
Chromosome: 3L
Orientation: +
TSS: 4246235 Pattern: Mixed

Gene: CG12703
Chromosome: X
Orientation: +
TSS: 19584754 Pattern: Embryo_specific
TSS: 19584899 Pattern: Embryo_specific

Gene: CG1273
Chromosome: 3L
Orientation: +
TSS: 4247253 Pattern: Embryo_specific

Gene: CG12730
Chromosome: X
Orientation: +
TSS: 5362498 Pattern: Embryo_supported

Gene: CG12734
Chromosome: 3L
Orientation: +
TSS: 3162488 Pattern: Schneider_cells_specific

Gene: CG12736
Chromosome: 2R
Orientation: -
TSS: 3021994 Pattern: Mixed

Gene: CG1274
Chromosome: 3L
Orientation: +
TSS: 3025909 Pattern: Embryo_supported
TSS: 3026133 Pattern: Mixed

Gene: CG12740
Chromosome: 3L
Orientation: -
TSS: 3205515 Pattern: Mixed
TSS: 3206487 Pattern: Mixed

Gene: CG12743
Chromosome: X
Orientation: -
TSS: 8334729 Pattern: Embryo_specific

Gene: CG12746
Chromosome: 3R
Orientation: +
TSS: 1390932 Pattern: Head_supported
TSS: 1390955 Pattern: Mixed

Gene: CG12749
Chromosome: 3R
Orientation: -
TSS: 9486241 Pattern: Embryo_specific

Gene: CG1275
Chromosome: 3L
Orientation: -
TSS: 2240909 Pattern: Mixed

Gene: CG12753
Chromosome: 3R
Orientation: -
TSS: 12267381 Pattern: Embryo_specific

Gene: CG12758
Chromosome: 2R
Orientation: +
TSS: 14462182 Pattern: Embryo_specific

Gene: CG12769
Chromosome: 2R
Orientation: -
TSS: 3568043 Pattern: Mixed

Gene: CG12775
Chromosome: 2L
Orientation: -
TSS: 22235420 Pattern: Mixed

Gene: CG12787
Chromosome: 2L
Orientation: -
TSS: 4915492 Pattern: Embryo_supported
TSS: 4928391 Pattern: Head_supported

Gene: CG12789
Chromosome: 2L
Orientation: -
TSS: 7451165 Pattern: Head_specific

Gene: CG12832
Chromosome: 2R
Orientation: -
TSS: 2575379 Pattern: Embryo_specific

Gene: CG12838
Chromosome: 2R
Orientation: +
TSS: 2566534 Pattern: Mixed

Gene: CG12839
Chromosome: 2R
Orientation: +
TSS: 2564587 Pattern: Head_supported

Gene: CG12840
Chromosome: 2R
Orientation: +
TSS: 2557587 Pattern: Mixed

Gene: CG12841
Chromosome: 2R
Orientation: +
TSS: 2554739 Pattern: Fat_specific

Gene: CG12843
Chromosome: 2R
Orientation: +
TSS: 2546943 Pattern: Embryo_supported

Gene: CG12845
Chromosome: 2R
Orientation: +
TSS: 2536825 Pattern: Embryo_specific

Gene: CG12846
Chromosome: 2R
Orientation: -
TSS: 2523548 Pattern: Embryo_supported

Gene: CG12857
Chromosome: 2R
Orientation: -
TSS: 10274395 Pattern: Testes_specific

Gene: CG12858
Chromosome: 2R
Orientation: -
TSS: 10260192 Pattern: Embryo_supported

Gene: CG12859
Chromosome: 2R
Orientation: +
TSS: 10271396 Pattern: Head_specific

Gene: CG12876
Chromosome: 3R
Orientation: -
TSS: 23525582 Pattern: Testes_specific
TSS: 23525751 Pattern: Embryo_supported,Head_supported
TSS: 23525832 Pattern: Head_specific

Gene: CG12877
Chromosome: 3R
Orientation: +
TSS: 23532883 Pattern: Embryo_specific

Gene: CG12878
Chromosome: 3R
Orientation: +
TSS: 23526108 Pattern: Mixed

Gene: CG12880
Chromosome: 3R
Orientation: +
TSS: 23511684 Pattern: Mixed

Gene: CG12891
Chromosome: 2R
Orientation: -
TSS: 5987291 Pattern: Mixed
TSS: 5990375 Pattern: Embryo_specific

Gene: CG12895
Chromosome: 2R
Orientation: -
TSS: 5948960 Pattern: Mixed
TSS: 5949172 Pattern: Embryo_supported

Gene: CG12908
Chromosome: 2R
Orientation: +
TSS: 5825713 Pattern: Embryo_specific

Gene: CG12911
Chromosome: 2R
Orientation: +
TSS: 5768505 Pattern: Embryo_specific

Gene: CG12918
Chromosome: 2R
Orientation: -
TSS: 5563708 Pattern: Mixed
TSS: 5563945 Pattern: Mixed

Gene: CG12926
Chromosome: 2R
Orientation: -
TSS: 5122097 Pattern: Embryo_supported

Gene: CG12948
Chromosome: 3R
Orientation: -
TSS: 5573130 Pattern: Head_specific
TSS: 5573254 Pattern: Head_specific

Gene: CG12974
Chromosome: 3L
Orientation: -
TSS: 21219105 Pattern: Embryo_specific

Gene: CG12983
Chromosome: 3L
Orientation: -
TSS: 20900603 Pattern: Testes_specific

Gene: CG1299
Chromosome: 3L
Orientation: +
TSS: 4132361 Pattern: Mixed

Gene: CG12991
Chromosome: X
Orientation: +
TSS: 17413800 Pattern: Mixed

Gene: CG13005
Chromosome: X
Orientation: +
TSS: 16637617 Pattern: Embryo_specific

Gene: CG13008
Chromosome: X
Orientation: +
TSS: 16545240 Pattern: Testes_specific

Gene: CG13024
Chromosome: 3L
Orientation: -
TSS: 16775540 Pattern: Head_specific

Gene: CG13033
Chromosome: 3L
Orientation: -
TSS: 16510883 Pattern: Embryo_supported

Gene: CG13057
Chromosome: 3L
Orientation: +
TSS: 16297190 Pattern: Head_specific

Gene: CG13059
Chromosome: 3L
Orientation: +
TSS: 16288927 Pattern: Mixed

Gene: CG13061
Chromosome: 3L
Orientation: +
TSS: 16283282 Pattern: Mixed

Gene: CG1307
Chromosome: 3R
Orientation: -
TSS: 2483160 Pattern: Embryo_specific

Gene: CG13072
Chromosome: 3L
Orientation: -
TSS: 16197270 Pattern: Mixed

Gene: CG1309
Chromosome: 3L
Orientation: +
TSS: 4242951 Pattern: Head_specific

Gene: CG13094
Chromosome: 2L
Orientation: -
TSS: 8506845 Pattern: Head_supported

Gene: CG13097
Chromosome: 2L
Orientation: -
TSS: 8514834 Pattern: Embryo_supported
TSS: 8514864 Pattern: Embryo_specific

Gene: CG13101
Chromosome: 2L
Orientation: -
TSS: 8984870 Pattern: Embryo_specific

Gene: CG1311
Chromosome: 3L
Orientation: +
TSS: 4261501 Pattern: Head_specific
TSS: 4261532 Pattern: Embryo_supported,Head_supported

Gene: CG13124
Chromosome: 2L
Orientation: -
TSS: 9908633 Pattern: Embryo_supported,Head_supported

Gene: CG13139
Chromosome: 2L
Orientation: +
TSS: 10364487 Pattern: Mixed

Gene: CG13142
Chromosome: 2L
Orientation: +
TSS: 10439449 Pattern: Mixed

Gene: CG13154
Chromosome: 2R
Orientation: -
TSS: 7943768 Pattern: Head_specific

Gene: CG1316
Chromosome: 3L
Orientation: +
TSS: 4267404 Pattern: Embryo_supported,Head_supported

Gene: CG13164
Chromosome: 2R
Orientation: -
TSS: 7822085 Pattern: Testes_specific

Gene: CG13168
Chromosome: 2R
Orientation: +
TSS: 7769902 Pattern: Testes_specific

Gene: CG1318
Chromosome: 3L
Orientation: +
TSS: 4272174 Pattern: Embryo_supported,Head_supported
TSS: 4272481 Pattern: Embryo_supported,Head_supported
TSS: 4272590 Pattern: Embryo_supported

Gene: CG13183
Chromosome: 2R
Orientation: -
TSS: 7428683 Pattern: Mixed

Gene: CG1319
Chromosome: 3L
Orientation: +
TSS: 4276029 Pattern: Head_specific

Gene: CG13197
Chromosome: 2R
Orientation: +
TSS: 7207200 Pattern: Mixed

Gene: CG13204
Chromosome: 2R
Orientation: +
TSS: 6882618 Pattern: Head_supported

Gene: CG1322
Chromosome: 3R
Orientation: +
TSS: 26599286 Pattern: Mixed

Gene: CG1324
Chromosome: X
Orientation: -
TSS: 20546633 Pattern: Testes_specific

Gene: CG13245
Chromosome: 2L
Orientation: +
TSS: 16000914 Pattern: Testes_supported,Fat_supported

Gene: CG13248
Chromosome: 3L
Orientation: -
TSS: 20344406 Pattern: Head_specific

Gene: CG13253
Chromosome: 3L
Orientation: -
TSS: 20653029 Pattern: Embryo_supported

Gene: CG13263
Chromosome: 2L
Orientation: +
TSS: 16711822 Pattern: Mixed

Gene: CG1327
Chromosome: 3R
Orientation: -
TSS: 2521993 Pattern: Embryo_supported

Gene: CG13279
Chromosome: 2L
Orientation: -
TSS: 16786626 Pattern: Embryo_supported,Head_supported

Gene: CG13280
Chromosome: 2L
Orientation: -
TSS: 16817001 Pattern: Testes_specific

Gene: CG13281
Chromosome: 2L
Orientation: -
TSS: 16821058 Pattern: Embryo_specific
TSS: 16821082 Pattern: Embryo_specific

Gene: CG13284
Chromosome: 2L
Orientation: -
TSS: 16843124 Pattern: Embryo_specific

Gene: CG13285
Chromosome: 3L
Orientation: -
TSS: 5509706 Pattern: Mixed

Gene: CG13297
Chromosome: 3L
Orientation: -
TSS: 6131320 Pattern: Mixed

Gene: CG13298
Chromosome: 3L
Orientation: -
TSS: 6167092 Pattern: Mixed
TSS: 6167120 Pattern: Embryo_supported

Gene: CG1330
Chromosome: 3R
Orientation: -
TSS: 2517480 Pattern: Embryo_supported

Gene: CG13316
Chromosome: X
Orientation: +
TSS: 3533962 Pattern: Embryo_specific

Gene: CG1333
Chromosome: 3L
Orientation: +
TSS: 4153937 Pattern: Head_supported
TSS: 4153981 Pattern: Embryo_specific

Gene: CG13345
Chromosome: 2R
Orientation: -
TSS: 9374500 Pattern: Mixed
TSS: 9374570 Pattern: Embryo_supported,Schneider_cells_supported

Gene: CG13364
Chromosome: X
Orientation: -
TSS: 482022 Pattern: Head_supported

Gene: CG13366
Chromosome: X
Orientation: -
TSS: 477016 Pattern: Embryo_specific

Gene: CG13369
Chromosome: X
Orientation: +
TSS: 480303 Pattern: Head_supported

Gene: CG13377
Chromosome: X
Orientation: -
TSS: 120817 Pattern: Embryo_supported

Gene: CG1338
Chromosome: X
Orientation: -
TSS: 20483647 Pattern: Testes_specific

Gene: CG13384
Chromosome: 2L
Orientation: +
TSS: 8384479 Pattern: Embryo_supported

Gene: CG13387
Chromosome: 2L
Orientation: +
TSS: 8403592 Pattern: Embryo_specific

Gene: CG13388
Chromosome: 2L
Orientation: +
TSS: 8415766 Pattern: Mixed
TSS: 8415836 Pattern: Embryo_supported
TSS: 8419874 Pattern: Embryo_specific
TSS: 8426774 Pattern: Testes_specific

Gene: CG13389
Chromosome: 2L
Orientation: -
TSS: 8364324 Pattern: Mixed
TSS: 8364593 Pattern: Mixed

Gene: CG13391
Chromosome: 2L
Orientation: -
TSS: 8381695 Pattern: Mixed
TSS: 8381736 Pattern: Mixed

Gene: CG13401
Chromosome: 2L
Orientation: -
TSS: 8449530 Pattern: Embryo_specific

Gene: CG13425
Chromosome: 2R
Orientation: +
TSS: 16102427 Pattern: Embryo_supported
TSS: 16117850 Pattern: Embryo_specific

Gene: CG13430
Chromosome: 2R
Orientation: -
TSS: 16066949 Pattern: Head_specific

Gene: CG13432
Chromosome: 2R
Orientation: -
TSS: 16096991 Pattern: Embryo_specific

Gene: CG1344
Chromosome: 2R
Orientation: +
TSS: 1161070 Pattern: Embryo_specific
TSS: 1161095 Pattern: Embryo_supported

Gene: CG13466
Chromosome: 3L
Orientation: +
TSS: 14886960 Pattern: Embryo_specific

Gene: CG13503
Chromosome: 2R
Orientation: -
TSS: 17620371 Pattern: Embryo_specific
TSS: 17623920 Pattern: Embryo_supported

Gene: CG13506
Chromosome: 2R
Orientation: +
TSS: 17890718 Pattern: Embryo_specific

Gene: CG13510
Chromosome: 2R
Orientation: +
TSS: 18165487 Pattern: Embryo_specific

Gene: CG1354
Chromosome: X
Orientation: +
TSS: 9623969 Pattern: Embryo_supported,Head_supported

Gene: CG13551
Chromosome: 2R
Orientation: -
TSS: 18890989 Pattern: Mixed

Gene: CG13565
Chromosome: 2R
Orientation: -
TSS: 19456214 Pattern: Head_specific

Gene: CG1358
Chromosome: 2R
Orientation: -
TSS: 3126035 Pattern: Head_specific
TSS: 3126343 Pattern: Head_specific

Gene: CG13585
Chromosome: 2R
Orientation: +
TSS: 20039214 Pattern: Mixed

Gene: CG13597
Chromosome: 3R
Orientation: -
TSS: 19719105 Pattern: Testes_specific

Gene: CG13606
Chromosome: 3R
Orientation: +
TSS: 19998358 Pattern: Mixed

Gene: CG13608
Chromosome: 3R
Orientation: -
TSS: 19989246 Pattern: Mixed

Gene: CG13611
Chromosome: 3R
Orientation: +
TSS: 20105314 Pattern: Testes_specific

Gene: CG1362
Chromosome: 2R
Orientation: -
TSS: 5580507 Pattern: Mixed

Gene: CG13624
Chromosome: 3R
Orientation: -
TSS: 20403171 Pattern: Embryo_specific
TSS: 20408577 Pattern: Embryo_supported

Gene: CG13627
Chromosome: 3R
Orientation: +
TSS: 20538506 Pattern: Embryo_specific

Gene: CG13630
Chromosome: 3R
Orientation: -
TSS: 20545084 Pattern: Head_specific

Gene: CG1367
Chromosome: 3R
Orientation: +
TSS: 26037907 Pattern: Mbn2_specific

Gene: CG13679
Chromosome: 3L
Orientation: +
TSS: 8176741 Pattern: Embryo_specific

Gene: CG1368
Chromosome: X
Orientation: +
TSS: 14008701 Pattern: Embryo_supported

Gene: CG13695
Chromosome: 3L
Orientation: +
TSS: 18104662 Pattern: Mixed

Gene: CG13704
Chromosome: 3L
Orientation: +
TSS: 4879747 Pattern: Mixed

Gene: CG13705
Chromosome: 3L
Orientation: +
TSS: 4877711 Pattern: Embryo_supported

Gene: CG1371
Chromosome: 2R
Orientation: -
TSS: 5587429 Pattern: Embryo_supported

Gene: CG1373
Chromosome: 3R
Orientation: +
TSS: 26042206 Pattern: Head_specific

Gene: CG13741
Chromosome: 2R
Orientation: -
TSS: 4606421 Pattern: Embryo_specific

Gene: CG13743
Chromosome: 2R
Orientation: -
TSS: 4571719 Pattern: Embryo_supported,Head_supported

Gene: CG13747
Chromosome: 2R
Orientation: +
TSS: 4529707 Pattern: Testes_specific

Gene: CG13760
Chromosome: X
Orientation: -
TSS: 2441855 Pattern: Embryo_specific

Gene: CG13779
Chromosome: 2L
Orientation: +
TSS: 7063987 Pattern: Head_specific

Gene: CG1380
Chromosome: 2R
Orientation: -
TSS: 5598876 Pattern: Testes_specific

Gene: CG1381
Chromosome: 2R
Orientation: -
TSS: 5611380 Pattern: Embryo_supported

Gene: CG13822
Chromosome: 3R
Orientation: +
TSS: 19503082 Pattern: Embryo_supported

Gene: CG13826
Chromosome: 3R
Orientation: -
TSS: 19052430 Pattern: Mixed

Gene: CG13830
Chromosome: 3R
Orientation: -
TSS: 18938423 Pattern: Head_specific

Gene: CG13849
Chromosome: 3R
Orientation: -
TSS: 18246754 Pattern: Mixed

Gene: CG13850
Chromosome: 3R
Orientation: -
TSS: 18236623 Pattern: Head_specific

Gene: CG13868
Chromosome: 2R
Orientation: -
TSS: 15828482 Pattern: Embryo_supported,Head_supported

Gene: CG13880
Chromosome: 3L
Orientation: +
TSS: 248314 Pattern: Embryo_specific

Gene: CG13886
Chromosome: 3L
Orientation: +
TSS: 817626 Pattern: Embryo_supported,Head_supported

Gene: CG13887
Chromosome: 3L
Orientation: +
TSS: 821409 Pattern: Embryo_supported,Schneider_cells_supported

Gene: CG1389
Chromosome: 2R
Orientation: -
TSS: 3220992 Pattern: Embryo_specific

Gene: CG13895
Chromosome: 3L
Orientation: -
TSS: 691732 Pattern: Embryo_specific

Gene: CG13900
Chromosome: 3L
Orientation: -
TSS: 816914 Pattern: Embryo_supported,Head_supported

Gene: CG13902
Chromosome: 3L
Orientation: -
TSS: 824865 Pattern: Mixed

Gene: CG13912
Chromosome: 3L
Orientation: +
TSS: 1173122 Pattern: Embryo_specific

Gene: CG13920
Chromosome: 3L
Orientation: +
TSS: 1632539 Pattern: Head_supported
TSS: 1632609 Pattern: Head_supported

Gene: CG13927
Chromosome: 3L
Orientation: -
TSS: 1612737 Pattern: Head_specific
TSS: 1612830 Pattern: Embryo_supported

Gene: CG13929
Chromosome: 3L
Orientation: -
TSS: 1622743 Pattern: Embryo_supported,Head_supported

Gene: CG13935
Chromosome: 3L
Orientation: -
TSS: 1818693 Pattern: Mixed

Gene: CG13937
Chromosome: 3L
Orientation: -
TSS: 1866091 Pattern: Head_supported

Gene: CG1395
Chromosome: 3R
Orientation: -
TSS: 25081045 Pattern: Embryo_supported,Schneider_cells_supported

Gene: CG13956
Chromosome: X
Orientation: -
TSS: 16109837 Pattern: Embryo_supported

Gene: CG13969
Chromosome: 2L
Orientation: +
TSS: 20062299 Pattern: Head_specific
TSS: 20062322 Pattern: Embryo_supported

Gene: CG14005
Chromosome: 2L
Orientation: -
TSS: 5801919 Pattern: Mixed

Gene: CG14015
Chromosome: 2L
Orientation: -
TSS: 5539169 Pattern: Head_specific

Gene: CG14024
Chromosome: 2L
Orientation: -
TSS: 5314885 Pattern: Head_specific

Gene: CG14025
Chromosome: 2L
Orientation: -
TSS: 5277338 Pattern: Embryo_specific
TSS: 5278320 Pattern: Embryo_specific
TSS: 5278446 Pattern: Embryo_specific
TSS: 5278516 Pattern: Embryo_supported

Gene: CG14026
Chromosome: 2L
Orientation: -
TSS: 5271360 Pattern: Embryo_specific

Gene: CG14028
Chromosome: 2L
Orientation: +
TSS: 5327262 Pattern: Mixed
TSS: 5327291 Pattern: Mixed

Gene: CG14029
Chromosome: 2L
Orientation: +
TSS: 5305708 Pattern: Embryo_specific

Gene: CG1403
Chromosome: X
Orientation: +
TSS: 21168965 Pattern: Embryo_supported

Gene: CG14039
Chromosome: 2L
Orientation: +
TSS: 5060832 Pattern: Schneider_cells_supported
TSS: 5062946 Pattern: Head_specific
TSS: 5062973 Pattern: Head_supported
TSS: 5062998 Pattern: Head_specific
TSS: 5063049 Pattern: Head_specific
TSS: 5064374 Pattern: Embryo_specific
TSS: 5064402 Pattern: Head_specific

Gene: CG1404
Chromosome: X
Orientation: -
TSS: 10993762 Pattern: Mixed

Gene: CG14057
Chromosome: 3L
Orientation: -
TSS: 17010233 Pattern: Mixed

Gene: CG14066
Chromosome: 3R
Orientation: -
TSS: 24154004 Pattern: Schneider_cells_specific

Gene: CG1407
Chromosome: 2R
Orientation: -
TSS: 5544701 Pattern: Embryo_specific

Gene: CG14080
Chromosome: 3L
Orientation: -
TSS: 19037655 Pattern: Embryo_specific

Gene: CG14084
Chromosome: 3L
Orientation: +
TSS: 19226680 Pattern: Head_supported

Gene: CG14098
Chromosome: 3L
Orientation: +
TSS: 19510882 Pattern: Testes_specific

Gene: CG14110
Chromosome: 3L
Orientation: +
TSS: 13358738 Pattern: Mixed

Gene: CG14128
Chromosome: 3L
Orientation: +
TSS: 11853062 Pattern: Mixed

Gene: CG1416
Chromosome: 2L
Orientation: +
TSS: 21745678 Pattern: Embryo_supported,Head_supported

Gene: CG1417
Chromosome: X
Orientation: +
TSS: 21184990 Pattern: Embryo_specific
TSS: 21186101 Pattern: Embryo_supported,Head_supported
TSS: 21187040 Pattern: Testes_specific
TSS: 21187171 Pattern: Head_specific

Gene: CG14183
Chromosome: 3L
Orientation: -
TSS: 19960241 Pattern: Testes_specific

Gene: CG14206
Chromosome: X
Orientation: +
TSS: 19431989 Pattern: Mixed

Gene: CG14207
Chromosome: X
Orientation: +
TSS: 19439144 Pattern: Mixed

Gene: CG14211
Chromosome: X
Orientation: +
TSS: 19457060 Pattern: Embryo_supported,Head_supported
TSS: 19457124 Pattern: Embryo_supported,Head_supported

Gene: CG14214
Chromosome: X
Orientation: +
TSS: 19477327 Pattern: Mixed
TSS: 19477370 Pattern: Mixed

Gene: CG14217
Chromosome: X
Orientation: -
TSS: 19407323 Pattern: Mixed
TSS: 19407742 Pattern: Embryo_supported
TSS: 19407783 Pattern: Embryo_specific
TSS: 19413678 Pattern: Embryo_supported
TSS: 19413715 Pattern: Embryo_supported,Schneider_cells_supported

Gene: CG14220
Chromosome: X
Orientation: -
TSS: 19435760 Pattern: Mixed

Gene: CG14224
Chromosome: X
Orientation: +
TSS: 19517752 Pattern: Embryo_specific

Gene: CG14230
Chromosome: X
Orientation: +
TSS: 19538289 Pattern: Mixed

Gene: CG14231
Chromosome: X
Orientation: -
TSS: 19535657 Pattern: Head_specific
TSS: 19535677 Pattern: Head_specific

Gene: CG14232
Chromosome: X
Orientation: -
TSS: 19538082 Pattern: Head_supported

Gene: CG14243
Chromosome: 3R
Orientation: +
TSS: 22465751 Pattern: Mixed

Gene: CG14253
Chromosome: 3R
Orientation: +
TSS: 22806242 Pattern: Embryo_supported,Schneider_cells_supported

Gene: CG14254
Chromosome: 3R
Orientation: +
TSS: 22820558 Pattern: Embryo_specific

Gene: CG1427
Chromosome: 3R
Orientation: +
TSS: 1427236 Pattern: Mixed

Gene: CG14273
Chromosome: 2L
Orientation: +
TSS: 8342764 Pattern: Schneider_cells_specific

Gene: CG14275
Chromosome: 2L
Orientation: +
TSS: 8329050 Pattern: Head_supported

Gene: CG14283
Chromosome: 3R
Orientation: -
TSS: 14920619 Pattern: Head_supported

Gene: CG14290
Chromosome: 3R
Orientation: -
TSS: 14754352 Pattern: Embryo_supported

Gene: CG14292
Chromosome: 3R
Orientation: -
TSS: 14731377 Pattern: Head_supported

Gene: CG14296
Chromosome: 3R
Orientation: +
TSS: 14732347 Pattern: Embryo_supported,Head_supported
TSS: 14732424 Pattern: Head_specific
TSS: 14732452 Pattern: Embryo_supported,Head_supported
TSS: 14732566 Pattern: Head_specific
TSS: 14732721 Pattern: Ovary_specific

Gene: CG1430
Chromosome: X
Orientation: +
TSS: 7747120 Pattern: Embryo_specific
TSS: 7747145 Pattern: Embryo_supported

Gene: CG14305
Chromosome: 3R
Orientation: +
TSS: 14424479 Pattern: Testes_specific

Gene: CG1433
Chromosome: 3R
Orientation: +
TSS: 1439086 Pattern: Embryo_supported

Gene: CG1435
Chromosome: X
Orientation: +
TSS: 7182594 Pattern: Embryo_supported

Gene: CG14356
Chromosome: 3R
Orientation: -
TSS: 9957791 Pattern: Embryo_supported

Gene: CG1438
Chromosome: 3R
Orientation: +
TSS: 26719768 Pattern: Embryo_specific

Gene: CG1440
Chromosome: X
Orientation: +
TSS: 8282311 Pattern: Embryo_supported
TSS: 8282381 Pattern: Embryo_specific

Gene: CG14407
Chromosome: X
Orientation: -
TSS: 14672134 Pattern: Head_supported

Gene: CG14408
Chromosome: X
Orientation: -
TSS: 14665933 Pattern: Head_specific

Gene: CG1441
Chromosome: 2R
Orientation: -
TSS: 5415096 Pattern: Embryo_specific

Gene: CG14411
Chromosome: X
Orientation: +
TSS: 14666623 Pattern: Embryo_supported

Gene: CG14414
Chromosome: X
Orientation: +
TSS: 14414545 Pattern: Head_specific

Gene: CG14425
Chromosome: X
Orientation: -
TSS: 6938111 Pattern: Embryo_specific
TSS: 6943289 Pattern: Embryo_supported,Head_supported

Gene: CG14437
Chromosome: X
Orientation: +
TSS: 6616473 Pattern: Embryo_supported
TSS: 6616543 Pattern: Head_specific

Gene: CG14439
Chromosome: X
Orientation: +
TSS: 6592785 Pattern: Embryo_supported

Gene: CG1444
Chromosome: X
Orientation: +
TSS: 7754480 Pattern: Embryo_supported

Gene: CG14447
Chromosome: X
Orientation: +
TSS: 5811517 Pattern: Embryo_specific

Gene: CG14476
Chromosome: X
Orientation: -
TSS: 21415270 Pattern: Embryo_supported,Schneider_cells_supported
TSS: 21415331 Pattern: Testes_specific
TSS: 21415867 Pattern: Embryo_supported
TSS: 21415910 Pattern: Embryo_supported,Head_supported
TSS: 21415940 Pattern: Embryo_supported,Head_supported

Gene: CG14478
Chromosome: 2R
Orientation: +
TSS: 12972534 Pattern: Embryo_supported

Gene: CG1448
Chromosome: 3R
Orientation: -
TSS: 24684933 Pattern: Mixed

Gene: CG14480
Chromosome: 2R
Orientation: +
TSS: 13079656 Pattern: Testes_specific

Gene: CG14508
Chromosome: 3R
Orientation: -
TSS: 25029855 Pattern: Testes_specific

Gene: CG14509
Chromosome: 3R
Orientation: -
TSS: 25020715 Pattern: Head_specific

Gene: CG14516
Chromosome: 3R
Orientation: +
TSS: 24964388 Pattern: Embryo_specific
TSS: 24964619 Pattern: Embryo_specific

Gene: CG1453
Chromosome: X
Orientation: -
TSS: 10980217 Pattern: Testes_specific
TSS: 10982226 Pattern: Embryo_supported

Gene: CG14534
Chromosome: 2L
Orientation: -
TSS: 7860834 Pattern: Embryo_specific

Gene: CG14536
Chromosome: 2L
Orientation: -
TSS: 7799630 Pattern: Mixed
TSS: 7799815 Pattern: Mixed

Gene: CG14542
Chromosome: 3R
Orientation: +
TSS: 21878558 Pattern: Embryo_supported,Head_supported

Gene: CG14550
Chromosome: 3R
Orientation: -
TSS: 21883927 Pattern: Mixed

Gene: CG1458
Chromosome: 3R
Orientation: -
TSS: 25049086 Pattern: Mixed
TSS: 25049149 Pattern: Head_supported

Gene: CG14591
Chromosome: 2R
Orientation: -
TSS: 1547717 Pattern: Head_specific

Gene: CG14609
Chromosome: 3R
Orientation: +
TSS: 3026696 Pattern: Testes_specific
TSS: 3026764 Pattern: Testes_specific

Gene: CG14619
Chromosome: X
Orientation: +
TSS: 21669945 Pattern: Testes_specific

Gene: CG1462
Chromosome: 3R
Orientation: +
TSS: 26874654 Pattern: Head_specific

Gene: CG14636
Chromosome: 3R
Orientation: -
TSS: 41033 Pattern: Embryo_supported

Gene: CG14639
Chromosome: 3R
Orientation: +
TSS: 72744 Pattern: Embryo_specific

Gene: CG14643
Chromosome: 3R
Orientation: -
TSS: 75691 Pattern: Embryo_specific
TSS: 76518 Pattern: Embryo_specific

Gene: CG14644
Chromosome: 3R
Orientation: -
TSS: 78687 Pattern: Mixed

Gene: CG14648
Chromosome: 3R
Orientation: +
TSS: 228804 Pattern: Embryo_supported,Head_supported

Gene: CG1467
Chromosome: X
Orientation: -
TSS: 20204425 Pattern: Mixed

Gene: CG14672
Chromosome: 3R
Orientation: -
TSS: 1449773 Pattern: Mixed
TSS: 1449810 Pattern: Embryo_supported
TSS: 1449834 Pattern: Embryo_specific

Gene: CG14683
Chromosome: 3R
Orientation: +
TSS: 6522372 Pattern: Embryo_specific
TSS: 6522409 Pattern: Embryo_specific

Gene: CG1469
Chromosome: 3R
Orientation: +
TSS: 26214553 Pattern: Embryo_supported

Gene: CG14693
Chromosome: 3R
Orientation: -
TSS: 6639356 Pattern: Embryo_specific

Gene: CG1471
Chromosome: 3R
Orientation: +
TSS: 26286190 Pattern: Mixed

Gene: CG14710
Chromosome: 3R
Orientation: +
TSS: 7445813 Pattern: Head_supported

Gene: CG14712
Chromosome: 3R
Orientation: +
TSS: 7454483 Pattern: Head_specific

Gene: CG14715
Chromosome: 3R
Orientation: +
TSS: 7499987 Pattern: Mixed

Gene: CG14716
Chromosome: 3R
Orientation: +
TSS: 7505555 Pattern: Head_supported

Gene: CG14722
Chromosome: 3R
Orientation: +
TSS: 7567614 Pattern: Embryo_specific
TSS: 7567794 Pattern: Embryo_supported,Head_supported

Gene: CG14724
Chromosome: 3R
Orientation: +
TSS: 7645323 Pattern: Head_supported

Gene: CG1474
Chromosome: X
Orientation: +
TSS: 8306721 Pattern: Embryo_supported,Head_supported

Gene: CG14748
Chromosome: 2R
Orientation: -
TSS: 4090299 Pattern: Embryo_specific

Gene: CG1475
Chromosome: 3R
Orientation: +
TSS: 1450201 Pattern: Embryo_supported,Head_supported

Gene: CG14750
Chromosome: 2R
Orientation: +
TSS: 4137264 Pattern: Head_specific

Gene: CG14752
Chromosome: 2R
Orientation: +
TSS: 4102310 Pattern: Mixed

Gene: CG14763
Chromosome: 2R
Orientation: -
TSS: 3479837 Pattern: Testes_specific

Gene: CG14764
Chromosome: 2R
Orientation: -
TSS: 3467649 Pattern: Embryo_specific
TSS: 3467682 Pattern: Embryo_specific

Gene: CG14767
Chromosome: 2R
Orientation: -
TSS: 4235634 Pattern: Embryo_supported,Schneider_cells_supported

Gene: CG14777
Chromosome: X
Orientation: +
TSS: 1323574 Pattern: Embryo_supported,Head_supported

Gene: CG14779
Chromosome: X
Orientation: +
TSS: 1327673 Pattern: Mixed
TSS: 1327697 Pattern: Embryo_supported

Gene: CG14781
Chromosome: X
Orientation: +
TSS: 1333915 Pattern: Embryo_specific
TSS: 1333974 Pattern: Embryo_supported

Gene: CG14792
Chromosome: X
Orientation: -
TSS: 1339701 Pattern: Ovary_supported,Mbn2_supported

Gene: CG14801
Chromosome: X
Orientation: +
TSS: 1699502 Pattern: Schneider_cells_specific

Gene: CG14802
Chromosome: X
Orientation: +
TSS: 1722065 Pattern: Mixed

Gene: CG14804
Chromosome: X
Orientation: +
TSS: 1730045 Pattern: Head_specific
TSS: 1730081 Pattern: Mixed

Gene: CG14806
Chromosome: X
Orientation: +
TSS: 1736453 Pattern: Head_specific

Gene: CG14813
Chromosome: X
Orientation: -
TSS: 1717890 Pattern: Mixed
TSS: 1717941 Pattern: Mixed

Gene: CG14814
Chromosome: X
Orientation: -
TSS: 1721876 Pattern: Embryo_specific

Gene: CG14816
Chromosome: X
Orientation: -
TSS: 1729344 Pattern: Mixed

Gene: CG14817
Chromosome: X
Orientation: -
TSS: 1733393 Pattern: Mixed

Gene: CG14818
Chromosome: X
Orientation: -
TSS: 1735687 Pattern: Mixed

Gene: CG14823
Chromosome: 3L
Orientation: +
TSS: 7040263 Pattern: Head_specific
TSS: 7040292 Pattern: Head_specific

Gene: CG1486
Chromosome: X
Orientation: +
TSS: 21135030 Pattern: Head_specific
TSS: 21135053 Pattern: Head_supported
TSS: 21135110 Pattern: Embryo_supported

Gene: CG14868
Chromosome: 3R
Orientation: -
TSS: 11195656 Pattern: Head_specific

Gene: CG14879
Chromosome: 3R
Orientation: -
TSS: 12174946 Pattern: Embryo_specific

Gene: CG14880
Chromosome: 3R
Orientation: -
TSS: 12194025 Pattern: Embryo_supported

Gene: CG14883
Chromosome: 3R
Orientation: +
TSS: 12281775 Pattern: Mixed

Gene: CG14887
Chromosome: 3R
Orientation: +
TSS: 12306921 Pattern: Mixed

Gene: CG1489
Chromosome: X
Orientation: +
TSS: 21126761 Pattern: Head_supported

Gene: CG14899
Chromosome: 3R
Orientation: -
TSS: 12309897 Pattern: Embryo_supported
TSS: 12309925 Pattern: Mixed

Gene: CG14904
Chromosome: 3R
Orientation: -
TSS: 12409382 Pattern: Head_supported

Gene: CG14939
Chromosome: 2L
Orientation: -
TSS: 11813753 Pattern: Mixed
TSS: 11813775 Pattern: Embryo_specific

Gene: CG14941
Chromosome: 2L
Orientation: -
TSS: 11829334 Pattern: Schneider_cells_specific

Gene: CG1495
Chromosome: 4
Orientation: +
TSS: 465990 Pattern: Embryo_specific
TSS: 466418 Pattern: Embryo_specific
TSS: 466459 Pattern: Embryo_specific
TSS: 466573 Pattern: Embryo_supported

Gene: CG14959
Chromosome: 3L
Orientation: +
TSS: 3241688 Pattern: Mixed

Gene: CG14960
Chromosome: 3L
Orientation: +
TSS: 3254570 Pattern: Embryo_specific

Gene: CG14968
Chromosome: 3L
Orientation: -
TSS: 3284671 Pattern: Mixed
TSS: 3286640 Pattern: Embryo_supported

Gene: CG14981
Chromosome: 3L
Orientation: -
TSS: 3893101 Pattern: Embryo_supported,Head_supported

Gene: CG14982
Chromosome: 3L
Orientation: +
TSS: 3926385 Pattern: Testes_specific
TSS: 3926456 Pattern: Head_specific

Gene: CG1499
Chromosome: 3R
Orientation: +
TSS: 27368885 Pattern: Mixed

Gene: CG14991
Chromosome: 3L
Orientation: +
TSS: 4087132 Pattern: Embryo_specific

Gene: CG14993
Chromosome: 3L
Orientation: -
TSS: 4057481 Pattern: Mixed

Gene: CG14994
Chromosome: 3L
Orientation: -
TSS: 4069370 Pattern: Embryo_supported,Head_supported
TSS: 4072276 Pattern: Head_specific

Gene: CG14996
Chromosome: 3L
Orientation: -
TSS: 4105881 Pattern: Schneider_cells_supported,Mbn2_supported
TSS: 4105914 Pattern: Mixed

Gene: CG14997
Chromosome: 3L
Orientation: +
TSS: 4223841 Pattern: Mixed

Gene: CG14998
Chromosome: 3L
Orientation: -
TSS: 4118049 Pattern: Embryo_supported

Gene: CG15002
Chromosome: 3L
Orientation: -
TSS: 4150993 Pattern: Embryo_supported

Gene: CG15005
Chromosome: 3L
Orientation: -
TSS: 4186912 Pattern: Embryo_specific

Gene: CG15006
Chromosome: 3L
Orientation: -
TSS: 4192710 Pattern: Head_specific

Gene: CG15009
Chromosome: 3L
Orientation: -
TSS: 4219679 Pattern: Schneider_cells_specific

Gene: CG15010
Chromosome: 3L
Orientation: -
TSS: 4235581 Pattern: Embryo_specific
TSS: 4237762 Pattern: Embryo_specific
TSS: 4237826 Pattern: Embryo_specific

Gene: CG15012
Chromosome: 3L
Orientation: -
TSS: 4275742 Pattern: Mixed

Gene: CG15013
Chromosome: 3L
Orientation: -
TSS: 4283035 Pattern: Embryo_supported
TSS: 4291243 Pattern: Embryo_supported

Gene: CG15015
Chromosome: 3L
Orientation: -
TSS: 4346688 Pattern: Mixed

Gene: CG15016
Chromosome: 3L
Orientation: +
TSS: 4347154 Pattern: Head_specific
TSS: 4347211 Pattern: Mixed

Gene: CG15021
Chromosome: 3L
Orientation: +
TSS: 4419322 Pattern: Embryo_supported

Gene: CG15067
Chromosome: 2R
Orientation: -
TSS: 13900451 Pattern: Head_specific

Gene: CG1507
Chromosome: 4
Orientation: +
TSS: 578268 Pattern: Embryo_specific
TSS: 578473 Pattern: Embryo_specific

Gene: CG15080
Chromosome: 2R
Orientation: +
TSS: 14298164 Pattern: Embryo_specific

Gene: CG15081
Chromosome: 2R
Orientation: +
TSS: 14334344 Pattern: Mixed
TSS: 14334402 Pattern: Head_supported
TSS: 14334481 Pattern: Testes_supported

Gene: CG15083
Chromosome: 2R
Orientation: +
TSS: 14350124 Pattern: Mixed

Gene: CG15087
Chromosome: 2R
Orientation: -
TSS: 14225716 Pattern: Embryo_specific

Gene: CG15092
Chromosome: 2R
Orientation: -
TSS: 14275935 Pattern: Embryo_specific

Gene: CG15093
Chromosome: 2R
Orientation: -
TSS: 14291838 Pattern: Mixed

Gene: CG15094
Chromosome: 2R
Orientation: -
TSS: 14311483 Pattern: Mixed

Gene: CG15095
Chromosome: 2R
Orientation: -
TSS: 14317262 Pattern: Mixed

Gene: CG15096
Chromosome: 2R
Orientation: -
TSS: 14326318 Pattern: Head_specific

Gene: CG15098
Chromosome: 2R
Orientation: -
TSS: 14349583 Pattern: Schneider_cells_supported
TSS: 14349618 Pattern: Embryo_supported,Schneider_cells_supported

Gene: CG15100
Chromosome: 2R
Orientation: -
TSS: 14365427 Pattern: Schneider_cells_supported
TSS: 14365494 Pattern: Mixed

Gene: CG15101
Chromosome: 2R
Orientation: -
TSS: 14369921 Pattern: Head_supported
TSS: 14369945 Pattern: Embryo_supported,Head_supported

Gene: CG15102
Chromosome: 2R
Orientation: -
TSS: 14372801 Pattern: Embryo_supported,Head_supported

Gene: CG15105
Chromosome: 2R
Orientation: +
TSS: 14502209 Pattern: Embryo_supported,Head_supported
TSS: 14505898 Pattern: Mixed

Gene: CG1511
Chromosome: 4
Orientation: +
TSS: 630936 Pattern: Mixed
TSS: 630967 Pattern: Embryo_supported

Gene: CG15110
Chromosome: 2R
Orientation: +
TSS: 14644460 Pattern: Embryo_specific

Gene: CG15112
Chromosome: 2R
Orientation: +
TSS: 14656499 Pattern: Embryo_supported

Gene: CG15118
Chromosome: 2R
Orientation: -
TSS: 14651973 Pattern: Head_specific

Gene: CG1512
Chromosome: 2L
Orientation: +
TSS: 21646345 Pattern: Mixed
TSS: 21646388 Pattern: Mixed

Gene: CG15138
Chromosome: 2L
Orientation: -
TSS: 17256661 Pattern: Head_specific

Gene: CG1515
Chromosome: X
Orientation: +
TSS: 7765648 Pattern: Embryo_supported
TSS: 7765697 Pattern: Embryo_supported

Gene: CG15154
Chromosome: 2L
Orientation: -
TSS: 18148318 Pattern: Schneider_cells_specific
TSS: 18148339 Pattern: Embryo_supported

Gene: CG1516
Chromosome: 2R
Orientation: -
TSS: 5366403 Pattern: Testes_specific
TSS: 5368221 Pattern: Head_specific
TSS: 5372570 Pattern: Mixed
TSS: 5373305 Pattern: Testes_specific

Gene: CG15160
Chromosome: 2L
Orientation: +
TSS: 18586826 Pattern: Embryo_specific

Gene: CG15162
Chromosome: 2L
Orientation: +
TSS: 18613186 Pattern: Embryo_supported,Head_supported

Gene: CG1518
Chromosome: X
Orientation: -
TSS: 20863756 Pattern: Schneider_cells_specific
TSS: 20864587 Pattern: Embryo_supported

Gene: CG15188
Chromosome: 3R
Orientation: +
TSS: 2165819 Pattern: Embryo_specific

Gene: CG15189
Chromosome: 3R
Orientation: +
TSS: 2161086 Pattern: Embryo_supported

Gene: CG1519
Chromosome: 2R
Orientation: -
TSS: 5359630 Pattern: Mixed

Gene: CG1520
Chromosome: 3R
Orientation: -
TSS: 24657683 Pattern: Head_specific
TSS: 24657734 Pattern: Embryo_supported

Gene: CG15201
Chromosome: X
Orientation: +
TSS: 10989343 Pattern: Head_specific

Gene: CG15211
Chromosome: X
Orientation: +
TSS: 10617767 Pattern: Embryo_supported

Gene: CG15212
Chromosome: 3L
Orientation: +
TSS: 5105494 Pattern: Mixed

Gene: CG15220
Chromosome: X
Orientation: -
TSS: 11453588 Pattern: Head_specific

Gene: CG15224
Chromosome: X
Orientation: +
TSS: 11626472 Pattern: Embryo_specific

Gene: CG1523
Chromosome: 3R
Orientation: -
TSS: 24645357 Pattern: Embryo_specific
TSS: 24645379 Pattern: Embryo_supported

Gene: CG15231
Chromosome: 2R
Orientation: -
TSS: 16376901 Pattern: Mixed

Gene: CG1524
Chromosome: X
Orientation: +
TSS: 7779236 Pattern: Mixed

Gene: CG15251
Chromosome: X
Orientation: -
TSS: 9815975 Pattern: Embryo_specific

Gene: CG15267
Chromosome: 2L
Orientation: +
TSS: 15244854 Pattern: Head_supported

Gene: CG1527
Chromosome: X
Orientation: +
TSS: 7780140 Pattern: Embryo_supported,Head_supported

Gene: CG15279
Chromosome: 2L
Orientation: -
TSS: 14847678 Pattern: Mixed

Gene: CG1528
Chromosome: 3R
Orientation: +
TSS: 27397865 Pattern: Embryo_supported
TSS: 27397908 Pattern: Mixed

Gene: CG15281
Chromosome: 2L
Orientation: +
TSS: 14739182 Pattern: Mixed

Gene: CG15282
Chromosome: 2L
Orientation: +
TSS: 14712665 Pattern: Mixed

Gene: CG15304
Chromosome: X
Orientation: +
TSS: 10305965 Pattern: Mixed
TSS: 10305994 Pattern: Mixed
TSS: 10306028 Pattern: Head_supported

Gene: CG15313
Chromosome: X
Orientation: +
TSS: 9894946 Pattern: Mixed

Gene: CG15347
Chromosome: X
Orientation: -
TSS: 8306130 Pattern: Embryo_specific

Gene: CG15369
Chromosome: X
Orientation: +
TSS: 9062118 Pattern: Fat_specific

Gene: CG1539
Chromosome: 3R
Orientation: +
TSS: 26372127 Pattern: Head_specific
TSS: 26388930 Pattern: Embryo_specific

Gene: CG1542
Chromosome: 3R
Orientation: +
TSS: 27039170 Pattern: Embryo_specific
TSS: 27039195 Pattern: Embryo_supported

Gene: CG15437
Chromosome: 2L
Orientation: -
TSS: 4444677 Pattern: Head_supported

Gene: CG15438
Chromosome: 2L
Orientation: -
TSS: 4448637 Pattern: Testes_supported

Gene: CG15442
Chromosome: 2L
Orientation: -
TSS: 4457807 Pattern: Head_supported
TSS: 4458309 Pattern: Mixed

Gene: CG15444
Chromosome: 2L
Orientation: -
TSS: 4473190 Pattern: Embryo_supported
TSS: 4477024 Pattern: Head_supported

Gene: CG15445
Chromosome: X
Orientation: +
TSS: 20927835 Pattern: Mixed

Gene: CG15450
Chromosome: X
Orientation: +
TSS: 20632865 Pattern: Testes_specific

Gene: CG15478
Chromosome: X
Orientation: -
TSS: 7563164 Pattern: Embryo_specific

Gene: CG15507
Chromosome: 3R
Orientation: +
TSS: 25608332 Pattern: Head_specific

Gene: CG1552
Chromosome: X
Orientation: -
TSS: 10898734 Pattern: Mixed

Gene: CG15522
Chromosome: 3R
Orientation: +
TSS: 25752974 Pattern: Head_specific

Gene: CG1553
Chromosome: 2R
Orientation: -
TSS: 3318170 Pattern: Embryo_supported

Gene: CG1554
Chromosome: X
Orientation: -
TSS: 11415540 Pattern: Mixed

Gene: CG15582
Chromosome: 3R
Orientation: +
TSS: 1933856 Pattern: Embryo_specific

Gene: CG15592
Chromosome: 3R
Orientation: +
TSS: 2085936 Pattern: Embryo_supported,Head_supported

Gene: CG1560
Chromosome: X
Orientation: +
TSS: 7906905 Pattern: Embryo_supported,Head_supported
TSS: 7906933 Pattern: Embryo_supported

Gene: CG15630
Chromosome: 2L
Orientation: -
TSS: 4794039 Pattern: Mixed

Gene: CG15643
Chromosome: X
Orientation: -
TSS: 15406039 Pattern: Embryo_specific

Gene: CG15667
Chromosome: 2R
Orientation: +
TSS: 16989511 Pattern: Embryo_supported

Gene: CG15669
Chromosome: 2R
Orientation: +
TSS: 17009683 Pattern: Embryo_supported,Head_supported
TSS: 17009718 Pattern: Embryo_supported,Head_supported
TSS: 17015030 Pattern: Testes_specific

Gene: CG15693
Chromosome: 3R
Orientation: +
TSS: 16647921 Pattern: Mixed

Gene: CG15697
Chromosome: 3R
Orientation: +
TSS: 16676318 Pattern: Mixed
TSS: 16676570 Pattern: Mixed

Gene: CG15717
Chromosome: X
Orientation: +
TSS: 12962957 Pattern: Mixed
TSS: 12963010 Pattern: Head_supported

Gene: CG1572
Chromosome: X
Orientation: -
TSS: 11403853 Pattern: Embryo_supported

Gene: CG15727
Chromosome: X
Orientation: -
TSS: 12463438 Pattern: Head_specific

Gene: CG15731
Chromosome: X
Orientation: -
TSS: 12291697 Pattern: Embryo_specific

Gene: CG15738
Chromosome: X
Orientation: +
TSS: 11725970 Pattern: Mixed

Gene: CG15740
Chromosome: X
Orientation: -
TSS: 11680036 Pattern: Embryo_specific

Gene: CG1577
Chromosome: 2R
Orientation: -
TSS: 3186184 Pattern: Mixed
TSS: 3186216 Pattern: Head_specific

Gene: CG15771
Chromosome: X
Orientation: +
TSS: 5600998 Pattern: Embryo_supported
TSS: 5601629 Pattern: Head_specific

Gene: CG15772
Chromosome: X
Orientation: +
TSS: 5597745 Pattern: Head_supported

Gene: CG1578
Chromosome: X
Orientation: -
TSS: 11649476 Pattern: Embryo_specific
TSS: 11650416 Pattern: Mixed
TSS: 11650459 Pattern: Embryo_supported

Gene: CG15786
Chromosome: X
Orientation: +
TSS: 5141319 Pattern: Mixed

Gene: CG15792
Chromosome: 2R
Orientation: -
TSS: 20501136 Pattern: Mixed
TSS: 20519034 Pattern: Embryo_specific

Gene: CG15797
Chromosome: X
Orientation: +
TSS: 9101461 Pattern: Embryo_supported,Testes_supported

Gene: CG15814
Chromosome: X
Orientation: -
TSS: 17684017 Pattern: Schneider_cells_supported
TSS: 17684282 Pattern: Head_supported

Gene: CG1582
Chromosome: X
Orientation: -
TSS: 10744520 Pattern: Testes_specific

Gene: CG15824
Chromosome: 2L
Orientation: -
TSS: 882111 Pattern: Testes_specific

Gene: CG15825
Chromosome: 2L
Orientation: -
TSS: 19382128 Pattern: Embryo_supported,Larva_pupa_supported

Gene: CG15835
Chromosome: 2R
Orientation: -
TSS: 3436785 Pattern: Embryo_specific

Gene: CG1584
Chromosome: 2R
Orientation: -
TSS: 5358268 Pattern: Embryo_specific

Gene: CG15845
Chromosome: 2R
Orientation: +
TSS: 2174129 Pattern: Embryo_supported
TSS: 2174159 Pattern: Embryo_supported

Gene: CG15862
Chromosome: 2R
Orientation: -
TSS: 5537848 Pattern: Embryo_specific

Gene: CG15871
Chromosome: X
Orientation: +
TSS: 14060228 Pattern: Embryo_supported

Gene: CG15883
Chromosome: X
Orientation: -
TSS: 18969805 Pattern: Head_supported

Gene: CG15884
Chromosome: 3R
Orientation: -
TSS: 22916845 Pattern: Mixed

Gene: CG15887
Chromosome: 3R
Orientation: -
TSS: 9114532 Pattern: Embryo_supported

Gene: CG15890
Chromosome: X
Orientation: -
TSS: 14599724 Pattern: Embryo_specific

Gene: CG1591
Chromosome: X
Orientation: +
TSS: 13046288 Pattern: Embryo_supported,Ovary_supported

Gene: CG15922
Chromosome: 3R
Orientation: -
TSS: 16385833 Pattern: Head_specific

Gene: CG15923
Chromosome: 3R
Orientation: -
TSS: 16442619 Pattern: Embryo_specific

Gene: CG15926
Chromosome: X
Orientation: +
TSS: 12305605 Pattern: Embryo_specific

Gene: CG1598
Chromosome: 2R
Orientation: -
TSS: 3051448 Pattern: Mixed
TSS: 3051490 Pattern: Head_supported

Gene: CG1599
Chromosome: 2R
Orientation: -
TSS: 5354311 Pattern: Mixed

Gene: CG1600
Chromosome: 2R
Orientation: -
TSS: 3041074 Pattern: Head_supported
TSS: 3041098 Pattern: Embryo_supported,Head_supported
TSS: 3044790 Pattern: Head_specific

Gene: CG1605
Chromosome: 2R
Orientation: -
TSS: 3024501 Pattern: Mixed
TSS: 3024537 Pattern: Embryo_specific

Gene: CG1607
Chromosome: 3R
Orientation: +
TSS: 27207833 Pattern: Embryo_supported,Head_supported
TSS: 27210123 Pattern: Embryo_supported,Head_supported

Gene: CG1615
Chromosome: X
Orientation: -
TSS: 10727682 Pattern: Mixed

Gene: CG1616
Chromosome: 2R
Orientation: -
TSS: 3011646 Pattern: Mixed

Gene: CG1618
Chromosome: X
Orientation: +
TSS: 13092957 Pattern: Head_supported

Gene: CG1621
Chromosome: 2R
Orientation: -
TSS: 3004111 Pattern: Embryo_supported

Gene: CG1623
Chromosome: 2R
Orientation: -
TSS: 5345376 Pattern: Embryo_supported,Head_supported

Gene: CG1624
Chromosome: 2R
Orientation: -
TSS: 3000499 Pattern: Embryo_specific
TSS: 3001621 Pattern: Embryo_specific

Gene: CG1630
Chromosome: X
Orientation: +
TSS: 13155244 Pattern: Embryo_specific

Gene: CG1633
Chromosome: X
Orientation: +
TSS: 13163765 Pattern: Embryo_supported,Head_supported

Gene: CG1634
Chromosome: X
Orientation: +
TSS: 8362622 Pattern: Embryo_supported,Head_supported
TSS: 8376929 Pattern: Embryo_supported

Gene: CG1635
Chromosome: 3R
Orientation: +
TSS: 27414390 Pattern: Head_supported

Gene: CG1636
Chromosome: X
Orientation: +
TSS: 8118688 Pattern: Embryo_supported,Head_supported

Gene: CG1637
Chromosome: X
Orientation: -
TSS: 10722943 Pattern: Mixed
TSS: 10722971 Pattern: Embryo_specific
TSS: 10722992 Pattern: Embryo_specific

Gene: CG1639
Chromosome: X
Orientation: -
TSS: 11170509 Pattern: Mixed

Gene: CG1640
Chromosome: X
Orientation: +
TSS: 13205047 Pattern: Head_supported
TSS: 13205178 Pattern: Larva_pupa_specific

Gene: CG1646
Chromosome: 3R
Orientation: +
TSS: 24637851 Pattern: Embryo_supported,Ovary_supported

Gene: CG1648
Chromosome: 2R
Orientation: -
TSS: 5331863 Pattern: Embryo_supported,Head_supported

Gene: CG1651
Chromosome: 4
Orientation: -
TSS: 149962 Pattern: Head_supported

Gene: CG1652
Chromosome: 2R
Orientation: +
TSS: 5327323 Pattern: Mixed

Gene: CG1658
Chromosome: 3R
Orientation: +
TSS: 24713802 Pattern: Embryo_specific
TSS: 24713854 Pattern: Embryo_supported
TSS: 24714762 Pattern: Embryo_supported,Head_supported
TSS: 24714790 Pattern: Embryo_supported

Gene: CG1659
Chromosome: X
Orientation: -
TSS: 7136461 Pattern: Embryo_specific
TSS: 7136511 Pattern: Embryo_supported

Gene: CG1665
Chromosome: 2R
Orientation: +
TSS: 5351590 Pattern: Head_specific

Gene: CG1666
Chromosome: X
Orientation: -
TSS: 21198597 Pattern: Embryo_supported,Head_supported

Gene: CG1668
Chromosome: X
Orientation: +
TSS: 20230766 Pattern: Head_specific

Gene: CG1669
Chromosome: 2R
Orientation: -
TSS: 2957574 Pattern: Head_specific

Gene: CG1670
Chromosome: X
Orientation: +
TSS: 20227398 Pattern: Head_specific

Gene: CG16704
Chromosome: 2L
Orientation: -
TSS: 3692588 Pattern: Head_supported,Fat_supported

Gene: CG16707
Chromosome: 3L
Orientation: +
TSS: 9688282 Pattern: Embryo_supported
TSS: 9688307 Pattern: Schneider_cells_supported
TSS: 9688445 Pattern: Schneider_cells_supported

Gene: CG16708
Chromosome: 3R
Orientation: -
TSS: 1194021 Pattern: Embryo_supported,Head_supported

Gene: CG1671
Chromosome: 2R
Orientation: +
TSS: 5359876 Pattern: Embryo_supported

Gene: CG16712
Chromosome: 2L
Orientation: -
TSS: 3696654 Pattern: Head_supported

Gene: CG16718
Chromosome: 3R
Orientation: -
TSS: 15462217 Pattern: Mixed
TSS: 15466851 Pattern: Embryo_specific

Gene: CG16721
Chromosome: X
Orientation: +
TSS: 5725109 Pattern: Embryo_supported,Head_supported
TSS: 5725169 Pattern: Mixed

Gene: CG16728
Chromosome: 2R
Orientation: -
TSS: 6161317 Pattern: Embryo_supported

Gene: CG1673
Chromosome: X
Orientation: +
TSS: 13230963 Pattern: Head_specific

Gene: CG1674
Chromosome: 4
Orientation: +
TSS: 250980 Pattern: Embryo_specific
TSS: 251680 Pattern: Head_supported
TSS: 251766 Pattern: Embryo_specific

Gene: CG16740
Chromosome: 3R
Orientation: +
TSS: 14725143 Pattern: Head_specific

Gene: CG16747
Chromosome: 2R
Orientation: -
TSS: 7684392 Pattern: Embryo_supported
TSS: 7687184 Pattern: Head_specific
TSS: 7690106 Pattern: Mbn2_supported
TSS: 7690168 Pattern: Mixed

Gene: CG16752
Chromosome: X
Orientation: +
TSS: 5291898 Pattern: Embryo_specific

Gene: CG16758
Chromosome: 3L
Orientation: -
TSS: 2487131 Pattern: Head_supported

Gene: CG16761
Chromosome: 3L
Orientation: -
TSS: 2461976 Pattern: Mixed

Gene: CG16765
Chromosome: 3R
Orientation: +
TSS: 5254284 Pattern: Embryo_specific

Gene: CG1677
Chromosome: X
Orientation: -
TSS: 7131429 Pattern: Mixed

Gene: CG16772
Chromosome: 2L
Orientation: +
TSS: 19958607 Pattern: Head_supported

Gene: CG16778
Chromosome: 2R
Orientation: -
TSS: 20605824 Pattern: Embryo_specific

Gene: CG16786
Chromosome: 2R
Orientation: +
TSS: 19589460 Pattern: Embryo_supported

Gene: CG16788
Chromosome: 3R
Orientation: +
TSS: 5377765 Pattern: Embryo_specific
TSS: 5377794 Pattern: Embryo_specific

Gene: CG16791
Chromosome: 3R
Orientation: -
TSS: 17167787 Pattern: Head_specific

Gene: CG16807
Chromosome: 3L
Orientation: -
TSS: 16343815 Pattern: Embryo_supported

Gene: CG1681
Chromosome: X
Orientation: +
TSS: 13238693 Pattern: Mixed

Gene: CG16812
Chromosome: 2L
Orientation: +
TSS: 13222609 Pattern: Embryo_supported,Schneider_cells_supported

Gene: CG16817
Chromosome: 3R
Orientation: +
TSS: 5503692 Pattern: Embryo_supported

Gene: CG1683
Chromosome: X
Orientation: -
TSS: 10629671 Pattern: Head_supported

Gene: CG16833
Chromosome: 2L
Orientation: +
TSS: 10989389 Pattern: Mixed
TSS: 10989448 Pattern: Embryo_supported
TSS: 10989487 Pattern: Testes_specific
TSS: 10990515 Pattern: Testes_specific

Gene: CG16844
Chromosome: 2R
Orientation: +
TSS: 13902983 Pattern: Mixed

Gene: CG1685
Chromosome: X
Orientation: -
TSS: 21160441 Pattern: Ovary_supported

Gene: CG16868
Chromosome: 2R
Orientation: -
TSS: 15801941 Pattern: Embryo_supported

Gene: CG16884
Chromosome: 2L
Orientation: -
TSS: 13947472 Pattern: Mixed

Gene: CG16885
Chromosome: 2L
Orientation: -
TSS: 13934690 Pattern: Mixed

Gene: CG16886
Chromosome: 2L
Orientation: -
TSS: 13923549 Pattern: Embryo_supported

Gene: CG16892
Chromosome: X
Orientation: +
TSS: 9118730 Pattern: Embryo_specific

Gene: CG16901
Chromosome: 3R
Orientation: -
TSS: 9471755 Pattern: Mixed

Gene: CG16904
Chromosome: 3R
Orientation: -
TSS: 5642709 Pattern: Head_supported

Gene: CG1691
Chromosome: X
Orientation: -
TSS: 10652070 Pattern: Mixed
TSS: 10660842 Pattern: Embryo_specific

Gene: CG16910
Chromosome: 2R
Orientation: -
TSS: 20295009 Pattern: Mixed

Gene: CG16916
Chromosome: X
Orientation: +
TSS: 10970446 Pattern: Head_specific
TSS: 10970513 Pattern: Embryo_supported,Head_supported

Gene: CG1692
Chromosome: X
Orientation: +
TSS: 20240817 Pattern: Embryo_specific
TSS: 20240889 Pattern: Embryo_specific

Gene: CG16928
Chromosome: 2L
Orientation: +
TSS: 11282122 Pattern: Embryo_supported

Gene: CG1693
Chromosome: X
Orientation: -
TSS: 21147743 Pattern: Larva_pupa_specific

Gene: CG16932
Chromosome: 2R
Orientation: -
TSS: 20282833 Pattern: Schneider_cells_supported
TSS: 20282865 Pattern: Mixed

Gene: CG16936
Chromosome: 2R
Orientation: -
TSS: 20275744 Pattern: Head_supported,Ovary_supported

Gene: CG16941
Chromosome: 3R
Orientation: -
TSS: 12828077 Pattern: Embryo_supported

Gene: CG16953
Chromosome: 3R
Orientation: -
TSS: 16408626 Pattern: Mixed

Gene: CG16954
Chromosome: 2L
Orientation: -
TSS: 13449497 Pattern: Testes_specific

Gene: CG16963
Chromosome: 2L
Orientation: +
TSS: 11944141 Pattern: Head_supported

Gene: CG1697
Chromosome: X
Orientation: +
TSS: 11437593 Pattern: Embryo_specific

Gene: CG16971
Chromosome: 3L
Orientation: +
TSS: 207637 Pattern: Head_supported

Gene: CG16973
Chromosome: 3L
Orientation: -
TSS: 2570080 Pattern: Embryo_supported

Gene: CG16979
Chromosome: 3L
Orientation: +
TSS: 15541834 Pattern: Embryo_specific
TSS: 15541883 Pattern: Testes_supported

Gene: CG16982
Chromosome: X
Orientation: +
TSS: 504127 Pattern: Embryo_supported

Gene: CG16983
Chromosome: X
Orientation: +
TSS: 513179 Pattern: Embryo_supported
TSS: 513253 Pattern: Embryo_supported

Gene: CG16991
Chromosome: 3L
Orientation: +
TSS: 7441488 Pattern: Larva_pupa_specific

Gene: CG17018
Chromosome: 2L
Orientation: +
TSS: 22299525 Pattern: Embryo_supported

Gene: CG17019
Chromosome: 2R
Orientation: -
TSS: 8449944 Pattern: Embryo_supported

Gene: CG1703
Chromosome: X
Orientation: +
TSS: 11449783 Pattern: Embryo_supported

Gene: CG17032
Chromosome: 3L
Orientation: +
TSS: 15924443 Pattern: Embryo_supported,Head_supported

Gene: CG17033
Chromosome: 3L
Orientation: +
TSS: 15921888 Pattern: Embryo_specific
TSS: 15921925 Pattern: Mixed

Gene: CG17034
Chromosome: 2R
Orientation: -
TSS: 8945800 Pattern: Embryo_specific

Gene: CG17041
Chromosome: 2R
Orientation: +
TSS: 8778391 Pattern: Mixed
TSS: 8778436 Pattern: Head_specific

Gene: CG17045
Chromosome: 3R
Orientation: -
TSS: 9230590 Pattern: Embryo_supported

Gene: CG17051
Chromosome: X
Orientation: +
TSS: 21156084 Pattern: Mixed

Gene: CG17052
Chromosome: X
Orientation: +
TSS: 20050583 Pattern: Embryo_specific
TSS: 20050616 Pattern: Larva_pupa_specific

Gene: CG17054
Chromosome: 2R
Orientation: +
TSS: 8649027 Pattern: Testes_specific

Gene: CG17058
Chromosome: X
Orientation: +
TSS: 20055376 Pattern: Mixed

Gene: CG17065
Chromosome: X
Orientation: -
TSS: 20067804 Pattern: Head_supported

Gene: CG1707
Chromosome: 2R
Orientation: -
TSS: 2907743 Pattern: Head_supported

Gene: CG17081
Chromosome: 3L
Orientation: +
TSS: 15082022 Pattern: Embryo_supported

Gene: CG1709
Chromosome: 3R
Orientation: +
TSS: 24956880 Pattern: Head_specific
TSS: 24956916 Pattern: Embryo_supported,Head_supported
TSS: 24957068 Pattern: Head_specific

Gene: CG1710
Chromosome: 4
Orientation: +
TSS: 380209 Pattern: Embryo_supported

Gene: CG17104
Chromosome: 2L
Orientation: +
TSS: 10677370 Pattern: Embryo_supported

Gene: CG17119
Chromosome: 3R
Orientation: -
TSS: 18883252 Pattern: Larva_pupa_supported

Gene: CG17121
Chromosome: 3R
Orientation: -
TSS: 18873910 Pattern: Head_specific

Gene: CG17124
Chromosome: 2L
Orientation: -
TSS: 10756316 Pattern: Embryo_supported,Head_supported

Gene: CG17131
Chromosome: X
Orientation: +
TSS: 63574 Pattern: Mixed

Gene: CG17136
Chromosome: 3R
Orientation: +
TSS: 6610119 Pattern: Mixed

Gene: CG17143
Chromosome: 3L
Orientation: -
TSS: 196091 Pattern: Mixed

Gene: CG17145
Chromosome: 3L
Orientation: +
TSS: 20155657 Pattern: Embryo_specific

Gene: CG17146
Chromosome: 3L
Orientation: -
TSS: 12177874 Pattern: Embryo_supported,Head_supported

Gene: CG1715
Chromosome: 3R
Orientation: -
TSS: 26879610 Pattern: Embryo_supported,Head_supported

Gene: CG17153
Chromosome: 3L
Orientation: +
TSS: 12092234 Pattern: Embryo_supported

Gene: CG17158
Chromosome: 2L
Orientation: +
TSS: 1704916 Pattern: Mixed
TSS: 1704967 Pattern: Embryo_supported

Gene: CG17161
Chromosome: 2L
Orientation: +
TSS: 16681324 Pattern: Embryo_specific

Gene: CG17184
Chromosome: 3R
Orientation: -
TSS: 7060727 Pattern: Embryo_specific

Gene: CG17193
Chromosome: 3R
Orientation: -
TSS: 15881815 Pattern: Embryo_supported

Gene: CG1721
Chromosome: 3R
Orientation: +
TSS: 24974103 Pattern: Embryo_supported,Head_supported

Gene: CG17230
Chromosome: 3R
Orientation: +
TSS: 7289389 Pattern: Testes_specific
TSS: 7289414 Pattern: Testes_specific

Gene: CG17233
Chromosome: 3L
Orientation: -
TSS: 20167869 Pattern: Mixed

Gene: CG17246
Chromosome: 2R
Orientation: -
TSS: 14910632 Pattern: Mixed
TSS: 14910759 Pattern: Embryo_supported,Head_supported
TSS: 14910818 Pattern: Embryo_supported,Head_supported

Gene: CG17248
Chromosome: 3L
Orientation: -
TSS: 1620806 Pattern: Head_specific
TSS: 1621273 Pattern: Embryo_supported,Head_supported

Gene: CG1725
Chromosome: X
Orientation: +
TSS: 11214893 Pattern: Embryo_specific
TSS: 11214921 Pattern: Embryo_specific

Gene: CG17252
Chromosome: X
Orientation: +
TSS: 9201887 Pattern: Embryo_specific

Gene: CG17257
Chromosome: 2L
Orientation: +
TSS: 3030670 Pattern: Embryo_specific

Gene: CG17258
Chromosome: 2L
Orientation: -
TSS: 3035290 Pattern: Testes_specific

Gene: CG17270
Chromosome: 3R
Orientation: -
TSS: 16643151 Pattern: Mixed
TSS: 16644517 Pattern: Embryo_specific

Gene: CG17271
Chromosome: 3R
Orientation: -
TSS: 16647536 Pattern: Embryo_specific

Gene: CG17272
Chromosome: 3R
Orientation: -
TSS: 16649945 Pattern: Head_supported

Gene: CG17273
Chromosome: 3R
Orientation: -
TSS: 16656242 Pattern: Mixed
TSS: 16656270 Pattern: Embryo_supported,Head_supported

Gene: CG17280
Chromosome: 2R
Orientation: +
TSS: 19055863 Pattern: Mixed

Gene: CG17292
Chromosome: 2L
Orientation: +
TSS: 8370532 Pattern: Embryo_supported

Gene: CG17298
Chromosome: 3R
Orientation: +
TSS: 17108919 Pattern: Head_specific

Gene: CG17299
Chromosome: 3R
Orientation: +
TSS: 16982088 Pattern: Embryo_supported
TSS: 17024907 Pattern: Head_supported

Gene: CG17309
Chromosome: 3R
Orientation: -
TSS: 7476356 Pattern: Embryo_specific
TSS: 7476380 Pattern: Embryo_specific
TSS: 7476400 Pattern: Embryo_supported

Gene: CG1732
Chromosome: 4
Orientation: +
TSS: 649943 Pattern: Embryo_specific

Gene: CG17320
Chromosome: 2L
Orientation: +
TSS: 18827145 Pattern: Head_supported

Gene: CG17322
Chromosome: 2L
Orientation: +
TSS: 18822704 Pattern: Embryo_specific

Gene: CG17323
Chromosome: 2L
Orientation: +
TSS: 18819508 Pattern: Mixed

Gene: CG17325
Chromosome: 2L
Orientation: +
TSS: 18808942 Pattern: Mixed

Gene: CG17331
Chromosome: 2L
Orientation: -
TSS: 16728058 Pattern: Mixed

Gene: CG17332
Chromosome: 2L
Orientation: -
TSS: 16723685 Pattern: Mixed
TSS: 16723720 Pattern: Mixed

Gene: CG17334
Chromosome: 3L
Orientation: +
TSS: 5628631 Pattern: Embryo_specific

Gene: CG17337
Chromosome: 2R
Orientation: +
TSS: 1205292 Pattern: Embryo_specific

Gene: CG17342
Chromosome: 3R
Orientation: -
TSS: 7581317 Pattern: Mixed
TSS: 7585781 Pattern: Mixed
TSS: 7585800 Pattern: Mixed
TSS: 7589511 Pattern: Mixed

Gene: CG17348
Chromosome: 2L
Orientation: +
TSS: 19186275 Pattern: Embryo_supported,Head_supported

Gene: CG17352
Chromosome: 3L
Orientation: -
TSS: 8327753 Pattern: Head_specific
TSS: 8330243 Pattern: Head_specific

Gene: CG17358
Chromosome: 3R
Orientation: -
TSS: 7505395 Pattern: Head_specific

Gene: CG17367
Chromosome: 3R
Orientation: +
TSS: 21714265 Pattern: Embryo_supported
TSS: 21714313 Pattern: Embryo_specific

Gene: CG17369
Chromosome: 3R
Orientation: -
TSS: 8453287 Pattern: Head_specific
TSS: 8453386 Pattern: Embryo_specific
TSS: 8453455 Pattern: Mixed
TSS: 8453551 Pattern: Embryo_specific

Gene: CG17370
Chromosome: 3R
Orientation: +
TSS: 21707707 Pattern: Head_specific
TSS: 21707752 Pattern: Embryo_supported

Gene: CG17383
Chromosome: 3R
Orientation: +
TSS: 21463606 Pattern: Embryo_specific

Gene: CG1740
Chromosome: X
Orientation: +
TSS: 20846164 Pattern: Mixed

Gene: CG1742
Chromosome: X
Orientation: +
TSS: 20853748 Pattern: Embryo_supported,Head_supported

Gene: CG1743
Chromosome: X
Orientation: +
TSS: 11269179 Pattern: Mixed

Gene: CG1744
Chromosome: 3R
Orientation: -
TSS: 27033393 Pattern: Head_specific
TSS: 27036242 Pattern: Mixed

Gene: CG1745
Chromosome: X
Orientation: +
TSS: 11300067 Pattern: Embryo_specific

Gene: CG1746
Chromosome: 3R
Orientation: -
TSS: 27044779 Pattern: Mixed
TSS: 27045281 Pattern: Mixed

Gene: CG17471
Chromosome: 4
Orientation: -
TSS: 1213905 Pattern: Mixed
TSS: 1217090 Pattern: Mixed

Gene: CG1749
Chromosome: X
Orientation: +
TSS: 11328763 Pattern: Embryo_supported

Gene: CG17492
Chromosome: 2L
Orientation: +
TSS: 19030572 Pattern: Embryo_specific
TSS: 19030611 Pattern: Mixed

Gene: CG17508
Chromosome: 2R
Orientation: +
TSS: 1116048 Pattern: Mixed

Gene: CG17509
Chromosome: 2R
Orientation: +
TSS: 7543899 Pattern: Schneider_cells_supported

Gene: CG1751
Chromosome: X
Orientation: +
TSS: 11330477 Pattern: Embryo_supported

Gene: CG17520
Chromosome: 3L
Orientation: +
TSS: 23033507 Pattern: Embryo_supported

Gene: CG17521
Chromosome: 3L
Orientation: -
TSS: 23028857 Pattern: Mixed
TSS: 23029148 Pattern: Mixed
TSS: 23029282 Pattern: Mixed
TSS: 23029306 Pattern: Embryo_supported

Gene: CG1753
Chromosome: X
Orientation: +
TSS: 20855940 Pattern: Embryo_supported

Gene: CG17544
Chromosome: 2L
Orientation: -
TSS: 19394420 Pattern: Embryo_supported,Head_supported

Gene: CG17549
Chromosome: 2L
Orientation: -
TSS: 19384500 Pattern: Head_supported
TSS: 19385728 Pattern: Head_specific

Gene: CG17556
Chromosome: 3R
Orientation: -
TSS: 12821775 Pattern: Embryo_supported

Gene: CG17565
Chromosome: 3R
Orientation: +
TSS: 12258716 Pattern: Embryo_supported

Gene: CG17572
Chromosome: 2L
Orientation: -
TSS: 19070075 Pattern: Mixed

Gene: CG17574
Chromosome: 2R
Orientation: -
TSS: 8365928 Pattern: Mixed
TSS: 8385324 Pattern: Head_supported

Gene: CG17593
Chromosome: 2L
Orientation: +
TSS: 3514876 Pattern: Embryo_supported,Head_supported

Gene: CG17597
Chromosome: 2L
Orientation: -
TSS: 18826566 Pattern: Embryo_supported,Head_supported

Gene: CG17600
Chromosome: X
Orientation: +
TSS: 21718598 Pattern: Embryo_supported

Gene: CG17604
Chromosome: 3R
Orientation: -
TSS: 11618294 Pattern: Embryo_specific

Gene: CG1765
Chromosome: 2R
Orientation: -
TSS: 1664462 Pattern: Embryo_specific
TSS: 1664489 Pattern: Embryo_specific
TSS: 1664514 Pattern: Embryo_specific

Gene: CG17654
Chromosome: 2L
Orientation: -
TSS: 1727693 Pattern: Mixed
TSS: 1728238 Pattern: Testes_specific
TSS: 1728459 Pattern: Embryo_supported

Gene: CG17660
Chromosome: 2L
Orientation: -
TSS: 1710409 Pattern: Embryo_supported,Head_supported

Gene: CG17667
Chromosome: 3L
Orientation: +
TSS: 12764165 Pattern: Embryo_supported

Gene: CG17686
Chromosome: X
Orientation: -
TSS: 21440781 Pattern: Mixed
TSS: 21440821 Pattern: Embryo_supported,Head_supported

Gene: CG1770
Chromosome: X
Orientation: -
TSS: 13102699 Pattern: Schneider_cells_specific

Gene: CG17723
Chromosome: 3L
Orientation: +
TSS: 3287254 Pattern: Embryo_supported
TSS: 3287282 Pattern: Embryo_supported,Head_supported

Gene: CG17734
Chromosome: 3R
Orientation: -
TSS: 7069681 Pattern: Embryo_supported

Gene: CG17735
Chromosome: 3R
Orientation: -
TSS: 619079 Pattern: Mixed

Gene: CG17737
Chromosome: 3L
Orientation: +
TSS: 3206881 Pattern: Mixed
TSS: 3206907 Pattern: Head_supported

Gene: CG17739
Chromosome: 2R
Orientation: +
TSS: 7823181 Pattern: Head_specific

Gene: CG1774
Chromosome: 3R
Orientation: +
TSS: 27418640 Pattern: Head_specific

Gene: CG17743
Chromosome: 4
Orientation: -
TSS: 1201866 Pattern: Mixed

Gene: CG17746
Chromosome: 3L
Orientation: -
TSS: 3223056 Pattern: Embryo_specific
TSS: 3223108 Pattern: Embryo_specific

Gene: CG17754
Chromosome: X
Orientation: +
TSS: 9095917 Pattern: Embryo_supported,Larva_pupa_supported

Gene: CG17759
Chromosome: 2R
Orientation: +
TSS: 8128648 Pattern: Head_supported
TSS: 8128681 Pattern: Mixed
TSS: 8128704 Pattern: Embryo_supported
TSS: 8131697 Pattern: Mixed

Gene: CG17762
Chromosome: X
Orientation: +
TSS: 12467457 Pattern: Head_specific

Gene: CG17778
Chromosome: X
Orientation: +
TSS: 351723 Pattern: Head_specific

Gene: CG1780
Chromosome: X
Orientation: -
TSS: 9775700 Pattern: Mixed
TSS: 9776162 Pattern: Mixed

Gene: CG17818
Chromosome: 2R
Orientation: -
TSS: 13213219 Pattern: Mixed

Gene: CG1782
Chromosome: 2R
Orientation: -
TSS: 5204499 Pattern: Embryo_supported

Gene: CG17826
Chromosome: 3L
Orientation: +
TSS: 11923788 Pattern: Embryo_supported,Larva_pupa_supported

Gene: CG1783
Chromosome: 4
Orientation: +
TSS: 683873 Pattern: Embryo_supported

Gene: CG17834
Chromosome: 2L
Orientation: +
TSS: 8529143 Pattern: Embryo_specific
TSS: 8529168 Pattern: Larva_pupa_specific

Gene: CG17836
Chromosome: 3R
Orientation: +
TSS: 14744010 Pattern: Embryo_supported,Head_supported

Gene: CG1785
Chromosome: X
Orientation: +
TSS: 8560186 Pattern: Embryo_supported

Gene: CG1787
Chromosome: X
Orientation: +
TSS: 8554890 Pattern: Embryo_supported,Head_supported

Gene: CG17870
Chromosome: 2R
Orientation: +
TSS: 5612858 Pattern: Embryo_supported,Head_supported

Gene: CG17888
Chromosome: 3L
Orientation: -
TSS: 7829497 Pattern: Mixed

Gene: CG1789
Chromosome: X
Orientation: +
TSS: 8565772 Pattern: Embryo_specific

Gene: CG17894
Chromosome: 3R
Orientation: -
TSS: 19016876 Pattern: Embryo_specific

Gene: CG17896
Chromosome: X
Orientation: -
TSS: 350314 Pattern: Mixed

Gene: CG17903
Chromosome: 2L
Orientation: +
TSS: 16715865 Pattern: Mixed

Gene: CG17907
Chromosome: 3R
Orientation: -
TSS: 9084497 Pattern: Head_specific

Gene: CG17912
Chromosome: 2L
Orientation: +
TSS: 16739357 Pattern: Embryo_supported
TSS: 16739395 Pattern: Head_supported

Gene: CG17914
Chromosome: 2L
Orientation: +
TSS: 16750267 Pattern: Embryo_supported,Head_supported

Gene: CG17921
Chromosome: 2R
Orientation: -
TSS: 17210431 Pattern: Mixed

Gene: CG17922
Chromosome: 2R
Orientation: -
TSS: 17204710 Pattern: Head_specific
TSS: 17204734 Pattern: Mixed

Gene: CG17927
Chromosome: 2L
Orientation: +
TSS: 16762666 Pattern: Mixed

Gene: CG1793
Chromosome: 4
Orientation: -
TSS: 807844 Pattern: Embryo_supported

Gene: CG17930
Chromosome: 3R
Orientation: +
TSS: 12153573 Pattern: Embryo_supported

Gene: CG17932
Chromosome: 2L
Orientation: +
TSS: 16794958 Pattern: Embryo_specific

Gene: CG17945
Chromosome: 3R
Orientation: -
TSS: 3190396 Pattern: Testes_specific

Gene: CG17947
Chromosome: 3L
Orientation: -
TSS: 23264861 Pattern: Mixed
TSS: 23271933 Pattern: Embryo_specific

Gene: CG17950
Chromosome: 2R
Orientation: +
TSS: 17220940 Pattern: Embryo_supported,Head_supported
TSS: 17221720 Pattern: Embryo_specific
TSS: 17222984 Pattern: Embryo_supported,Ovary_supported

Gene: CG17952
Chromosome: 2R
Orientation: +
TSS: 17228078 Pattern: Embryo_specific

Gene: CG17956
Chromosome: 3R
Orientation: -
TSS: 9653358 Pattern: Testes_supported,Fat_supported

Gene: CG1796
Chromosome: X
Orientation: +
TSS: 11855013 Pattern: Embryo_supported
TSS: 11855091 Pattern: Embryo_specific

Gene: CG17985
Chromosome: 2R
Orientation: -
TSS: 3167083 Pattern: Embryo_supported

Gene: CG1799
Chromosome: X
Orientation: +
TSS: 10589724 Pattern: Head_supported
TSS: 10590653 Pattern: Embryo_supported,Head_supported

Gene: CG18000
Chromosome: X
Orientation: -
TSS: 20039687 Pattern: Mixed
TSS: 20040227 Pattern: Ovary_specific
TSS: 20045788 Pattern: Mixed
TSS: 20046160 Pattern: Embryo_specific
TSS: 20046887 Pattern: Mixed
TSS: 20047105 Pattern: Mixed

Gene: CG18004
Chromosome: 2R
Orientation: +
TSS: 6401126 Pattern: Embryo_supported

Gene: CG18012
Chromosome: 3R
Orientation: -
TSS: 13636848 Pattern: Head_supported

Gene: CG1803
Chromosome: X
Orientation: +
TSS: 11846372 Pattern: Head_supported
TSS: 11848361 Pattern: Mixed

Gene: CG18041
Chromosome: 3R
Orientation: -
TSS: 25683168 Pattern: Embryo_specific

Gene: CG1806
Chromosome: X
Orientation: +
TSS: 11841115 Pattern: Embryo_specific
TSS: 11841139 Pattern: Larva_pupa_specific

Gene: CG18067
Chromosome: 2R
Orientation: +
TSS: 16049373 Pattern: Head_specific

Gene: CG18069
Chromosome: 4
Orientation: -
TSS: 1057841 Pattern: Mixed
TSS: 1071613 Pattern: Embryo_specific
TSS: 1073949 Pattern: Mixed

Gene: CG18081
Chromosome: 3L
Orientation: -
TSS: 15800645 Pattern: Embryo_specific

Gene: CG18088
Chromosome: 2L
Orientation: +
TSS: 8967541 Pattern: Embryo_supported

Gene: CG1809
Chromosome: 2R
Orientation: +
TSS: 5073462 Pattern: Embryo_specific

Gene: CG1810
Chromosome: X
Orientation: -
TSS: 14076733 Pattern: Embryo_supported,Testes_supported

Gene: CG18102
Chromosome: X
Orientation: +
TSS: 15726053 Pattern: Embryo_specific
TSS: 15726157 Pattern: Mixed
TSS: 15726779 Pattern: Mixed

Gene: CG18104
Chromosome: X
Orientation: +
TSS: 366272 Pattern: Mixed

Gene: CG18106
Chromosome: 2R
Orientation: +
TSS: 13901464 Pattern: Mixed

Gene: CG18107
Chromosome: 2R
Orientation: +
TSS: 13899428 Pattern: Head_specific

Gene: CG18108
Chromosome: 2R
Orientation: +
TSS: 13898815 Pattern: Head_specific

Gene: CG18111
Chromosome: 3R
Orientation: +
TSS: 25497383 Pattern: Embryo_supported,Head_supported

Gene: CG18124
Chromosome: 2L
Orientation: -
TSS: 14348781 Pattern: Embryo_specific

Gene: CG18130
Chromosome: X
Orientation: -
TSS: 11826658 Pattern: Testes_specific

Gene: CG18131
Chromosome: 2L
Orientation: -
TSS: 1500429 Pattern: Testes_specific

Gene: CG18135
Chromosome: 3L
Orientation: -
TSS: 18961066 Pattern: Embryo_supported,Head_supported

Gene: CG1814
Chromosome: 2R
Orientation: +
TSS: 5091381 Pattern: Head_supported

Gene: CG18143
Chromosome: 3R
Orientation: -
TSS: 54928 Pattern: Embryo_supported,Head_supported

Gene: CG18145
Chromosome: 2L
Orientation: -
TSS: 10200963 Pattern: Embryo_specific

Gene: CG18174
Chromosome: 2L
Orientation: -
TSS: 5059708 Pattern: Mixed
TSS: 5059738 Pattern: Embryo_supported,Head_supported
TSS: 5059771 Pattern: Embryo_supported,Head_supported

Gene: CG1818
Chromosome: 2R
Orientation: +
TSS: 5096484 Pattern: Schneider_cells_supported

Gene: CG1821
Chromosome: 2R
Orientation: +
TSS: 5099017 Pattern: Mixed

Gene: CG18212
Chromosome: 3R
Orientation: -
TSS: 13508212 Pattern: Embryo_supported

Gene: CG18213
Chromosome: 3R
Orientation: -
TSS: 12865875 Pattern: Embryo_specific
TSS: 12865920 Pattern: Embryo_specific

Gene: CG18214
Chromosome: 3L
Orientation: -
TSS: 984099 Pattern: Head_specific

Gene: CG1824
Chromosome: X
Orientation: -
TSS: 12429550 Pattern: Mixed

Gene: CG18247
Chromosome: 2R
Orientation: -
TSS: 11717744 Pattern: Head_specific

Gene: CG1825
Chromosome: 2R
Orientation: +
TSS: 5102708 Pattern: Embryo_supported

Gene: CG18250
Chromosome: 2R
Orientation: -
TSS: 11613405 Pattern: Schneider_cells_supported

Gene: CG18255
Chromosome: 2R
Orientation: -
TSS: 11466955 Pattern: Head_supported
TSS: 11468413 Pattern: Embryo_specific

Gene: CG18259
Chromosome: X
Orientation: -
TSS: 18615898 Pattern: Mixed
TSS: 18617400 Pattern: Embryo_supported
TSS: 18617425 Pattern: Embryo_supported

Gene: CG18279
Chromosome: 2R
Orientation: +
TSS: 8922920 Pattern: Embryo_supported,Head_supported

Gene: CG18284
Chromosome: 2L
Orientation: +
TSS: 10643985 Pattern: Mixed

Gene: CG18285
Chromosome: 2R
Orientation: +
TSS: 10679783 Pattern: Head_supported

Gene: CG18290
Chromosome: 3R
Orientation: +
TSS: 9251707 Pattern: Embryo_supported,Testes_supported

Gene: CG1830
Chromosome: X
Orientation: +
TSS: 11532957 Pattern: Mixed

Gene: CG18317
Chromosome: 2L
Orientation: -
TSS: 1724391 Pattern: Head_specific

Gene: CG18319
Chromosome: X
Orientation: +
TSS: 13830284 Pattern: Embryo_supported
TSS: 13830322 Pattern: Embryo_supported
TSS: 13830345 Pattern: Embryo_supported

Gene: CG1832
Chromosome: 2L
Orientation: -
TSS: 22156692 Pattern: Mixed
TSS: 22156729 Pattern: Embryo_supported

Gene: CG18321
Chromosome: 3L
Orientation: +
TSS: 255172 Pattern: Mixed

Gene: CG18332
Chromosome: 3L
Orientation: -
TSS: 20775364 Pattern: Embryo_supported
TSS: 20775413 Pattern: Embryo_supported

Gene: CG18345
Chromosome: 2R
Orientation: +
TSS: 5267456 Pattern: Head_specific

Gene: CG18358
Chromosome: X
Orientation: -
TSS: 16555344 Pattern: Mixed

Gene: CG1836
Chromosome: 4
Orientation: +
TSS: 328346 Pattern: Embryo_specific

Gene: CG1837
Chromosome: X
Orientation: +
TSS: 11554757 Pattern: Testes_specific
TSS: 11554788 Pattern: Head_supported
TSS: 11554818 Pattern: Embryo_supported,Head_supported

Gene: CG18372
Chromosome: 2R
Orientation: +
TSS: 10264098 Pattern: Mbn2_specific

Gene: CG1838
Chromosome: 4
Orientation: -
TSS: 716298 Pattern: Mixed
TSS: 716383 Pattern: Mixed

Gene: CG18398
Chromosome: 2L
Orientation: +
TSS: 18964961 Pattern: Embryo_specific

Gene: CG18408
Chromosome: 2R
Orientation: +
TSS: 5783715 Pattern: Schneider_cells_supported
TSS: 5799680 Pattern: Embryo_specific
TSS: 5814836 Pattern: Head_specific

Gene: CG18410
Chromosome: 3R
Orientation: -
TSS: 20625296 Pattern: Embryo_supported,Testes_supported

Gene: CG18426
Chromosome: 2R
Orientation: -
TSS: 19358669 Pattern: Embryo_supported

Gene: CG18431
Chromosome: 2R
Orientation: +
TSS: 13017568 Pattern: Embryo_supported

Gene: CG18445
Chromosome: 2R
Orientation: -
TSS: 5560387 Pattern: Mixed
TSS: 5560410 Pattern: Mixed

Gene: CG18467
Chromosome: 2R
Orientation: +
TSS: 12955467 Pattern: Head_specific

Gene: CG18471
Chromosome: 2R
Orientation: +
TSS: 12156105 Pattern: Head_supported

Gene: CG18480
Chromosome: 2L
Orientation: +
TSS: 15626021 Pattern: Mixed

Gene: CG18493
Chromosome: 3R
Orientation: +
TSS: 15215997 Pattern: Embryo_supported

Gene: CG18495
Chromosome: 2R
Orientation: -
TSS: 3340437 Pattern: Mixed
TSS: 3340489 Pattern: Embryo_specific

Gene: CG18522
Chromosome: 3R
Orientation: -
TSS: 11363010 Pattern: Embryo_supported

Gene: CG18525
Chromosome: 3R
Orientation: -
TSS: 11032139 Pattern: Mixed
TSS: 11032165 Pattern: Embryo_specific

Gene: CG18542
Chromosome: 3R
Orientation: +
TSS: 5511484 Pattern: Embryo_specific
TSS: 5511507 Pattern: Embryo_supported

Gene: CG1856
Chromosome: 3R
Orientation: +
TSS: 27539771 Pattern: Embryo_supported
TSS: 27550733 Pattern: Embryo_supported
TSS: 27551504 Pattern: Embryo_specific

Gene: CG18578
Chromosome: 3R
Orientation: +
TSS: 6982822 Pattern: Embryo_supported

Gene: CG18585
Chromosome: 2L
Orientation: -
TSS: 7691057 Pattern: Embryo_specific

Gene: CG18593
Chromosome: 3L
Orientation: -
TSS: 11967069 Pattern: Embryo_supported
TSS: 11967107 Pattern: Mixed

Gene: CG18600
Chromosome: 3R
Orientation: -
TSS: 14127406 Pattern: Embryo_supported
TSS: 14127437 Pattern: Embryo_supported

Gene: CG18608
Chromosome: 2R
Orientation: -
TSS: 14485972 Pattern: Embryo_supported

Gene: CG18617
Chromosome: 3R
Orientation: -
TSS: 14222647 Pattern: Embryo_specific

Gene: CG18619
Chromosome: 2L
Orientation: +
TSS: 10264137 Pattern: Head_supported,Schneider_cells_supported

Gene: CG1862
Chromosome: 4
Orientation: +
TSS: 592065 Pattern: Embryo_specific

Gene: CG18624
Chromosome: X
Orientation: -
TSS: 7739032 Pattern: Mixed

Gene: CG1865
Chromosome: 2R
Orientation: -
TSS: 2665451 Pattern: Embryo_supported,Head_supported

Gene: CG18654
Chromosome: 2R
Orientation: -
TSS: 3358859 Pattern: Testes_supported
TSS: 3358885 Pattern: Testes_specific

Gene: CG1866
Chromosome: 3R
Orientation: +
TSS: 24166142 Pattern: Mixed

Gene: CG1868
Chromosome: 2R
Orientation: -
TSS: 5094424 Pattern: Mixed

Gene: CG1869
Chromosome: 3L
Orientation: -
TSS: 3090488 Pattern: Embryo_supported

Gene: CG1871
Chromosome: X
Orientation: -
TSS: 8751449 Pattern: Embryo_supported
TSS: 8751474 Pattern: Embryo_supported

Gene: CG18740
Chromosome: 3R
Orientation: -
TSS: 11794642 Pattern: Mixed
TSS: 11798598 Pattern: Embryo_supported
TSS: 11798631 Pattern: Embryo_supported

Gene: CG18766
Chromosome: 3R
Orientation: -
TSS: 23070969 Pattern: Head_supported

Gene: CG18769
Chromosome: 3L
Orientation: +
TSS: 6524671 Pattern: Embryo_specific

Gene: CG1877
Chromosome: 2R
Orientation: +
TSS: 3428669 Pattern: Testes_specific
TSS: 3428813 Pattern: Mixed

Gene: CG18779
Chromosome: 3L
Orientation: -
TSS: 6104933 Pattern: Embryo_supported,Larva_pupa_supported

Gene: CG18789
Chromosome: 2L
Orientation: -
TSS: 11995403 Pattern: Embryo_supported

Gene: CG18803
Chromosome: 3L
Orientation: +
TSS: 20366309 Pattern: Embryo_specific
TSS: 20366479 Pattern: Mixed

Gene: CG18809
Chromosome: X
Orientation: -
TSS: 19578236 Pattern: Embryo_supported
TSS: 19578268 Pattern: Mixed

Gene: CG18811
Chromosome: 3L
Orientation: -
TSS: 18638390 Pattern: Embryo_supported,Schneider_cells_supported

Gene: CG18812
Chromosome: 2R
Orientation: -
TSS: 3234465 Pattern: Embryo_supported,Head_supported
TSS: 3239301 Pattern: Mixed
TSS: 3239320 Pattern: Embryo_specific
TSS: 3247432 Pattern: Embryo_specific

Gene: CG18815
Chromosome: 3L
Orientation: +
TSS: 11601991 Pattern: Embryo_supported,Head_supported
TSS: 11602020 Pattern: Head_supported

Gene: CG18816
Chromosome: 2R
Orientation: +
TSS: 2510666 Pattern: Embryo_specific

Gene: CG1883
Chromosome: 3R
Orientation: -
TSS: 26034289 Pattern: Embryo_supported,Head_supported
TSS: 26034381 Pattern: Mixed

Gene: CG18853
Chromosome: 2R
Orientation: +
TSS: 3340872 Pattern: Head_supported
TSS: 3340899 Pattern: Head_supported

Gene: CG18854
Chromosome: 2L
Orientation: -
TSS: 9790668 Pattern: Head_supported

Gene: CG1888
Chromosome: 2R
Orientation: -
TSS: 5058767 Pattern: Embryo_supported

Gene: CG1891
Chromosome: 2R
Orientation: +
TSS: 3318332 Pattern: Embryo_supported
TSS: 3318357 Pattern: Embryo_supported,Schneider_cells_supported

Gene: CG1893
Chromosome: 3L
Orientation: -
TSS: 3030338 Pattern: Embryo_supported,Head_supported

Gene: CG1900
Chromosome: X
Orientation: -
TSS: 12297045 Pattern: Embryo_specific

Gene: CG1902
Chromosome: 2R
Orientation: +
TSS: 5105895 Pattern: Embryo_supported

Gene: CG1903
Chromosome: X
Orientation: -
TSS: 13033809 Pattern: Testes_specific

Gene: CG1906
Chromosome: 3R
Orientation: +
TSS: 25417562 Pattern: Embryo_supported,Head_supported
TSS: 25417596 Pattern: Embryo_supported,Head_supported
TSS: 25417770 Pattern: Testes_specific

Gene: CG1908
Chromosome: X
Orientation: +
TSS: 10994667 Pattern: Embryo_specific

Gene: CG1909
Chromosome: 4
Orientation: +
TSS: 603361 Pattern: Embryo_supported

Gene: CG1910
Chromosome: 3R
Orientation: +
TSS: 27573367 Pattern: Embryo_specific
TSS: 27573496 Pattern: Embryo_specific

Gene: CG1912
Chromosome: 3R
Orientation: +
TSS: 25508224 Pattern: Head_specific

Gene: CG1913
Chromosome: 3R
Orientation: +
TSS: 2912358 Pattern: Embryo_supported,Head_supported

Gene: CG1919
Chromosome: 3L
Orientation: -
TSS: 1825608 Pattern: Embryo_supported,Head_supported

Gene: CG1927
Chromosome: 3L
Orientation: -
TSS: 1953584 Pattern: Mixed
TSS: 1953607 Pattern: Embryo_specific

Gene: CG1937
Chromosome: 3R
Orientation: +
TSS: 27597970 Pattern: Embryo_supported

Gene: CG1938
Chromosome: X
Orientation: +
TSS: 10999637 Pattern: Head_supported
TSS: 10999675 Pattern: Embryo_supported

Gene: CG1939
Chromosome: 3R
Orientation: +
TSS: 2907911 Pattern: Head_specific
TSS: 2907943 Pattern: Mixed

Gene: CG1943
Chromosome: 3R
Orientation: +
TSS: 2900586 Pattern: Mixed
TSS: 2900644 Pattern: Mixed

Gene: CG1951
Chromosome: 3R
Orientation: +
TSS: 24852969 Pattern: Embryo_specific
TSS: 24852996 Pattern: Embryo_specific

Gene: CG1954
Chromosome: 3R
Orientation: +
TSS: 24864873 Pattern: Head_specific

Gene: CG1956
Chromosome: 3L
Orientation: -
TSS: 1845686 Pattern: Embryo_supported
TSS: 1845766 Pattern: Embryo_specific

Gene: CG1957
Chromosome: 3R
Orientation: +
TSS: 24860299 Pattern: Embryo_specific

Gene: CG1962
Chromosome: 2L
Orientation: -
TSS: 20669231 Pattern: Embryo_specific
TSS: 20669294 Pattern: Embryo_specific
TSS: 20669412 Pattern: Embryo_supported

Gene: CG1965
Chromosome: 3R
Orientation: +
TSS: 2893156 Pattern: Embryo_supported,Head_supported

Gene: CG1968
Chromosome: 2R
Orientation: +
TSS: 4798649 Pattern: Embryo_supported,Head_supported

Gene: CG1969
Chromosome: 3R
Orientation: +
TSS: 25566076 Pattern: Embryo_supported

Gene: CG1970
Chromosome: 4
Orientation: -
TSS: 591030 Pattern: Embryo_supported,Head_supported

Gene: CG1971
Chromosome: 3R
Orientation: +
TSS: 27631258 Pattern: Testes_supported

Gene: CG1972
Chromosome: 3R
Orientation: +
TSS: 25571061 Pattern: Embryo_specific

Gene: CG1977
Chromosome: 3L
Orientation: -
TSS: 1762943 Pattern: Mixed
TSS: 1772601 Pattern: Testes_specific

Gene: CG1982
Chromosome: 3R
Orientation: +
TSS: 2878265 Pattern: Head_supported

Gene: CG2009
Chromosome: 4
Orientation: -
TSS: 487050 Pattern: Embryo_specific

Gene: CG2013
Chromosome: 3R
Orientation: -
TSS: 778331 Pattern: Embryo_specific
TSS: 778376 Pattern: Mixed

Gene: CG2016
Chromosome: 3R
Orientation: -
TSS: 787069 Pattern: Head_supported

Gene: CG2017
Chromosome: 3R
Orientation: -
TSS: 1687584 Pattern: Head_specific
TSS: 1688116 Pattern: Head_supported

Gene: CG2019
Chromosome: 3R
Orientation: -
TSS: 1682033 Pattern: Mixed

Gene: CG2025
Chromosome: X
Orientation: -
TSS: 11702821 Pattern: Embryo_specific

Gene: CG2028
Chromosome: X
Orientation: +
TSS: 12487739 Pattern: Embryo_specific
TSS: 12487766 Pattern: Mixed
TSS: 12488693 Pattern: Embryo_specific

Gene: CG2031
Chromosome: 3R
Orientation: -
TSS: 1647134 Pattern: Embryo_supported

Gene: CG2033
Chromosome: X
Orientation: -
TSS: 13171483 Pattern: Mixed
TSS: 13171563 Pattern: Embryo_supported,Head_supported

Gene: CG2038
Chromosome: 2R
Orientation: +
TSS: 3932841 Pattern: Mixed
TSS: 3932884 Pattern: Mixed

Gene: CG2040
Chromosome: 2R
Orientation: -
TSS: 4744471 Pattern: Mixed
TSS: 4759044 Pattern: Embryo_supported,Head_supported

Gene: CG2049
Chromosome: 2R
Orientation: -
TSS: 4766561 Pattern: Head_specific
TSS: 4768199 Pattern: Head_specific
TSS: 4784481 Pattern: Head_specific
TSS: 4796910 Pattern: Mixed

Gene: CG2050
Chromosome: 3R
Orientation: +
TSS: 27878324 Pattern: Testes_specific
TSS: 27878400 Pattern: Mixed
TSS: 27878435 Pattern: Embryo_supported

Gene: CG2051
Chromosome: 3R
Orientation: -
TSS: 1614751 Pattern: Embryo_supported

Gene: CG2054
Chromosome: 3L
Orientation: -
TSS: 1739195 Pattern: Embryo_supported

Gene: CG2060
Chromosome: 2R
Orientation: +
TSS: 3956548 Pattern: Embryo_supported,Head_supported

Gene: CG2063
Chromosome: 2R
Orientation: -
TSS: 4798442 Pattern: Embryo_specific

Gene: CG2065
Chromosome: 2R
Orientation: +
TSS: 3175599 Pattern: Head_specific

Gene: CG2072
Chromosome: 2R
Orientation: -
TSS: 4803364 Pattern: Embryo_supported

Gene: CG2076
Chromosome: X
Orientation: +
TSS: 10935599 Pattern: Head_supported
TSS: 10935686 Pattern: Mixed

Gene: CG2079
Chromosome: X
Orientation: +
TSS: 7169470 Pattern: Embryo_specific
TSS: 7169503 Pattern: Embryo_specific

Gene: CG2081
Chromosome: X
Orientation: +
TSS: 10934508 Pattern: Head_supported

Gene: CG2082
Chromosome: 3R
Orientation: -
TSS: 1597529 Pattern: Head_specific
TSS: 1597617 Pattern: Head_supported
TSS: 1603514 Pattern: Head_specific

Gene: CG2087
Chromosome: 3R
Orientation: -
TSS: 1286666 Pattern: Embryo_specific
TSS: 1290454 Pattern: Embryo_supported

Gene: CG2091
Chromosome: 3R
Orientation: -
TSS: 1580492 Pattern: Embryo_supported,Schneider_cells_supported

Gene: CG2092
Chromosome: 2R
Orientation: +
TSS: 3102017 Pattern: Embryo_supported
TSS: 3102069 Pattern: Embryo_supported,Schneider_cells_supported

Gene: CG2095
Chromosome: 3R
Orientation: -
TSS: 1584699 Pattern: Head_specific

Gene: CG2096
Chromosome: X
Orientation: +
TSS: 10231188 Pattern: Embryo_supported,Head_supported

Gene: CG2098
Chromosome: 3R
Orientation: -
TSS: 27637840 Pattern: Mixed

Gene: CG2099
Chromosome: 3R
Orientation: -
TSS: 1292108 Pattern: Mixed
TSS: 1292725 Pattern: Larva_pupa_supported
TSS: 1292814 Pattern: Head_supported

Gene: CG2108
Chromosome: 3R
Orientation: -
TSS: 1511143 Pattern: Schneider_cells_specific

Gene: CG2139
Chromosome: 3R
Orientation: -
TSS: 26276118 Pattern: Embryo_supported,Head_supported
TSS: 26279470 Pattern: Embryo_supported,Head_supported

Gene: CG2140
Chromosome: 2R
Orientation: +
TSS: 3045391 Pattern: Mixed

Gene: CG2144
Chromosome: 2R
Orientation: +
TSS: 3031093 Pattern: Head_supported

Gene: CG2145
Chromosome: X
Orientation: +
TSS: 10772694 Pattern: Embryo_supported,Head_supported

Gene: CG2147
Chromosome: X
Orientation: +
TSS: 8085879 Pattern: Mixed

Gene: CG2150
Chromosome: 3R
Orientation: -
TSS: 27590486 Pattern: Embryo_supported

Gene: CG2151
Chromosome: X
Orientation: +
TSS: 8087795 Pattern: Embryo_supported,Head_supported
TSS: 8088823 Pattern: Head_supported
TSS: 8089041 Pattern: Head_supported

Gene: CG2152
Chromosome: 3R
Orientation: -
TSS: 1380033 Pattern: Embryo_supported

Gene: CG2158
Chromosome: 2R
Orientation: +
TSS: 3634851 Pattern: Embryo_specific
TSS: 3634936 Pattern: Embryo_supported

Gene: CG2162
Chromosome: 3L
Orientation: +
TSS: 3018730 Pattern: Embryo_specific

Gene: CG2163
Chromosome: 2R
Orientation: +
TSS: 3643246 Pattern: Embryo_supported
TSS: 3643269 Pattern: Embryo_supported,Head_supported

Gene: CG2165
Chromosome: 4
Orientation: -
TSS: 369282 Pattern: Mixed
TSS: 378906 Pattern: Embryo_supported,Head_supported

Gene: CG2168
Chromosome: 4
Orientation: -
TSS: 86916 Pattern: Mixed
TSS: 87518 Pattern: Mixed
TSS: 87812 Pattern: Mixed

Gene: CG2171
Chromosome: 3R
Orientation: -
TSS: 25959826 Pattern: Larva_pupa_supported
TSS: 25960000 Pattern: Embryo_supported,Head_supported
TSS: 25960317 Pattern: Testes_specific

Gene: CG2173
Chromosome: 2R
Orientation: +
TSS: 3676712 Pattern: Embryo_specific

Gene: CG2179
Chromosome: 3R
Orientation: -
TSS: 1493151 Pattern: Mixed

Gene: CG2182
Chromosome: 3R
Orientation: -
TSS: 1485578 Pattern: Embryo_supported
TSS: 1485630 Pattern: Embryo_supported,Schneider_cells_supported

Gene: CG2184
Chromosome: 3R
Orientation: -
TSS: 25999313 Pattern: Mixed
TSS: 26000260 Pattern: Mixed

Gene: CG2185
Chromosome: 3R
Orientation: -
TSS: 1480510 Pattern: Embryo_supported,Head_supported

Gene: CG2186
Chromosome: X
Orientation: +
TSS: 10702914 Pattern: Embryo_specific

Gene: CG2191
Chromosome: 3R
Orientation: -
TSS: 27587269 Pattern: Head_specific
TSS: 27587299 Pattern: Embryo_specific

Gene: CG2194
Chromosome: X
Orientation: -
TSS: 9047013 Pattern: Head_supported,Testes_supported
TSS: 9047037 Pattern: Embryo_supported,Head_supported

Gene: CG2198
Chromosome: 3R
Orientation: +
TSS: 2589128 Pattern: Embryo_supported,Larva_pupa_supported

Gene: CG2199
Chromosome: 3L
Orientation: -
TSS: 1325696 Pattern: Embryo_specific

Gene: CG2200
Chromosome: X
Orientation: +
TSS: 12928502 Pattern: Head_specific

Gene: CG2201
Chromosome: 2L
Orientation: -
TSS: 21602992 Pattern: Mixed
TSS: 21605671 Pattern: Mixed
TSS: 21606365 Pattern: Embryo_specific
TSS: 21611213 Pattern: Embryo_specific

Gene: CG2204
Chromosome: 2R
Orientation: +
TSS: 5949801 Pattern: Embryo_supported,Head_supported
TSS: 5950074 Pattern: Embryo_specific
TSS: 5956160 Pattern: Embryo_supported

Gene: CG2206
Chromosome: X
Orientation: -
TSS: 7792120 Pattern: Embryo_supported,Schneider_cells_supported
TSS: 7792140 Pattern: Mixed

Gene: CG2207
Chromosome: 2L
Orientation: -
TSS: 21617518 Pattern: Embryo_supported,Head_supported

Gene: CG2210
Chromosome: 3R
Orientation: -
TSS: 27571645 Pattern: Mixed
TSS: 27571706 Pattern: Head_supported

Gene: CG2216
Chromosome: 3R
Orientation: -
TSS: 26213315 Pattern: Head_supported
TSS: 26213346 Pattern: Embryo_supported,Head_supported
TSS: 26213518 Pattern: Embryo_specific
TSS: 26213578 Pattern: Embryo_supported
TSS: 26213846 Pattern: Embryo_specific

Gene: CG2221
Chromosome: X
Orientation: -
TSS: 10211448 Pattern: Mixed
TSS: 10211480 Pattern: Embryo_supported,Head_supported

Gene: CG2222
Chromosome: X
Orientation: -
TSS: 10230335 Pattern: Embryo_supported

Gene: CG2224
Chromosome: 3R
Orientation: -
TSS: 26285101 Pattern: Testes_specific

Gene: CG2225
Chromosome: 2L
Orientation: -
TSS: 21657790 Pattern: Testes_specific

Gene: CG2233
Chromosome: X
Orientation: -
TSS: 7881512 Pattern: Fat_specific
TSS: 7881563 Pattern: Fat_specific
TSS: 7881871 Pattern: Fat_specific
TSS: 7882037 Pattern: Fat_specific
TSS: 7882749 Pattern: Embryo_supported,Head_supported

Gene: CG2238
Chromosome: 2L
Orientation: -
TSS: 21667348 Pattern: Mixed
TSS: 21667561 Pattern: Testes_supported
TSS: 21668999 Pattern: Mixed
TSS: 21669152 Pattern: Embryo_supported
TSS: 21669671 Pattern: Mixed

Gene: CG2239
Chromosome: 3R
Orientation: -
TSS: 26352761 Pattern: Head_supported

Gene: CG2244
Chromosome: 3R
Orientation: -
TSS: 1474427 Pattern: Embryo_supported
TSS: 1474459 Pattern: Embryo_supported

Gene: CG2246
Chromosome: 3R
Orientation: -
TSS: 26427178 Pattern: Head_supported

Gene: CG2247
Chromosome: X
Orientation: -
TSS: 11449399 Pattern: Embryo_specific

Gene: CG2249
Chromosome: 2R
Orientation: +
TSS: 5561303 Pattern: Mixed

Gene: CG2254
Chromosome: X
Orientation: -
TSS: 7926718 Pattern: Head_specific
TSS: 7926817 Pattern: Head_specific

Gene: CG2257
Chromosome: X
Orientation: -
TSS: 7937346 Pattern: Embryo_supported
TSS: 7939194 Pattern: Embryo_specific
TSS: 7939262 Pattern: Embryo_supported,Head_supported
TSS: 7939294 Pattern: Embryo_supported,Head_supported

Gene: CG2269
Chromosome: 2R
Orientation: +
TSS: 5599386 Pattern: Embryo_supported,Head_supported

Gene: CG2275
Chromosome: 2R
Orientation: +
TSS: 5608764 Pattern: Embryo_specific

Gene: CG2286
Chromosome: X
Orientation: -
TSS: 8096687 Pattern: Head_specific
TSS: 8096885 Pattern: Mixed
TSS: 8096941 Pattern: Head_supported

Gene: CG2297
Chromosome: 2R
Orientation: -
TSS: 3646896 Pattern: Mixed

Gene: CG2310
Chromosome: 3R
Orientation: -
TSS: 25319234 Pattern: Mixed

Gene: CG2316
Chromosome: 4
Orientation: -
TSS: 213703 Pattern: Embryo_specific
TSS: 214072 Pattern: Embryo_supported

Gene: CG2331
Chromosome: 2R
Orientation: +
TSS: 5501019 Pattern: Mixed

Gene: CG2342
Chromosome: 3R
Orientation: +
TSS: 2512450 Pattern: Embryo_supported

Gene: CG2346
Chromosome: 2R
Orientation: +
TSS: 5418106 Pattern: Head_specific

Gene: CG2358
Chromosome: 3R
Orientation: +
TSS: 2483646 Pattern: Mixed

Gene: CG2368
Chromosome: 2R
Orientation: +
TSS: 6095507 Pattern: Embryo_specific

Gene: CG2374
Chromosome: 2R
Orientation: +
TSS: 2561609 Pattern: Mixed

Gene: CG2380
Chromosome: 4
Orientation: -
TSS: 296617 Pattern: Embryo_specific

Gene: CG2381
Chromosome: 4
Orientation: -
TSS: 326060 Pattern: Head_supported

Gene: CG2446
Chromosome: X
Orientation: -
TSS: 11551578 Pattern: Embryo_specific
TSS: 11552429 Pattern: Mixed
TSS: 11552673 Pattern: Embryo_supported

Gene: CG2467
Chromosome: X
Orientation: -
TSS: 11751193 Pattern: Embryo_specific

Gene: CG2469
Chromosome: 3L
Orientation: +
TSS: 1291085 Pattern: Embryo_specific

Gene: CG2478
Chromosome: 2L
Orientation: -
TSS: 20643749 Pattern: Mixed

Gene: CG2488
Chromosome: 2L
Orientation: -
TSS: 20633352 Pattern: Embryo_specific
TSS: 20633382 Pattern: Embryo_specific

Gene: CG2503
Chromosome: 3R
Orientation: +
TSS: 601370 Pattern: Embryo_supported

Gene: CG2505
Chromosome: 3R
Orientation: +
TSS: 3368466 Pattern: Head_specific

Gene: CG2519
Chromosome: 3R
Orientation: -
TSS: 1367771 Pattern: Larva_pupa_specific
TSS: 1373428 Pattern: Mixed

Gene: CG2520
Chromosome: 3R
Orientation: +
TSS: 3012722 Pattern: Head_specific
TSS: 3012749 Pattern: Head_supported

Gene: CG2522
Chromosome: X
Orientation: -
TSS: 10974245 Pattern: Mixed
TSS: 10974290 Pattern: Schneider_cells_supported

Gene: CG2534
Chromosome: 3R
Orientation: -
TSS: 1043147 Pattern: Embryo_specific

Gene: CG2556
Chromosome: X
Orientation: +
TSS: 12331156 Pattern: Mixed

Gene: CG2560
Chromosome: X
Orientation: +
TSS: 12320912 Pattern: Embryo_specific

Gene: CG2574
Chromosome: X
Orientation: +
TSS: 12242828 Pattern: Testes_specific

Gene: CG2604
Chromosome: 3R
Orientation: -
TSS: 1048994 Pattern: Head_specific
TSS: 1049038 Pattern: Embryo_specific

Gene: CG2614
Chromosome: 2L
Orientation: +
TSS: 20644021 Pattern: Embryo_specific

Gene: CG2621
Chromosome: X
Orientation: +
TSS: 2490138 Pattern: Embryo_supported

Gene: CG2637
Chromosome: 2L
Orientation: +
TSS: 20722513 Pattern: Embryo_supported
TSS: 20722575 Pattern: Mixed

Gene: CG2658
Chromosome: X
Orientation: -
TSS: 2554347 Pattern: Embryo_supported

Gene: CG2663
Chromosome: 3R
Orientation: -
TSS: 1229847 Pattern: Embryo_supported

Gene: CG2666
Chromosome: 3R
Orientation: -
TSS: 1206436 Pattern: Mixed
TSS: 1218587 Pattern: Mixed

Gene: CG2668
Chromosome: 2R
Orientation: -
TSS: 20684294 Pattern: Head_specific
TSS: 20684315 Pattern: Head_specific

Gene: CG2671
Chromosome: 2L
Orientation: -
TSS: 18534 Pattern: Embryo_supported
TSS: 18567 Pattern: Embryo_specific
TSS: 21372 Pattern: Embryo_supported

Gene: CG2674
Chromosome: 2L
Orientation: +
TSS: 108133 Pattern: Embryo_supported

Gene: CG2675
Chromosome: X
Orientation: -
TSS: 2559846 Pattern: Schneider_cells_specific

Gene: CG2682
Chromosome: 2R
Orientation: +
TSS: 801472 Pattern: Embryo_supported

Gene: CG2685
Chromosome: X
Orientation: -
TSS: 2570107 Pattern: Embryo_supported,Head_supported

Gene: CG2691
Chromosome: X
Orientation: -
TSS: 13458337 Pattern: Embryo_supported,Head_supported

Gene: CG2694
Chromosome: X
Orientation: +
TSS: 2570242 Pattern: Embryo_specific
TSS: 2570882 Pattern: Testes_specific

Gene: CG2698
Chromosome: 3R
Orientation: +
TSS: 3827327 Pattern: Embryo_supported
TSS: 3827361 Pattern: Embryo_supported,Head_supported
TSS: 3827391 Pattern: Embryo_supported

Gene: CG2699
Chromosome: 2L
Orientation: +
TSS: 297911 Pattern: Embryo_specific

Gene: CG2701
Chromosome: X
Orientation: -
TSS: 2576451 Pattern: Head_supported

Gene: CG2708
Chromosome: 3R
Orientation: +
TSS: 3859091 Pattern: Head_supported

Gene: CG2711
Chromosome: X
Orientation: +
TSS: 2583891 Pattern: Embryo_supported,Schneider_cells_supported

Gene: CG2713
Chromosome: X
Orientation: -
TSS: 2588317 Pattern: Embryo_supported

Gene: CG2714
Chromosome: X
Orientation: -
TSS: 2594648 Pattern: Embryo_specific
TSS: 2594870 Pattern: Embryo_specific
TSS: 2594926 Pattern: Embryo_supported

Gene: CG2718
Chromosome: 2L
Orientation: +
TSS: 132080 Pattern: Embryo_supported,Head_supported
TSS: 132120 Pattern: Embryo_supported,Schneider_cells_supported

Gene: CG2720
Chromosome: 2L
Orientation: +
TSS: 295172 Pattern: Mixed

Gene: CG2727
Chromosome: 2R
Orientation: -
TSS: 20490798 Pattern: Embryo_supported,Head_supported

Gene: CG2746
Chromosome: 2R
Orientation: -
TSS: 20476826 Pattern: Mixed
TSS: 20477101 Pattern: Mixed

Gene: CG2750
Chromosome: X
Orientation: +
TSS: 11941137 Pattern: Mixed

Gene: CG2762
Chromosome: 2L
Orientation: +
TSS: 523736 Pattern: Embryo_specific

Gene: CG2765
Chromosome: 2R
Orientation: -
TSS: 20472675 Pattern: Embryo_supported

Gene: CG2767
Chromosome: 3R
Orientation: -
TSS: 3833170 Pattern: Head_specific
TSS: 3833793 Pattern: Embryo_supported,Head_supported

Gene: CG2772
Chromosome: 2L
Orientation: +
TSS: 3445997 Pattern: Mixed

Gene: CG2774
Chromosome: 2L
Orientation: +
TSS: 3449706 Pattern: Embryo_supported

Gene: CG2789
Chromosome: 2L
Orientation: +
TSS: 559675 Pattern: Embryo_supported,Head_supported

Gene: CG2791
Chromosome: 3R
Orientation: -
TSS: 3803442 Pattern: Head_supported

Gene: CG2803
Chromosome: 2R
Orientation: -
TSS: 20450009 Pattern: Embryo_supported

Gene: CG2812
Chromosome: 2R
Orientation: +
TSS: 19432839 Pattern: Embryo_specific

Gene: CG2813
Chromosome: 2L
Orientation: +
TSS: 574518 Pattern: Embryo_specific

Gene: CG2818
Chromosome: 2L
Orientation: +
TSS: 3713380 Pattern: Embryo_supported

Gene: CG2827
Chromosome: 2R
Orientation: +
TSS: 19448014 Pattern: Embryo_supported,Head_supported

Gene: CG2835
Chromosome: 2R
Orientation: +
TSS: 19450141 Pattern: Embryo_supported,Head_supported
TSS: 19450209 Pattern: Embryo_specific

Gene: CG2837
Chromosome: 2L
Orientation: -
TSS: 4906761 Pattern: Mixed

Gene: CG2841
Chromosome: X
Orientation: -
TSS: 2206031 Pattern: Testes_specific
TSS: 2210421 Pattern: Embryo_specific

Gene: CG2843
Chromosome: 2L
Orientation: +
TSS: 2745105 Pattern: Embryo_specific

Gene: CG2846
Chromosome: 3R
Orientation: -
TSS: 3738937 Pattern: Mixed
TSS: 3738966 Pattern: Head_specific

Gene: CG2848
Chromosome: 2L
Orientation: +
TSS: 2759938 Pattern: Embryo_specific
TSS: 2759963 Pattern: Embryo_specific

Gene: CG2849
Chromosome: X
Orientation: -
TSS: 3565356 Pattern: Embryo_specific

Gene: CG2852
Chromosome: 2R
Orientation: -
TSS: 18153920 Pattern: Mixed

Gene: CG2859
Chromosome: 2L
Orientation: +
TSS: 2767912 Pattern: Head_supported

Gene: CG2862
Chromosome: 2L
Orientation: +
TSS: 2770137 Pattern: Embryo_supported,Head_supported

Gene: CG2875
Chromosome: X
Orientation: -
TSS: 3429722 Pattern: Embryo_specific
TSS: 3429751 Pattern: Embryo_specific

Gene: CG2889
Chromosome: X
Orientation: +
TSS: 10319156 Pattern: Testes_specific

Gene: CG2890
Chromosome: X
Orientation: +
TSS: 10324096 Pattern: Embryo_specific

Gene: CG2902
Chromosome: 3R
Orientation: -
TSS: 1349046 Pattern: Embryo_specific

Gene: CG2903
Chromosome: 2L
Orientation: +
TSS: 2740042 Pattern: Embryo_supported
TSS: 2740093 Pattern: Embryo_supported,Larva_pupa_supported
TSS: 2740994 Pattern: Head_specific

Gene: CG2910
Chromosome: 2R
Orientation: +
TSS: 3474285 Pattern: Embryo_supported
TSS: 3474324 Pattern: Mixed

Gene: CG2913
Chromosome: X
Orientation: -
TSS: 3710501 Pattern: Embryo_supported
TSS: 3713563 Pattern: Embryo_supported,Head_supported

Gene: CG2915
Chromosome: 2R
Orientation: -
TSS: 3471466 Pattern: Embryo_supported,Head_supported
TSS: 3471601 Pattern: Embryo_supported,Schneider_cells_supported

Gene: CG2916
Chromosome: 2R
Orientation: -
TSS: 3473731 Pattern: Embryo_specific

Gene: CG2918
Chromosome: X
Orientation: -
TSS: 2130326 Pattern: Schneider_cells_specific
TSS: 2131210 Pattern: Embryo_supported,Head_supported

Gene: CG2921
Chromosome: 2R
Orientation: -
TSS: 17582846 Pattern: Mixed

Gene: CG2922
Chromosome: 3R
Orientation: -
TSS: 1425929 Pattern: Embryo_supported
TSS: 1425955 Pattern: Embryo_specific
TSS: 1426229 Pattern: Embryo_supported,Testes_supported
TSS: 1426269 Pattern: Embryo_supported,Schneider_cells_supported

Gene: CG2929
Chromosome: 3R
Orientation: -
TSS: 1389305 Pattern: Embryo_specific
TSS: 1389348 Pattern: Embryo_specific

Gene: CG2930
Chromosome: X
Orientation: +
TSS: 3717659 Pattern: Embryo_supported

Gene: CG2934
Chromosome: X
Orientation: +
TSS: 3725984 Pattern: Embryo_supported
TSS: 3726026 Pattern: Mixed
TSS: 3726090 Pattern: Embryo_supported

Gene: CG2938
Chromosome: X
Orientation: -
TSS: 3781375 Pattern: Embryo_supported
TSS: 3781405 Pattern: Embryo_specific

Gene: CG2943
Chromosome: 3R
Orientation: -
TSS: 3731087 Pattern: Mixed
TSS: 3732957 Pattern: Testes_specific
TSS: 3733085 Pattern: Embryo_supported,Head_supported

Gene: CG2944
Chromosome: 2R
Orientation: -
TSS: 629599 Pattern: Embryo_supported
TSS: 629633 Pattern: Embryo_supported
TSS: 635665 Pattern: Embryo_supported
TSS: 635688 Pattern: Embryo_specific

Gene: CG2945
Chromosome: X
Orientation: +
TSS: 112498 Pattern: Embryo_specific
TSS: 112568 Pattern: Embryo_specific

Gene: CG2947
Chromosome: X
Orientation: +
TSS: 3635297 Pattern: Embryo_supported
TSS: 3635320 Pattern: Embryo_supported

Gene: CG2950
Chromosome: 2L
Orientation: -
TSS: 4847281 Pattern: Head_supported

Gene: CG2957
Chromosome: 3R
Orientation: -
TSS: 3728381 Pattern: Embryo_supported,Head_supported

Gene: CG2960
Chromosome: 2L
Orientation: +
TSS: 4227710 Pattern: Embryo_supported,Head_supported

Gene: CG2961
Chromosome: X
Orientation: -
TSS: 10077616 Pattern: Embryo_specific

Gene: CG2962
Chromosome: X
Orientation: -
TSS: 10061858 Pattern: Embryo_specific

Gene: CG2967
Chromosome: X
Orientation: +
TSS: 10065342 Pattern: Mixed

Gene: CG2968
Chromosome: X
Orientation: +
TSS: 10058208 Pattern: Embryo_supported,Head_supported

Gene: CG2969
Chromosome: 2L
Orientation: +
TSS: 4333926 Pattern: Embryo_supported

Gene: CG2970
Chromosome: 2R
Orientation: +
TSS: 19456953 Pattern: Head_specific
TSS: 19456986 Pattern: Embryo_specific

Gene: CG2976
Chromosome: 2L
Orientation: -
TSS: 4830624 Pattern: Embryo_supported

Gene: CG2977
Chromosome: X
Orientation: -
TSS: 6838843 Pattern: Embryo_supported

Gene: CG2979
Chromosome: X
Orientation: -
TSS: 9897839 Pattern: Mixed

Gene: CG2981
Chromosome: 2R
Orientation: -
TSS: 577502 Pattern: Mixed

Gene: CG2982
Chromosome: X
Orientation: +
TSS: 4164714 Pattern: Mixed

Gene: CG2986
Chromosome: 2L
Orientation: +
TSS: 2856116 Pattern: Mixed

Gene: CG2991
Chromosome: 2L
Orientation: +
TSS: 2857188 Pattern: Mixed
TSS: 2862539 Pattern: Mixed

Gene: CG2998
Chromosome: X
Orientation: +
TSS: 9399851 Pattern: Mixed

Gene: CG2999
Chromosome: 4
Orientation: -
TSS: 896642 Pattern: Mixed
TSS: 913803 Pattern: Embryo_specific

Gene: CG3000
Chromosome: X
Orientation: -
TSS: 4522768 Pattern: Embryo_specific
TSS: 4524761 Pattern: Embryo_supported
TSS: 4524823 Pattern: Mixed

Gene: CG3002
Chromosome: X
Orientation: +
TSS: 9446255 Pattern: Embryo_specific
TSS: 9446289 Pattern: Embryo_supported

Gene: CG30021
Chromosome: 2R
Orientation: -
TSS: 6748408 Pattern: Head_specific

Gene: CG30022
Chromosome: 2R
Orientation: -
TSS: 6904682 Pattern: Embryo_specific

Gene: CG30033
Chromosome: 2R
Orientation: +
TSS: 6808437 Pattern: Head_supported

Gene: CG30035
Chromosome: 2R
Orientation: +
TSS: 7181661 Pattern: Head_supported
TSS: 7181702 Pattern: Head_specific
TSS: 7187929 Pattern: Head_specific
TSS: 7187966 Pattern: Embryo_supported,Head_supported

Gene: CG30046
Chromosome: 2R
Orientation: +
TSS: 7830026 Pattern: Embryo_specific

Gene: CG3008
Chromosome: 2L
Orientation: +
TSS: 4883321 Pattern: Embryo_supported

Gene: CG30080
Chromosome: 2R
Orientation: -
TSS: 11216556 Pattern: Embryo_specific

Gene: CG30084
Chromosome: 2R
Orientation: -
TSS: 11329776 Pattern: Mixed

Gene: CG30085
Chromosome: 2R
Orientation: -
TSS: 11383989 Pattern: Embryo_specific

Gene: CG3009
Chromosome: X
Orientation: -
TSS: 4511933 Pattern: Mixed

Gene: CG30092
Chromosome: 2R
Orientation: -
TSS: 18236848 Pattern: Head_specific

Gene: CG30101
Chromosome: 2R
Orientation: -
TSS: 12925062 Pattern: Embryo_supported

Gene: CG30104
Chromosome: 2R
Orientation: +
TSS: 12999860 Pattern: Head_specific

Gene: CG3011
Chromosome: X
Orientation: -
TSS: 5760018 Pattern: Ovary_supported,Schneider_cells_supported
TSS: 5760115 Pattern: Head_specific
TSS: 5761534 Pattern: Mixed
TSS: 5761718 Pattern: Larva_pupa_supported
TSS: 5761809 Pattern: Embryo_supported,Head_supported
TSS: 5762017 Pattern: Embryo_supported

Gene: CG30111
Chromosome: 2R
Orientation: +
TSS: 13329208 Pattern: Embryo_specific

Gene: CG30118
Chromosome: 2R
Orientation: -
TSS: 13946486 Pattern: Mixed

Gene: CG30122
Chromosome: 2R
Orientation: -
TSS: 14151919 Pattern: Mixed
TSS: 14154101 Pattern: Embryo_specific

Gene: CG30147
Chromosome: 2R
Orientation: -
TSS: 16133076 Pattern: Embryo_specific

Gene: CG30152
Chromosome: 2R
Orientation: +
TSS: 16186071 Pattern: Mixed

Gene: CG30159
Chromosome: 2R
Orientation: +
TSS: 2504500 Pattern: Embryo_supported,Head_supported

Gene: CG3016
Chromosome: X
Orientation: -
TSS: 5724854 Pattern: Mixed

Gene: CG30163
Chromosome: 2R
Orientation: -
TSS: 20171006 Pattern: Head_specific

Gene: CG30172
Chromosome: 2R
Orientation: -
TSS: 19538801 Pattern: Head_supported

Gene: CG3018
Chromosome: 2L
Orientation: -
TSS: 542572 Pattern: Embryo_supported

Gene: CG30183
Chromosome: 2R
Orientation: -
TSS: 19204636 Pattern: Testes_specific

Gene: CG30185
Chromosome: 2R
Orientation: +
TSS: 19051641 Pattern: Head_supported

Gene: CG30193
Chromosome: 2R
Orientation: +
TSS: 18432715 Pattern: Embryo_supported
TSS: 18434178 Pattern: Head_specific

Gene: CG30194
Chromosome: 2R
Orientation: +
TSS: 18563096 Pattern: Embryo_specific

Gene: CG3024
Chromosome: X
Orientation: -
TSS: 4495054 Pattern: Embryo_supported

Gene: CG3025
Chromosome: X
Orientation: -
TSS: 5722022 Pattern: Embryo_specific

Gene: CG3027
Chromosome: 3R
Orientation: -
TSS: 3575797 Pattern: Head_supported

Gene: CG30278
Chromosome: 2R
Orientation: -
TSS: 17726023 Pattern: Testes_specific

Gene: CG30291
Chromosome: 2R
Orientation: -
TSS: 16517118 Pattern: Embryo_supported
TSS: 16517152 Pattern: Embryo_supported,Head_supported

Gene: CG30296
Chromosome: 2R
Orientation: +
TSS: 16525400 Pattern: Head_specific
TSS: 16525435 Pattern: Embryo_supported,Head_supported

Gene: CG3033
Chromosome: X
Orientation: -
TSS: 5718562 Pattern: Embryo_supported

Gene: CG30359
Chromosome: 2R
Orientation: +
TSS: 3974586 Pattern: Head_supported

Gene: CG3036
Chromosome: 2L
Orientation: +
TSS: 4892117 Pattern: Embryo_supported,Head_supported

Gene: CG30361
Chromosome: 2R
Orientation: -
TSS: 3995609 Pattern: Head_specific

Gene: CG30372
Chromosome: 2R
Orientation: -
TSS: 3634109 Pattern: Head_specific

Gene: CG30373
Chromosome: 2R
Orientation: -
TSS: 3676479 Pattern: Head_supported

Gene: CG3038
Chromosome: X
Orientation: -
TSS: 102655 Pattern: Embryo_supported

Gene: CG30389
Chromosome: 2R
Orientation: -
TSS: 16664658 Pattern: Testes_specific

Gene: CG3039
Chromosome: X
Orientation: -
TSS: 6823047 Pattern: Head_specific
TSS: 6826914 Pattern: Embryo_supported,Head_supported

Gene: CG30404
Chromosome: 2R
Orientation: -
TSS: 17227452 Pattern: Embryo_specific
TSS: 17227514 Pattern: Embryo_supported,Head_supported

Gene: CG30411
Chromosome: 2R
Orientation: +
TSS: 18923539 Pattern: Mixed

Gene: CG30415
Chromosome: 2R
Orientation: -
TSS: 18893917 Pattern: Mixed

Gene: CG30423
Chromosome: 2R
Orientation: -
TSS: 20383408 Pattern: Head_specific
TSS: 20383436 Pattern: Head_supported

Gene: CG30425
Chromosome: 2R
Orientation: -
TSS: 20411392 Pattern: Mixed
TSS: 20411529 Pattern: Mixed

Gene: CG30427
Chromosome: 2R
Orientation: -
TSS: 20443935 Pattern: Head_specific
TSS: 20445071 Pattern: Mixed

Gene: CG30437
Chromosome: 2R
Orientation: +
TSS: 921136 Pattern: Embryo_specific

Gene: CG30438
Chromosome: 2R
Orientation: +
TSS: 1004046 Pattern: Mixed

Gene: CG30460
Chromosome: 2R
Orientation: -
TSS: 12586617 Pattern: Testes_specific

Gene: CG30463
Chromosome: 2R
Orientation: -
TSS: 12246247 Pattern: Embryo_specific

Gene: CG3048
Chromosome: 2L
Orientation: +
TSS: 4371990 Pattern: Embryo_specific

Gene: CG30489
Chromosome: 2R
Orientation: -
TSS: 6637784 Pattern: Embryo_specific

Gene: CG30497
Chromosome: 2R
Orientation: -
TSS: 3253986 Pattern: Testes_specific

Gene: CG30499
Chromosome: 2R
Orientation: -
TSS: 3077374 Pattern: Mixed
TSS: 3077407 Pattern: Mixed

Gene: CG3050
Chromosome: 3R
Orientation: +
TSS: 9854952 Pattern: Embryo_specific

Gene: CG30503
Chromosome: 2R
Orientation: -
TSS: 2956439 Pattern: Head_supported

Gene: CG3051
Chromosome: X
Orientation: +
TSS: 1232395 Pattern: Embryo_supported

Gene: CG3054
Chromosome: 2L
Orientation: +
TSS: 4394235 Pattern: Embryo_supported

Gene: CG3056
Chromosome: X
Orientation: +
TSS: 1227405 Pattern: Embryo_supported

Gene: CG3059
Chromosome: 2L
Orientation: -
TSS: 2883126 Pattern: Mixed
TSS: 2885208 Pattern: Embryo_specific

Gene: CG3060
Chromosome: 2R
Orientation: +
TSS: 19480033 Pattern: Embryo_specific

Gene: CG3061
Chromosome: 3R
Orientation: +
TSS: 9858126 Pattern: Head_supported,Schneider_cells_supported
TSS: 9858166 Pattern: Embryo_supported

Gene: CG3071
Chromosome: X
Orientation: +
TSS: 2119032 Pattern: Embryo_supported,Head_supported

Gene: CG3073
Chromosome: X
Orientation: -
TSS: 2118301 Pattern: Head_supported
TSS: 2118666 Pattern: Mixed

Gene: CG3074
Chromosome: 2R
Orientation: -
TSS: 17700734 Pattern: Mixed
TSS: 17710241 Pattern: Embryo_supported,Head_supported

Gene: CG3075
Chromosome: X
Orientation: -
TSS: 6666077 Pattern: Embryo_supported

Gene: CG3077
Chromosome: 2L
Orientation: -
TSS: 2765599 Pattern: Head_supported
TSS: 2765681 Pattern: Mixed

Gene: CG3078
Chromosome: X
Orientation: -
TSS: 2116019 Pattern: Embryo_supported,Head_supported

Gene: CG3082
Chromosome: 2R
Orientation: +
TSS: 18574802 Pattern: Embryo_specific
TSS: 18574831 Pattern: Embryo_supported,Head_supported
TSS: 18574892 Pattern: Mixed
TSS: 18575230 Pattern: Mixed
TSS: 18575258 Pattern: Head_supported
TSS: 18575687 Pattern: Head_specific

Gene: CG3086
Chromosome: X
Orientation: -
TSS: 5609382 Pattern: Mixed
TSS: 5609434 Pattern: Embryo_supported

Gene: CG3091
Chromosome: X
Orientation: -
TSS: 2110286 Pattern: Mixed

Gene: CG3093
Chromosome: X
Orientation: +
TSS: 1521221 Pattern: Embryo_supported
TSS: 1521265 Pattern: Embryo_supported

Gene: CG3097
Chromosome: X
Orientation: -
TSS: 5615797 Pattern: Head_specific
TSS: 5616013 Pattern: Embryo_specific

Gene: CG31000
Chromosome: 3R
Orientation: -
TSS: 27678358 Pattern: Mixed
TSS: 27699612 Pattern: Mixed
TSS: 27811487 Pattern: Mixed

Gene: CG31002
Chromosome: 3R
Orientation: -
TSS: 27221020 Pattern: Embryo_specific

Gene: CG31004
Chromosome: 3R
Orientation: -
TSS: 27021484 Pattern: Embryo_supported

Gene: CG31005
Chromosome: 3R
Orientation: -
TSS: 27077896 Pattern: Embryo_supported,Head_supported

Gene: CG31006
Chromosome: 3R
Orientation: -
TSS: 26994082 Pattern: Head_specific
TSS: 26994825 Pattern: Embryo_supported,Head_supported

Gene: CG31012
Chromosome: 3R
Orientation: +
TSS: 26643336 Pattern: Head_specific
TSS: 26648195 Pattern: Embryo_specific

Gene: CG31022
Chromosome: 3R
Orientation: +
TSS: 26291774 Pattern: Embryo_supported,Schneider_cells_supported

Gene: CG31025
Chromosome: 3R
Orientation: -
TSS: 25954462 Pattern: Testes_specific

Gene: CG31029
Chromosome: 3R
Orientation: -
TSS: 25956899 Pattern: Testes_specific

Gene: CG31030
Chromosome: 3R
Orientation: -
TSS: 25992137 Pattern: Embryo_supported,Head_supported

Gene: CG31033
Chromosome: 3R
Orientation: -
TSS: 25659614 Pattern: Larva_pupa_specific
TSS: 25660797 Pattern: Embryo_supported
TSS: 25660823 Pattern: Embryo_specific

Gene: CG31036
Chromosome: 3R
Orientation: +
TSS: 25733831 Pattern: Embryo_specific

Gene: CG31038
Chromosome: 3R
Orientation: +
TSS: 25702784 Pattern: Embryo_supported
TSS: 25702805 Pattern: Head_supported

Gene: CG31040
Chromosome: 3R
Orientation: -
TSS: 25758779 Pattern: Embryo_supported,Head_supported

Gene: CG31052
Chromosome: 3R
Orientation: -
TSS: 18819283 Pattern: Head_specific

Gene: CG31054
Chromosome: 3R
Orientation: +
TSS: 23786492 Pattern: Embryo_specific

Gene: CG3106
Chromosome: X
Orientation: -
TSS: 9507977 Pattern: Embryo_specific

Gene: CG31075
Chromosome: 3R
Orientation: -
TSS: 22814232 Pattern: Embryo_supported,Head_supported

Gene: CG31090
Chromosome: 3R
Orientation: +
TSS: 21732754 Pattern: Embryo_supported

Gene: CG31094
Chromosome: 3R
Orientation: -
TSS: 21578713 Pattern: Embryo_specific
TSS: 21586044 Pattern: Embryo_supported

Gene: CG31100
Chromosome: 3R
Orientation: -
TSS: 4827608 Pattern: Mixed

Gene: CG31109
Chromosome: 3R
Orientation: -
TSS: 20880356 Pattern: Embryo_specific

Gene: CG31110
Chromosome: 3R
Orientation: -
TSS: 20870837 Pattern: Embryo_supported

Gene: CG31120
Chromosome: 3R
Orientation: -
TSS: 20743580 Pattern: Embryo_supported

Gene: CG31122
Chromosome: 3R
Orientation: -
TSS: 14238587 Pattern: Embryo_specific

Gene: CG31137
Chromosome: 3R
Orientation: -
TSS: 20047674 Pattern: Embryo_supported

Gene: CG31145
Chromosome: 3R
Orientation: -
TSS: 19495377 Pattern: Embryo_supported,Head_supported

Gene: CG31150
Chromosome: 3R
Orientation: -
TSS: 11679301 Pattern: Embryo_supported

Gene: CG31160
Chromosome: 3R
Orientation: +
TSS: 18273850 Pattern: Embryo_specific
TSS: 18274009 Pattern: Embryo_specific

Gene: CG31170
Chromosome: 3R
Orientation: +
TSS: 18237067 Pattern: Embryo_supported

Gene: CG31196
Chromosome: 3R
Orientation: +
TSS: 14068409 Pattern: Embryo_supported,Head_supported
TSS: 14068473 Pattern: Mixed

Gene: CG31198
Chromosome: 3R
Orientation: +
TSS: 17580048 Pattern: Embryo_specific

Gene: CG31199
Chromosome: 3R
Orientation: -
TSS: 16569512 Pattern: Head_specific

Gene: CG31203
Chromosome: 3R
Orientation: +
TSS: 16566018 Pattern: Mixed

Gene: CG31211
Chromosome: 3R
Orientation: +
TSS: 7775453 Pattern: Head_specific

Gene: CG31212
Chromosome: 3R
Orientation: -
TSS: 15228775 Pattern: Schneider_cells_specific

Gene: CG31217
Chromosome: 3R
Orientation: -
TSS: 12481382 Pattern: Embryo_supported

Gene: CG31221
Chromosome: 3R
Orientation: +
TSS: 15238416 Pattern: Mixed

Gene: CG31232
Chromosome: 3R
Orientation: +
TSS: 14229082 Pattern: Embryo_specific

Gene: CG31243
Chromosome: 3R
Orientation: +
TSS: 13757595 Pattern: Embryo_specific
TSS: 13769829 Pattern: Embryo_supported

Gene: CG31245
Chromosome: 3R
Orientation: -
TSS: 15202947 Pattern: Testes_specific

Gene: CG31249
Chromosome: 3R
Orientation: -
TSS: 13512787 Pattern: Mixed

Gene: CG31256
Chromosome: 3R
Orientation: -
TSS: 13217055 Pattern: Embryo_supported

Gene: CG3127
Chromosome: 2L
Orientation: -
TSS: 2748427 Pattern: Head_supported
TSS: 2748479 Pattern: Head_supported
TSS: 2748522 Pattern: Head_specific

Gene: CG31272
Chromosome: 3R
Orientation: -
TSS: 6585113 Pattern: Embryo_specific

Gene: CG31289
Chromosome: 3R
Orientation: -
TSS: 18408889 Pattern: Head_supported
TSS: 18408925 Pattern: Embryo_supported

Gene: CG3129
Chromosome: X
Orientation: -
TSS: 5517001 Pattern: Embryo_supported,Head_supported
TSS: 5517034 Pattern: Head_supported

Gene: CG31313
Chromosome: 3R
Orientation: -
TSS: 10393148 Pattern: Head_supported

Gene: CG3132
Chromosome: 3R
Orientation: +
TSS: 7825005 Pattern: Mixed
TSS: 7825029 Pattern: Head_supported

Gene: CG31322
Chromosome: 3R
Orientation: -
TSS: 10085709 Pattern: Embryo_specific

Gene: CG31326
Chromosome: 3R
Orientation: -
TSS: 10045927 Pattern: Mixed

Gene: CG31332
Chromosome: 3R
Orientation: -
TSS: 5516482 Pattern: Mixed
TSS: 5517563 Pattern: Embryo_specific

Gene: CG31337
Chromosome: 3R
Orientation: -
TSS: 9371106 Pattern: Embryo_supported

Gene: CG31342
Chromosome: 3R
Orientation: +
TSS: 8811786 Pattern: Embryo_supported,Schneider_cells_supported

Gene: CG31343
Chromosome: 3R
Orientation: +
TSS: 17570995 Pattern: Embryo_specific

Gene: CG31344
Chromosome: 3R
Orientation: -
TSS: 11051049 Pattern: Head_specific
TSS: 11051139 Pattern: Mixed

Gene: CG31351
Chromosome: 3R
Orientation: -
TSS: 8345066 Pattern: Mixed

Gene: CG31352
Chromosome: 3R
Orientation: -
TSS: 5531139 Pattern: Embryo_supported,Head_supported

Gene: CG3136
Chromosome: 2R
Orientation: +
TSS: 652089 Pattern: Mixed

Gene: CG31363
Chromosome: 3R
Orientation: -
TSS: 7430468 Pattern: Mixed
TSS: 7445588 Pattern: Embryo_supported
TSS: 7445625 Pattern: Embryo_supported,Head_supported

Gene: CG31374
Chromosome: 3R
Orientation: -
TSS: 7271716 Pattern: Larva_pupa_specific

Gene: CG3139
Chromosome: 2L
Orientation: -
TSS: 2793693 Pattern: Head_specific
TSS: 2799970 Pattern: Embryo_supported,Head_supported

Gene: CG3140
Chromosome: 2R
Orientation: +
TSS: 19531836 Pattern: Mixed

Gene: CG3143
Chromosome: 3R
Orientation: +
TSS: 9882670 Pattern: Embryo_supported

Gene: CG31431
Chromosome: 3R
Orientation: +
TSS: 17696406 Pattern: Embryo_specific

Gene: CG31445
Chromosome: 3R
Orientation: -
TSS: 25070220 Pattern: Head_specific

Gene: CG31453
Chromosome: 3R
Orientation: -
TSS: 4387451 Pattern: Embryo_specific

Gene: CG31468
Chromosome: 3R
Orientation: -
TSS: 19526073 Pattern: Testes_supported,Fat_supported

Gene: CG31472
Chromosome: 3R
Orientation: +
TSS: 3636338 Pattern: Head_specific

Gene: CG31478
Chromosome: 3R
Orientation: +
TSS: 11156463 Pattern: Embryo_supported

Gene: CG31483
Chromosome: 3R
Orientation: +
TSS: 2374805 Pattern: Testes_specific

Gene: CG3149
Chromosome: X
Orientation: -
TSS: 5540390 Pattern: Mixed

Gene: CG31509
Chromosome: 3R
Orientation: +
TSS: 16696758 Pattern: Head_supported,Fat_supported

Gene: CG3151
Chromosome: 2L
Orientation: +
TSS: 2959146 Pattern: Mixed
TSS: 2959488 Pattern: Head_specific

Gene: CG31510
Chromosome: 3R
Orientation: -
TSS: 20948595 Pattern: Embryo_supported
TSS: 20948625 Pattern: Embryo_supported,Head_supported

Gene: CG3152
Chromosome: 2R
Orientation: -
TSS: 2147790 Pattern: Testes_supported
TSS: 2147870 Pattern: Embryo_supported,Head_supported

Gene: CG31522
Chromosome: 3R
Orientation: -
TSS: 276556 Pattern: Embryo_supported
TSS: 278952 Pattern: Embryo_supported

Gene: CG31523
Chromosome: 3R
Orientation: -
TSS: 296996 Pattern: Embryo_supported
TSS: 297321 Pattern: Embryo_specific
TSS: 304528 Pattern: Embryo_specific
TSS: 304566 Pattern: Embryo_specific

Gene: CG3153
Chromosome: 3R
Orientation: +
TSS: 9916510 Pattern: Mixed

Gene: CG31531
Chromosome: 3R
Orientation: +
TSS: 485305 Pattern: Embryo_specific

Gene: CG31536
Chromosome: 3R
Orientation: +
TSS: 736296 Pattern: Embryo_supported

Gene: CG31543
Chromosome: 3R
Orientation: +
TSS: 1090666 Pattern: Embryo_supported

Gene: CG31547
Chromosome: 3R
Orientation: -
TSS: 1324736 Pattern: Head_specific

Gene: CG31550
Chromosome: 3R
Orientation: +
TSS: 1311294 Pattern: Mixed
TSS: 1311865 Pattern: Mixed

Gene: CG31558
Chromosome: 3R
Orientation: -
TSS: 1938019 Pattern: Mixed

Gene: CG3157
Chromosome: 2L
Orientation: +
TSS: 2972895 Pattern: Mixed

Gene: CG3159
Chromosome: 2L
Orientation: -
TSS: 744395 Pattern: Head_supported

Gene: CG31605
Chromosome: 2L
Orientation: +
TSS: 8083442 Pattern: Embryo_supported
TSS: 8083466 Pattern: Embryo_supported
TSS: 8088306 Pattern: Embryo_specific

Gene: CG3161
Chromosome: 2R
Orientation: -
TSS: 2144194 Pattern: Embryo_supported,Head_supported

Gene: CG31626
Chromosome: 2L
Orientation: -
TSS: 21221315 Pattern: Embryo_specific

Gene: CG31628
Chromosome: 2L
Orientation: -
TSS: 7023894 Pattern: Larva_pupa_supported,Head_supported

Gene: CG31639
Chromosome: 2L
Orientation: -
TSS: 6155042 Pattern: Testes_specific
TSS: 6155085 Pattern: Testes_specific

Gene: CG31641
Chromosome: 2L
Orientation: +
TSS: 6100379 Pattern: Mixed

Gene: CG31650
Chromosome: 2L
Orientation: -
TSS: 5043157 Pattern: Embryo_supported,Head_supported

Gene: CG3166
Chromosome: 2L
Orientation: -
TSS: 2161522 Pattern: Embryo_specific

Gene: CG31666
Chromosome: 2L
Orientation: +
TSS: 1651260 Pattern: Mixed

Gene: CG3167
Chromosome: 2R
Orientation: +
TSS: 19541809 Pattern: Embryo_specific
TSS: 19541837 Pattern: Embryo_supported
TSS: 19541868 Pattern: Embryo_specific
TSS: 19541893 Pattern: Embryo_supported

Gene: CG31671
Chromosome: 2L
Orientation: -
TSS: 2143623 Pattern: Embryo_specific
TSS: 2145163 Pattern: Embryo_supported,Head_supported

Gene: CG31673
Chromosome: 2L
Orientation: +
TSS: 20817204 Pattern: Embryo_supported,Head_supported

Gene: CG31675
Chromosome: 2L
Orientation: +
TSS: 20855350 Pattern: Embryo_specific

Gene: CG31676
Chromosome: 2L
Orientation: +
TSS: 20828393 Pattern: Head_specific

Gene: CG3168
Chromosome: X
Orientation: -
TSS: 6575769 Pattern: Mixed

Gene: CG31682
Chromosome: 2L
Orientation: -
TSS: 2240593 Pattern: Testes_specific

Gene: CG31683
Chromosome: 2L
Orientation: -
TSS: 20437530 Pattern: Embryo_supported

Gene: CG31689
Chromosome: 2L
Orientation: +
TSS: 2730126 Pattern: Mixed

Gene: CG31692
Chromosome: 2L
Orientation: -
TSS: 19760062 Pattern: Embryo_supported,Head_supported

Gene: CG31694
Chromosome: 2L
Orientation: -
TSS: 2873734 Pattern: Mixed
TSS: 2874122 Pattern: Embryo_supported,Head_supported

Gene: CG31705
Chromosome: 2L
Orientation: -
TSS: 11528201 Pattern: Mixed

Gene: CG31708
Chromosome: 2L
Orientation: -
TSS: 9071162 Pattern: Embryo_specific

Gene: CG3171
Chromosome: X
Orientation: -
TSS: 5525155 Pattern: Embryo_specific
TSS: 5525212 Pattern: Embryo_specific

Gene: CG31712
Chromosome: 2L
Orientation: -
TSS: 9938131 Pattern: Embryo_supported,Head_supported

Gene: CG31716
Chromosome: 2L
Orientation: +
TSS: 10396751 Pattern: Mixed
TSS: 10396794 Pattern: Embryo_supported

Gene: CG31719
Chromosome: 2L
Orientation: -
TSS: 10474347 Pattern: Embryo_supported,Head_supported

Gene: CG31738
Chromosome: 2L
Orientation: +
TSS: 16653044 Pattern: Embryo_specific

Gene: CG3174
Chromosome: 2R
Orientation: -
TSS: 2156908 Pattern: Embryo_supported,Head_supported

Gene: CG31751
Chromosome: 2L
Orientation: +
TSS: 18673132 Pattern: Head_specific

Gene: CG31757
Chromosome: 2L
Orientation: -
TSS: 11928570 Pattern: Embryo_specific

Gene: CG31759
Chromosome: 2L
Orientation: +
TSS: 12207852 Pattern: Embryo_specific

Gene: CG31761
Chromosome: 2L
Orientation: +
TSS: 12348118 Pattern: Embryo_specific

Gene: CG31762
Chromosome: 2L
Orientation: +
TSS: 12270936 Pattern: Embryo_specific

Gene: CG31764
Chromosome: 2L
Orientation: -
TSS: 12409530 Pattern: Mixed
TSS: 12421833 Pattern: Head_supported,Mbn2_supported
TSS: 12421858 Pattern: Head_specific
TSS: 12423436 Pattern: Embryo_supported,Head_supported

Gene: CG31775
Chromosome: 2L
Orientation: -
TSS: 14737766 Pattern: Mixed

Gene: CG31782
Chromosome: 2L
Orientation: -
TSS: 16712025 Pattern: Mixed

Gene: CG31789
Chromosome: 2L
Orientation: +
TSS: 18601856 Pattern: Mixed

Gene: CG31793
Chromosome: 2L
Orientation: +
TSS: 18999473 Pattern: Head_specific

Gene: CG31794
Chromosome: 2L
Orientation: -
TSS: 19400699 Pattern: Embryo_supported,Head_supported
TSS: 19419478 Pattern: Mixed

Gene: CG31795
Chromosome: 2L
Orientation: -
TSS: 1043197 Pattern: Head_specific
TSS: 1043225 Pattern: Head_specific

Gene: CG3180
Chromosome: 3R
Orientation: +
TSS: 9951541 Pattern: Embryo_supported,Schneider_cells_supported

Gene: CG31803
Chromosome: 2L
Orientation: -
TSS: 17408535 Pattern: Testes_specific

Gene: CG31815
Chromosome: 2L
Orientation: +
TSS: 16597842 Pattern: Embryo_supported

Gene: CG31839
Chromosome: 2L
Orientation: -
TSS: 13967016 Pattern: Head_specific

Gene: CG31846
Chromosome: 2L
Orientation: +
TSS: 13461781 Pattern: Mixed

Gene: CG31852
Chromosome: 2L
Orientation: +
TSS: 13367621 Pattern: Embryo_supported

Gene: CG3186
Chromosome: 2R
Orientation: +
TSS: 19565458 Pattern: Mixed
TSS: 19566070 Pattern: Mixed

Gene: CG31870
Chromosome: 2L
Orientation: +
TSS: 10790242 Pattern: Testes_supported

Gene: CG31874
Chromosome: 2L
Orientation: -
TSS: 10191465 Pattern: Testes_specific
TSS: 10191491 Pattern: Testes_specific

Gene: CG31884
Chromosome: 2L
Orientation: +
TSS: 9613417 Pattern: Mixed

Gene: CG31908
Chromosome: 2L
Orientation: -
TSS: 7027271 Pattern: Schneider_cells_supported

Gene: CG3191
Chromosome: X
Orientation: -
TSS: 2107984 Pattern: Head_specific

Gene: CG31915
Chromosome: 2L
Orientation: +
TSS: 5528151 Pattern: Embryo_specific

Gene: CG3192
Chromosome: X
Orientation: -
TSS: 6523381 Pattern: Mixed
TSS: 6523409 Pattern: Head_specific

Gene: CG3193
Chromosome: X
Orientation: -
TSS: 2106066 Pattern: Mixed
TSS: 2106098 Pattern: Embryo_specific
TSS: 2106119 Pattern: Embryo_supported,Head_supported

Gene: CG31991
Chromosome: 2L
Orientation: +
TSS: 16812594 Pattern: Embryo_specific

Gene: CG31992
Chromosome: 4
Orientation: -
TSS: 680856 Pattern: Embryo_supported
TSS: 683359 Pattern: Mixed

Gene: CG3201
Chromosome: X
Orientation: -
TSS: 5467772 Pattern: Embryo_supported

Gene: CG32016
Chromosome: 4
Orientation: -
TSS: 972468 Pattern: Mixed
TSS: 973941 Pattern: Mixed
TSS: 974298 Pattern: Mixed
TSS: 978587 Pattern: Embryo_supported
TSS: 978612 Pattern: Embryo_supported
TSS: 978642 Pattern: Embryo_specific

Gene: CG32018
Chromosome: 4
Orientation: -
TSS: 1081103 Pattern: Embryo_supported
TSS: 1081136 Pattern: Mixed

Gene: CG32019
Chromosome: 4
Orientation: +
TSS: 744654 Pattern: Mixed
TSS: 744678 Pattern: Mixed

Gene: CG3203
Chromosome: X
Orientation: -
TSS: 6588348 Pattern: Mixed
TSS: 6589452 Pattern: Mixed

Gene: CG32030
Chromosome: 3L
Orientation: +
TSS: 8740391 Pattern: Embryo_supported

Gene: CG32031
Chromosome: 3L
Orientation: -
TSS: 9031526 Pattern: Mixed
TSS: 9036881 Pattern: Ovary_specific
TSS: 9039805 Pattern: Head_supported
TSS: 9039951 Pattern: Head_supported

Gene: CG32032
Chromosome: 3L
Orientation: +
TSS: 9067001 Pattern: Embryo_supported,Head_supported

Gene: CG32038
Chromosome: 3L
Orientation: +
TSS: 9425827 Pattern: Mixed

Gene: CG32041
Chromosome: 3L
Orientation: +
TSS: 9346874 Pattern: Mixed

Gene: CG32043
Chromosome: 3L
Orientation: +
TSS: 9435038 Pattern: Embryo_supported

Gene: CG32057
Chromosome: 3L
Orientation: -
TSS: 10160052 Pattern: Embryo_specific

Gene: CG32062
Chromosome: 3L
Orientation: +
TSS: 10489952 Pattern: Mixed

Gene: CG32066
Chromosome: 3L
Orientation: -
TSS: 10634952 Pattern: Embryo_specific

Gene: CG32068
Chromosome: 3L
Orientation: +
TSS: 10637347 Pattern: Head_supported

Gene: CG32075
Chromosome: 3L
Orientation: -
TSS: 11038684 Pattern: Head_specific

Gene: CG32076
Chromosome: 3L
Orientation: +
TSS: 11138922 Pattern: Head_supported

Gene: CG32085
Chromosome: 3L
Orientation: -
TSS: 11654287 Pattern: Embryo_supported,Head_supported

Gene: CG3209
Chromosome: 2R
Orientation: +
TSS: 19576672 Pattern: Embryo_supported,Head_supported
TSS: 19576722 Pattern: Mixed

Gene: CG3210
Chromosome: 2L
Orientation: -
TSS: 2585428 Pattern: Embryo_specific

Gene: CG32103
Chromosome: 3L
Orientation: -
TSS: 12382568 Pattern: Mixed
TSS: 12388748 Pattern: Testes_specific

Gene: CG32111
Chromosome: 3L
Orientation: +
TSS: 12601883 Pattern: Embryo_specific

Gene: CG32112
Chromosome: 3L
Orientation: +
TSS: 12715752 Pattern: Head_supported

Gene: CG32119
Chromosome: 3L
Orientation: -
TSS: 13222644 Pattern: Testes_specific

Gene: CG32130
Chromosome: 3L
Orientation: +
TSS: 13454711 Pattern: Head_specific

Gene: CG32137
Chromosome: 3L
Orientation: +
TSS: 13904512 Pattern: Embryo_supported,Head_supported

Gene: CG3214
Chromosome: 2L
Orientation: -
TSS: 2579958 Pattern: Mixed

Gene: CG32140
Chromosome: 3L
Orientation: +
TSS: 14186701 Pattern: Embryo_supported

Gene: CG32145
Chromosome: 3L
Orientation: +
TSS: 14672013 Pattern: Embryo_supported

Gene: CG32156
Chromosome: 3L
Orientation: +
TSS: 16017229 Pattern: Embryo_supported,Head_supported
TSS: 16038627 Pattern: Head_supported

Gene: CG32158
Chromosome: 3L
Orientation: -
TSS: 16475360 Pattern: Testes_specific

Gene: CG32164
Chromosome: 3L
Orientation: +
TSS: 16568346 Pattern: Mixed

Gene: CG32171
Chromosome: 3L
Orientation: +
TSS: 16830572 Pattern: Embryo_supported
TSS: 16856487 Pattern: Embryo_specific
TSS: 16876526 Pattern: Embryo_supported
TSS: 16881514 Pattern: Embryo_specific

Gene: CG32176
Chromosome: 3L
Orientation: +
TSS: 17399129 Pattern: Embryo_specific

Gene: CG32179
Chromosome: 3L
Orientation: -
TSS: 17619535 Pattern: Embryo_supported

Gene: CG32195
Chromosome: 3L
Orientation: +
TSS: 18078229 Pattern: Embryo_supported

Gene: CG32207
Chromosome: 3L
Orientation: -
TSS: 19443947 Pattern: Mixed

Gene: CG32209
Chromosome: 3L
Orientation: -
TSS: 19672902 Pattern: Embryo_supported

Gene: CG3221
Chromosome: 2R
Orientation: -
TSS: 16501841 Pattern: Mixed

Gene: CG3223
Chromosome: 3R
Orientation: +
TSS: 3835093 Pattern: Head_specific
TSS: 3835124 Pattern: Embryo_specific

Gene: CG32230
Chromosome: 3L
Orientation: +
TSS: 23273168 Pattern: Mixed

Gene: CG32237
Chromosome: 3L
Orientation: -
TSS: 4833302 Pattern: Embryo_specific

Gene: CG3224
Chromosome: X
Orientation: -
TSS: 6506657 Pattern: Mixed

Gene: CG32243
Chromosome: 3L
Orientation: -
TSS: 4522057 Pattern: Embryo_supported
TSS: 4522085 Pattern: Embryo_specific

Gene: CG32244
Chromosome: 3L
Orientation: -
TSS: 4489276 Pattern: Embryo_specific

Gene: CG3225
Chromosome: 2L
Orientation: -
TSS: 4818210 Pattern: Head_specific

Gene: CG3226
Chromosome: X
Orientation: -
TSS: 6499460 Pattern: Embryo_specific

Gene: CG32264
Chromosome: 3L
Orientation: -
TSS: 3725714 Pattern: Head_specific
TSS: 3771494 Pattern: Embryo_supported

Gene: CG32267
Chromosome: 3L
Orientation: -
TSS: 3455645 Pattern: Mixed

Gene: CG3227
Chromosome: 2L
Orientation: -
TSS: 2576674 Pattern: Embryo_specific

Gene: CG32278
Chromosome: 3L
Orientation: +
TSS: 3152828 Pattern: Head_specific

Gene: CG32280
Chromosome: 3L
Orientation: +
TSS: 3148714 Pattern: Head_supported
TSS: 3148763 Pattern: Head_supported

Gene: CG32306
Chromosome: 3L
Orientation: +
TSS: 2444510 Pattern: Testes_specific

Gene: CG3231
Chromosome: 2R
Orientation: +
TSS: 19594241 Pattern: Embryo_supported

Gene: CG32315
Chromosome: 3L
Orientation: -
TSS: 1778826 Pattern: Embryo_supported
TSS: 1778850 Pattern: Embryo_specific

Gene: CG3234
Chromosome: 2L
Orientation: -
TSS: 3507216 Pattern: Mixed

Gene: CG32344
Chromosome: 3L
Orientation: -
TSS: 306882 Pattern: Mixed
TSS: 308218 Pattern: Embryo_supported

Gene: CG32365
Chromosome: 3L
Orientation: +
TSS: 7842991 Pattern: Embryo_specific

Gene: CG32390
Chromosome: 3L
Orientation: -
TSS: 7118222 Pattern: Mixed

Gene: CG32393
Chromosome: 3L
Orientation: -
TSS: 6717093 Pattern: Embryo_specific

Gene: CG32405
Chromosome: 3L
Orientation: -
TSS: 6113920 Pattern: Embryo_specific

Gene: CG32409
Chromosome: 3L
Orientation: +
TSS: 5873501 Pattern: Embryo_supported,Ovary_supported

Gene: CG3241
Chromosome: 2L
Orientation: -
TSS: 3466111 Pattern: Embryo_supported

Gene: CG32412
Chromosome: 3L
Orientation: -
TSS: 5876360 Pattern: Testes_specific
TSS: 5876397 Pattern: Embryo_supported

Gene: CG32423
Chromosome: 3L
Orientation: -
TSS: 5158740 Pattern: Embryo_supported
TSS: 5251891 Pattern: Embryo_specific

Gene: CG32425
Chromosome: 3L
Orientation: +
TSS: 20431171 Pattern: Embryo_supported
TSS: 20443743 Pattern: Head_supported

Gene: CG3244
Chromosome: 2L
Orientation: -
TSS: 4801919 Pattern: Mixed

Gene: CG32441
Chromosome: 3L
Orientation: +
TSS: 21508402 Pattern: Embryo_supported,Head_supported

Gene: CG32442
Chromosome: 3L
Orientation: -
TSS: 21463136 Pattern: Embryo_supported

Gene: CG32443
Chromosome: 3L
Orientation: -
TSS: 21251817 Pattern: Embryo_specific

Gene: CG32451
Chromosome: 3L
Orientation: +
TSS: 22707379 Pattern: Embryo_specific

Gene: CG3246
Chromosome: 2L
Orientation: -
TSS: 3461944 Pattern: Embryo_supported,Head_supported

Gene: CG32464
Chromosome: 3R
Orientation: -
TSS: 1113039 Pattern: Embryo_specific
TSS: 1124499 Pattern: Testes_specific
TSS: 1149566 Pattern: Embryo_specific
TSS: 1175732 Pattern: Mixed

Gene: CG32473
Chromosome: 3R
Orientation: +
TSS: 9128375 Pattern: Embryo_specific
TSS: 9130491 Pattern: Embryo_supported
TSS: 9135107 Pattern: Embryo_supported

Gene: CG32479
Chromosome: 3L
Orientation: +
TSS: 855435 Pattern: Embryo_supported

Gene: CG32485
Chromosome: 3L
Orientation: +
TSS: 3033887 Pattern: Head_specific

Gene: CG32486
Chromosome: 3L
Orientation: -
TSS: 3041186 Pattern: Head_specific

Gene: CG3249
Chromosome: X
Orientation: -
TSS: 5265872 Pattern: Embryo_supported,Head_supported
TSS: 5266100 Pattern: Embryo_supported,Head_supported

Gene: CG32490
Chromosome: 3R
Orientation: +
TSS: 106001 Pattern: Head_specific
TSS: 107426 Pattern: Head_specific
TSS: 107562 Pattern: Embryo_supported,Head_supported
TSS: 107625 Pattern: Head_specific
TSS: 108346 Pattern: Head_specific

Gene: CG32491
Chromosome: 3R
Orientation: -
TSS: 17185474 Pattern: Embryo_supported
TSS: 17200799 Pattern: Mixed

Gene: CG32498
Chromosome: X
Orientation: +
TSS: 3032598 Pattern: Embryo_specific
TSS: 3034999 Pattern: Mixed
TSS: 3151437 Pattern: Embryo_specific

Gene: CG32499
Chromosome: X
Orientation: -
TSS: 21835970 Pattern: Head_specific
TSS: 21836105 Pattern: Embryo_supported
TSS: 21836207 Pattern: Mixed

Gene: CG32505
Chromosome: X
Orientation: -
TSS: 20234431 Pattern: Embryo_supported,Head_supported
TSS: 20234472 Pattern: Embryo_supported

Gene: CG3251
Chromosome: 2L
Orientation: -
TSS: 4690654 Pattern: Schneider_cells_specific

Gene: CG32513
Chromosome: X
Orientation: +
TSS: 20865227 Pattern: Embryo_specific

Gene: CG3252
Chromosome: X
Orientation: -
TSS: 5256082 Pattern: Embryo_supported

Gene: CG32521
Chromosome: X
Orientation: -
TSS: 21091825 Pattern: Embryo_supported,Head_supported

Gene: CG32528
Chromosome: X
Orientation: +
TSS: 19580042 Pattern: Embryo_supported
TSS: 19580096 Pattern: Embryo_supported

Gene: CG3254
Chromosome: 2L
Orientation: -
TSS: 3422952 Pattern: Embryo_supported

Gene: CG32544
Chromosome: X
Orientation: +
TSS: 18694221 Pattern: Head_supported

Gene: CG32548
Chromosome: X
Orientation: -
TSS: 18271237 Pattern: Testes_supported

Gene: CG32549
Chromosome: X
Orientation: -
TSS: 18238519 Pattern: Head_supported
TSS: 18244041 Pattern: Head_specific
TSS: 18244072 Pattern: Embryo_supported

Gene: CG32555
Chromosome: X
Orientation: -
TSS: 17484837 Pattern: Head_specific

Gene: CG32556
Chromosome: X
Orientation: -
TSS: 17516858 Pattern: Embryo_specific

Gene: CG32562
Chromosome: X
Orientation: -
TSS: 16993243 Pattern: Embryo_specific

Gene: CG32581
Chromosome: X
Orientation: -
TSS: 15633069 Pattern: Head_specific
TSS: 15633089 Pattern: Mixed

Gene: CG32593
Chromosome: X
Orientation: +
TSS: 14673318 Pattern: Embryo_specific
TSS: 14674809 Pattern: Embryo_supported

Gene: CG32603
Chromosome: X
Orientation: +
TSS: 14018501 Pattern: Embryo_supported

Gene: CG3262
Chromosome: 2L
Orientation: +
TSS: 22227540 Pattern: Mixed

Gene: CG32626
Chromosome: X
Orientation: -
TSS: 13673840 Pattern: Testes_specific
TSS: 13679799 Pattern: Embryo_supported

Gene: CG32629
Chromosome: X
Orientation: +
TSS: 13397761 Pattern: Head_supported,Testes_supported

Gene: CG3263
Chromosome: 3L
Orientation: +
TSS: 20762066 Pattern: Embryo_specific

Gene: CG3265
Chromosome: 2R
Orientation: +
TSS: 2261070 Pattern: Mixed
TSS: 2261345 Pattern: Embryo_specific

Gene: CG32667
Chromosome: X
Orientation: -
TSS: 10985481 Pattern: Mixed

Gene: CG3267
Chromosome: 2R
Orientation: +
TSS: 2258198 Pattern: Mixed

Gene: CG32672
Chromosome: X
Orientation: -
TSS: 10613273 Pattern: Mixed
TSS: 10613390 Pattern: Embryo_supported,Mbn2_supported
TSS: 10613438 Pattern: Mixed
TSS: 10613552 Pattern: Embryo_supported

Gene: CG3268
Chromosome: 2R
Orientation: +
TSS: 2253743 Pattern: Embryo_supported,Testes_supported

Gene: CG32684
Chromosome: X
Orientation: -
TSS: 10171157 Pattern: Embryo_supported

Gene: CG3269
Chromosome: 2R
Orientation: +
TSS: 2208535 Pattern: Embryo_supported,Head_supported
TSS: 2208586 Pattern: Embryo_supported

Gene: CG32694
Chromosome: X
Orientation: +
TSS: 9834916 Pattern: Embryo_supported
TSS: 9838247 Pattern: Mixed

Gene: CG32697
Chromosome: X
Orientation: -
TSS: 9495997 Pattern: Embryo_specific
TSS: 9504117 Pattern: Embryo_supported,Head_supported

Gene: CG32700
Chromosome: X
Orientation: -
TSS: 9396057 Pattern: Head_specific

Gene: CG32701
Chromosome: X
Orientation: -
TSS: 9398877 Pattern: Embryo_supported,Head_supported

Gene: CG32707
Chromosome: X
Orientation: +
TSS: 8928173 Pattern: Embryo_supported

Gene: CG32717
Chromosome: X
Orientation: +
TSS: 8075850 Pattern: Embryo_supported

Gene: CG32721
Chromosome: X
Orientation: -
TSS: 7573556 Pattern: Head_specific

Gene: CG32726
Chromosome: X
Orientation: -
TSS: 7270979 Pattern: Head_supported

Gene: CG32742
Chromosome: X
Orientation: +
TSS: 6499953 Pattern: Embryo_specific

Gene: CG32744
Chromosome: X
Orientation: -
TSS: 6124504 Pattern: Embryo_supported,Head_supported

Gene: CG32756
Chromosome: X
Orientation: +
TSS: 5790967 Pattern: Embryo_specific

Gene: CG32767
Chromosome: X
Orientation: -
TSS: 4929964 Pattern: Head_specific

Gene: CG3278
Chromosome: 2L
Orientation: +
TSS: 22237471 Pattern: Embryo_specific

Gene: CG32789
Chromosome: X
Orientation: +
TSS: 3644385 Pattern: Embryo_specific

Gene: CG3279
Chromosome: 3L
Orientation: -
TSS: 676442 Pattern: Head_supported

Gene: CG32796
Chromosome: X
Orientation: -
TSS: 2326197 Pattern: Embryo_supported

Gene: CG32810
Chromosome: X
Orientation: +
TSS: 1369895 Pattern: Embryo_supported,Head_supported

Gene: CG32813
Chromosome: X
Orientation: +
TSS: 1245436 Pattern: Embryo_specific

Gene: CG32816
Chromosome: X
Orientation: -
TSS: 191621 Pattern: Embryo_supported

Gene: CG3283
Chromosome: 2R
Orientation: +
TSS: 2319443 Pattern: Embryo_supported,Head_supported

Gene: CG32858
Chromosome: X
Orientation: +
TSS: 7809260 Pattern: Head_specific
TSS: 7814943 Pattern: Embryo_supported,Head_supported
TSS: 7814973 Pattern: Embryo_specific

Gene: CG32859
Chromosome: X
Orientation: -
TSS: 1019211 Pattern: Testes_specific

Gene: CG3287
Chromosome: 2R
Orientation: +
TSS: 2322835 Pattern: Embryo_supported,Head_supported
TSS: 2323598 Pattern: Head_specific

Gene: CG3291
Chromosome: X
Orientation: -
TSS: 19323497 Pattern: Testes_specific
TSS: 19325888 Pattern: Embryo_specific

Gene: CG32956
Chromosome: 2L
Orientation: +
TSS: 8438327 Pattern: Embryo_specific

Gene: CG32982
Chromosome: 2L
Orientation: +
TSS: 9151204 Pattern: Embryo_specific

Gene: CG3299
Chromosome: X
Orientation: -
TSS: 2076683 Pattern: Testes_specific
TSS: 2078446 Pattern: Embryo_supported

Gene: CG3301
Chromosome: 3R
Orientation: -
TSS: 17101973 Pattern: Head_specific

Gene: CG3305
Chromosome: 2L
Orientation: +
TSS: 21560986 Pattern: Embryo_supported

Gene: CG33052
Chromosome: 3L
Orientation: -
TSS: 17394086 Pattern: Embryo_supported

Gene: CG33054
Chromosome: 3L
Orientation: -
TSS: 21134524 Pattern: Embryo_supported,Head_supported

Gene: CG3307
Chromosome: 3R
Orientation: +
TSS: 10141770 Pattern: Embryo_specific
TSS: 10141799 Pattern: Embryo_specific

Gene: CG3308
Chromosome: 3R
Orientation: -
TSS: 17099533 Pattern: Head_supported

Gene: CG33080
Chromosome: X
Orientation: -
TSS: 5563014 Pattern: Head_specific

Gene: CG33090
Chromosome: 2L
Orientation: +
TSS: 14334160 Pattern: Embryo_supported

Gene: CG33094
Chromosome: 3R
Orientation: +
TSS: 16658522 Pattern: Embryo_supported,Head_supported

Gene: CG33096
Chromosome: 3R
Orientation: +
TSS: 20923367 Pattern: Embryo_specific
TSS: 20923396 Pattern: Embryo_specific

Gene: CG33097
Chromosome: 3R
Orientation: -
TSS: 2193879 Pattern: Embryo_supported,Head_supported
TSS: 2193906 Pattern: Embryo_supported

Gene: CG33098
Chromosome: 3R
Orientation: +
TSS: 8213467 Pattern: Fat_specific
TSS: 8213555 Pattern: Head_specific

Gene: CG33100
Chromosome: 3R
Orientation: -
TSS: 19934671 Pattern: Embryo_supported

Gene: CG33101
Chromosome: 3R
Orientation: -
TSS: 9663631 Pattern: Mixed
TSS: 9663656 Pattern: Embryo_supported
TSS: 9663684 Pattern: Embryo_supported

Gene: CG33104
Chromosome: 3R
Orientation: -
TSS: 5511124 Pattern: Head_specific
TSS: 5511191 Pattern: Embryo_supported

Gene: CG33105
Chromosome: 3R
Orientation: -
TSS: 5518462 Pattern: Embryo_supported
TSS: 5518516 Pattern: Head_specific

Gene: CG33108
Chromosome: 3R
Orientation: +
TSS: 19821393 Pattern: Mixed

Gene: CG33111
Chromosome: 3R
Orientation: -
TSS: 19644939 Pattern: Schneider_cells_supported

Gene: CG33113
Chromosome: 2L
Orientation: -
TSS: 4994385 Pattern: Mixed
TSS: 4997377 Pattern: Embryo_supported
TSS: 4999340 Pattern: Mixed
TSS: 4999500 Pattern: Embryo_specific
TSS: 5000362 Pattern: Mixed
TSS: 5004921 Pattern: Embryo_specific
TSS: 5006561 Pattern: Embryo_specific

Gene: CG33115
Chromosome: 2L
Orientation: -
TSS: 13969973 Pattern: Embryo_supported

Gene: CG33116
Chromosome: 2L
Orientation: +
TSS: 19529440 Pattern: Mixed

Gene: CG33129
Chromosome: 2L
Orientation: -
TSS: 10966626 Pattern: Mixed

Gene: CG3313
Chromosome: 3R
Orientation: -
TSS: 7842600 Pattern: Embryo_specific

Gene: CG33133
Chromosome: 2R
Orientation: -
TSS: 16519485 Pattern: Embryo_supported,Head_supported

Gene: CG33138
Chromosome: 2R
Orientation: +
TSS: 8687308 Pattern: Head_supported

Gene: CG33143
Chromosome: 2R
Orientation: +
TSS: 18121912 Pattern: Embryo_specific

Gene: CG33149
Chromosome: 2R
Orientation: +
TSS: 19582613 Pattern: Mixed

Gene: CG33156
Chromosome: 2R
Orientation: -
TSS: 9066110 Pattern: Testes_supported
TSS: 9066135 Pattern: Embryo_supported
TSS: 9066162 Pattern: Embryo_specific

Gene: CG33162
Chromosome: 3L
Orientation: -
TSS: 8694111 Pattern: Mixed

Gene: CG33170
Chromosome: 3L
Orientation: +
TSS: 22799328 Pattern: Testes_supported

Gene: CG33174
Chromosome: X
Orientation: +
TSS: 13617653 Pattern: Embryo_specific

Gene: CG33178
Chromosome: X
Orientation: +
TSS: 14916764 Pattern: Mixed

Gene: CG3318
Chromosome: 2R
Orientation: +
TSS: 19647185 Pattern: Head_supported

Gene: CG33199
Chromosome: 2R
Orientation: -
TSS: 4462830 Pattern: Embryo_specific
TSS: 4462899 Pattern: Embryo_supported,Head_supported

Gene: CG3320
Chromosome: 3R
Orientation: -
TSS: 17093126 Pattern: Mixed
TSS: 17094749 Pattern: Mixed
TSS: 17094778 Pattern: Mixed

Gene: CG33203
Chromosome: 3R
Orientation: -
TSS: 24713428 Pattern: Mixed

Gene: CG33205
Chromosome: 3L
Orientation: +
TSS: 9790017 Pattern: Embryo_supported

Gene: CG33207
Chromosome: 3R
Orientation: +
TSS: 11491908 Pattern: Embryo_supported

Gene: CG33208
Chromosome: 3R
Orientation: -
TSS: 5845283 Pattern: Embryo_specific
TSS: 5847399 Pattern: Testes_specific

Gene: CG3321
Chromosome: 3R
Orientation: +
TSS: 10152798 Pattern: Mixed

Gene: CG33217
Chromosome: 3L
Orientation: +
TSS: 23059872 Pattern: Embryo_supported

Gene: CG3322
Chromosome: 3L
Orientation: +
TSS: 9588866 Pattern: Embryo_supported

Gene: CG3323
Chromosome: X
Orientation: -
TSS: 5150894 Pattern: Testes_specific
TSS: 5150955 Pattern: Testes_specific

Gene: CG33248
Chromosome: X
Orientation: -
TSS: 14067981 Pattern: Head_supported

Gene: CG3325
Chromosome: 3R
Orientation: +
TSS: 10153786 Pattern: Embryo_supported

Gene: CG33261
Chromosome: 3L
Orientation: -
TSS: 14719509 Pattern: Mixed
TSS: 14722591 Pattern: Embryo_supported
TSS: 14723190 Pattern: Embryo_supported
TSS: 14723218 Pattern: Embryo_supported,Ovary_supported

Gene: CG3327
Chromosome: 2L
Orientation: -
TSS: 3354829 Pattern: Embryo_specific

Gene: CG33275
Chromosome: 3L
Orientation: +
TSS: 7579011 Pattern: Mixed

Gene: CG3328
Chromosome: 2R
Orientation: +
TSS: 19670090 Pattern: Head_supported

Gene: CG3329
Chromosome: 3L
Orientation: +
TSS: 14965219 Pattern: Embryo_specific
TSS: 14965243 Pattern: Embryo_supported

Gene: CG33293
Chromosome: 3R
Orientation: -
TSS: 1066406 Pattern: Testes_specific

Gene: CG33297
Chromosome: 2L
Orientation: +
TSS: 8366072 Pattern: Mixed
TSS: 8366226 Pattern: Testes_specific
TSS: 8366264 Pattern: Testes_specific

Gene: CG33302
Chromosome: 2L
Orientation: +
TSS: 10054218 Pattern: Embryo_specific

Gene: CG3331
Chromosome: 3R
Orientation: -
TSS: 17062896 Pattern: Head_specific

Gene: CG33323
Chromosome: 3R
Orientation: +
TSS: 2961928 Pattern: Head_supported

Gene: CG3333
Chromosome: 2R
Orientation: +
TSS: 19682480 Pattern: Mixed

Gene: CG3338
Chromosome: 2L
Orientation: -
TSS: 4386022 Pattern: Head_supported

Gene: CG3340
Chromosome: 2R
Orientation: +
TSS: 20734218 Pattern: Embryo_specific

Gene: CG3344
Chromosome: 3L
Orientation: -
TSS: 671480 Pattern: Embryo_specific

Gene: CG3345
Chromosome: 2L
Orientation: +
TSS: 269173 Pattern: Mixed

Gene: CG3346
Chromosome: X
Orientation: +
TSS: 4481567 Pattern: Embryo_specific

Gene: CG33484
Chromosome: 3L
Orientation: -
TSS: 2108869 Pattern: Embryo_specific

Gene: CG33485
Chromosome: 3R
Orientation: -
TSS: 10902927 Pattern: Head_supported

Gene: CG33502
Chromosome: X
Orientation: -
TSS: 21422191 Pattern: Head_supported

Gene: CG33505
Chromosome: 2R
Orientation: -
TSS: 10375607 Pattern: Embryo_supported

Gene: CG33521
Chromosome: 4
Orientation: +
TSS: 1206014 Pattern: Mixed

Gene: CG33522
Chromosome: 3L
Orientation: -
TSS: 17007807 Pattern: Embryo_supported

Gene: CG33526
Chromosome: 2L
Orientation: +
TSS: 870464 Pattern: Mixed
TSS: 871097 Pattern: Embryo_supported,Head_supported

Gene: CG33528
Chromosome: 2R
Orientation: -
TSS: 9035951 Pattern: Head_specific
TSS: 9048824 Pattern: Head_specific

Gene: CG33529
Chromosome: 2L
Orientation: -
TSS: 7544423 Pattern: Embryo_specific

Gene: CG3353
Chromosome: 3R
Orientation: -
TSS: 17044484 Pattern: Head_supported
TSS: 17044511 Pattern: Head_specific

Gene: CG33554
Chromosome: 2R
Orientation: -
TSS: 758179 Pattern: Mixed

Gene: CG3359
Chromosome: 3R
Orientation: -
TSS: 7819035 Pattern: Mixed

Gene: CG3361
Chromosome: 3R
Orientation: -
TSS: 23107566 Pattern: Embryo_specific

Gene: CG3368
Chromosome: 3R
Orientation: +
TSS: 23109526 Pattern: Head_supported

Gene: CG33691
Chromosome: X
Orientation: +
TSS: 6713749 Pattern: Embryo_supported

Gene: CG33713
Chromosome: X
Orientation: -
TSS: 21129919 Pattern: Embryo_supported

Gene: CG33718
Chromosome: 3L
Orientation: +
TSS: 5753992 Pattern: Head_specific

Gene: CG33719
Chromosome: 3R
Orientation: -
TSS: 4672741 Pattern: Mixed

Gene: CG3373
Chromosome: 3R
Orientation: +
TSS: 23114493 Pattern: Mixed

Gene: CG3376
Chromosome: 2R
Orientation: +
TSS: 19765613 Pattern: Embryo_supported,Head_supported

Gene: CG3379
Chromosome: 3R
Orientation: +
TSS: 10451509 Pattern: Embryo_supported,Head_supported
TSS: 10451562 Pattern: Embryo_supported
TSS: 10451741 Pattern: Mixed

Gene: CG3385
Chromosome: 2R
Orientation: +
TSS: 19783337 Pattern: Head_supported

Gene: CG33934
Chromosome: 3R
Orientation: +
TSS: 15871549 Pattern: Testes_specific

Gene: CG33937
Chromosome: 3R
Orientation: +
TSS: 5181709 Pattern: Testes_specific

Gene: CG3394
Chromosome: 2R
Orientation: +
TSS: 19803121 Pattern: Testes_specific

Gene: CG3395
Chromosome: 3L
Orientation: -
TSS: 9485470 Pattern: Head_supported

Gene: CG33969
Chromosome: 3L
Orientation: -
TSS: 20327343 Pattern: Schneider_cells_supported

Gene: CG3397
Chromosome: 3R
Orientation: -
TSS: 7810259 Pattern: Head_supported

Gene: CG33981
Chromosome: 2R
Orientation: -
TSS: 13296728 Pattern: Head_specific

Gene: CG3399
Chromosome: 2L
Orientation: -
TSS: 3878988 Pattern: Testes_specific
TSS: 3902821 Pattern: Testes_specific
TSS: 3902860 Pattern: Testes_specific

Gene: CG33993
Chromosome: 3L
Orientation: -
TSS: 5924602 Pattern: Embryo_specific

Gene: CG33995
Chromosome: 2L
Orientation: +
TSS: 5043269 Pattern: Head_specific
TSS: 5044457 Pattern: Embryo_supported

Gene: CG3400
Chromosome: X
Orientation: +
TSS: 19329442 Pattern: Embryo_specific
TSS: 19332310 Pattern: Head_supported

Gene: CG3401
Chromosome: 2R
Orientation: +
TSS: 19813483 Pattern: Embryo_supported,Schneider_cells_supported

Gene: CG3403
Chromosome: 2R
Orientation: -
TSS: 2208390 Pattern: Testes_specific
TSS: 2208442 Pattern: Embryo_supported,Schneider_cells_supported

Gene: CG3407
Chromosome: 2L
Orientation: -
TSS: 3813405 Pattern: Embryo_specific

Gene: CG3412
Chromosome: 3R
Orientation: -
TSS: 16953175 Pattern: Embryo_supported
TSS: 16953202 Pattern: Embryo_supported

Gene: CG3413
Chromosome: 2R
Orientation: -
TSS: 17818888 Pattern: Head_supported
TSS: 17819517 Pattern: Embryo_supported,Head_supported

Gene: CG3416
Chromosome: 2R
Orientation: +
TSS: 19910611 Pattern: Embryo_supported
TSS: 19910644 Pattern: Mixed

Gene: CG3419
Chromosome: 2R
Orientation: +
TSS: 19919491 Pattern: Mixed

Gene: CG3424
Chromosome: 3L
Orientation: -
TSS: 9479271 Pattern: Mixed

Gene: CG3425
Chromosome: 2R
Orientation: -
TSS: 17839639 Pattern: Mixed

Gene: CG3429
Chromosome: X
Orientation: -
TSS: 6210939 Pattern: Embryo_specific

Gene: CG3431
Chromosome: 3L
Orientation: -
TSS: 9450871 Pattern: Embryo_supported,Testes_supported
TSS: 9450920 Pattern: Head_specific

Gene: CG3436
Chromosome: 2L
Orientation: +
TSS: 156029 Pattern: Head_specific
TSS: 156164 Pattern: Embryo_supported

Gene: CG3446
Chromosome: X
Orientation: -
TSS: 6195600 Pattern: Head_supported
TSS: 6195632 Pattern: Head_specific

Gene: CG3455
Chromosome: X
Orientation: -
TSS: 6136458 Pattern: Mixed

Gene: CG3458
Chromosome: X
Orientation: -
TSS: 6133182 Pattern: Embryo_supported

Gene: CG3461
Chromosome: X
Orientation: +
TSS: 2037387 Pattern: Head_specific
TSS: 2037411 Pattern: Head_supported

Gene: CG3478
Chromosome: 2L
Orientation: -
TSS: 14381170 Pattern: Embryo_specific

Gene: CG3480
Chromosome: X
Orientation: +
TSS: 1764399 Pattern: Embryo_supported
TSS: 1764433 Pattern: Embryo_supported

Gene: CG3488
Chromosome: 2L
Orientation: +
TSS: 3163650 Pattern: Embryo_supported
TSS: 3163716 Pattern: Testes_supported

Gene: CG3495
Chromosome: 2R
Orientation: -
TSS: 18396399 Pattern: Embryo_supported

Gene: CG3499
Chromosome: 2R
Orientation: -
TSS: 18393098 Pattern: Mixed
TSS: 18393635 Pattern: Head_supported

Gene: CG3501
Chromosome: 2R
Orientation: -
TSS: 18390273 Pattern: Head_supported

Gene: CG3504
Chromosome: 2R
Orientation: -
TSS: 18366354 Pattern: Head_specific
TSS: 18366385 Pattern: Head_specific

Gene: CG3508
Chromosome: 3R
Orientation: +
TSS: 10485184 Pattern: Embryo_supported,Head_supported

Gene: CG3510
Chromosome: 2R
Orientation: -
TSS: 18314399 Pattern: Testes_supported
TSS: 18314508 Pattern: Mixed

Gene: CG3511
Chromosome: 2R
Orientation: +
TSS: 20079451 Pattern: Embryo_supported,Head_supported

Gene: CG3522
Chromosome: 2R
Orientation: +
TSS: 20082175 Pattern: Mixed
TSS: 20082205 Pattern: Embryo_specific

Gene: CG3523
Chromosome: 2L
Orientation: +
TSS: 3056615 Pattern: Head_specific

Gene: CG3525
Chromosome: X
Orientation: +
TSS: 16112310 Pattern: Embryo_supported,Head_supported

Gene: CG3527
Chromosome: X
Orientation: +
TSS: 4397228 Pattern: Embryo_supported

Gene: CG3529
Chromosome: 3L
Orientation: +
TSS: 9420828 Pattern: Embryo_supported

Gene: CG3530
Chromosome: 2R
Orientation: -
TSS: 18899506 Pattern: Head_specific
TSS: 18904279 Pattern: Embryo_specific

Gene: CG3533
Chromosome: 2R
Orientation: +
TSS: 20519665 Pattern: Embryo_supported,Head_supported
TSS: 20519729 Pattern: Embryo_specific

Gene: CG3534
Chromosome: 3R
Orientation: +
TSS: 12822179 Pattern: Embryo_supported

Gene: CG3542
Chromosome: 2L
Orientation: +
TSS: 3023312 Pattern: Schneider_cells_specific

Gene: CG3558
Chromosome: 2L
Orientation: +
TSS: 2992994 Pattern: Embryo_supported

Gene: CG3564
Chromosome: X
Orientation: +
TSS: 4386147 Pattern: Embryo_supported
TSS: 4386175 Pattern: Mixed

Gene: CG3567
Chromosome: 2R
Orientation: -
TSS: 2486805 Pattern: Embryo_supported

Gene: CG3571
Chromosome: 3R
Orientation: -
TSS: 7836124 Pattern: Testes_supported
TSS: 7836152 Pattern: Embryo_specific

Gene: CG3572
Chromosome: 2R
Orientation: -
TSS: 2497517 Pattern: Embryo_specific

Gene: CG3576
Chromosome: X
Orientation: -
TSS: 6112430 Pattern: Embryo_specific

Gene: CG3582
Chromosome: 2L
Orientation: -
TSS: 294664 Pattern: Mixed

Gene: CG3584
Chromosome: 2R
Orientation: -
TSS: 17919105 Pattern: Embryo_supported,Head_supported

Gene: CG3587
Chromosome: X
Orientation: +
TSS: 1796465 Pattern: Embryo_specific

Gene: CG3588
Chromosome: X
Orientation: +
TSS: 2776277 Pattern: Embryo_specific

Gene: CG3593
Chromosome: 3R
Orientation: -
TSS: 16899015 Pattern: Embryo_supported

Gene: CG3595
Chromosome: X
Orientation: -
TSS: 6070350 Pattern: Embryo_supported,Head_supported

Gene: CG3597
Chromosome: 2L
Orientation: -
TSS: 2371451 Pattern: Head_specific

Gene: CG3605
Chromosome: 2L
Orientation: -
TSS: 3029166 Pattern: Embryo_supported

Gene: CG3606
Chromosome: X
Orientation: +
TSS: 16122749 Pattern: Embryo_specific
TSS: 16122783 Pattern: Embryo_supported

Gene: CG3608
Chromosome: 2R
Orientation: +
TSS: 20119346 Pattern: Embryo_supported

Gene: CG3609
Chromosome: 2L
Orientation: -
TSS: 2373730 Pattern: Mixed

Gene: CG3612
Chromosome: 2R
Orientation: +
TSS: 18306697 Pattern: Mixed
TSS: 18306770 Pattern: Head_supported

Gene: CG3620
Chromosome: X
Orientation: +
TSS: 4193160 Pattern: Head_specific

Gene: CG3621
Chromosome: X
Orientation: +
TSS: 2028683 Pattern: Head_supported
TSS: 2028734 Pattern: Head_supported

Gene: CG3624
Chromosome: 2R
Orientation: -
TSS: 17909634 Pattern: Embryo_supported,Head_supported

Gene: CG3625
Chromosome: 2L
Orientation: -
TSS: 285726 Pattern: Embryo_supported,Head_supported
TSS: 285757 Pattern: Head_specific
TSS: 286527 Pattern: Embryo_supported

Gene: CG3630
Chromosome: X
Orientation: +
TSS: 2022995 Pattern: Head_specific

Gene: CG3631
Chromosome: 3R
Orientation: +
TSS: 10705192 Pattern: Embryo_specific

Gene: CG3637
Chromosome: 3R
Orientation: -
TSS: 16890117 Pattern: Embryo_supported
TSS: 16890161 Pattern: Embryo_specific

Gene: CG3638
Chromosome: X
Orientation: -
TSS: 1091874 Pattern: Head_supported

Gene: CG3644
Chromosome: 2R
Orientation: +
TSS: 8386162 Pattern: Mixed

Gene: CG3647
Chromosome: 2L
Orientation: +
TSS: 15109686 Pattern: Testes_specific

Gene: CG3661
Chromosome: 2R
Orientation: +
TSS: 18362114 Pattern: Mbn2_specific

Gene: CG3662
Chromosome: 2L
Orientation: +
TSS: 821446 Pattern: Mixed
TSS: 821474 Pattern: Mixed
TSS: 821499 Pattern: Mixed
TSS: 821530 Pattern: Head_supported

Gene: CG3664
Chromosome: 2L
Orientation: -
TSS: 2364721 Pattern: Embryo_supported,Head_supported
TSS: 2364937 Pattern: Embryo_supported

Gene: CG3665
Chromosome: X
Orientation: -
TSS: 4051327 Pattern: Mixed

Gene: CG3671
Chromosome: 3R
Orientation: -
TSS: 16886332 Pattern: Mixed
TSS: 16886353 Pattern: Embryo_specific
TSS: 16886517 Pattern: Embryo_supported

Gene: CG3672
Chromosome: 3L
Orientation: +
TSS: 9378742 Pattern: Head_supported

Gene: CG3678
Chromosome: 3R
Orientation: -
TSS: 12817563 Pattern: Embryo_supported,Head_supported
TSS: 12817586 Pattern: Embryo_supported

Gene: CG3679
Chromosome: X
Orientation: +
TSS: 16137809 Pattern: Embryo_specific
TSS: 16137835 Pattern: Embryo_specific

Gene: CG3683
Chromosome: 2R
Orientation: +
TSS: 20172025 Pattern: Head_supported

Gene: CG3689
Chromosome: 3L
Orientation: +
TSS: 9384990 Pattern: Embryo_supported,Head_supported
TSS: 9385013 Pattern: Schneider_cells_supported

Gene: CG3691
Chromosome: 2R
Orientation: +
TSS: 20177069 Pattern: Head_supported,Testes_supported

Gene: CG3694
Chromosome: 2L
Orientation: +
TSS: 9256586 Pattern: Head_specific
TSS: 9256939 Pattern: Head_specific
TSS: 9256975 Pattern: Mixed

Gene: CG3696
Chromosome: 2L
Orientation: -
TSS: 234013 Pattern: Ovary_specific

Gene: CG3697
Chromosome: X
Orientation: -
TSS: 4163347 Pattern: Embryo_specific

Gene: CG3701
Chromosome: 2R
Orientation: -
TSS: 17983822 Pattern: Testes_specific

Gene: CG3702
Chromosome: 2L
Orientation: -
TSS: 4226972 Pattern: Mixed

Gene: CG3707
Chromosome: X
Orientation: -
TSS: 2012023 Pattern: Embryo_specific

Gene: CG3709
Chromosome: 2L
Orientation: -
TSS: 155244 Pattern: Mixed

Gene: CG3712
Chromosome: X
Orientation: -
TSS: 4167438 Pattern: Mixed

Gene: CG3714
Chromosome: 2L
Orientation: -
TSS: 4197377 Pattern: Embryo_supported

Gene: CG3715
Chromosome: 3L
Orientation: +
TSS: 9400977 Pattern: Larva_pupa_supported

Gene: CG3724
Chromosome: X
Orientation: +
TSS: 2001494 Pattern: Head_specific
TSS: 2001527 Pattern: Embryo_supported,Head_supported

Gene: CG3725
Chromosome: 2R
Orientation: -
TSS: 19437813 Pattern: Mixed
TSS: 19441060 Pattern: Embryo_supported,Schneider_cells_supported
TSS: 19441112 Pattern: Head_specific
TSS: 19441337 Pattern: Embryo_supported,Head_supported
TSS: 19441358 Pattern: Embryo_specific
TSS: 19443279 Pattern: Mixed

Gene: CG3727
Chromosome: 2L
Orientation: +
TSS: 825971 Pattern: Embryo_specific

Gene: CG3730
Chromosome: 2R
Orientation: +
TSS: 11779551 Pattern: Embryo_supported,Schneider_cells_supported

Gene: CG3731
Chromosome: 3R
Orientation: +
TSS: 10715971 Pattern: Head_supported
TSS: 10716004 Pattern: Mixed

Gene: CG3734
Chromosome: 3R
Orientation: +
TSS: 15213694 Pattern: Embryo_supported

Gene: CG3735
Chromosome: 2R
Orientation: -
TSS: 19447331 Pattern: Embryo_specific

Gene: CG3738
Chromosome: 2L
Orientation: +
TSS: 9330767 Pattern: Embryo_supported

Gene: CG3746
Chromosome: 2R
Orientation: -
TSS: 18157325 Pattern: Mixed

Gene: CG3747
Chromosome: 2L
Orientation: +
TSS: 9337810 Pattern: Head_specific

Gene: CG3751
Chromosome: 2R
Orientation: -
TSS: 18148996 Pattern: Mixed

Gene: CG3752
Chromosome: 2L
Orientation: +
TSS: 9387679 Pattern: Mixed

Gene: CG3760
Chromosome: 2R
Orientation: +
TSS: 20445982 Pattern: Embryo_supported

Gene: CG3762
Chromosome: 2L
Orientation: +
TSS: 12974369 Pattern: Mixed
TSS: 12974404 Pattern: Mixed

Gene: CG3767
Chromosome: 2R
Orientation: +
TSS: 11804187 Pattern: Embryo_supported,Head_supported

Gene: CG3771
Chromosome: X
Orientation: -
TSS: 1552019 Pattern: Embryo_specific

Gene: CG3772
Chromosome: 3R
Orientation: +
TSS: 15037921 Pattern: Head_specific

Gene: CG3774
Chromosome: X
Orientation: +
TSS: 6065160 Pattern: Head_specific
TSS: 6065233 Pattern: Head_specific
TSS: 6065582 Pattern: Embryo_specific

Gene: CG3779
Chromosome: 2L
Orientation: +
TSS: 9437489 Pattern: Embryo_specific
TSS: 9450192 Pattern: Mixed

Gene: CG3780
Chromosome: X
Orientation: +
TSS: 6101069 Pattern: Embryo_supported
TSS: 6101130 Pattern: Embryo_specific

Gene: CG3782
Chromosome: 2L
Orientation: +
TSS: 4974023 Pattern: Embryo_supported,Head_supported

Gene: CG3790
Chromosome: 2R
Orientation: -
TSS: 8390868 Pattern: Head_specific
TSS: 8390920 Pattern: Head_specific

Gene: CG3793
Chromosome: 2L
Orientation: +
TSS: 15760159 Pattern: Head_specific

Gene: CG3798
Chromosome: 2R
Orientation: -
TSS: 8395563 Pattern: Head_specific
TSS: 8395652 Pattern: Head_supported,Schneider_cells_supported
TSS: 8395701 Pattern: Mixed

Gene: CG3799
Chromosome: 3L
Orientation: +
TSS: 16951894 Pattern: Head_supported

Gene: CG3806
Chromosome: X
Orientation: -
TSS: 1779017 Pattern: Embryo_supported,Head_supported

Gene: CG3811
Chromosome: 2L
Orientation: +
TSS: 9521215 Pattern: Embryo_specific

Gene: CG3812
Chromosome: X
Orientation: +
TSS: 12599221 Pattern: Embryo_supported

Gene: CG3814
Chromosome: 2R
Orientation: -
TSS: 8392735 Pattern: Embryo_specific

Gene: CG3815
Chromosome: X
Orientation: +
TSS: 6140663 Pattern: Embryo_specific

Gene: CG3819
Chromosome: 3L
Orientation: -
TSS: 18887362 Pattern: Embryo_specific

Gene: CG3820
Chromosome: 2R
Orientation: -
TSS: 18432316 Pattern: Embryo_supported,Schneider_cells_supported

Gene: CG3821
Chromosome: 2R
Orientation: +
TSS: 8396194 Pattern: Embryo_supported,Head_supported

Gene: CG3829
Chromosome: 2R
Orientation: +
TSS: 20494344 Pattern: Larva_pupa_specific

Gene: CG3831
Chromosome: 2R
Orientation: -
TSS: 18448544 Pattern: Embryo_supported,Ovary_supported

Gene: CG3832
Chromosome: 2R
Orientation: -
TSS: 19495768 Pattern: Mixed
TSS: 19496021 Pattern: Head_supported,Schneider_cells_supported
TSS: 19496050 Pattern: Head_supported

Gene: CG3835
Chromosome: X
Orientation: +
TSS: 1997644 Pattern: Head_supported

Gene: CG3836
Chromosome: 3L
Orientation: -
TSS: 14375149 Pattern: Embryo_specific

Gene: CG3838
Chromosome: 2L
Orientation: +
TSS: 9568892 Pattern: Embryo_specific
TSS: 9568945 Pattern: Embryo_supported

Gene: CG3842
Chromosome: X
Orientation: +
TSS: 6186376 Pattern: Embryo_specific

Gene: CG3850
Chromosome: 2R
Orientation: +
TSS: 8444770 Pattern: Embryo_specific

Gene: CG3856
Chromosome: 3R
Orientation: -
TSS: 16540263 Pattern: Head_specific

Gene: CG3860
Chromosome: 2R
Orientation: -
TSS: 19502626 Pattern: Testes_specific
TSS: 19502650 Pattern: Mixed

Gene: CG3861
Chromosome: X
Orientation: +
TSS: 6197517 Pattern: Mixed
TSS: 6197612 Pattern: Mixed

Gene: CG3868
Chromosome: 3L
Orientation: -
TSS: 14367978 Pattern: Embryo_specific

Gene: CG3869
Chromosome: X
Orientation: +
TSS: 6211199 Pattern: Mixed
TSS: 6211232 Pattern: Embryo_supported

Gene: CG3879
Chromosome: 2R
Orientation: -
TSS: 8462251 Pattern: Embryo_supported

Gene: CG3883
Chromosome: 2L
Orientation: -
TSS: 815917 Pattern: Embryo_supported

Gene: CG3884
Chromosome: 2R
Orientation: -
TSS: 8468193 Pattern: Embryo_specific

Gene: CG3887
Chromosome: 2L
Orientation: +
TSS: 5011101 Pattern: Mixed
TSS: 5011138 Pattern: Mixed

Gene: CG3889
Chromosome: 3L
Orientation: -
TSS: 18870117 Pattern: Mixed
TSS: 18870179 Pattern: Embryo_supported

Gene: CG3891
Chromosome: 3L
Orientation: -
TSS: 9416200 Pattern: Mixed

Gene: CG3897
Chromosome: 3L
Orientation: -
TSS: 17386772 Pattern: Embryo_specific

Gene: CG3902
Chromosome: 3L
Orientation: -
TSS: 18863501 Pattern: Mixed
TSS: 18863538 Pattern: Mixed

Gene: CG3903
Chromosome: 2L
Orientation: -
TSS: 15753255 Pattern: Mixed
TSS: 15758684 Pattern: Embryo_specific

Gene: CG3907
Chromosome: 2R
Orientation: -
TSS: 19529694 Pattern: Embryo_supported

Gene: CG3918
Chromosome: X
Orientation: +
TSS: 6369732 Pattern: Embryo_supported

Gene: CG3922
Chromosome: 3L
Orientation: -
TSS: 9403277 Pattern: Mixed
TSS: 9403762 Pattern: Head_supported

Gene: CG3923
Chromosome: X
Orientation: -
TSS: 333381 Pattern: Embryo_supported

Gene: CG3924
Chromosome: 2R
Orientation: -
TSS: 19541536 Pattern: Mixed

Gene: CG3925
Chromosome: 3R
Orientation: +
TSS: 5874925 Pattern: Embryo_specific
TSS: 5874994 Pattern: Testes_specific

Gene: CG3926
Chromosome: X
Orientation: +
TSS: 6374184 Pattern: Head_specific

Gene: CG3927
Chromosome: 2R
Orientation: +
TSS: 18102270 Pattern: Testes_specific

Gene: CG3935
Chromosome: 2L
Orientation: +
TSS: 378116 Pattern: Embryo_specific

Gene: CG3937
Chromosome: 3R
Orientation: -
TSS: 12921234 Pattern: Embryo_supported,Larva_pupa_supported
TSS: 12921266 Pattern: Embryo_specific

Gene: CG3938
Chromosome: 2L
Orientation: -
TSS: 15725515 Pattern: Mixed
TSS: 15742538 Pattern: Embryo_specific
TSS: 15744052 Pattern: Embryo_specific

Gene: CG3939
Chromosome: X
Orientation: +
TSS: 3031372 Pattern: Head_supported

Gene: CG3941
Chromosome: 2R
Orientation: -
TSS: 19062105 Pattern: Embryo_specific
TSS: 19062311 Pattern: Embryo_specific

Gene: CG3943
Chromosome: 2L
Orientation: +
TSS: 852767 Pattern: Head_specific
TSS: 852850 Pattern: Embryo_supported,Head_supported

Gene: CG3945
Chromosome: 3L
Orientation: -
TSS: 18837781 Pattern: Mixed

Gene: CG3947
Chromosome: 3L
Orientation: -
TSS: 20712081 Pattern: Mixed

Gene: CG3948
Chromosome: 3L
Orientation: -
TSS: 16638791 Pattern: Embryo_supported,Schneider_cells_supported

Gene: CG3949
Chromosome: 2L
Orientation: +
TSS: 9699840 Pattern: Embryo_supported

Gene: CG3954
Chromosome: X
Orientation: +
TSS: 1950433 Pattern: Embryo_specific
TSS: 1950456 Pattern: Embryo_specific
TSS: 1964405 Pattern: Head_specific

Gene: CG3955
Chromosome: 2R
Orientation: -
TSS: 8644961 Pattern: Head_specific

Gene: CG3959
Chromosome: 2L
Orientation: +
TSS: 9700812 Pattern: Embryo_supported

Gene: CG3961
Chromosome: 3L
Orientation: -
TSS: 18855741 Pattern: Head_specific

Gene: CG3962
Chromosome: 3R
Orientation: -
TSS: 12905665 Pattern: Embryo_specific

Gene: CG3971
Chromosome: 3L
Orientation: -
TSS: 16626865 Pattern: Embryo_supported

Gene: CG3979
Chromosome: 3L
Orientation: -
TSS: 18805771 Pattern: Mixed
TSS: 18811519 Pattern: Embryo_specific

Gene: CG3980
Chromosome: 2L
Orientation: +
TSS: 3867714 Pattern: Embryo_specific

Gene: CG3981
Chromosome: X
Orientation: +
TSS: 1936769 Pattern: Embryo_specific

Gene: CG3983
Chromosome: 3R
Orientation: -
TSS: 12898380 Pattern: Mixed

Gene: CG3985
Chromosome: 3R
Orientation: +
TSS: 6016411 Pattern: Embryo_supported

Gene: CG3989
Chromosome: X
Orientation: -
TSS: 12594548 Pattern: Embryo_supported,Head_supported

Gene: CG3991
Chromosome: 2R
Orientation: -
TSS: 8670068 Pattern: Mixed
TSS: 8673143 Pattern: Mixed
TSS: 8674192 Pattern: Mixed
TSS: 8674997 Pattern: Head_specific

Gene: CG3997
Chromosome: 2R
Orientation: -
TSS: 19569906 Pattern: Mbn2_specific
TSS: 19570025 Pattern: Mixed

Gene: CG3998
Chromosome: 2L
Orientation: +
TSS: 9758350 Pattern: Embryo_supported
TSS: 9758392 Pattern: Embryo_supported

Gene: CG3999
Chromosome: 3R
Orientation: +
TSS: 6077240 Pattern: Head_specific

Gene: CG4000
Chromosome: 3R
Orientation: -
TSS: 16503070 Pattern: Head_supported

Gene: CG4001
Chromosome: 2R
Orientation: +
TSS: 5623043 Pattern: Embryo_supported,Head_supported
TSS: 5623067 Pattern: Head_supported
TSS: 5623090 Pattern: Mixed

Gene: CG4006
Chromosome: 3R
Orientation: +
TSS: 11924952 Pattern: Embryo_supported

Gene: CG4008
Chromosome: 2L
Orientation: +
TSS: 9763538 Pattern: Embryo_supported,Head_supported

Gene: CG4016
Chromosome: 2R
Orientation: +
TSS: 8684415 Pattern: Embryo_supported,Head_supported
TSS: 8684458 Pattern: Embryo_supported

Gene: CG4019
Chromosome: 2R
Orientation: -
TSS: 19122144 Pattern: Head_specific

Gene: CG4022
Chromosome: 3L
Orientation: -
TSS: 9384730 Pattern: Embryo_specific

Gene: CG4025
Chromosome: X
Orientation: +
TSS: 1933163 Pattern: Schneider_cells_supported

Gene: CG4027
Chromosome: X
Orientation: +
TSS: 5746106 Pattern: Embryo_supported
TSS: 5747222 Pattern: Embryo_supported

Gene: CG4029
Chromosome: 3R
Orientation: +
TSS: 6175906 Pattern: Embryo_specific
TSS: 6175946 Pattern: Schneider_cells_supported

Gene: CG4030
Chromosome: 2R
Orientation: -
TSS: 16598537 Pattern: Mixed
TSS: 16598569 Pattern: Embryo_supported

Gene: CG4035
Chromosome: 3L
Orientation: -
TSS: 9375072 Pattern: Head_supported
TSS: 9376336 Pattern: Mixed
TSS: 9376396 Pattern: Embryo_supported,Head_supported

Gene: CG4038
Chromosome: 2R
Orientation: -
TSS: 16604879 Pattern: Embryo_specific

Gene: CG4046
Chromosome: 2R
Orientation: +
TSS: 18113736 Pattern: Mixed

Gene: CG40478
Chromosome: 4
Orientation: -
TSS: 1233216 Pattern: Mixed
TSS: 1234057 Pattern: Mixed

Gene: CG4050
Chromosome: 2R
Orientation: -
TSS: 16635142 Pattern: Embryo_specific

Gene: CG4062
Chromosome: 2R
Orientation: +
TSS: 8714758 Pattern: Head_supported

Gene: CG4063
Chromosome: 2L
Orientation: +
TSS: 415071 Pattern: Embryo_specific
TSS: 415093 Pattern: Embryo_specific
TSS: 415122 Pattern: Embryo_supported

Gene: CG4067
Chromosome: 3R
Orientation: +
TSS: 6525380 Pattern: Mixed

Gene: CG4069
Chromosome: 3L
Orientation: -
TSS: 12511163 Pattern: Embryo_specific
TSS: 12511215 Pattern: Embryo_supported
TSS: 12511257 Pattern: Embryo_specific

Gene: CG4070
Chromosome: X
Orientation: +
TSS: 12493370 Pattern: Embryo_supported
TSS: 12493435 Pattern: Mixed

Gene: CG4071
Chromosome: 2R
Orientation: +
TSS: 18116115 Pattern: Head_supported

Gene: CG4082
Chromosome: 3R
Orientation: +
TSS: 6614271 Pattern: Embryo_specific
TSS: 6614331 Pattern: Embryo_supported

Gene: CG4086
Chromosome: 3L
Orientation: -
TSS: 16577454 Pattern: Head_specific

Gene: CG4087
Chromosome: 2L
Orientation: +
TSS: 419956 Pattern: Mixed
TSS: 420009 Pattern: Mixed

Gene: CG4088
Chromosome: 2R
Orientation: -
TSS: 8722427 Pattern: Larva_pupa_supported

Gene: CG4089
Chromosome: 3R
Orientation: +
TSS: 6641016 Pattern: Embryo_specific

Gene: CG4094
Chromosome: X
Orientation: +
TSS: 6523702 Pattern: Embryo_supported,Head_supported
TSS: 6523730 Pattern: Head_specific
TSS: 6524854 Pattern: Head_specific
TSS: 6524878 Pattern: Embryo_supported,Head_supported

Gene: CG4097
Chromosome: 3L
Orientation: -
TSS: 16575656 Pattern: Embryo_supported,Schneider_cells_supported

Gene: CG4104
Chromosome: 2L
Orientation: +
TSS: 4388326 Pattern: Embryo_supported,Head_supported
TSS: 4388364 Pattern: Head_supported
TSS: 4388497 Pattern: Head_supported
TSS: 4388521 Pattern: Head_supported
TSS: 4388576 Pattern: Head_specific

Gene: CG4111
Chromosome: X
Orientation: +
TSS: 5517731 Pattern: Mixed
TSS: 5517972 Pattern: Embryo_supported,Head_supported

Gene: CG4115
Chromosome: 3R
Orientation: +
TSS: 8185736 Pattern: Embryo_supported,Head_supported

Gene: CG4118
Chromosome: 3L
Orientation: -
TSS: 16545228 Pattern: Embryo_specific

Gene: CG4120
Chromosome: 3L
Orientation: -
TSS: 18651578 Pattern: Head_specific

Gene: CG4122
Chromosome: X
Orientation: +
TSS: 356223 Pattern: Head_specific

Gene: CG4123
Chromosome: 3L
Orientation: -
TSS: 16537656 Pattern: Embryo_supported

Gene: CG4125
Chromosome: X
Orientation: -
TSS: 2829988 Pattern: Embryo_supported

Gene: CG4128
Chromosome: 2L
Orientation: -
TSS: 9807431 Pattern: Mixed

Gene: CG4132
Chromosome: 2L
Orientation: +
TSS: 16284223 Pattern: Embryo_supported

Gene: CG4139
Chromosome: X
Orientation: +
TSS: 11622783 Pattern: Mixed

Gene: CG4141
Chromosome: 3R
Orientation: -
TSS: 16460445 Pattern: Embryo_supported,Schneider_cells_supported

Gene: CG4143
Chromosome: 3L
Orientation: +
TSS: 16539923 Pattern: Head_specific
TSS: 16539955 Pattern: Mixed

Gene: CG4144
Chromosome: 3L
Orientation: -
TSS: 18640685 Pattern: Head_specific

Gene: CG4145
Chromosome: 2L
Orientation: +
TSS: 5029615 Pattern: Embryo_supported,Head_supported

Gene: CG4147
Chromosome: X
Orientation: -
TSS: 11639296 Pattern: Embryo_supported
TSS: 11640253 Pattern: Embryo_supported,Head_supported
TSS: 11641049 Pattern: Embryo_specific

Gene: CG4148
Chromosome: 2L
Orientation: -
TSS: 15764230 Pattern: Embryo_supported

Gene: CG4153
Chromosome: 3L
Orientation: -
TSS: 12500667 Pattern: Embryo_supported

Gene: CG4162
Chromosome: 2L
Orientation: +
TSS: 15495086 Pattern: Embryo_supported,Schneider_cells_supported

Gene: CG4165
Chromosome: X
Orientation: +
TSS: 5266794 Pattern: Embryo_specific
TSS: 5267222 Pattern: Embryo_specific
TSS: 5267250 Pattern: Embryo_specific
TSS: 5267416 Pattern: Mixed

Gene: CG4169
Chromosome: 3L
Orientation: +
TSS: 16549540 Pattern: Mixed

Gene: CG4170
Chromosome: 2L
Orientation: -
TSS: 15063865 Pattern: Head_supported
TSS: 15063901 Pattern: Embryo_supported
TSS: 15063926 Pattern: Embryo_specific
TSS: 15063960 Pattern: Embryo_specific
TSS: 15064040 Pattern: Embryo_specific

Gene: CG4173
Chromosome: 3R
Orientation: -
TSS: 16414017 Pattern: Embryo_specific
TSS: 16414072 Pattern: Embryo_supported,Head_supported

Gene: CG4180
Chromosome: 2L
Orientation: -
TSS: 15034734 Pattern: Mixed

Gene: CG4182
Chromosome: 2L
Orientation: +
TSS: 15031403 Pattern: Mixed

Gene: CG4184
Chromosome: 2L
Orientation: +
TSS: 473041 Pattern: Embryo_supported,Schneider_cells_supported

Gene: CG4196
Chromosome: 3R
Orientation: +
TSS: 11022336 Pattern: Embryo_supported,Head_supported
TSS: 11022645 Pattern: Head_specific
TSS: 11024582 Pattern: Mixed

Gene: CG4204
Chromosome: 3R
Orientation: -
TSS: 16405558 Pattern: Embryo_supported,Head_supported

Gene: CG4207
Chromosome: 2R
Orientation: +
TSS: 18145354 Pattern: Embryo_supported

Gene: CG4208
Chromosome: X
Orientation: +
TSS: 5175123 Pattern: Embryo_specific

Gene: CG4209
Chromosome: X
Orientation: +
TSS: 5177982 Pattern: Embryo_supported,Head_supported

Gene: CG4211
Chromosome: X
Orientation: +
TSS: 16195551 Pattern: Embryo_supported

Gene: CG4212
Chromosome: 2L
Orientation: +
TSS: 14355208 Pattern: Embryo_specific

Gene: CG4213
Chromosome: 2L
Orientation: -
TSS: 400294 Pattern: Testes_specific

Gene: CG4214
Chromosome: 2L
Orientation: +
TSS: 16303299 Pattern: Embryo_supported

Gene: CG4215
Chromosome: 2L
Orientation: +
TSS: 14362121 Pattern: Embryo_supported

Gene: CG4217
Chromosome: 3R
Orientation: -
TSS: 16402723 Pattern: Head_supported

Gene: CG4221
Chromosome: 3R
Orientation: +
TSS: 11746635 Pattern: Embryo_supported

Gene: CG4226
Chromosome: 2L
Orientation: +
TSS: 914090 Pattern: Embryo_supported

Gene: CG4229
Chromosome: 3L
Orientation: +
TSS: 16522087 Pattern: Embryo_specific

Gene: CG4233
Chromosome: 2L
Orientation: -
TSS: 1986916 Pattern: Testes_specific
TSS: 1987749 Pattern: Mixed

Gene: CG4236
Chromosome: 3R
Orientation: +
TSS: 11051322 Pattern: Embryo_supported,Head_supported
TSS: 11051356 Pattern: Embryo_supported

Gene: CG4237
Chromosome: 3L
Orientation: -
TSS: 12391474 Pattern: Embryo_supported
TSS: 12391503 Pattern: Embryo_supported

Gene: CG4239
Chromosome: X
Orientation: +
TSS: 16219565 Pattern: Embryo_supported

Gene: CG4241
Chromosome: 3R
Orientation: -
TSS: 16383376 Pattern: Embryo_supported

Gene: CG4244
Chromosome: 2L
Orientation: +
TSS: 2037716 Pattern: Embryo_specific
TSS: 2037804 Pattern: Head_supported
TSS: 2039920 Pattern: Mixed

Gene: CG4250
Chromosome: 2R
Orientation: +
TSS: 18171274 Pattern: Head_supported

Gene: CG4254
Chromosome: 2R
Orientation: -
TSS: 19554366 Pattern: Mixed
TSS: 19554436 Pattern: Embryo_specific

Gene: CG4257
Chromosome: 3R
Orientation: -
TSS: 16376802 Pattern: Mixed
TSS: 16376824 Pattern: Embryo_supported
TSS: 16377967 Pattern: Embryo_supported
TSS: 16377999 Pattern: Embryo_specific
TSS: 16378034 Pattern: Embryo_specific

Gene: CG4260
Chromosome: 2L
Orientation: -
TSS: 411403 Pattern: Testes_specific
TSS: 414738 Pattern: Mixed
TSS: 414775 Pattern: Head_specific

Gene: CG4265
Chromosome: 2L
Orientation: -
TSS: 2213982 Pattern: Mixed
TSS: 2214005 Pattern: Schneider_cells_supported

Gene: CG4266
Chromosome: 2R
Orientation: -
TSS: 16676187 Pattern: Embryo_specific
TSS: 16676211 Pattern: Embryo_specific
TSS: 16676240 Pattern: Embryo_specific

Gene: CG4267
Chromosome: 2L
Orientation: +
TSS: 2242378 Pattern: Head_specific

Gene: CG4268
Chromosome: 3L
Orientation: +
TSS: 20705404 Pattern: Embryo_supported,Schneider_cells_supported
TSS: 20705431 Pattern: Embryo_supported

Gene: CG4272
Chromosome: 2L
Orientation: +
TSS: 2365347 Pattern: Embryo_specific

Gene: CG4274
Chromosome: 2L
Orientation: +
TSS: 16306888 Pattern: Embryo_specific
TSS: 16306924 Pattern: Embryo_supported,Schneider_cells_supported

Gene: CG4276
Chromosome: 2L
Orientation: -
TSS: 868013 Pattern: Embryo_specific
TSS: 868352 Pattern: Embryo_supported

Gene: CG4280
Chromosome: 2L
Orientation: -
TSS: 452930 Pattern: Head_supported

Gene: CG4281
Chromosome: X
Orientation: -
TSS: 1921257 Pattern: Mixed

Gene: CG4287
Chromosome: 3R
Orientation: -
TSS: 11789584 Pattern: Embryo_specific

Gene: CG4288
Chromosome: 3R
Orientation: -
TSS: 16338111 Pattern: Testes_specific

Gene: CG4289
Chromosome: 3L
Orientation: +
TSS: 20712692 Pattern: Embryo_supported

Gene: CG4299
Chromosome: 3R
Orientation: +
TSS: 11089277 Pattern: Embryo_supported,Head_supported
TSS: 11089384 Pattern: Embryo_specific

Gene: CG4300
Chromosome: 3L
Orientation: -
TSS: 12251185 Pattern: Embryo_supported,Head_supported

Gene: CG4302
Chromosome: 2R
Orientation: -
TSS: 16722550 Pattern: Embryo_supported

Gene: CG4303
Chromosome: X
Orientation: -
TSS: 12993411 Pattern: Embryo_supported,Schneider_cells_supported
TSS: 12993448 Pattern: Embryo_supported

Gene: CG4307
Chromosome: 3R
Orientation: +
TSS: 11091355 Pattern: Embryo_supported,Head_supported

Gene: CG4311
Chromosome: 2R
Orientation: +
TSS: 11851616 Pattern: Mixed
TSS: 11851684 Pattern: Embryo_supported,Head_supported
TSS: 11853170 Pattern: Embryo_supported
TSS: 11854004 Pattern: Mixed

Gene: CG4314
Chromosome: 3L
Orientation: +
TSS: 16462913 Pattern: Head_specific

Gene: CG4317
Chromosome: X
Orientation: -
TSS: 5936624 Pattern: Head_specific

Gene: CG4330
Chromosome: X
Orientation: +
TSS: 12965457 Pattern: Embryo_supported

Gene: CG4341
Chromosome: 2L
Orientation: +
TSS: 930270 Pattern: Head_specific

Gene: CG4346
Chromosome: X
Orientation: +
TSS: 12949074 Pattern: Embryo_specific

Gene: CG4347
Chromosome: 3L
Orientation: -
TSS: 9325985 Pattern: Mixed
TSS: 9331727 Pattern: Head_supported
TSS: 9331825 Pattern: Head_specific
TSS: 9332797 Pattern: Embryo_supported

Gene: CG4353
Chromosome: X
Orientation: -
TSS: 12920399 Pattern: Embryo_specific

Gene: CG4357
Chromosome: 3L
Orientation: -
TSS: 12365386 Pattern: Embryo_specific

Gene: CG4362
Chromosome: 3R
Orientation: -
TSS: 16133226 Pattern: Larva_pupa_specific

Gene: CG4364
Chromosome: 2L
Orientation: -
TSS: 9711218 Pattern: Embryo_specific
TSS: 9711262 Pattern: Embryo_supported,Head_supported

Gene: CG4370
Chromosome: 3R
Orientation: -
TSS: 19340340 Pattern: Mixed

Gene: CG4376
Chromosome: X
Orientation: -
TSS: 1898467 Pattern: Head_specific

Gene: CG4379
Chromosome: 2L
Orientation: -
TSS: 9699293 Pattern: Mixed

Gene: CG4389
Chromosome: 2L
Orientation: -
TSS: 9576732 Pattern: Mixed

Gene: CG4390
Chromosome: 3R
Orientation: -
TSS: 15883207 Pattern: Embryo_supported,Head_supported

Gene: CG4402
Chromosome: 2R
Orientation: -
TSS: 17299060 Pattern: Head_specific

Gene: CG4404
Chromosome: X
Orientation: -
TSS: 12739660 Pattern: Embryo_specific
TSS: 12739953 Pattern: Embryo_supported,Head_supported

Gene: CG4412
Chromosome: 3R
Orientation: -
TSS: 19181763 Pattern: Mixed

Gene: CG4420
Chromosome: X
Orientation: +
TSS: 16275512 Pattern: Embryo_supported,Head_supported

Gene: CG4422
Chromosome: 2L
Orientation: -
TSS: 9492690 Pattern: Mixed
TSS: 9494721 Pattern: Mixed

Gene: CG4427
Chromosome: 2L
Orientation: -
TSS: 479682 Pattern: Embryo_supported,Head_supported

Gene: CG4428
Chromosome: 2L
Orientation: +
TSS: 1080921 Pattern: Embryo_supported
TSS: 1081159 Pattern: Head_specific
TSS: 1081210 Pattern: Head_specific

Gene: CG4429
Chromosome: X
Orientation: +
TSS: 16282616 Pattern: Embryo_supported,Head_supported

Gene: CG4432
Chromosome: 3L
Orientation: +
TSS: 9314405 Pattern: Schneider_cells_supported

Gene: CG4434
Chromosome: 3R
Orientation: -
TSS: 19114854 Pattern: Testes_specific
TSS: 19115788 Pattern: Testes_specific
TSS: 19115906 Pattern: Testes_specific

Gene: CG4439
Chromosome: 2R
Orientation: +
TSS: 12005980 Pattern: Testes_specific
TSS: 12006142 Pattern: Testes_specific

Gene: CG4443
Chromosome: X
Orientation: +
TSS: 16427616 Pattern: Embryo_specific
TSS: 16427681 Pattern: Embryo_supported,Head_supported

Gene: CG4445
Chromosome: 2R
Orientation: -
TSS: 2573267 Pattern: Embryo_specific

Gene: CG4446
Chromosome: 3L
Orientation: +
TSS: 9334565 Pattern: Embryo_supported,Larva_pupa_supported

Gene: CG4449
Chromosome: 3R
Orientation: -
TSS: 19077001 Pattern: Embryo_supported

Gene: CG4451
Chromosome: 3R
Orientation: -
TSS: 15834230 Pattern: Embryo_specific

Gene: CG4452
Chromosome: 3L
Orientation: +
TSS: 9341344 Pattern: Head_supported
TSS: 9341391 Pattern: Embryo_supported,Testes_supported

Gene: CG4454
Chromosome: 2L
Orientation: -
TSS: 9253082 Pattern: Embryo_specific
TSS: 9253113 Pattern: Embryo_supported

Gene: CG4455
Chromosome: 2L
Orientation: +
TSS: 16348881 Pattern: Embryo_specific

Gene: CG4464
Chromosome: X
Orientation: +
TSS: 16471835 Pattern: Head_supported
TSS: 16472166 Pattern: Mixed

Gene: CG4468
Chromosome: 3R
Orientation: -
TSS: 15741131 Pattern: Head_specific

Gene: CG4482
Chromosome: 2L
Orientation: -
TSS: 14993485 Pattern: Mixed

Gene: CG4486
Chromosome: 2R
Orientation: -
TSS: 2643948 Pattern: Embryo_supported

Gene: CG4491
Chromosome: 2L
Orientation: +
TSS: 14490863 Pattern: Embryo_specific

Gene: CG4494
Chromosome: 2L
Orientation: -
TSS: 6967580 Pattern: Mixed

Gene: CG4495
Chromosome: 2L
Orientation: +
TSS: 7182236 Pattern: Embryo_specific
TSS: 7182269 Pattern: Embryo_specific

Gene: CG4497
Chromosome: 2L
Orientation: -
TSS: 7194403 Pattern: Embryo_specific

Gene: CG4501
Chromosome: 2L
Orientation: +
TSS: 14013748 Pattern: Embryo_specific

Gene: CG4502
Chromosome: 2L
Orientation: -
TSS: 7204259 Pattern: Embryo_supported

Gene: CG4510
Chromosome: 3R
Orientation: -
TSS: 15730588 Pattern: Embryo_supported,Head_supported

Gene: CG4523
Chromosome: X
Orientation: +
TSS: 6529052 Pattern: Head_specific
TSS: 6529111 Pattern: Mixed
TSS: 6529265 Pattern: Head_specific
TSS: 6529596 Pattern: Embryo_specific
TSS: 6529642 Pattern: Embryo_supported

Gene: CG4527
Chromosome: 2R
Orientation: -
TSS: 19908990 Pattern: Testes_specific

Gene: CG4532
Chromosome: X
Orientation: +
TSS: 6648942 Pattern: Embryo_supported

Gene: CG4533
Chromosome: 2R
Orientation: -
TSS: 19193140 Pattern: Embryo_supported,Head_supported

Gene: CG4535
Chromosome: 2L
Orientation: +
TSS: 9888101 Pattern: Head_supported,Ovary_supported

Gene: CG4538
Chromosome: 3R
Orientation: -
TSS: 15728980 Pattern: Testes_specific
TSS: 15729098 Pattern: Mixed

Gene: CG4539
Chromosome: 2L
Orientation: +
TSS: 9895289 Pattern: Embryo_specific

Gene: CG4546
Chromosome: 3R
Orientation: +
TSS: 11672290 Pattern: Testes_supported

Gene: CG4551
Chromosome: 2L
Orientation: -
TSS: 14234122 Pattern: Embryo_supported,Head_supported

Gene: CG4552
Chromosome: 2L
Orientation: +
TSS: 1129336 Pattern: Testes_supported

Gene: CG4559
Chromosome: 2L
Orientation: +
TSS: 16446991 Pattern: Mixed

Gene: CG4562
Chromosome: 3R
Orientation: -
TSS: 15700941 Pattern: Embryo_supported

Gene: CG4567
Chromosome: 2L
Orientation: -
TSS: 7222997 Pattern: Ovary_specific

Gene: CG4572
Chromosome: 3R
Orientation: -
TSS: 15690096 Pattern: Embryo_supported

Gene: CG4576
Chromosome: 3R
Orientation: +
TSS: 11651510 Pattern: Embryo_supported

Gene: CG4579
Chromosome: 2L
Orientation: +
TSS: 11004823 Pattern: Embryo_specific

Gene: CG4581
Chromosome: 2R
Orientation: -
TSS: 19376149 Pattern: Head_supported
TSS: 19376192 Pattern: Embryo_supported,Head_supported

Gene: CG4585
Chromosome: 2R
Orientation: -
TSS: 19372932 Pattern: Mixed

Gene: CG4589
Chromosome: 2R
Orientation: -
TSS: 20022323 Pattern: Head_supported,Testes_supported

Gene: CG4590
Chromosome: X
Orientation: +
TSS: 6843911 Pattern: Embryo_specific

Gene: CG4598
Chromosome: 2L
Orientation: +
TSS: 9918654 Pattern: Head_supported

Gene: CG4599
Chromosome: 2L
Orientation: +
TSS: 16487472 Pattern: Embryo_specific
TSS: 16487523 Pattern: Embryo_supported
TSS: 16492695 Pattern: Head_supported

Gene: CG4600
Chromosome: 2L
Orientation: +
TSS: 9915256 Pattern: Embryo_supported,Head_supported

Gene: CG4606
Chromosome: 3R
Orientation: +
TSS: 11629974 Pattern: Embryo_specific

Gene: CG4607
Chromosome: X
Orientation: +
TSS: 6915172 Pattern: Head_specific

Gene: CG4609
Chromosome: 3L
Orientation: -
TSS: 16370618 Pattern: Embryo_supported

Gene: CG4612
Chromosome: 2R
Orientation: -
TSS: 20033643 Pattern: Mixed
TSS: 20033679 Pattern: Embryo_supported,Head_supported

Gene: CG4615
Chromosome: X
Orientation: -
TSS: 6947528 Pattern: Embryo_supported

Gene: CG4617
Chromosome: X
Orientation: -
TSS: 6949705 Pattern: Embryo_supported
TSS: 6949729 Pattern: Embryo_specific

Gene: CG4620
Chromosome: 3R
Orientation: -
TSS: 18983575 Pattern: Embryo_supported

Gene: CG4621
Chromosome: 2L
Orientation: +
TSS: 10970455 Pattern: Embryo_supported,Head_supported

Gene: CG4622
Chromosome: 2R
Orientation: -
TSS: 20042986 Pattern: Embryo_supported

Gene: CG4627
Chromosome: 2R
Orientation: +
TSS: 8730650 Pattern: Mixed

Gene: CG4629
Chromosome: 2L
Orientation: -
TSS: 1102506 Pattern: Head_specific

Gene: CG4633
Chromosome: 3L
Orientation: +
TSS: 5120088 Pattern: Embryo_supported

Gene: CG4634
Chromosome: 2R
Orientation: -
TSS: 20068640 Pattern: Embryo_supported,Head_supported

Gene: CG4636
Chromosome: 2L
Orientation: +
TSS: 10976774 Pattern: Embryo_supported
TSS: 10976812 Pattern: Embryo_supported,Schneider_cells_supported

Gene: CG4643
Chromosome: 2R
Orientation: -
TSS: 8738236 Pattern: Embryo_supported,Head_supported

Gene: CG4646
Chromosome: 2R
Orientation: -
TSS: 8736119 Pattern: Mixed

Gene: CG4651
Chromosome: 2L
Orientation: +
TSS: 9967615 Pattern: Mixed

Gene: CG4654
Chromosome: 2R
Orientation: +
TSS: 8738412 Pattern: Mixed

Gene: CG4656
Chromosome: 3R
Orientation: -
TSS: 18943649 Pattern: Embryo_specific

Gene: CG4658
Chromosome: 2L
Orientation: +
TSS: 9957297 Pattern: Embryo_supported
TSS: 9957318 Pattern: Head_supported
TSS: 9957555 Pattern: Head_specific

Gene: CG4660
Chromosome: X
Orientation: -
TSS: 5926598 Pattern: Head_specific

Gene: CG4665
Chromosome: 3L
Orientation: +
TSS: 9108510 Pattern: Head_supported

Gene: CG4666
Chromosome: X
Orientation: -
TSS: 5922718 Pattern: Mixed

Gene: CG4672
Chromosome: 3L
Orientation: +
TSS: 16378010 Pattern: Mixed
TSS: 16378055 Pattern: Mixed

Gene: CG4673
Chromosome: 3R
Orientation: -
TSS: 21448977 Pattern: Head_supported
TSS: 21450382 Pattern: Head_specific

Gene: CG4678
Chromosome: X
Orientation: +
TSS: 16530069 Pattern: Head_supported

Gene: CG4685
Chromosome: 3R
Orientation: -
TSS: 21452497 Pattern: Head_specific
TSS: 21452540 Pattern: Head_specific
TSS: 21452624 Pattern: Mixed

Gene: CG4686
Chromosome: 3R
Orientation: +
TSS: 15690510 Pattern: Mixed

Gene: CG4688
Chromosome: 2R
Orientation: +
TSS: 8755635 Pattern: Head_specific

Gene: CG4690
Chromosome: X
Orientation: -
TSS: 5918233 Pattern: Head_specific

Gene: CG4692
Chromosome: 2R
Orientation: -
TSS: 20107305 Pattern: Mixed
TSS: 20107387 Pattern: Mixed

Gene: CG4696
Chromosome: 2R
Orientation: +
TSS: 8762578 Pattern: Embryo_supported,Head_supported

Gene: CG4700
Chromosome: 2R
Orientation: +
TSS: 12031036 Pattern: Embryo_specific
TSS: 12031094 Pattern: Mixed

Gene: CG4702
Chromosome: 3R
Orientation: -
TSS: 7953919 Pattern: Mixed

Gene: CG4703
Chromosome: 3R
Orientation: +
TSS: 15703491 Pattern: Embryo_specific

Gene: CG4707
Chromosome: 2R
Orientation: -
TSS: 20114560 Pattern: Testes_supported

Gene: CG4710
Chromosome: 2L
Orientation: -
TSS: 1118752 Pattern: Head_specific
TSS: 1119028 Pattern: Embryo_supported,Head_supported
TSS: 1128939 Pattern: Embryo_supported,Schneider_cells_supported

Gene: CG4711
Chromosome: 2L
Orientation: +
TSS: 16675986 Pattern: Embryo_supported
TSS: 16676054 Pattern: Embryo_specific
TSS: 16676500 Pattern: Embryo_specific

Gene: CG4713
Chromosome: 2L
Orientation: +
TSS: 11106956 Pattern: Embryo_supported,Head_supported

Gene: CG4720
Chromosome: 3R
Orientation: +
TSS: 15705447 Pattern: Embryo_supported
TSS: 15705475 Pattern: Embryo_supported

Gene: CG4722
Chromosome: 2L
Orientation: +
TSS: 9984650 Pattern: Embryo_specific

Gene: CG4726
Chromosome: 2L
Orientation: +
TSS: 1143203 Pattern: Embryo_supported

Gene: CG4729
Chromosome: 3L
Orientation: -
TSS: 16351148 Pattern: Embryo_supported,Head_supported

Gene: CG4738
Chromosome: 2L
Orientation: +
TSS: 11123795 Pattern: Mixed

Gene: CG4742
Chromosome: X
Orientation: +
TSS: 16617911 Pattern: Mixed

Gene: CG4747
Chromosome: 2L
Orientation: +
TSS: 10003865 Pattern: Mixed
TSS: 10003930 Pattern: Embryo_specific

Gene: CG4751
Chromosome: 2L
Orientation: +
TSS: 11130791 Pattern: Embryo_supported,Schneider_cells_supported

Gene: CG4752
Chromosome: 2R
Orientation: +
TSS: 17985969 Pattern: Embryo_specific

Gene: CG4753
Chromosome: 3L
Orientation: -
TSS: 16346460 Pattern: Embryo_supported

Gene: CG4755
Chromosome: 3R
Orientation: +
TSS: 15730886 Pattern: Embryo_supported,Head_supported

Gene: CG4756
Chromosome: X
Orientation: +
TSS: 16621832 Pattern: Embryo_specific

Gene: CG4758
Chromosome: 2L
Orientation: +
TSS: 10009393 Pattern: Embryo_supported,Head_supported

Gene: CG4759
Chromosome: 3R
Orientation: -
TSS: 21510768 Pattern: Mixed

Gene: CG4767
Chromosome: 2L
Orientation: +
TSS: 15850211 Pattern: Testes_specific

Gene: CG4768
Chromosome: X
Orientation: +
TSS: 16626092 Pattern: Embryo_specific

Gene: CG4769
Chromosome: 3L
Orientation: +
TSS: 5334198 Pattern: Mixed

Gene: CG4774
Chromosome: 3R
Orientation: -
TSS: 21512850 Pattern: Mixed

Gene: CG4778
Chromosome: 2L
Orientation: +
TSS: 10032694 Pattern: Head_supported

Gene: CG4795
Chromosome: 3R
Orientation: -
TSS: 7991906 Pattern: Head_specific

Gene: CG4797
Chromosome: 2R
Orientation: -
TSS: 19325926 Pattern: Head_supported

Gene: CG4798
Chromosome: 2R
Orientation: +
TSS: 12936240 Pattern: Embryo_specific
TSS: 12936457 Pattern: Embryo_specific

Gene: CG4799
Chromosome: 2L
Orientation: +
TSS: 10057030 Pattern: Embryo_supported
TSS: 10057616 Pattern: Embryo_supported
TSS: 10057639 Pattern: Embryo_supported,Testes_supported

Gene: CG4802
Chromosome: 2R
Orientation: +
TSS: 12942850 Pattern: Embryo_supported,Head_supported

Gene: CG4816
Chromosome: 2R
Orientation: +
TSS: 12984495 Pattern: Embryo_specific
TSS: 12984518 Pattern: Embryo_supported

Gene: CG4817
Chromosome: 2R
Orientation: -
TSS: 19316572 Pattern: Mixed

Gene: CG4821
Chromosome: 3L
Orientation: +
TSS: 9061147 Pattern: Schneider_cells_specific

Gene: CG4822
Chromosome: 2L
Orientation: -
TSS: 120462 Pattern: Schneider_cells_specific

Gene: CG4824
Chromosome: 2L
Orientation: +
TSS: 16038852 Pattern: Embryo_specific

Gene: CG4827
Chromosome: 2R
Orientation: +
TSS: 12994012 Pattern: Embryo_supported
TSS: 12994677 Pattern: Head_supported

Gene: CG4829
Chromosome: X
Orientation: +
TSS: 16645638 Pattern: Embryo_supported
TSS: 16650821 Pattern: Embryo_supported,Head_supported
TSS: 16650846 Pattern: Mixed

Gene: CG4830
Chromosome: 3R
Orientation: -
TSS: 8036079 Pattern: Embryo_supported

Gene: CG4832
Chromosome: 2R
Orientation: -
TSS: 8965304 Pattern: Embryo_supported
TSS: 8966336 Pattern: Embryo_specific

Gene: CG4839
Chromosome: 2L
Orientation: +
TSS: 10146958 Pattern: Head_specific

Gene: CG4843
Chromosome: 3R
Orientation: +
TSS: 11135975 Pattern: Mixed

Gene: CG4847
Chromosome: 2R
Orientation: +
TSS: 13027093 Pattern: Head_specific
TSS: 13027289 Pattern: Head_specific

Gene: CG4849
Chromosome: 3R
Orientation: +
TSS: 23789138 Pattern: Embryo_specific
TSS: 23789159 Pattern: Embryo_supported

Gene: CG4851
Chromosome: 2L
Orientation: +
TSS: 11280315 Pattern: Mixed

Gene: CG4852
Chromosome: 3L
Orientation: +
TSS: 5537751 Pattern: Embryo_specific

Gene: CG4853
Chromosome: 2R
Orientation: +
TSS: 13029114 Pattern: Embryo_supported

Gene: CG4863
Chromosome: 3R
Orientation: +
TSS: 7047894 Pattern: Mixed

Gene: CG4867
Chromosome: 3L
Orientation: +
TSS: 5539189 Pattern: Embryo_supported

Gene: CG4877
Chromosome: 3L
Orientation: +
TSS: 16351604 Pattern: Embryo_specific

Gene: CG4878
Chromosome: 2R
Orientation: +
TSS: 13051269 Pattern: Mixed

Gene: CG4879
Chromosome: 3L
Orientation: -
TSS: 14593859 Pattern: Mixed
TSS: 14597325 Pattern: Mixed

Gene: CG4882
Chromosome: 2R
Orientation: -
TSS: 19389925 Pattern: Mixed
TSS: 19389996 Pattern: Embryo_specific

Gene: CG4887
Chromosome: 2L
Orientation: +
TSS: 1173011 Pattern: Embryo_supported
TSS: 1173084 Pattern: Embryo_specific

Gene: CG4889
Chromosome: 2L
Orientation: +
TSS: 7307161 Pattern: Embryo_specific

Gene: CG4893
Chromosome: 3L
Orientation: -
TSS: 16324684 Pattern: Embryo_supported

Gene: CG4897
Chromosome: 2L
Orientation: +
TSS: 10201228 Pattern: Mixed

Gene: CG4898
Chromosome: 3R
Orientation: +
TSS: 11107274 Pattern: Mixed
TSS: 11116668 Pattern: Embryo_supported

Gene: CG4899
Chromosome: 3L
Orientation: -
TSS: 16319564 Pattern: Mixed

Gene: CG4900
Chromosome: 3R
Orientation: -
TSS: 18550258 Pattern: Embryo_supported
TSS: 18550290 Pattern: Embryo_supported

Gene: CG4904
Chromosome: 2L
Orientation: +
TSS: 10221411 Pattern: Mixed

Gene: CG4911
Chromosome: 3L
Orientation: -
TSS: 9046668 Pattern: Embryo_specific

Gene: CG4912
Chromosome: 2L
Orientation: +
TSS: 10232511 Pattern: Embryo_supported,Head_supported

Gene: CG4916
Chromosome: 2L
Orientation: +
TSS: 10239345 Pattern: Embryo_specific
TSS: 10239374 Pattern: Embryo_supported
TSS: 10239431 Pattern: Embryo_specific

Gene: CG4917
Chromosome: 3R
Orientation: -
TSS: 18516054 Pattern: Mixed

Gene: CG4920
Chromosome: 3R
Orientation: +
TSS: 11154453 Pattern: Embryo_supported

Gene: CG4921
Chromosome: 2R
Orientation: +
TSS: 13088334 Pattern: Embryo_supported,Head_supported

Gene: CG4922
Chromosome: 2L
Orientation: +
TSS: 11486189 Pattern: Embryo_specific

Gene: CG4935
Chromosome: 2L
Orientation: +
TSS: 16258082 Pattern: Embryo_supported

Gene: CG4936
Chromosome: 3R
Orientation: +
TSS: 15857548 Pattern: Embryo_specific

Gene: CG4943
Chromosome: 2R
Orientation: +
TSS: 13107688 Pattern: Embryo_supported

Gene: CG4944
Chromosome: X
Orientation: +
TSS: 3951352 Pattern: Mixed

Gene: CG4952
Chromosome: 2L
Orientation: -
TSS: 16464082 Pattern: Mixed

Gene: CG4953
Chromosome: 2L
Orientation: +
TSS: 10266705 Pattern: Embryo_supported

Gene: CG4954
Chromosome: 2R
Orientation: +
TSS: 13180631 Pattern: Embryo_supported

Gene: CG4962
Chromosome: 3L
Orientation: -
TSS: 16260799 Pattern: Mixed

Gene: CG4965
Chromosome: 2L
Orientation: -
TSS: 16257617 Pattern: Embryo_specific
TSS: 16257658 Pattern: Embryo_specific

Gene: CG4968
Chromosome: 2L
Orientation: +
TSS: 10306959 Pattern: Mixed

Gene: CG4972
Chromosome: 2L
Orientation: +
TSS: 10314797 Pattern: Embryo_specific

Gene: CG4973
Chromosome: 3R
Orientation: +
TSS: 15883475 Pattern: Embryo_specific
TSS: 15883501 Pattern: Embryo_specific

Gene: CG4978
Chromosome: 3L
Orientation: +
TSS: 8865537 Pattern: Mixed
TSS: 8865591 Pattern: Embryo_specific

Gene: CG4980
Chromosome: 3R
Orientation: -
TSS: 23748073 Pattern: Head_supported

Gene: CG4984
Chromosome: 2R
Orientation: +
TSS: 13243828 Pattern: Embryo_supported

Gene: CG4993
Chromosome: 2L
Orientation: -
TSS: 16247702 Pattern: Embryo_specific
TSS: 16253459 Pattern: Ovary_specific
TSS: 16253514 Pattern: Embryo_supported,Head_supported

Gene: CG4994
Chromosome: 3L
Orientation: +
TSS: 14502933 Pattern: Mixed
TSS: 14503049 Pattern: Head_supported

Gene: CG4995
Chromosome: 2L
Orientation: +
TSS: 10322535 Pattern: Testes_specific

Gene: CG4996
Chromosome: 2R
Orientation: +
TSS: 13254766 Pattern: Embryo_specific

Gene: CG4998
Chromosome: 3L
Orientation: +
TSS: 16304261 Pattern: Embryo_specific

Gene: CG4999
Chromosome: 3L
Orientation: +
TSS: 8886491 Pattern: Mixed

Gene: CG5001
Chromosome: 2L
Orientation: +
TSS: 1186256 Pattern: Head_supported

Gene: CG5002
Chromosome: 2R
Orientation: +
TSS: 13265161 Pattern: Embryo_supported

Gene: CG5003
Chromosome: 3R
Orientation: -
TSS: 23742217 Pattern: Embryo_supported

Gene: CG5004
Chromosome: X
Orientation: +
TSS: 16941530 Pattern: Embryo_supported

Gene: CG5009
Chromosome: 2R
Orientation: +
TSS: 13276032 Pattern: Embryo_supported,Head_supported

Gene: CG5010
Chromosome: X
Orientation: +
TSS: 16982980 Pattern: Mixed

Gene: CG5014
Chromosome: X
Orientation: +
TSS: 3794240 Pattern: Embryo_supported
TSS: 3794267 Pattern: Embryo_supported
TSS: 3794546 Pattern: Embryo_supported
TSS: 3794565 Pattern: Mixed

Gene: CG5020
Chromosome: 2L
Orientation: +
TSS: 17385270 Pattern: Embryo_supported

Gene: CG5023
Chromosome: 3R
Orientation: +
TSS: 15995162 Pattern: Embryo_supported

Gene: CG5026
Chromosome: 3L
Orientation: +
TSS: 8942477 Pattern: Embryo_specific
TSS: 8942518 Pattern: Embryo_supported
TSS: 8942546 Pattern: Embryo_specific

Gene: CG5027
Chromosome: 3L
Orientation: +
TSS: 16194385 Pattern: Embryo_specific
TSS: 16194412 Pattern: Embryo_supported

Gene: CG5028
Chromosome: 3R
Orientation: +
TSS: 21506579 Pattern: Embryo_supported
TSS: 21506624 Pattern: Mixed

Gene: CG5029
Chromosome: 2L
Orientation: +
TSS: 10339498 Pattern: Head_supported

Gene: CG5032
Chromosome: 2R
Orientation: +
TSS: 13301019 Pattern: Schneider_cells_supported

Gene: CG5033
Chromosome: 2R
Orientation: +
TSS: 13304555 Pattern: Embryo_supported
TSS: 13304595 Pattern: Embryo_supported

Gene: CG5037
Chromosome: 2L
Orientation: +
TSS: 10331478 Pattern: Embryo_supported,Head_supported

Gene: CG5041
Chromosome: 2L
Orientation: -
TSS: 1150673 Pattern: Embryo_specific

Gene: CG5044
Chromosome: 3R
Orientation: +
TSS: 11182967 Pattern: Mixed

Gene: CG5045
Chromosome: 2L
Orientation: +
TSS: 10356842 Pattern: Mixed

Gene: CG5048
Chromosome: 3L
Orientation: +
TSS: 14650043 Pattern: Testes_specific

Gene: CG5052
Chromosome: 2L
Orientation: +
TSS: 10363012 Pattern: Embryo_supported

Gene: CG5058
Chromosome: 2R
Orientation: +
TSS: 13338428 Pattern: Embryo_specific

Gene: CG5059
Chromosome: 3L
Orientation: -
TSS: 20451134 Pattern: Embryo_supported
TSS: 20453194 Pattern: Embryo_supported,Head_supported
TSS: 20453232 Pattern: Mixed

Gene: CG5064
Chromosome: 3L
Orientation: +
TSS: 8948995 Pattern: Embryo_specific
TSS: 8949027 Pattern: Embryo_supported,Head_supported

Gene: CG5068
Chromosome: 3L
Orientation: +
TSS: 8960662 Pattern: Embryo_specific
TSS: 8960686 Pattern: Head_supported

Gene: CG5072
Chromosome: 2R
Orientation: +
TSS: 12094340 Pattern: Embryo_specific

Gene: CG5073
Chromosome: 3R
Orientation: +
TSS: 11197691 Pattern: Mixed
TSS: 11197745 Pattern: Mixed

Gene: CG5074
Chromosome: 2L
Orientation: -
TSS: 1158146 Pattern: Mixed
TSS: 1158179 Pattern: Mixed
TSS: 1158225 Pattern: Embryo_specific
TSS: 1158264 Pattern: Mixed

Gene: CG5080
Chromosome: 2L
Orientation: -
TSS: 1163882 Pattern: Embryo_supported,Head_supported

Gene: CG5081
Chromosome: 3L
Orientation: +
TSS: 21379678 Pattern: Head_specific
TSS: 21379732 Pattern: Embryo_specific

Gene: CG5084
Chromosome: 2R
Orientation: +
TSS: 13533528 Pattern: Mixed

Gene: CG5087
Chromosome: 3L
Orientation: +
TSS: 8972166 Pattern: Embryo_specific

Gene: CG5096
Chromosome: 2L
Orientation: +
TSS: 10382267 Pattern: Embryo_specific

Gene: CG5105
Chromosome: 2L
Orientation: -
TSS: 1169851 Pattern: Mixed
TSS: 1169880 Pattern: Head_supported
TSS: 1169918 Pattern: Testes_supported

Gene: CG5108
Chromosome: 2L
Orientation: +
TSS: 10386664 Pattern: Mixed

Gene: CG5110
Chromosome: 2L
Orientation: +
TSS: 17477175 Pattern: Mixed

Gene: CG5119
Chromosome: 2R
Orientation: +
TSS: 13654962 Pattern: Testes_specific
TSS: 13655110 Pattern: Testes_specific
TSS: 13656180 Pattern: Mixed
TSS: 13656243 Pattern: Embryo_supported,Head_supported
TSS: 13656350 Pattern: Mixed

Gene: CG5125
Chromosome: 2L
Orientation: +
TSS: 7377738 Pattern: Head_supported

Gene: CG5126
Chromosome: 2L
Orientation: -
TSS: 1183955 Pattern: Head_supported
TSS: 1183998 Pattern: Schneider_cells_supported
TSS: 1184021 Pattern: Head_specific

Gene: CG5130
Chromosome: 3L
Orientation: -
TSS: 20427326 Pattern: Embryo_specific

Gene: CG5147
Chromosome: 3L
Orientation: -
TSS: 18074752 Pattern: Ovary_supported

Gene: CG5154
Chromosome: 2R
Orientation: +
TSS: 13908525 Pattern: Head_specific

Gene: CG5162
Chromosome: X
Orientation: +
TSS: 17049239 Pattern: Head_specific

Gene: CG5165
Chromosome: 3L
Orientation: -
TSS: 16093770 Pattern: Embryo_supported,Head_supported

Gene: CG5166
Chromosome: 3R
Orientation: +
TSS: 11235176 Pattern: Head_specific

Gene: CG5168
Chromosome: 2L
Orientation: +
TSS: 10423420 Pattern: Mixed
TSS: 10423445 Pattern: Head_supported

Gene: CG5170
Chromosome: 2R
Orientation: +
TSS: 13927868 Pattern: Mixed

Gene: CG5171
Chromosome: 2L
Orientation: +
TSS: 7402906 Pattern: Embryo_supported
TSS: 7403145 Pattern: Embryo_specific

Gene: CG5172
Chromosome: X
Orientation: +
TSS: 17055379 Pattern: Head_specific

Gene: CG5174
Chromosome: 2R
Orientation: +
TSS: 13936293 Pattern: Embryo_supported,Ovary_supported
TSS: 13936348 Pattern: Embryo_supported

Gene: CG5175
Chromosome: 3R
Orientation: +
TSS: 12905974 Pattern: Embryo_specific
TSS: 12908112 Pattern: Embryo_supported

Gene: CG5177
Chromosome: 2L
Orientation: +
TSS: 7405250 Pattern: Larva_pupa_supported

Gene: CG5178
Chromosome: 3R
Orientation: +
TSS: 11265711 Pattern: Head_supported

Gene: CG5179
Chromosome: 2R
Orientation: -
TSS: 18145244 Pattern: Head_specific

Gene: CG5183
Chromosome: 2L
Orientation: +
TSS: 10426908 Pattern: Embryo_supported,Schneider_cells_supported

Gene: CG5184
Chromosome: 3R
Orientation: +
TSS: 12898453 Pattern: Mixed

Gene: CG5187
Chromosome: 3L
Orientation: -
TSS: 8993187 Pattern: Embryo_specific

Gene: CG5191
Chromosome: 3R
Orientation: +
TSS: 16386605 Pattern: Embryo_supported
TSS: 16386923 Pattern: Embryo_specific

Gene: CG5194
Chromosome: 3L
Orientation: -
TSS: 8983746 Pattern: Testes_specific

Gene: CG5196
Chromosome: 3R
Orientation: +
TSS: 8234050 Pattern: Embryo_supported,Head_supported
TSS: 8234096 Pattern: Embryo_supported

Gene: CG5201
Chromosome: 3R
Orientation: +
TSS: 12879729 Pattern: Mixed

Gene: CG5203
Chromosome: 2L
Orientation: +
TSS: 10437573 Pattern: Embryo_specific

Gene: CG5208
Chromosome: 3R
Orientation: +
TSS: 12869310 Pattern: Embryo_specific
TSS: 12869366 Pattern: Embryo_supported

Gene: CG5210
Chromosome: 2R
Orientation: +
TSS: 12206568 Pattern: Embryo_supported,Head_supported

Gene: CG5212
Chromosome: 3R
Orientation: -
TSS: 19687638 Pattern: Mixed
TSS: 19715723 Pattern: Embryo_supported
TSS: 19715771 Pattern: Embryo_specific

Gene: CG5214
Chromosome: 3R
Orientation: +
TSS: 7070041 Pattern: Embryo_supported,Head_supported
TSS: 7070108 Pattern: Head_supported,Testes_supported

Gene: CG5219
Chromosome: 3L
Orientation: -
TSS: 20370012 Pattern: Embryo_supported

Gene: CG5220
Chromosome: 3R
Orientation: +
TSS: 12866460 Pattern: Embryo_supported

Gene: CG5224
Chromosome: 2R
Orientation: +
TSS: 14018611 Pattern: Mixed

Gene: CG5231
Chromosome: 3L
Orientation: -
TSS: 20366180 Pattern: Embryo_supported,Head_supported

Gene: CG5237
Chromosome: 3R
Orientation: -
TSS: 15071852 Pattern: Embryo_specific

Gene: CG5241
Chromosome: 3L
Orientation: -
TSS: 16052770 Pattern: Embryo_supported

Gene: CG5248
Chromosome: 3R
Orientation: -
TSS: 18452354 Pattern: Mixed

Gene: CG5252
Chromosome: 3R
Orientation: +
TSS: 7238298 Pattern: Embryo_supported,Testes_supported
TSS: 7238338 Pattern: Embryo_supported

Gene: CG5258
Chromosome: 3L
Orientation: -
TSS: 14767416 Pattern: Mixed

Gene: CG5261
Chromosome: 2L
Orientation: +
TSS: 7427012 Pattern: Embryo_supported,Head_supported
TSS: 7428109 Pattern: Larva_pupa_specific

Gene: CG5263
Chromosome: 3L
Orientation: -
TSS: 8970518 Pattern: Embryo_specific
TSS: 8971037 Pattern: Embryo_specific

Gene: CG5266
Chromosome: 3R
Orientation: +
TSS: 8257063 Pattern: Head_supported,Schneider_cells_supported
TSS: 8257105 Pattern: Mixed

Gene: CG5269
Chromosome: 3R
Orientation: -
TSS: 15045166 Pattern: Mixed
TSS: 15052326 Pattern: Head_supported
TSS: 15052373 Pattern: Mixed

Gene: CG5271
Chromosome: 2L
Orientation: +
TSS: 10409707 Pattern: Mixed

Gene: CG5273
Chromosome: X
Orientation: +
TSS: 616441 Pattern: Head_supported,Testes_supported

Gene: CG5278
Chromosome: 3R
Orientation: -
TSS: 18388287 Pattern: Embryo_specific

Gene: CG5279
Chromosome: 2L
Orientation: +
TSS: 12008381 Pattern: Head_specific

Gene: CG5280
Chromosome: 3L
Orientation: -
TSS: 8964175 Pattern: Testes_specific

Gene: CG5281
Chromosome: 3R
Orientation: +
TSS: 7261603 Pattern: Head_supported,Schneider_cells_supported

Gene: CG5284
Chromosome: 3L
Orientation: +
TSS: 16055725 Pattern: Embryo_supported,Head_supported

Gene: CG5288
Chromosome: 3L
Orientation: -
TSS: 8960036 Pattern: Embryo_supported,Head_supported

Gene: CG5289
Chromosome: 3R
Orientation: -
TSS: 19757106 Pattern: Head_supported,Schneider_cells_supported
TSS: 19757154 Pattern: Embryo_supported,Head_supported

Gene: CG5295
Chromosome: 3L
Orientation: -
TSS: 14751599 Pattern: Embryo_supported,Head_supported
TSS: 14751634 Pattern: Embryo_specific

Gene: CG5304
Chromosome: 2L
Orientation: +
TSS: 12027440 Pattern: Embryo_specific

Gene: CG5315
Chromosome: 3R
Orientation: -
TSS: 18371995 Pattern: Head_specific
TSS: 18372772 Pattern: Embryo_specific
TSS: 18373436 Pattern: Head_specific
TSS: 18373522 Pattern: Head_supported,Schneider_cells_supported
TSS: 18373551 Pattern: Embryo_supported,Head_supported

Gene: CG5316
Chromosome: 3R
Orientation: +
TSS: 15229193 Pattern: Embryo_supported

Gene: CG5317
Chromosome: 2L
Orientation: +
TSS: 12056352 Pattern: Embryo_supported

Gene: CG5319
Chromosome: 3R
Orientation: +
TSS: 13211661 Pattern: Embryo_supported

Gene: CG5320
Chromosome: 3R
Orientation: -
TSS: 19768779 Pattern: Head_specific
TSS: 19768820 Pattern: Mixed

Gene: CG5325
Chromosome: 2L
Orientation: +
TSS: 12093791 Pattern: Mixed

Gene: CG5326
Chromosome: 3R
Orientation: -
TSS: 18365621 Pattern: Embryo_supported

Gene: CG5330
Chromosome: 2R
Orientation: -
TSS: 19414324 Pattern: Mixed
TSS: 19414863 Pattern: Mixed

Gene: CG5335
Chromosome: 2R
Orientation: +
TSS: 14136608 Pattern: Mixed

Gene: CG5336
Chromosome: 2L
Orientation: +
TSS: 12097860 Pattern: Embryo_supported,Head_supported

Gene: CG5344
Chromosome: 3R
Orientation: +
TSS: 7407301 Pattern: Head_supported
TSS: 7408649 Pattern: Head_specific

Gene: CG5346
Chromosome: 3R
Orientation: -
TSS: 18347858 Pattern: Mixed
TSS: 18354329 Pattern: Head_supported,Schneider_cells_supported

Gene: CG5352
Chromosome: 2L
Orientation: -
TSS: 10426587 Pattern: Head_supported

Gene: CG5353
Chromosome: 2L
Orientation: +
TSS: 12103770 Pattern: Embryo_supported,Schneider_cells_supported
TSS: 12104489 Pattern: Testes_specific

Gene: CG5355
Chromosome: 2L
Orientation: -
TSS: 10413446 Pattern: Mixed
TSS: 10413572 Pattern: Testes_specific

Gene: CG5360
Chromosome: 2R
Orientation: +
TSS: 19031487 Pattern: Embryo_supported
TSS: 19031570 Pattern: Embryo_specific

Gene: CG5362
Chromosome: 2L
Orientation: -
TSS: 10396229 Pattern: Mixed
TSS: 10396261 Pattern: Mixed

Gene: CG5363
Chromosome: 2L
Orientation: -
TSS: 10386240 Pattern: Embryo_supported

Gene: CG5366
Chromosome: 2L
Orientation: -
TSS: 10362665 Pattern: Mixed

Gene: CG5371
Chromosome: 2L
Orientation: -
TSS: 10327912 Pattern: Mixed
TSS: 10327943 Pattern: Embryo_supported

Gene: CG5374
Chromosome: 3R
Orientation: -
TSS: 18317124 Pattern: Mixed

Gene: CG5380
Chromosome: 3R
Orientation: -
TSS: 18192881 Pattern: Mixed

Gene: CG5381
Chromosome: 2L
Orientation: -
TSS: 10321798 Pattern: Embryo_supported

Gene: CG5384
Chromosome: 2L
Orientation: -
TSS: 10314366 Pattern: Mixed

Gene: CG5385
Chromosome: 2L
Orientation: -
TSS: 10312052 Pattern: Mixed

Gene: CG5390
Chromosome: 2L
Orientation: -
TSS: 10306594 Pattern: Schneider_cells_specific

Gene: CG5393
Chromosome: 2R
Orientation: +
TSS: 19072497 Pattern: Embryo_specific
TSS: 19088695 Pattern: Embryo_supported

Gene: CG5394
Chromosome: 3R
Orientation: -
TSS: 19784106 Pattern: Embryo_supported,Head_supported

Gene: CG5395
Chromosome: 2L
Orientation: -
TSS: 10303924 Pattern: Mixed

Gene: CG5399
Chromosome: 3R
Orientation: +
TSS: 11520970 Pattern: Embryo_specific

Gene: CG5404
Chromosome: 3R
Orientation: +
TSS: 11530401 Pattern: Head_supported

Gene: CG5407
Chromosome: 3R
Orientation: -
TSS: 13227150 Pattern: Embryo_specific
TSS: 13228233 Pattern: Head_supported

Gene: CG5413
Chromosome: 3R
Orientation: -
TSS: 13220000 Pattern: Larva_pupa_supported

Gene: CG5422
Chromosome: 3R
Orientation: -
TSS: 19873663 Pattern: Embryo_specific
TSS: 19873712 Pattern: Mixed
TSS: 19873958 Pattern: Embryo_specific
TSS: 19873987 Pattern: Embryo_specific

Gene: CG5431
Chromosome: 2R
Orientation: +
TSS: 19190982 Pattern: Mixed

Gene: CG5434
Chromosome: 3R
Orientation: +
TSS: 16414543 Pattern: Mixed

Gene: CG5441
Chromosome: 3R
Orientation: +
TSS: 22266918 Pattern: Embryo_specific

Gene: CG5442
Chromosome: 2L
Orientation: -
TSS: 12433951 Pattern: Embryo_supported
TSS: 12434000 Pattern: Embryo_supported,Schneider_cells_supported

Gene: CG5444
Chromosome: 3L
Orientation: +
TSS: 16079109 Pattern: Embryo_specific

Gene: CG5445
Chromosome: X
Orientation: +
TSS: 17136432 Pattern: Embryo_specific

Gene: CG5447
Chromosome: 3R
Orientation: +
TSS: 22278266 Pattern: Embryo_supported

Gene: CG5451
Chromosome: 3R
Orientation: -
TSS: 14806664 Pattern: Embryo_supported,Head_supported
TSS: 14806688 Pattern: Embryo_supported

Gene: CG5452
Chromosome: 3R
Orientation: +
TSS: 14807149 Pattern: Embryo_supported

Gene: CG5455
Chromosome: 3R
Orientation: +
TSS: 22287252 Pattern: Embryo_supported,Head_supported
TSS: 22292391 Pattern: Head_specific

Gene: CG5458
Chromosome: 2L
Orientation: +
TSS: 13183477 Pattern: Testes_specific

Gene: CG5460
Chromosome: 3R
Orientation: +
TSS: 16447665 Pattern: Embryo_specific

Gene: CG5463
Chromosome: 3R
Orientation: -
TSS: 19954528 Pattern: Mixed
TSS: 19955976 Pattern: Embryo_specific

Gene: CG5468
Chromosome: 3R
Orientation: +
TSS: 22444845 Pattern: Embryo_supported,Larva_pupa_supported

Gene: CG5469
Chromosome: 2R
Orientation: -
TSS: 14175394 Pattern: Mixed
TSS: 14175457 Pattern: Mixed

Gene: CG5473
Chromosome: 2R
Orientation: -
TSS: 14167635 Pattern: Embryo_specific

Gene: CG5475
Chromosome: 3R
Orientation: -
TSS: 19977684 Pattern: Embryo_supported,Head_supported

Gene: CG5482
Chromosome: 2R
Orientation: -
TSS: 14146702 Pattern: Embryo_supported,Head_supported
TSS: 14146754 Pattern: Embryo_supported

Gene: CG5484
Chromosome: 3R
Orientation: +
TSS: 22543628 Pattern: Mixed

Gene: CG5486
Chromosome: 3L
Orientation: +
TSS: 5726947 Pattern: Embryo_supported

Gene: CG5489
Chromosome: 2R
Orientation: -
TSS: 14139878 Pattern: Embryo_supported

Gene: CG5490
Chromosome: 3R
Orientation: +
TSS: 22624768 Pattern: Embryo_supported

Gene: CG5492
Chromosome: 3L
Orientation: -
TSS: 17861113 Pattern: Embryo_supported

Gene: CG5493
Chromosome: 2R
Orientation: -
TSS: 14132875 Pattern: Head_specific

Gene: CG5494
Chromosome: 3R
Orientation: +
TSS: 16495293 Pattern: Head_specific

Gene: CG5497
Chromosome: 2R
Orientation: -
TSS: 14129879 Pattern: Head_supported

Gene: CG5499
Chromosome: 3R
Orientation: +
TSS: 22692596 Pattern: Mixed
TSS: 22692657 Pattern: Mixed

Gene: CG5505
Chromosome: 3L
Orientation: +
TSS: 5745167 Pattern: Testes_specific

Gene: CG5508
Chromosome: 3R
Orientation: +
TSS: 23751453 Pattern: Embryo_supported,Head_supported
TSS: 23751503 Pattern: Head_specific

Gene: CG5510
Chromosome: 3R
Orientation: -
TSS: 19995261 Pattern: Head_supported

Gene: CG5514
Chromosome: 3R
Orientation: +
TSS: 23764332 Pattern: Embryo_supported

Gene: CG5516
Chromosome: 3R
Orientation: +
TSS: 11789603 Pattern: Mixed

Gene: CG5517
Chromosome: 3L
Orientation: -
TSS: 20306393 Pattern: Fat_specific
TSS: 20309691 Pattern: Embryo_specific

Gene: CG5518
Chromosome: 3R
Orientation: +
TSS: 22741488 Pattern: Embryo_supported

Gene: CG5519
Chromosome: 2R
Orientation: -
TSS: 13965848 Pattern: Testes_specific
TSS: 13965885 Pattern: Embryo_supported,Head_supported

Gene: CG5520
Chromosome: 3R
Orientation: +
TSS: 23774457 Pattern: Embryo_supported,Head_supported
TSS: 23774513 Pattern: Embryo_supported

Gene: CG5522
Chromosome: 2R
Orientation: +
TSS: 12298543 Pattern: Embryo_specific

Gene: CG5524
Chromosome: 3R
Orientation: -
TSS: 20018561 Pattern: Mixed

Gene: CG5525
Chromosome: 2L
Orientation: -
TSS: 12692904 Pattern: Mixed

Gene: CG5532
Chromosome: 2R
Orientation: +
TSS: 19260364 Pattern: Head_supported

Gene: CG5541
Chromosome: X
Orientation: +
TSS: 14878063 Pattern: Embryo_specific

Gene: CG5547
Chromosome: 2L
Orientation: +
TSS: 13203808 Pattern: Embryo_specific
TSS: 13203837 Pattern: Head_supported,Schneider_cells_supported
TSS: 13204023 Pattern: Embryo_supported,Head_supported

Gene: CG5554
Chromosome: 2R
Orientation: +
TSS: 19352614 Pattern: Embryo_supported
TSS: 19352660 Pattern: Embryo_supported

Gene: CG5555
Chromosome: 3R
Orientation: -
TSS: 15006044 Pattern: Embryo_specific

Gene: CG5558
Chromosome: 3R
Orientation: -
TSS: 14988000 Pattern: Embryo_supported,Head_supported

Gene: CG5561
Chromosome: 2L
Orientation: -
TSS: 1354073 Pattern: Testes_specific

Gene: CG5568
Chromosome: 3L
Orientation: +
TSS: 5845473 Pattern: Embryo_specific

Gene: CG5580
Chromosome: 2R
Orientation: -
TSS: 13803600 Pattern: Embryo_specific

Gene: CG5588
Chromosome: 3R
Orientation: +
TSS: 23462308 Pattern: Embryo_specific
TSS: 23462334 Pattern: Embryo_specific

Gene: CG5594
Chromosome: 2R
Orientation: +
TSS: 19416045 Pattern: Embryo_specific
TSS: 19418126 Pattern: Head_supported
TSS: 19418161 Pattern: Head_specific

Gene: CG5596
Chromosome: 3R
Orientation: -
TSS: 23484422 Pattern: Mixed
TSS: 23485888 Pattern: Mixed

Gene: CG5597
Chromosome: 2R
Orientation: +
TSS: 19394574 Pattern: Embryo_supported,Head_supported
TSS: 19394635 Pattern: Head_specific

Gene: CG5599
Chromosome: X
Orientation: +
TSS: 14920105 Pattern: Mixed

Gene: CG5605
Chromosome: 3L
Orientation: +
TSS: 20282199 Pattern: Mixed
TSS: 20282242 Pattern: Embryo_supported

Gene: CG5608
Chromosome: 3R
Orientation: -
TSS: 8290995 Pattern: Embryo_specific

Gene: CG5611
Chromosome: 3R
Orientation: -
TSS: 23461004 Pattern: Mixed

Gene: CG5613
Chromosome: X
Orientation: +
TSS: 17259936 Pattern: Head_specific

Gene: CG5618
Chromosome: 3L
Orientation: +
TSS: 20287954 Pattern: Head_specific

Gene: CG5620
Chromosome: 3L
Orientation: -
TSS: 12240736 Pattern: Embryo_specific

Gene: CG5625
Chromosome: 2R
Orientation: +
TSS: 17693560 Pattern: Embryo_supported
TSS: 17693595 Pattern: Mixed

Gene: CG5640
Chromosome: 2L
Orientation: -
TSS: 10277548 Pattern: Embryo_specific

Gene: CG5641
Chromosome: 3R
Orientation: -
TSS: 8255000 Pattern: Embryo_supported,Head_supported

Gene: CG5642
Chromosome: 3L
Orientation: -
TSS: 12119955 Pattern: Mixed
TSS: 12120034 Pattern: Embryo_supported

Gene: CG5643
Chromosome: 3R
Orientation: -
TSS: 23407907 Pattern: Embryo_supported

Gene: CG5644
Chromosome: 3L
Orientation: -
TSS: 8953823 Pattern: Head_specific

Gene: CG5651
Chromosome: 3L
Orientation: -
TSS: 8948635 Pattern: Mixed
TSS: 8948679 Pattern: Mixed

Gene: CG5654
Chromosome: 3L
Orientation: -
TSS: 12099052 Pattern: Mixed
TSS: 12099094 Pattern: Embryo_supported,Head_supported

Gene: CG5656
Chromosome: 3L
Orientation: -
TSS: 21378655 Pattern: Embryo_supported

Gene: CG5659
Chromosome: X
Orientation: -
TSS: 17971552 Pattern: Embryo_specific
TSS: 17971586 Pattern: Embryo_specific

Gene: CG5670
Chromosome: 3R
Orientation: +
TSS: 16774515 Pattern: Embryo_supported,Head_supported
TSS: 16783463 Pattern: Head_specific

Gene: CG5671
Chromosome: 2L
Orientation: -
TSS: 10261045 Pattern: Mixed

Gene: CG5674
Chromosome: 2L
Orientation: +
TSS: 17959322 Pattern: Embryo_specific

Gene: CG5675
Chromosome: X
Orientation: +
TSS: 17433563 Pattern: Embryo_specific

Gene: CG5676
Chromosome: 2L
Orientation: -
TSS: 10255251 Pattern: Head_supported
TSS: 10255884 Pattern: Mixed

Gene: CG5680
Chromosome: 2L
Orientation: -
TSS: 10249466 Pattern: Embryo_specific
TSS: 10250479 Pattern: Embryo_supported

Gene: CG5682
Chromosome: 2L
Orientation: +
TSS: 13192208 Pattern: Embryo_specific

Gene: CG5683
Chromosome: 3L
Orientation: +
TSS: 21367272 Pattern: Embryo_supported
TSS: 21367301 Pattern: Embryo_supported,Ovary_supported

Gene: CG5684
Chromosome: 3L
Orientation: -
TSS: 11976774 Pattern: Embryo_specific
TSS: 11976839 Pattern: Embryo_supported

Gene: CG5694
Chromosome: 2L
Orientation: -
TSS: 10231648 Pattern: Embryo_supported
TSS: 10231678 Pattern: Embryo_specific

Gene: CG5695
Chromosome: 3R
Orientation: -
TSS: 20082124 Pattern: Testes_specific
TSS: 20082356 Pattern: Testes_specific
TSS: 20085208 Pattern: Embryo_supported,Head_supported
TSS: 20096952 Pattern: Embryo_supported

Gene: CG5697
Chromosome: 3R
Orientation: +
TSS: 16841671 Pattern: Head_supported

Gene: CG5700
Chromosome: 3L
Orientation: -
TSS: 11940078 Pattern: Embryo_supported

Gene: CG5701
Chromosome: 3L
Orientation: +
TSS: 20310095 Pattern: Embryo_supported,Head_supported

Gene: CG5703
Chromosome: X
Orientation: +
TSS: 17466251 Pattern: Embryo_supported,Head_supported
TSS: 17466276 Pattern: Head_supported

Gene: CG5706
Chromosome: 3R
Orientation: -
TSS: 20078380 Pattern: Mixed

Gene: CG5708
Chromosome: 2L
Orientation: -
TSS: 10226768 Pattern: Embryo_supported
TSS: 10226807 Pattern: Mixed

Gene: CG5711
Chromosome: 2L
Orientation: +
TSS: 18074226 Pattern: Head_specific

Gene: CG5714
Chromosome: 3L
Orientation: -
TSS: 2249315 Pattern: Schneider_cells_supported

Gene: CG5720
Chromosome: 3R
Orientation: -
TSS: 20144113 Pattern: Mixed

Gene: CG5721
Chromosome: 2R
Orientation: -
TSS: 13698924 Pattern: Mixed

Gene: CG5722
Chromosome: 2L
Orientation: -
TSS: 10220904 Pattern: Embryo_supported

Gene: CG5725
Chromosome: 3L
Orientation: +
TSS: 20318272 Pattern: Mixed

Gene: CG5728
Chromosome: 3R
Orientation: -
TSS: 20159000 Pattern: Mixed

Gene: CG5729
Chromosome: 2R
Orientation: -
TSS: 13687470 Pattern: Mixed

Gene: CG5730
Chromosome: 3R
Orientation: +
TSS: 16890964 Pattern: Mixed
TSS: 16893159 Pattern: Embryo_supported

Gene: CG5735
Chromosome: 3L
Orientation: -
TSS: 8918837 Pattern: Testes_specific
TSS: 8927175 Pattern: Embryo_supported
TSS: 8928207 Pattern: Testes_specific

Gene: CG5738
Chromosome: 2R
Orientation: -
TSS: 13670873 Pattern: Mixed
TSS: 13670905 Pattern: Mixed
TSS: 13671032 Pattern: Mixed
TSS: 13672853 Pattern: Mixed

Gene: CG5739
Chromosome: 2L
Orientation: -
TSS: 10204268 Pattern: Mixed
TSS: 10204305 Pattern: Embryo_supported,Head_supported

Gene: CG5745
Chromosome: 3R
Orientation: +
TSS: 16927943 Pattern: Embryo_specific

Gene: CG5746
Chromosome: 3R
Orientation: -
TSS: 20174499 Pattern: Embryo_specific

Gene: CG5748
Chromosome: 2R
Orientation: -
TSS: 13649492 Pattern: Head_supported

Gene: CG5753
Chromosome: 2R
Orientation: -
TSS: 13635530 Pattern: Fat_specific
TSS: 13640642 Pattern: Embryo_supported,Head_supported

Gene: CG5756
Chromosome: 2R
Orientation: -
TSS: 13623248 Pattern: Embryo_supported

Gene: CG5758
Chromosome: 2L
Orientation: +
TSS: 18118456 Pattern: Head_supported

Gene: CG5760
Chromosome: 3R
Orientation: +
TSS: 16934184 Pattern: Embryo_supported
TSS: 16934259 Pattern: Embryo_specific

Gene: CG5765
Chromosome: 2R
Orientation: -
TSS: 13566964 Pattern: Embryo_supported,Larva_pupa_supported

Gene: CG5771
Chromosome: 3R
Orientation: +
TSS: 16937144 Pattern: Embryo_supported,Head_supported

Gene: CG5773
Chromosome: 2R
Orientation: -
TSS: 13558473 Pattern: Head_supported

Gene: CG5778
Chromosome: 3R
Orientation: -
TSS: 17912082 Pattern: Head_specific

Gene: CG5779
Chromosome: 2R
Orientation: -
TSS: 13404834 Pattern: Embryo_supported,Head_supported

Gene: CG5784
Chromosome: 2R
Orientation: -
TSS: 13386790 Pattern: Embryo_supported
TSS: 13386843 Pattern: Embryo_supported
TSS: 13386869 Pattern: Embryo_supported

Gene: CG5786
Chromosome: 3R
Orientation: +
TSS: 16942011 Pattern: Embryo_supported,Ovary_supported

Gene: CG5789
Chromosome: 3R
Orientation: -
TSS: 20369629 Pattern: Mixed

Gene: CG5792
Chromosome: 2L
Orientation: -
TSS: 12721836 Pattern: Embryo_supported

Gene: CG5798
Chromosome: 3R
Orientation: +
TSS: 16959984 Pattern: Mixed

Gene: CG5800
Chromosome: X
Orientation: +
TSS: 17470220 Pattern: Embryo_specific
TSS: 17470264 Pattern: Embryo_specific

Gene: CG5803
Chromosome: 2L
Orientation: +
TSS: 18316036 Pattern: Embryo_specific

Gene: CG5805
Chromosome: 3R
Orientation: -
TSS: 20613059 Pattern: Head_specific
TSS: 20613080 Pattern: Mixed
TSS: 20613099 Pattern: Embryo_supported

Gene: CG5807
Chromosome: 3R
Orientation: -
TSS: 20639712 Pattern: Embryo_specific

Gene: CG5809
Chromosome: 2L
Orientation: -
TSS: 16352587 Pattern: Embryo_supported,Schneider_cells_supported
TSS: 16352663 Pattern: Embryo_supported

Gene: CG5812
Chromosome: 3R
Orientation: +
TSS: 22874947 Pattern: Embryo_specific

Gene: CG5815
Chromosome: 3R
Orientation: +
TSS: 22938293 Pattern: Embryo_supported

Gene: CG5819
Chromosome: 2R
Orientation: +
TSS: 17801043 Pattern: Embryo_specific

Gene: CG5820
Chromosome: 2R
Orientation: +
TSS: 17825247 Pattern: Mixed

Gene: CG5821
Chromosome: 2R
Orientation: +
TSS: 17923448 Pattern: Embryo_specific
TSS: 17923468 Pattern: Embryo_specific

Gene: CG5823
Chromosome: 3R
Orientation: -
TSS: 13360297 Pattern: Embryo_specific

Gene: CG5824
Chromosome: 3R
Orientation: -
TSS: 13365647 Pattern: Embryo_supported
TSS: 13365671 Pattern: Embryo_specific

Gene: CG5825
Chromosome: 2L
Orientation: +
TSS: 5055135 Pattern: Embryo_supported,Head_supported
TSS: 5055184 Pattern: Mixed

Gene: CG5826
Chromosome: 3R
Orientation: -
TSS: 13372230 Pattern: Mixed

Gene: CG5827
Chromosome: 2L
Orientation: +
TSS: 5071003 Pattern: Head_supported

Gene: CG5830
Chromosome: 3L
Orientation: -
TSS: 15969973 Pattern: Embryo_supported

Gene: CG5835
Chromosome: 3R
Orientation: -
TSS: 14979402 Pattern: Embryo_specific

Gene: CG5840
Chromosome: 3R
Orientation: +
TSS: 13361434 Pattern: Head_specific

Gene: CG5844
Chromosome: 3R
Orientation: +
TSS: 8259883 Pattern: Mixed

Gene: CG5848
Chromosome: 2L
Orientation: -
TSS: 16321547 Pattern: Embryo_supported,Head_supported

Gene: CG5853
Chromosome: 2L
Orientation: -
TSS: 9947388 Pattern: Embryo_supported,Head_supported

Gene: CG5854
Chromosome: 3R
Orientation: +
TSS: 19759653 Pattern: Embryo_supported,Schneider_cells_supported
TSS: 19759713 Pattern: Head_specific

Gene: CG5862
Chromosome: 3R
Orientation: +
TSS: 17040823 Pattern: Mixed

Gene: CG5864
Chromosome: 3R
Orientation: +
TSS: 19784406 Pattern: Mixed

Gene: CG5867
Chromosome: 2L
Orientation: +
TSS: 13236493 Pattern: Head_supported

Gene: CG5869
Chromosome: 2L
Orientation: -
TSS: 16298817 Pattern: Mixed

Gene: CG5873
Chromosome: 3R
Orientation: +
TSS: 13251494 Pattern: Embryo_specific

Gene: CG5874
Chromosome: 3R
Orientation: +
TSS: 17049428 Pattern: Schneider_cells_specific

Gene: CG5884
Chromosome: X
Orientation: +
TSS: 17537296 Pattern: Embryo_specific

Gene: CG5886
Chromosome: 3R
Orientation: +
TSS: 21677393 Pattern: Embryo_supported,Testes_supported

Gene: CG5887
Chromosome: 3R
Orientation: +
TSS: 8265366 Pattern: Schneider_cells_supported
TSS: 8267184 Pattern: Mixed
TSS: 8269776 Pattern: Embryo_supported,Head_supported

Gene: CG5888
Chromosome: 2L
Orientation: -
TSS: 16444394 Pattern: Embryo_supported

Gene: CG5889
Chromosome: 3R
Orientation: +
TSS: 22977389 Pattern: Embryo_supported,Schneider_cells_supported

Gene: CG5896
Chromosome: 3R
Orientation: +
TSS: 22983668 Pattern: Head_supported

Gene: CG5902
Chromosome: 3R
Orientation: +
TSS: 19812379 Pattern: Embryo_supported,Head_supported

Gene: CG5903
Chromosome: 3R
Orientation: -
TSS: 11972373 Pattern: Embryo_supported
TSS: 11972412 Pattern: Embryo_supported,Head_supported
TSS: 11972445 Pattern: Mixed

Gene: CG5904
Chromosome: 3L
Orientation: +
TSS: 15970456 Pattern: Embryo_supported,Head_supported
TSS: 15970484 Pattern: Head_specific

Gene: CG5907
Chromosome: X
Orientation: +
TSS: 18020094 Pattern: Head_supported

Gene: CG5909
Chromosome: 3R
Orientation: +
TSS: 22986879 Pattern: Head_specific

Gene: CG5915
Chromosome: 3R
Orientation: +
TSS: 19818734 Pattern: Embryo_supported

Gene: CG5916
Chromosome: 3R
Orientation: +
TSS: 11972757 Pattern: Embryo_supported

Gene: CG5919
Chromosome: 3R
Orientation: +
TSS: 17095859 Pattern: Mixed

Gene: CG5920
Chromosome: 2L
Orientation: -
TSS: 9897503 Pattern: Mixed

Gene: CG5928
Chromosome: X
Orientation: +
TSS: 5913200 Pattern: Embryo_specific

Gene: CG5933
Chromosome: 3R
Orientation: +
TSS: 19857915 Pattern: Testes_supported

Gene: CG5934
Chromosome: 3R
Orientation: +
TSS: 23099432 Pattern: Embryo_supported,Head_supported

Gene: CG5935
Chromosome: 2R
Orientation: +
TSS: 12371114 Pattern: Mixed

Gene: CG5938
Chromosome: 3R
Orientation: +
TSS: 23100539 Pattern: Head_supported

Gene: CG5939
Chromosome: 3L
Orientation: -
TSS: 8711491 Pattern: Head_specific
TSS: 8719190 Pattern: Embryo_specific
TSS: 8719219 Pattern: Embryo_supported,Head_supported
TSS: 8719256 Pattern: Embryo_supported,Head_supported

Gene: CG5940
Chromosome: 3L
Orientation: -
TSS: 11807464 Pattern: Embryo_specific

Gene: CG5941
Chromosome: X
Orientation: +
TSS: 5883140 Pattern: Embryo_supported
TSS: 5883175 Pattern: Fat_specific

Gene: CG5942
Chromosome: 3L
Orientation: -
TSS: 15948128 Pattern: Embryo_specific

Gene: CG5946
Chromosome: 3L
Orientation: -
TSS: 11793896 Pattern: Embryo_supported

Gene: CG5949
Chromosome: 3L
Orientation: -
TSS: 15953014 Pattern: Embryo_specific

Gene: CG5953
Chromosome: 2L
Orientation: -
TSS: 16528806 Pattern: Embryo_specific

Gene: CG5955
Chromosome: 3L
Orientation: +
TSS: 20400792 Pattern: Embryo_specific
TSS: 20400811 Pattern: Head_specific

Gene: CG5958
Chromosome: 2L
Orientation: -
TSS: 7433496 Pattern: Embryo_supported

Gene: CG5961
Chromosome: 3R
Orientation: -
TSS: 8285869 Pattern: Head_supported
TSS: 8285922 Pattern: Head_specific

Gene: CG5966
Chromosome: X
Orientation: +
TSS: 5834029 Pattern: Embryo_supported,Head_supported

Gene: CG5970
Chromosome: 2R
Orientation: -
TSS: 9001266 Pattern: Embryo_specific
TSS: 9001292 Pattern: Embryo_supported

Gene: CG5976
Chromosome: 3L
Orientation: +
TSS: 20408827 Pattern: Schneider_cells_specific

Gene: CG5978
Chromosome: 3L
Orientation: -
TSS: 8597817 Pattern: Embryo_supported

Gene: CG5987
Chromosome: 3R
Orientation: -
TSS: 23076717 Pattern: Testes_specific

Gene: CG5989
Chromosome: 3L
Orientation: -
TSS: 8578092 Pattern: Head_supported

Gene: CG5991
Chromosome: 3R
Orientation: +
TSS: 19876514 Pattern: Embryo_specific

Gene: CG5992
Chromosome: 3L
Orientation: -
TSS: 17729412 Pattern: Embryo_supported

Gene: CG5994
Chromosome: 3L
Orientation: -
TSS: 8574759 Pattern: Embryo_supported

Gene: CG6005
Chromosome: 3R
Orientation: -
TSS: 14849744 Pattern: Embryo_specific

Gene: CG6007
Chromosome: 3R
Orientation: -
TSS: 14854523 Pattern: Schneider_cells_specific
TSS: 14854555 Pattern: Head_supported

Gene: CG6013
Chromosome: 3R
Orientation: +
TSS: 14857258 Pattern: Head_specific

Gene: CG6016
Chromosome: 2R
Orientation: -
TSS: 9010735 Pattern: Embryo_supported
TSS: 9010762 Pattern: Head_supported

Gene: CG6018
Chromosome: 2R
Orientation: +
TSS: 18057682 Pattern: Embryo_specific

Gene: CG6020
Chromosome: 3L
Orientation: +
TSS: 20429218 Pattern: Head_supported,Schneider_cells_supported

Gene: CG6022
Chromosome: 3R
Orientation: -
TSS: 17853008 Pattern: Head_specific
TSS: 17853036 Pattern: Head_supported,Testes_supported

Gene: CG6024
Chromosome: 3L
Orientation: -
TSS: 11739745 Pattern: Head_supported

Gene: CG6028
Chromosome: 3R
Orientation: -
TSS: 17851117 Pattern: Testes_supported
TSS: 17851205 Pattern: Head_supported

Gene: CG6030
Chromosome: 3R
Orientation: +
TSS: 14920720 Pattern: Mixed
TSS: 14920768 Pattern: Head_supported

Gene: CG6033
Chromosome: 2R
Orientation: -
TSS: 9018196 Pattern: Embryo_specific
TSS: 9018666 Pattern: Embryo_supported,Testes_supported
TSS: 9018705 Pattern: Embryo_supported
TSS: 9018743 Pattern: Embryo_specific

Gene: CG6042
Chromosome: 3R
Orientation: +
TSS: 14960882 Pattern: Head_supported

Gene: CG6043
Chromosome: 2L
Orientation: +
TSS: 13261010 Pattern: Embryo_specific

Gene: CG6044
Chromosome: 2R
Orientation: +
TSS: 17911757 Pattern: Head_specific

Gene: CG6046
Chromosome: 3R
Orientation: -
TSS: 12012615 Pattern: Embryo_supported

Gene: CG6050
Chromosome: 2R
Orientation: +
TSS: 9023470 Pattern: Head_supported

Gene: CG6055
Chromosome: 2L
Orientation: +
TSS: 7466549 Pattern: Mixed

Gene: CG6058
Chromosome: 3R
Orientation: -
TSS: 22085552 Pattern: Embryo_supported,Schneider_cells_supported
TSS: 22087131 Pattern: Mixed
TSS: 22087191 Pattern: Mixed

Gene: CG6059
Chromosome: 3R
Orientation: -
TSS: 22949870 Pattern: Testes_specific

Gene: CG6061
Chromosome: 2R
Orientation: +
TSS: 9022349 Pattern: Embryo_supported

Gene: CG6072
Chromosome: 3R
Orientation: +
TSS: 12012725 Pattern: Embryo_supported

Gene: CG6073
Chromosome: 3R
Orientation: -
TSS: 22014526 Pattern: Embryo_specific

Gene: CG6084
Chromosome: 3L
Orientation: -
TSS: 11597659 Pattern: Embryo_supported,Head_supported

Gene: CG6090
Chromosome: 3R
Orientation: -
TSS: 21884773 Pattern: Mixed

Gene: CG6091
Chromosome: 3L
Orientation: -
TSS: 11582155 Pattern: Testes_specific
TSS: 11582232 Pattern: Testes_specific
TSS: 11583059 Pattern: Testes_specific

Gene: CG6105
Chromosome: 2L
Orientation: -
TSS: 10976310 Pattern: Head_supported,Testes_supported
TSS: 10976386 Pattern: Mixed

Gene: CG6113
Chromosome: 2L
Orientation: +
TSS: 10529418 Pattern: Embryo_supported

Gene: CG6115
Chromosome: 2L
Orientation: -
TSS: 16883826 Pattern: Head_specific
TSS: 16883859 Pattern: Head_supported
TSS: 16883891 Pattern: Mixed

Gene: CG6117
Chromosome: 3L
Orientation: -
TSS: 15920057 Pattern: Testes_specific

Gene: CG6120
Chromosome: 3R
Orientation: -
TSS: 21707116 Pattern: Embryo_specific

Gene: CG6121
Chromosome: X
Orientation: -
TSS: 3962155 Pattern: Embryo_specific

Gene: CG6122
Chromosome: 2L
Orientation: -
TSS: 10987399 Pattern: Embryo_specific

Gene: CG6125
Chromosome: 3R
Orientation: -
TSS: 11232789 Pattern: Head_specific

Gene: CG6126
Chromosome: 3R
Orientation: -
TSS: 12028802 Pattern: Embryo_specific

Gene: CG6128
Chromosome: 3L
Orientation: -
TSS: 11496660 Pattern: Testes_specific

Gene: CG6132
Chromosome: 3L
Orientation: -
TSS: 11483325 Pattern: Fat_supported

Gene: CG6133
Chromosome: X
Orientation: -
TSS: 3958912 Pattern: Embryo_supported
TSS: 3958961 Pattern: Embryo_specific

Gene: CG6134
Chromosome: 3R
Orientation: -
TSS: 22892152 Pattern: Mbn2_specific

Gene: CG6137
Chromosome: 2L
Orientation: -
TSS: 11001428 Pattern: Embryo_specific

Gene: CG6141
Chromosome: 2L
Orientation: -
TSS: 11004149 Pattern: Mixed

Gene: CG6143
Chromosome: 3L
Orientation: -
TSS: 17610289 Pattern: Embryo_supported

Gene: CG6146
Chromosome: X
Orientation: +
TSS: 15153430 Pattern: Embryo_specific

Gene: CG6147
Chromosome: 3R
Orientation: +
TSS: 19956032 Pattern: Embryo_supported

Gene: CG6148
Chromosome: 3R
Orientation: +
TSS: 8523071 Pattern: Testes_specific
TSS: 8523208 Pattern: Testes_specific

Gene: CG6151
Chromosome: 3L
Orientation: -
TSS: 15781583 Pattern: Mixed
TSS: 15781630 Pattern: Embryo_supported
TSS: 15781656 Pattern: Embryo_specific

Gene: CG6154
Chromosome: 3R
Orientation: +
TSS: 22088389 Pattern: Embryo_supported

Gene: CG6155
Chromosome: 2R
Orientation: +
TSS: 9070057 Pattern: Testes_specific

Gene: CG6159
Chromosome: 3R
Orientation: +
TSS: 19960558 Pattern: Embryo_supported

Gene: CG6167
Chromosome: 2L
Orientation: +
TSS: 12696204 Pattern: Testes_specific

Gene: CG6170
Chromosome: X
Orientation: +
TSS: 15167579 Pattern: Head_supported

Gene: CG6173
Chromosome: 3R
Orientation: +
TSS: 19967116 Pattern: Head_specific

Gene: CG6174
Chromosome: 3R
Orientation: +
TSS: 8517458 Pattern: Mixed
TSS: 8517488 Pattern: Head_specific

Gene: CG6176
Chromosome: 2L
Orientation: +
TSS: 10483299 Pattern: Embryo_specific

Gene: CG6177
Chromosome: 3R
Orientation: -
TSS: 11187379 Pattern: Embryo_specific

Gene: CG6178
Chromosome: 3R
Orientation: +
TSS: 19978240 Pattern: Head_specific

Gene: CG6181
Chromosome: 2L
Orientation: -
TSS: 11100838 Pattern: Embryo_specific

Gene: CG6184
Chromosome: 3R
Orientation: -
TSS: 15482210 Pattern: Head_specific

Gene: CG6186
Chromosome: X
Orientation: +
TSS: 18221878 Pattern: Mixed

Gene: CG6188
Chromosome: 3R
Orientation: +
TSS: 8500331 Pattern: Head_specific

Gene: CG6189
Chromosome: X
Orientation: +
TSS: 486623 Pattern: Embryo_specific

Gene: CG6190
Chromosome: 3L
Orientation: -
TSS: 11184426 Pattern: Testes_supported
TSS: 11184455 Pattern: Embryo_supported
TSS: 11184480 Pattern: Embryo_supported
TSS: 11184521 Pattern: Embryo_specific

Gene: CG6191
Chromosome: 2R
Orientation: -
TSS: 9109208 Pattern: Head_supported
TSS: 9109243 Pattern: Embryo_supported

Gene: CG6192
Chromosome: 2L
Orientation: -
TSS: 11106638 Pattern: Head_supported

Gene: CG6196
Chromosome: 3R
Orientation: -
TSS: 11176741 Pattern: Head_specific

Gene: CG6198
Chromosome: 3R
Orientation: +
TSS: 20012122 Pattern: Embryo_supported

Gene: CG6199
Chromosome: 3L
Orientation: -
TSS: 11173341 Pattern: Embryo_supported
TSS: 11179958 Pattern: Embryo_supported,Head_supported
TSS: 11179993 Pattern: Embryo_specific

Gene: CG6202
Chromosome: 3R
Orientation: -
TSS: 11171817 Pattern: Embryo_supported
TSS: 11171867 Pattern: Embryo_supported,Head_supported
TSS: 11171905 Pattern: Embryo_specific

Gene: CG6203
Chromosome: 3R
Orientation: -
TSS: 5930997 Pattern: Testes_specific
TSS: 5934033 Pattern: Embryo_specific
TSS: 5935699 Pattern: Embryo_supported

Gene: CG6206
Chromosome: 2L
Orientation: +
TSS: 10457660 Pattern: Mixed

Gene: CG6213
Chromosome: 3R
Orientation: -
TSS: 15470071 Pattern: Mixed
TSS: 15470101 Pattern: Mixed

Gene: CG6214
Chromosome: 2L
Orientation: +
TSS: 12722277 Pattern: Embryo_supported

Gene: CG6218
Chromosome: 3R
Orientation: -
TSS: 11168748 Pattern: Embryo_supported,Head_supported

Gene: CG6222
Chromosome: X
Orientation: +
TSS: 492719 Pattern: Embryo_specific
TSS: 492749 Pattern: Embryo_supported,Ovary_supported

Gene: CG6224
Chromosome: 3L
Orientation: +
TSS: 15792153 Pattern: Embryo_supported,Head_supported

Gene: CG6225
Chromosome: 3R
Orientation: +
TSS: 8480299 Pattern: Embryo_specific

Gene: CG6226
Chromosome: 3R
Orientation: -
TSS: 11158843 Pattern: Embryo_specific

Gene: CG6227
Chromosome: X
Orientation: +
TSS: 15179139 Pattern: Embryo_supported

Gene: CG6231
Chromosome: 3R
Orientation: -
TSS: 15446860 Pattern: Embryo_specific
TSS: 15453465 Pattern: Embryo_supported

Gene: CG6234
Chromosome: 3R
Orientation: +
TSS: 8473782 Pattern: Embryo_supported,Larva_pupa_supported

Gene: CG6235
Chromosome: 3R
Orientation: -
TSS: 5965467 Pattern: Mixed
TSS: 5965492 Pattern: Embryo_specific

Gene: CG6238
Chromosome: 3R
Orientation: -
TSS: 20770654 Pattern: Mixed

Gene: CG6246
Chromosome: 2L
Orientation: +
TSS: 12618784 Pattern: Embryo_specific

Gene: CG6249
Chromosome: 2L
Orientation: -
TSS: 11123567 Pattern: Embryo_supported

Gene: CG6253
Chromosome: 3L
Orientation: +
TSS: 8574965 Pattern: Mixed

Gene: CG6258
Chromosome: 2L
Orientation: -
TSS: 11130288 Pattern: Embryo_supported
TSS: 11130314 Pattern: Embryo_specific

Gene: CG6259
Chromosome: 3L
Orientation: -
TSS: 17586734 Pattern: Embryo_supported
TSS: 17586757 Pattern: Mixed

Gene: CG6262
Chromosome: 2R
Orientation: +
TSS: 11874630 Pattern: Testes_specific
TSS: 11874681 Pattern: Testes_specific

Gene: CG6264
Chromosome: 3R
Orientation: -
TSS: 5996207 Pattern: Embryo_supported

Gene: CG6277
Chromosome: 3R
Orientation: -
TSS: 22848916 Pattern: Mixed

Gene: CG6289
Chromosome: 3L
Orientation: +
TSS: 20276545 Pattern: Testes_specific

Gene: CG6291
Chromosome: 2L
Orientation: -
TSS: 16906277 Pattern: Embryo_supported,Head_supported
TSS: 16906322 Pattern: Embryo_specific
TSS: 16906344 Pattern: Embryo_specific

Gene: CG6292
Chromosome: 3L
Orientation: -
TSS: 17522012 Pattern: Mixed

Gene: CG6293
Chromosome: 3R
Orientation: -
TSS: 6137331 Pattern: Embryo_supported,Schneider_cells_supported

Gene: CG6299
Chromosome: X
Orientation: +
TSS: 15299502 Pattern: Head_specific
TSS: 15299679 Pattern: Embryo_specific

Gene: CG6302
Chromosome: 3L
Orientation: -
TSS: 11048321 Pattern: Embryo_supported,Head_supported

Gene: CG6315
Chromosome: 2R
Orientation: -
TSS: 9340432 Pattern: Embryo_supported

Gene: CG6323
Chromosome: 3R
Orientation: -
TSS: 22790503 Pattern: Embryo_specific
TSS: 22790533 Pattern: Mixed

Gene: CG6327
Chromosome: 3L
Orientation: -
TSS: 11020585 Pattern: Head_supported
TSS: 11025316 Pattern: Head_specific

Gene: CG6329
Chromosome: 2R
Orientation: +
TSS: 9342283 Pattern: Embryo_supported
TSS: 9342873 Pattern: Head_specific

Gene: CG6330
Chromosome: 3R
Orientation: -
TSS: 22778971 Pattern: Head_supported
TSS: 22784209 Pattern: Embryo_supported

Gene: CG6342
Chromosome: 3R
Orientation: -
TSS: 6238437 Pattern: Embryo_supported
TSS: 6238588 Pattern: Embryo_supported

Gene: CG6343
Chromosome: 3R
Orientation: +
TSS: 17853454 Pattern: Mixed
TSS: 17853488 Pattern: Head_supported

Gene: CG6347
Chromosome: 2R
Orientation: +
TSS: 9352328 Pattern: Embryo_specific

Gene: CG6354
Chromosome: 3R
Orientation: -
TSS: 22701407 Pattern: Testes_specific
TSS: 22701461 Pattern: Testes_supported

Gene: CG6359
Chromosome: 3R
Orientation: +
TSS: 8453791 Pattern: Embryo_supported

Gene: CG6361
Chromosome: X
Orientation: -
TSS: 18317682 Pattern: Head_specific

Gene: CG6363
Chromosome: 3R
Orientation: -
TSS: 11103767 Pattern: Embryo_supported

Gene: CG6364
Chromosome: 3R
Orientation: +
TSS: 20115897 Pattern: Embryo_specific

Gene: CG6369
Chromosome: 3R
Orientation: -
TSS: 20859176 Pattern: Head_specific

Gene: CG6370
Chromosome: 2R
Orientation: -
TSS: 13281866 Pattern: Embryo_supported

Gene: CG6371
Chromosome: 3R
Orientation: +
TSS: 8351910 Pattern: Embryo_supported,Head_supported

Gene: CG6375
Chromosome: 3R
Orientation: +
TSS: 17860020 Pattern: Embryo_specific

Gene: CG6376
Chromosome: 3R
Orientation: -
TSS: 17486127 Pattern: Embryo_specific

Gene: CG6378
Chromosome: 3R
Orientation: -
TSS: 22697673 Pattern: Schneider_cells_supported
TSS: 22697712 Pattern: Mixed

Gene: CG6382
Chromosome: 2L
Orientation: +
TSS: 12434894 Pattern: Embryo_supported

Gene: CG6384
Chromosome: 3R
Orientation: -
TSS: 11100862 Pattern: Mixed
TSS: 11100886 Pattern: Embryo_supported
TSS: 11100909 Pattern: Embryo_supported,Schneider_cells_supported

Gene: CG6388
Chromosome: 2L
Orientation: +
TSS: 12428053 Pattern: Ovary_supported

Gene: CG6395
Chromosome: 3L
Orientation: +
TSS: 22201409 Pattern: Embryo_specific

Gene: CG6398
Chromosome: X
Orientation: +
TSS: 17664767 Pattern: Embryo_specific

Gene: CG6405
Chromosome: 2L
Orientation: +
TSS: 12424906 Pattern: Testes_supported

Gene: CG6406
Chromosome: 2R
Orientation: -
TSS: 13252069 Pattern: Embryo_specific

Gene: CG6409
Chromosome: 3L
Orientation: -
TSS: 10855996 Pattern: Mixed

Gene: CG6412
Chromosome: 2L
Orientation: -
TSS: 17497005 Pattern: Embryo_supported,Head_supported

Gene: CG6415
Chromosome: 2L
Orientation: +
TSS: 10703621 Pattern: Head_specific

Gene: CG6416
Chromosome: 3L
Orientation: +
TSS: 8604195 Pattern: Embryo_supported,Larva_pupa_supported
TSS: 8604470 Pattern: Mixed

Gene: CG6417
Chromosome: 2L
Orientation: +
TSS: 12448486 Pattern: Embryo_specific

Gene: CG6421
Chromosome: 2R
Orientation: +
TSS: 12387113 Pattern: Head_specific

Gene: CG6422
Chromosome: 3R
Orientation: -
TSS: 20864772 Pattern: Embryo_supported
TSS: 20864801 Pattern: Embryo_specific

Gene: CG6425
Chromosome: 3R
Orientation: -
TSS: 22543052 Pattern: Mixed
TSS: 22543075 Pattern: Mixed

Gene: CG6426
Chromosome: 2R
Orientation: +
TSS: 12384255 Pattern: Embryo_supported,Head_supported

Gene: CG6439
Chromosome: 3R
Orientation: -
TSS: 17844922 Pattern: Embryo_supported,Head_supported
TSS: 17845043 Pattern: Mixed

Gene: CG6440
Chromosome: 3R
Orientation: +
TSS: 20167275 Pattern: Mixed

Gene: CG6447
Chromosome: 3R
Orientation: -
TSS: 22451374 Pattern: Embryo_supported

Gene: CG6454
Chromosome: 3R
Orientation: +
TSS: 20174908 Pattern: Embryo_supported,Head_supported
TSS: 20174950 Pattern: Schneider_cells_specific

Gene: CG6455
Chromosome: 3R
Orientation: -
TSS: 17848741 Pattern: Embryo_supported,Head_supported
TSS: 17848794 Pattern: Head_supported
TSS: 17848911 Pattern: Testes_specific
TSS: 17849062 Pattern: Testes_specific

Gene: CG6456
Chromosome: 3L
Orientation: -
TSS: 17314921 Pattern: Head_specific

Gene: CG6459
Chromosome: 2R
Orientation: -
TSS: 13187487 Pattern: Embryo_supported

Gene: CG6461
Chromosome: X
Orientation: -
TSS: 18346270 Pattern: Embryo_supported,Head_supported

Gene: CG6463
Chromosome: 3L
Orientation: -
TSS: 10668053 Pattern: Mixed

Gene: CG6467
Chromosome: 3L
Orientation: +
TSS: 6013115 Pattern: Mixed

Gene: CG6470
Chromosome: X
Orientation: -
TSS: 18348747 Pattern: Testes_specific

Gene: CG6474
Chromosome: X
Orientation: +
TSS: 17676119 Pattern: Head_supported

Gene: CG6476
Chromosome: 3R
Orientation: -
TSS: 11089159 Pattern: Mixed

Gene: CG6478
Chromosome: 3R
Orientation: -
TSS: 22449265 Pattern: Embryo_supported

Gene: CG6479
Chromosome: 3L
Orientation: -
TSS: 17304434 Pattern: Testes_specific
TSS: 17304500 Pattern: Embryo_supported,Schneider_cells_supported

Gene: CG6494
Chromosome: 3L
Orientation: +
TSS: 8649906 Pattern: Head_supported

Gene: CG6495
Chromosome: 2L
Orientation: +
TSS: 10761147 Pattern: Head_specific

Gene: CG6501
Chromosome: 2R
Orientation: -
TSS: 13083296 Pattern: Head_supported

Gene: CG6502
Chromosome: 3L
Orientation: -
TSS: 10611825 Pattern: Embryo_supported

Gene: CG6510
Chromosome: 2R
Orientation: -
TSS: 13062310 Pattern: Mixed

Gene: CG6512
Chromosome: 3L
Orientation: -
TSS: 17207228 Pattern: Testes_supported
TSS: 17207313 Pattern: Mixed
TSS: 17207358 Pattern: Embryo_supported,Head_supported
TSS: 17207382 Pattern: Embryo_supported,Head_supported

Gene: CG6513
Chromosome: 3L
Orientation: -
TSS: 13996788 Pattern: Testes_specific
TSS: 13996963 Pattern: Mixed

Gene: CG6514
Chromosome: 2L
Orientation: +
TSS: 5218259 Pattern: Mixed

Gene: CG6518
Chromosome: 2R
Orientation: +
TSS: 12413456 Pattern: Head_specific

Gene: CG6521
Chromosome: 2L
Orientation: +
TSS: 10858556 Pattern: Embryo_supported

Gene: CG6522
Chromosome: 2R
Orientation: -
TSS: 12984036 Pattern: Embryo_specific

Gene: CG6523
Chromosome: 2L
Orientation: +
TSS: 13366466 Pattern: Embryo_supported
TSS: 13366517 Pattern: Embryo_supported

Gene: CG6531
Chromosome: X
Orientation: -
TSS: 18468840 Pattern: Embryo_specific

Gene: CG6538
Chromosome: 3R
Orientation: -
TSS: 6593491 Pattern: Embryo_specific

Gene: CG6540
Chromosome: X
Orientation: +
TSS: 18482152 Pattern: Embryo_supported

Gene: CG6541
Chromosome: 2L
Orientation: -
TSS: 11586833 Pattern: Testes_specific

Gene: CG6543
Chromosome: 2R
Orientation: -
TSS: 9369404 Pattern: Mixed
TSS: 9370138 Pattern: Schneider_cells_supported
TSS: 9370207 Pattern: Head_specific
TSS: 9370228 Pattern: Mixed

Gene: CG6544
Chromosome: 3R
Orientation: -
TSS: 6602991 Pattern: Mixed
TSS: 6603046 Pattern: Mixed
TSS: 6603090 Pattern: Mixed

Gene: CG6546
Chromosome: 2R
Orientation: -
TSS: 12945817 Pattern: Embryo_supported

Gene: CG6547
Chromosome: 3R
Orientation: -
TSS: 6609294 Pattern: Mixed
TSS: 6609813 Pattern: Head_supported

Gene: CG6549
Chromosome: 2L
Orientation: -
TSS: 17476911 Pattern: Mixed

Gene: CG6551
Chromosome: X
Orientation: +
TSS: 18491714 Pattern: Embryo_specific

Gene: CG6554
Chromosome: 3R
Orientation: -
TSS: 6613893 Pattern: Mixed
TSS: 6613946 Pattern: Embryo_specific

Gene: CG6563
Chromosome: 3R
Orientation: -
TSS: 11055081 Pattern: Embryo_supported

Gene: CG6569
Chromosome: 3R
Orientation: -
TSS: 17693467 Pattern: Testes_specific
TSS: 17693618 Pattern: Testes_specific

Gene: CG6579
Chromosome: 2L
Orientation: -
TSS: 12177688 Pattern: Mixed

Gene: CG6582
Chromosome: 2L
Orientation: -
TSS: 17473770 Pattern: Mixed

Gene: CG6584
Chromosome: 3R
Orientation: -
TSS: 6694329 Pattern: Embryo_supported
TSS: 6694362 Pattern: Mixed

Gene: CG6586
Chromosome: 3L
Orientation: +
TSS: 6029121 Pattern: Embryo_supported

Gene: CG6588
Chromosome: 3R
Orientation: +
TSS: 12450948 Pattern: Embryo_specific
TSS: 12451015 Pattern: Mixed

Gene: CG6593
Chromosome: 3R
Orientation: +
TSS: 20343997 Pattern: Embryo_supported

Gene: CG6597
Chromosome: 3L
Orientation: +
TSS: 20236283 Pattern: Embryo_supported
TSS: 20236314 Pattern: Embryo_supported

Gene: CG6598
Chromosome: 3R
Orientation: -
TSS: 6698071 Pattern: Embryo_supported,Head_supported
TSS: 6698102 Pattern: Embryo_supported

Gene: CG6603
Chromosome: 3L
Orientation: +
TSS: 14002332 Pattern: Embryo_supported,Schneider_cells_supported

Gene: CG6605
Chromosome: 2L
Orientation: -
TSS: 17460415 Pattern: Embryo_specific

Gene: CG6606
Chromosome: X
Orientation: -
TSS: 18481500 Pattern: Embryo_supported,Head_supported

Gene: CG6608
Chromosome: 3R
Orientation: -
TSS: 6707668 Pattern: Embryo_specific
TSS: 6707888 Pattern: Embryo_supported,Schneider_cells_supported

Gene: CG6611
Chromosome: 3L
Orientation: -
TSS: 10175466 Pattern: Embryo_specific
TSS: 10175780 Pattern: Embryo_supported,Larva_pupa_supported

Gene: CG6625
Chromosome: 3L
Orientation: +
TSS: 20247485 Pattern: Embryo_supported
TSS: 20247530 Pattern: Embryo_supported,Head_supported
TSS: 20247576 Pattern: Testes_supported

Gene: CG6627
Chromosome: 2L
Orientation: -
TSS: 10856592 Pattern: Embryo_supported

Gene: CG6632
Chromosome: X
Orientation: -
TSS: 18486949 Pattern: Testes_specific

Gene: CG6634
Chromosome: 2L
Orientation: +
TSS: 5461641 Pattern: Embryo_supported

Gene: CG6638
Chromosome: 3L
Orientation: -
TSS: 8549971 Pattern: Mixed

Gene: CG6639
Chromosome: 2L
Orientation: -
TSS: 17451846 Pattern: Head_specific

Gene: CG6643
Chromosome: 3R
Orientation: +
TSS: 20374739 Pattern: Embryo_specific

Gene: CG6644
Chromosome: 3R
Orientation: -
TSS: 6998386 Pattern: Embryo_supported

Gene: CG6647
Chromosome: 2L
Orientation: -
TSS: 10850813 Pattern: Mixed

Gene: CG6650
Chromosome: 3L
Orientation: +
TSS: 13996752 Pattern: Embryo_specific
TSS: 13997363 Pattern: Embryo_supported
TSS: 13997413 Pattern: Embryo_supported

Gene: CG6652
Chromosome: 3L
Orientation: -
TSS: 16987970 Pattern: Testes_specific

Gene: CG6659
Chromosome: X
Orientation: -
TSS: 18491193 Pattern: Embryo_specific
TSS: 18491223 Pattern: Embryo_supported

Gene: CG6664
Chromosome: 3L
Orientation: -
TSS: 16981277 Pattern: Embryo_supported,Head_supported

Gene: CG6666
Chromosome: 3R
Orientation: -
TSS: 7035571 Pattern: Head_supported

Gene: CG6667
Chromosome: 2L
Orientation: -
TSS: 17441496 Pattern: Mixed
TSS: 17446289 Pattern: Embryo_specific

Gene: CG6668
Chromosome: 3R
Orientation: +
TSS: 20451398 Pattern: Embryo_supported
TSS: 20451445 Pattern: Mixed
TSS: 20456316 Pattern: Embryo_supported

Gene: CG6672
Chromosome: 3R
Orientation: -
TSS: 7040237 Pattern: Embryo_supported

Gene: CG6673
Chromosome: 3L
Orientation: -
TSS: 8497448 Pattern: Mixed

Gene: CG6674
Chromosome: 3L
Orientation: -
TSS: 9945997 Pattern: Embryo_specific

Gene: CG6677
Chromosome: 3R
Orientation: +
TSS: 20475868 Pattern: Embryo_specific

Gene: CG6678
Chromosome: 3R
Orientation: +
TSS: 17712767 Pattern: Embryo_specific

Gene: CG6680
Chromosome: 3L
Orientation: +
TSS: 20251069 Pattern: Mixed

Gene: CG6686
Chromosome: 2L
Orientation: -
TSS: 11987984 Pattern: Mixed
TSS: 11988030 Pattern: Embryo_specific

Gene: CG6687
Chromosome: 3R
Orientation: -
TSS: 11034484 Pattern: Head_supported

Gene: CG6689
Chromosome: 3R
Orientation: -
TSS: 7045766 Pattern: Embryo_supported

Gene: CG6692
Chromosome: 2R
Orientation: +
TSS: 9476622 Pattern: Embryo_supported,Head_supported

Gene: CG6697
Chromosome: 3R
Orientation: +
TSS: 18887217 Pattern: Embryo_supported,Head_supported

Gene: CG6698
Chromosome: 2R
Orientation: +
TSS: 17635390 Pattern: Head_specific

Gene: CG6699
Chromosome: 2L
Orientation: +
TSS: 13378932 Pattern: Mixed

Gene: CG6700
Chromosome: 2L
Orientation: -
TSS: 10842585 Pattern: Embryo_specific

Gene: CG6702
Chromosome: 2R
Orientation: +
TSS: 12488791 Pattern: Embryo_supported,Head_supported

Gene: CG6703
Chromosome: 3R
Orientation: -
TSS: 17634409 Pattern: Mixed
TSS: 17648380 Pattern: Embryo_supported

Gene: CG6705
Chromosome: 3R
Orientation: -
TSS: 17608256 Pattern: Mixed

Gene: CG6706
Chromosome: 3R
Orientation: -
TSS: 17599444 Pattern: Mixed

Gene: CG6707
Chromosome: 3L
Orientation: -
TSS: 9872151 Pattern: Mixed

Gene: CG6718
Chromosome: 3L
Orientation: -
TSS: 9838260 Pattern: Embryo_supported

Gene: CG6719
Chromosome: 3R
Orientation: -
TSS: 7235543 Pattern: Head_supported,Ovary_supported

Gene: CG6720
Chromosome: 2L
Orientation: -
TSS: 10767737 Pattern: Embryo_specific
TSS: 10767933 Pattern: Embryo_specific

Gene: CG6723
Chromosome: 3R
Orientation: -
TSS: 7244387 Pattern: Head_supported

Gene: CG6726
Chromosome: 3R
Orientation: +
TSS: 18917585 Pattern: Embryo_specific

Gene: CG6729
Chromosome: 2L
Orientation: -
TSS: 10743845 Pattern: Larva_pupa_specific

Gene: CG6730
Chromosome: 2L
Orientation: +
TSS: 7605601 Pattern: Head_specific

Gene: CG6733
Chromosome: 3R
Orientation: +
TSS: 18923454 Pattern: Embryo_specific

Gene: CG6742
Chromosome: 3R
Orientation: +
TSS: 18944167 Pattern: Mixed

Gene: CG6744
Chromosome: 3R
Orientation: -
TSS: 7261328 Pattern: Embryo_supported

Gene: CG6750
Chromosome: 2L
Orientation: -
TSS: 10732390 Pattern: Head_supported

Gene: CG6754
Chromosome: 3L
Orientation: -
TSS: 9697091 Pattern: Mixed

Gene: CG6755
Chromosome: 3R
Orientation: +
TSS: 19077307 Pattern: Embryo_supported

Gene: CG6756
Chromosome: 2L
Orientation: -
TSS: 12038427 Pattern: Mixed
TSS: 12038460 Pattern: Embryo_supported,Ovary_supported
TSS: 12038504 Pattern: Head_supported

Gene: CG6758
Chromosome: 2R
Orientation: +
TSS: 17682510 Pattern: Head_supported

Gene: CG6759
Chromosome: 3R
Orientation: +
TSS: 19106931 Pattern: Mixed

Gene: CG6764
Chromosome: 3R
Orientation: -
TSS: 7257290 Pattern: Mixed

Gene: CG6765
Chromosome: 3L
Orientation: +
TSS: 8486713 Pattern: Head_supported

Gene: CG6767
Chromosome: 3L
Orientation: -
TSS: 9668395 Pattern: Embryo_supported,Head_supported
TSS: 9669377 Pattern: Head_specific
TSS: 9670640 Pattern: Head_specific

Gene: CG6772
Chromosome: 2L
Orientation: -
TSS: 7659521 Pattern: Mixed

Gene: CG6773
Chromosome: 3R
Orientation: +
TSS: 19182302 Pattern: Mixed

Gene: CG6778
Chromosome: 3L
Orientation: +
TSS: 15060417 Pattern: Embryo_supported

Gene: CG6779
Chromosome: 3R
Orientation: +
TSS: 19184561 Pattern: Mixed

Gene: CG6781
Chromosome: 3L
Orientation: +
TSS: 8494505 Pattern: Head_supported

Gene: CG6783
Chromosome: 3R
Orientation: -
TSS: 7392771 Pattern: Mixed

Gene: CG6794
Chromosome: 2L
Orientation: -
TSS: 17424124 Pattern: Mixed

Gene: CG6801
Chromosome: 3L
Orientation: +
TSS: 12090053 Pattern: Embryo_supported

Gene: CG6803
Chromosome: 3R
Orientation: -
TSS: 10998496 Pattern: Mixed
TSS: 11005988 Pattern: Mixed

Gene: CG6815
Chromosome: 3R
Orientation: -
TSS: 12089702 Pattern: Mixed
TSS: 12089729 Pattern: Testes_specific
TSS: 12089759 Pattern: Testes_supported
TSS: 12089795 Pattern: Embryo_supported

Gene: CG6822
Chromosome: 3L
Orientation: +
TSS: 8508929 Pattern: Mixed

Gene: CG6824
Chromosome: X
Orientation: +
TSS: 4909470 Pattern: Embryo_specific

Gene: CG6830
Chromosome: 3R
Orientation: -
TSS: 7510062 Pattern: Embryo_supported

Gene: CG6834
Chromosome: 3R
Orientation: -
TSS: 7513852 Pattern: Embryo_specific

Gene: CG6838
Chromosome: 3L
Orientation: -
TSS: 22651064 Pattern: Embryo_specific
TSS: 22651102 Pattern: Embryo_supported,Schneider_cells_supported

Gene: CG6841
Chromosome: 3L
Orientation: +
TSS: 18870660 Pattern: Embryo_supported

Gene: CG6842
Chromosome: X
Orientation: +
TSS: 17741666 Pattern: Mixed

Gene: CG6846
Chromosome: 3L
Orientation: +
TSS: 18864343 Pattern: Head_supported

Gene: CG6847
Chromosome: X
Orientation: +
TSS: 17745400 Pattern: Head_specific

Gene: CG6851
Chromosome: 3L
Orientation: +
TSS: 168186 Pattern: Head_supported

Gene: CG6854
Chromosome: 3L
Orientation: +
TSS: 15063396 Pattern: Embryo_specific
TSS: 15063432 Pattern: Embryo_specific
TSS: 15071143 Pattern: Embryo_specific

Gene: CG6859
Chromosome: 3L
Orientation: +
TSS: 15109650 Pattern: Embryo_specific
TSS: 15109679 Pattern: Embryo_supported

Gene: CG6866
Chromosome: 2L
Orientation: +
TSS: 13382660 Pattern: Embryo_supported,Testes_supported

Gene: CG6868
Chromosome: 3R
Orientation: +
TSS: 20575456 Pattern: Embryo_specific

Gene: CG6871
Chromosome: 3L
Orientation: +
TSS: 18787913 Pattern: Mixed
TSS: 18787968 Pattern: Testes_supported

Gene: CG6874
Chromosome: 3L
Orientation: +
TSS: 18786432 Pattern: Embryo_supported

Gene: CG6876
Chromosome: 3L
Orientation: +
TSS: 15124365 Pattern: Embryo_supported

Gene: CG6878
Chromosome: 3L
Orientation: +
TSS: 15127074 Pattern: Head_supported

Gene: CG6879
Chromosome: 3R
Orientation: +
TSS: 20605439 Pattern: Embryo_specific

Gene: CG6891
Chromosome: X
Orientation: +
TSS: 18609171 Pattern: Embryo_supported

Gene: CG6897
Chromosome: 3L
Orientation: +
TSS: 18587967 Pattern: Embryo_supported

Gene: CG6899
Chromosome: X
Orientation: +
TSS: 4784369 Pattern: Embryo_supported,Head_supported

Gene: CG6904
Chromosome: 3R
Orientation: -
TSS: 10971190 Pattern: Head_supported
TSS: 10973249 Pattern: Embryo_supported,Head_supported

Gene: CG6905
Chromosome: 3L
Orientation: -
TSS: 344741 Pattern: Mixed
TSS: 344778 Pattern: Embryo_supported

Gene: CG6906
Chromosome: 3L
Orientation: +
TSS: 12153830 Pattern: Head_specific

Gene: CG6910
Chromosome: 3L
Orientation: +
TSS: 12159905 Pattern: Head_supported

Gene: CG6912
Chromosome: 3R
Orientation: -
TSS: 10962702 Pattern: Mixed

Gene: CG6921
Chromosome: 3R
Orientation: +
TSS: 18376407 Pattern: Embryo_supported,Head_supported
TSS: 18380259 Pattern: Head_specific

Gene: CG6932
Chromosome: 3R
Orientation: +
TSS: 18406500 Pattern: Mixed

Gene: CG6933
Chromosome: 3L
Orientation: -
TSS: 20154022 Pattern: Embryo_supported,Larva_pupa_supported

Gene: CG6934
Chromosome: 3R
Orientation: -
TSS: 10957646 Pattern: Mixed

Gene: CG6937
Chromosome: 3R
Orientation: +
TSS: 18410508 Pattern: Embryo_supported

Gene: CG6944
Chromosome: 2L
Orientation: +
TSS: 5542565 Pattern: Embryo_supported,Schneider_cells_supported

Gene: CG6945
Chromosome: 3L
Orientation: -
TSS: 15059978 Pattern: Embryo_supported

Gene: CG6946
Chromosome: 3R
Orientation: -
TSS: 7645055 Pattern: Mixed

Gene: CG6948
Chromosome: 3L
Orientation: +
TSS: 20176364 Pattern: Mixed

Gene: CG6949
Chromosome: 3R
Orientation: +
TSS: 18444218 Pattern: Embryo_supported,Head_supported

Gene: CG6950
Chromosome: 3R
Orientation: -
TSS: 7648210 Pattern: Head_supported

Gene: CG6953
Chromosome: 2R
Orientation: +
TSS: 12568869 Pattern: Embryo_supported,Head_supported

Gene: CG6961
Chromosome: X
Orientation: -
TSS: 18622108 Pattern: Embryo_supported,Head_supported

Gene: CG6962
Chromosome: 3R
Orientation: -
TSS: 7708253 Pattern: Embryo_specific

Gene: CG6963
Chromosome: 3R
Orientation: +
TSS: 12098729 Pattern: Embryo_supported
TSS: 12106640 Pattern: Embryo_supported

Gene: CG6972
Chromosome: 3R
Orientation: +
TSS: 18527729 Pattern: Mixed

Gene: CG6976
Chromosome: 2L
Orientation: +
TSS: 7666047 Pattern: Head_specific

Gene: CG6981
Chromosome: 3L
Orientation: +
TSS: 20122383 Pattern: Embryo_supported,Fat_supported

Gene: CG6986
Chromosome: X
Orientation: +
TSS: 4553155 Pattern: Embryo_specific

Gene: CG6987
Chromosome: 3R
Orientation: -
TSS: 12167642 Pattern: Embryo_supported
TSS: 12167706 Pattern: Embryo_specific

Gene: CG6998
Chromosome: X
Orientation: +
TSS: 4533443 Pattern: Embryo_supported

Gene: CG7001
Chromosome: X
Orientation: +
TSS: 18622507 Pattern: Embryo_supported
TSS: 18622715 Pattern: Head_specific

Gene: CG7004
Chromosome: 3L
Orientation: -
TSS: 303412 Pattern: Embryo_supported

Gene: CG7005
Chromosome: 3R
Orientation: +
TSS: 20672736 Pattern: Embryo_specific

Gene: CG7006
Chromosome: 3R
Orientation: +
TSS: 20676392 Pattern: Ovary_specific

Gene: CG7007
Chromosome: 3R
Orientation: -
TSS: 10729743 Pattern: Mixed

Gene: CG7008
Chromosome: 3L
Orientation: -
TSS: 247902 Pattern: Mixed

Gene: CG7010
Chromosome: X
Orientation: +
TSS: 4547581 Pattern: Mixed
TSS: 4547612 Pattern: Mixed
TSS: 4547742 Pattern: Embryo_supported,Head_supported

Gene: CG7011
Chromosome: 3L
Orientation: -
TSS: 15128860 Pattern: Embryo_supported

Gene: CG7012
Chromosome: 3R
Orientation: +
TSS: 20677334 Pattern: Embryo_supported

Gene: CG7013
Chromosome: 3R
Orientation: +
TSS: 12175135 Pattern: Embryo_supported
TSS: 12175167 Pattern: Mixed

Gene: CG7014
Chromosome: 3R
Orientation: -
TSS: 10727267 Pattern: Embryo_supported

Gene: CG7020
Chromosome: 3L
Orientation: -
TSS: 241453 Pattern: Mixed

Gene: CG7021
Chromosome: 3R
Orientation: +
TSS: 20691073 Pattern: Head_specific

Gene: CG7023
Chromosome: 3R
Orientation: +
TSS: 18576663 Pattern: Embryo_supported
TSS: 18576683 Pattern: Embryo_supported

Gene: CG7024
Chromosome: X
Orientation: +
TSS: 4550671 Pattern: Testes_specific

Gene: CG7035
Chromosome: X
Orientation: +
TSS: 4495298 Pattern: Embryo_specific
TSS: 4495326 Pattern: Embryo_supported
TSS: 4495563 Pattern: Embryo_specific

Gene: CG7038
Chromosome: X
Orientation: +
TSS: 4493128 Pattern: Embryo_supported

Gene: CG7039
Chromosome: X
Orientation: +
TSS: 8952297 Pattern: Embryo_supported,Head_supported

Gene: CG7042
Chromosome: 3L
Orientation: -
TSS: 167917 Pattern: Mixed
TSS: 167954 Pattern: Embryo_specific

Gene: CG7047
Chromosome: 3L
Orientation: -
TSS: 162161 Pattern: Embryo_specific

Gene: CG7057
Chromosome: 3R
Orientation: +
TSS: 18288176 Pattern: Mixed

Gene: CG7061
Chromosome: 2L
Orientation: -
TSS: 12063143 Pattern: Mixed

Gene: CG7062
Chromosome: 3L
Orientation: +
TSS: 8271149 Pattern: Mixed

Gene: CG7067
Chromosome: 3L
Orientation: +
TSS: 187278 Pattern: Embryo_supported

Gene: CG7068
Chromosome: 2L
Orientation: +
TSS: 7702807 Pattern: Embryo_specific

Gene: CG7069
Chromosome: 3R
Orientation: +
TSS: 18198580 Pattern: Testes_specific

Gene: CG7070
Chromosome: 3R
Orientation: +
TSS: 18193263 Pattern: Mixed
TSS: 18193314 Pattern: Embryo_supported
TSS: 18194930 Pattern: Head_specific

Gene: CG7071
Chromosome: 3R
Orientation: +
TSS: 18188646 Pattern: Testes_specific

Gene: CG7073
Chromosome: 3R
Orientation: +
TSS: 18182502 Pattern: Mixed

Gene: CG7074
Chromosome: 2L
Orientation: +
TSS: 2217327 Pattern: Head_supported
TSS: 2217363 Pattern: Head_supported

Gene: CG7077
Chromosome: 3R
Orientation: +
TSS: 18177966 Pattern: Head_specific

Gene: CG7080
Chromosome: 3R
Orientation: +
TSS: 18155024 Pattern: Mixed

Gene: CG7082
Chromosome: 2L
Orientation: +
TSS: 2220802 Pattern: Mixed

Gene: CG7084
Chromosome: 3R
Orientation: +
TSS: 18124538 Pattern: Head_specific

Gene: CG7088
Chromosome: X
Orientation: -
TSS: 18631614 Pattern: Mixed

Gene: CG7097
Chromosome: 2R
Orientation: +
TSS: 14693620 Pattern: Embryo_supported,Head_supported

Gene: CG7103
Chromosome: X
Orientation: +
TSS: 18666651 Pattern: Embryo_supported

Gene: CG7105
Chromosome: 2L
Orientation: -
TSS: 7871455 Pattern: Head_specific

Gene: CG7107
Chromosome: X
Orientation: -
TSS: 13436434 Pattern: Mixed

Gene: CG7108
Chromosome: 3L
Orientation: +
TSS: 8314267 Pattern: Embryo_supported

Gene: CG7109
Chromosome: 2L
Orientation: +
TSS: 7827804 Pattern: Embryo_supported,Head_supported

Gene: CG7110
Chromosome: 2L
Orientation: +
TSS: 13399022 Pattern: Mixed

Gene: CG7111
Chromosome: 2L
Orientation: -
TSS: 7827207 Pattern: Mixed

Gene: CG7113
Chromosome: X
Orientation: +
TSS: 17925201 Pattern: Head_supported
TSS: 17925264 Pattern: Mixed

Gene: CG7123
Chromosome: 2L
Orientation: +
TSS: 7811440 Pattern: Embryo_specific

Gene: CG7125
Chromosome: 3R
Orientation: -
TSS: 14136628 Pattern: Embryo_specific

Gene: CG7127
Chromosome: 3L
Orientation: +
TSS: 8385868 Pattern: Mixed

Gene: CG7129
Chromosome: 3R
Orientation: -
TSS: 14117489 Pattern: Testes_specific

Gene: CG7134
Chromosome: 2L
Orientation: -
TSS: 7810697 Pattern: Mixed

Gene: CG7139
Chromosome: 3L
Orientation: -
TSS: 22005674 Pattern: Embryo_specific

Gene: CG7144
Chromosome: 2L
Orientation: -
TSS: 7795958 Pattern: Embryo_supported

Gene: CG7145
Chromosome: 3L
Orientation: -
TSS: 21775123 Pattern: Embryo_supported,Head_supported
TSS: 21775158 Pattern: Head_specific

Gene: CG7146
Chromosome: 3R
Orientation: -
TSS: 14100168 Pattern: Embryo_specific

Gene: CG7147
Chromosome: 2L
Orientation: +
TSS: 13550143 Pattern: Embryo_supported
TSS: 13550164 Pattern: Schneider_cells_specific

Gene: CG7149
Chromosome: 2L
Orientation: -
TSS: 7787867 Pattern: Head_specific
TSS: 7790557 Pattern: Embryo_specific

Gene: CG7154
Chromosome: 2L
Orientation: +
TSS: 7782884 Pattern: Embryo_supported

Gene: CG7156
Chromosome: 3R
Orientation: -
TSS: 14067820 Pattern: Mixed
TSS: 14067869 Pattern: Embryo_specific

Gene: CG7162
Chromosome: 3L
Orientation: -
TSS: 21568282 Pattern: Mixed

Gene: CG7164
Chromosome: 2L
Orientation: +
TSS: 7781499 Pattern: Testes_specific
TSS: 7781538 Pattern: Testes_specific

Gene: CG7175
Chromosome: 3R
Orientation: -
TSS: 14049206 Pattern: Embryo_supported
TSS: 14049392 Pattern: Embryo_specific

Gene: CG7176
Chromosome: 3L
Orientation: -
TSS: 8332812 Pattern: Embryo_supported,Head_supported
TSS: 8334845 Pattern: Mixed

Gene: CG7178
Chromosome: X
Orientation: -
TSS: 17950730 Pattern: Mixed
TSS: 17950757 Pattern: Mixed

Gene: CG7181
Chromosome: 3L
Orientation: -
TSS: 21473253 Pattern: Mixed

Gene: CG7184
Chromosome: 3L
Orientation: -
TSS: 21465679 Pattern: Mixed
TSS: 21467466 Pattern: Embryo_specific
TSS: 21467501 Pattern: Embryo_supported
TSS: 21467532 Pattern: Mixed

Gene: CG7185
Chromosome: 3L
Orientation: -
TSS: 8289372 Pattern: Embryo_supported
TSS: 8289415 Pattern: Embryo_supported

Gene: CG7186
Chromosome: 3L
Orientation: -
TSS: 21449725 Pattern: Embryo_specific

Gene: CG7187
Chromosome: 3R
Orientation: -
TSS: 14025280 Pattern: Embryo_supported

Gene: CG7188
Chromosome: 3L
Orientation: -
TSS: 8282884 Pattern: Embryo_supported
TSS: 8282909 Pattern: Head_specific

Gene: CG7192
Chromosome: X
Orientation: -
TSS: 17935248 Pattern: Embryo_supported

Gene: CG7196
Chromosome: 2L
Orientation: +
TSS: 7764551 Pattern: Testes_specific

Gene: CG7199
Chromosome: 3L
Orientation: -
TSS: 21430782 Pattern: Testes_specific
TSS: 21431290 Pattern: Embryo_supported,Head_supported
TSS: 21431323 Pattern: Head_supported

Gene: CG7203
Chromosome: 2L
Orientation: -
TSS: 7753150 Pattern: Mixed

Gene: CG7206
Chromosome: X
Orientation: -
TSS: 17924424 Pattern: Mixed

Gene: CG7207
Chromosome: 3L
Orientation: -
TSS: 8263420 Pattern: Embryo_specific
TSS: 8263795 Pattern: Embryo_supported

Gene: CG7212
Chromosome: 3R
Orientation: -
TSS: 14009150 Pattern: Embryo_supported,Larva_pupa_supported
TSS: 14009201 Pattern: Embryo_specific

Gene: CG7214
Chromosome: 2L
Orientation: -
TSS: 7744837 Pattern: Mixed

Gene: CG7216
Chromosome: 2L
Orientation: -
TSS: 7741534 Pattern: Head_specific

Gene: CG7217
Chromosome: 3R
Orientation: -
TSS: 13992124 Pattern: Head_supported
TSS: 13992148 Pattern: Mixed
TSS: 13992218 Pattern: Head_supported
TSS: 13992243 Pattern: Head_specific

Gene: CG7218
Chromosome: 3R
Orientation: -
TSS: 13990115 Pattern: Embryo_specific

Gene: CG7220
Chromosome: 2R
Orientation: +
TSS: 6251580 Pattern: Head_supported

Gene: CG7221
Chromosome: 2L
Orientation: -
TSS: 8004267 Pattern: Embryo_specific

Gene: CG7222
Chromosome: 2R
Orientation: +
TSS: 6329458 Pattern: Embryo_specific
TSS: 6329570 Pattern: Mixed

Gene: CG7223
Chromosome: 3R
Orientation: -
TSS: 13875083 Pattern: Head_supported

Gene: CG7224
Chromosome: 2L
Orientation: +
TSS: 7998948 Pattern: Head_specific
TSS: 7999045 Pattern: Mixed

Gene: CG7227
Chromosome: 2L
Orientation: -
TSS: 7997701 Pattern: Embryo_supported

Gene: CG7228
Chromosome: 2L
Orientation: -
TSS: 7991576 Pattern: Head_specific
TSS: 7994182 Pattern: Embryo_specific

Gene: CG7230
Chromosome: 2R
Orientation: +
TSS: 14790597 Pattern: Embryo_specific

Gene: CG7235
Chromosome: 2L
Orientation: +
TSS: 5668846 Pattern: Head_supported,Testes_supported

Gene: CG7241
Chromosome: 3R
Orientation: +
TSS: 8789519 Pattern: Embryo_supported

Gene: CG7242
Chromosome: 3R
Orientation: +
TSS: 8787481 Pattern: Embryo_specific

Gene: CG7251
Chromosome: 2L
Orientation: -
TSS: 5588357 Pattern: Testes_specific

Gene: CG7254
Chromosome: 2L
Orientation: +
TSS: 2130815 Pattern: Embryo_supported
TSS: 2130852 Pattern: Mixed
TSS: 2130906 Pattern: Embryo_supported,Head_supported
TSS: 2130927 Pattern: Mixed

Gene: CG7262
Chromosome: 3R
Orientation: -
TSS: 10724044 Pattern: Embryo_specific
TSS: 10724078 Pattern: Embryo_specific

Gene: CG7263
Chromosome: 2L
Orientation: +
TSS: 2151848 Pattern: Testes_supported
TSS: 2151951 Pattern: Testes_specific

Gene: CG7264
Chromosome: 3L
Orientation: +
TSS: 11802977 Pattern: Embryo_specific

Gene: CG7265
Chromosome: 3R
Orientation: -
TSS: 10719574 Pattern: Head_supported
TSS: 10719675 Pattern: Embryo_supported

Gene: CG7266
Chromosome: 3L
Orientation: +
TSS: 15476311 Pattern: Embryo_supported,Head_supported
TSS: 15476332 Pattern: Larva_pupa_supported,Head_supported

Gene: CG7267
Chromosome: X
Orientation: -
TSS: 8923716 Pattern: Mixed

Gene: CG7269
Chromosome: 2L
Orientation: -
TSS: 5542232 Pattern: Embryo_specific
TSS: 5542269 Pattern: Mixed

Gene: CG7272
Chromosome: 3L
Orientation: +
TSS: 15466203 Pattern: Embryo_specific

Gene: CG7275
Chromosome: 3L
Orientation: +
TSS: 15464223 Pattern: Embryo_specific
TSS: 15464252 Pattern: Embryo_specific

Gene: CG7279
Chromosome: 2L
Orientation: -
TSS: 10701458 Pattern: Embryo_specific

Gene: CG7283
Chromosome: 3L
Orientation: +
TSS: 11796819 Pattern: Fat_supported
TSS: 11797145 Pattern: Ovary_supported

Gene: CG7288
Chromosome: X
Orientation: +
TSS: 18692144 Pattern: Mixed
TSS: 18692200 Pattern: Mixed

Gene: CG7292
Chromosome: 3R
Orientation: -
TSS: 10711775 Pattern: Embryo_specific

Gene: CG7293
Chromosome: 3L
Orientation: +
TSS: 11769557 Pattern: Head_specific

Gene: CG7298
Chromosome: 3L
Orientation: -
TSS: 20137524 Pattern: Embryo_specific

Gene: CG7319
Chromosome: 3L
Orientation: +
TSS: 11682948 Pattern: Embryo_supported,Head_supported
TSS: 11682973 Pattern: Embryo_supported,Head_supported

Gene: CG7322
Chromosome: X
Orientation: -
TSS: 18691335 Pattern: Head_specific

Gene: CG7334
Chromosome: 3L
Orientation: +
TSS: 11658158 Pattern: Embryo_supported

Gene: CG7338
Chromosome: 3L
Orientation: +
TSS: 21269075 Pattern: Embryo_specific

Gene: CG7340
Chromosome: 3R
Orientation: -
TSS: 8787316 Pattern: Embryo_supported
TSS: 8787348 Pattern: Embryo_supported
TSS: 8793401 Pattern: Testes_specific
TSS: 8793434 Pattern: Testes_specific

Gene: CG7354
Chromosome: 3L
Orientation: +
TSS: 18071840 Pattern: Embryo_supported

Gene: CG7356
Chromosome: 2L
Orientation: +
TSS: 8011407 Pattern: Embryo_specific
TSS: 8012773 Pattern: Head_supported,Ovary_supported

Gene: CG7357
Chromosome: 3R
Orientation: -
TSS: 13634941 Pattern: Embryo_supported

Gene: CG7359
Chromosome: X
Orientation: +
TSS: 662914 Pattern: Head_specific
TSS: 662939 Pattern: Embryo_supported

Gene: CG7361
Chromosome: 2L
Orientation: -
TSS: 1614087 Pattern: Head_supported
TSS: 1614150 Pattern: Mixed

Gene: CG7364
Chromosome: 2L
Orientation: +
TSS: 13771087 Pattern: Head_specific
TSS: 13771158 Pattern: Testes_specific

Gene: CG7365
Chromosome: 3L
Orientation: -
TSS: 20061218 Pattern: Head_specific

Gene: CG7371
Chromosome: 2L
Orientation: -
TSS: 5523855 Pattern: Mixed

Gene: CG7375
Chromosome: 3L
Orientation: -
TSS: 8171787 Pattern: Embryo_supported

Gene: CG7378
Chromosome: X
Orientation: +
TSS: 18734347 Pattern: Head_specific

Gene: CG7379
Chromosome: 3R
Orientation: -
TSS: 13623978 Pattern: Head_supported
TSS: 13624022 Pattern: Embryo_supported,Head_supported

Gene: CG7380
Chromosome: 2L
Orientation: +
TSS: 8029518 Pattern: Mixed
TSS: 8029543 Pattern: Mixed

Gene: CG7381
Chromosome: 3R
Orientation: -
TSS: 8797848 Pattern: Embryo_specific

Gene: CG7382
Chromosome: 2L
Orientation: -
TSS: 5519881 Pattern: Embryo_supported,Head_supported

Gene: CG7387
Chromosome: 3L
Orientation: -
TSS: 8167034 Pattern: Mixed

Gene: CG7390
Chromosome: 3R
Orientation: -
TSS: 10573043 Pattern: Embryo_supported,Head_supported

Gene: CG7392
Chromosome: 2L
Orientation: +
TSS: 8030731 Pattern: Embryo_supported,Head_supported
TSS: 8030765 Pattern: Embryo_supported,Larva_pupa_supported
TSS: 8031007 Pattern: Head_specific

Gene: CG7393
Chromosome: 2L
Orientation: +
TSS: 13780696 Pattern: Mixed

Gene: CG7398
Chromosome: 3L
Orientation: +
TSS: 6167431 Pattern: Embryo_specific
TSS: 6167462 Pattern: Embryo_specific

Gene: CG7400
Chromosome: 2L
Orientation: -
TSS: 10516668 Pattern: Embryo_supported,Head_supported

Gene: CG7406
Chromosome: X
Orientation: +
TSS: 18911662 Pattern: Embryo_supported

Gene: CG7407
Chromosome: 3L
Orientation: +
TSS: 21757360 Pattern: Embryo_specific

Gene: CG7414
Chromosome: 3L
Orientation: +
TSS: 21758670 Pattern: Testes_specific
TSS: 21758799 Pattern: Testes_supported
TSS: 21758872 Pattern: Mixed

Gene: CG7415
Chromosome: 3R
Orientation: +
TSS: 4170554 Pattern: Testes_specific

Gene: CG7417
Chromosome: 2R
Orientation: +
TSS: 14807431 Pattern: Schneider_cells_supported
TSS: 14813105 Pattern: Mixed
TSS: 14813235 Pattern: Mixed

Gene: CG7421
Chromosome: 3L
Orientation: +
TSS: 21766603 Pattern: Embryo_supported
TSS: 21766645 Pattern: Embryo_supported,Schneider_cells_supported

Gene: CG7424
Chromosome: 2L
Orientation: -
TSS: 8042618 Pattern: Mixed
TSS: 8042850 Pattern: Embryo_supported,Head_supported

Gene: CG7425
Chromosome: 3R
Orientation: -
TSS: 10566372 Pattern: Embryo_specific
TSS: 10566393 Pattern: Embryo_supported
TSS: 10566425 Pattern: Mixed
TSS: 10566505 Pattern: Schneider_cells_supported

Gene: CG7427
Chromosome: 3L
Orientation: +
TSS: 15528697 Pattern: Embryo_specific

Gene: CG7430
Chromosome: 3L
Orientation: +
TSS: 17812337 Pattern: Head_supported
TSS: 17812362 Pattern: Embryo_supported,Head_supported

Gene: CG7433
Chromosome: 3L
Orientation: -
TSS: 19934032 Pattern: Embryo_supported,Head_supported

Gene: CG7434
Chromosome: X
Orientation: -
TSS: 621431 Pattern: Mbn2_specific
TSS: 621745 Pattern: Mixed

Gene: CG7436
Chromosome: 3L
Orientation: -
TSS: 8152337 Pattern: Mixed

Gene: CG7437
Chromosome: 3L
Orientation: +
TSS: 21813450 Pattern: Mixed

Gene: CG7439
Chromosome: 3L
Orientation: +
TSS: 15519389 Pattern: Embryo_specific
TSS: 15519437 Pattern: Embryo_specific

Gene: CG7447
Chromosome: 3L
Orientation: +
TSS: 4367457 Pattern: Head_specific

Gene: CG7456
Chromosome: 2L
Orientation: -
TSS: 10488598 Pattern: Embryo_supported

Gene: CG7458
Chromosome: 3L
Orientation: +
TSS: 21888952 Pattern: Embryo_supported,Head_supported

Gene: CG7459
Chromosome: 3R
Orientation: +
TSS: 4143340 Pattern: Mixed

Gene: CG7462
Chromosome: 3L
Orientation: -
TSS: 7680643 Pattern: Testes_specific
TSS: 7687597 Pattern: Mixed

Gene: CG7465
Chromosome: 3L
Orientation: +
TSS: 4461130 Pattern: Embryo_specific

Gene: CG7470
Chromosome: 3L
Orientation: +
TSS: 21905842 Pattern: Head_supported
TSS: 21905889 Pattern: Mixed

Gene: CG7471
Chromosome: 3L
Orientation: +
TSS: 4607617 Pattern: Mixed

Gene: CG7479
Chromosome: 3L
Orientation: +
TSS: 4806744 Pattern: Mixed

Gene: CG7483
Chromosome: 3R
Orientation: +
TSS: 4138936 Pattern: Embryo_supported
TSS: 4138962 Pattern: Embryo_supported

Gene: CG7490
Chromosome: 3L
Orientation: +
TSS: 22009953 Pattern: Mixed
TSS: 22010085 Pattern: Mixed

Gene: CG7492
Chromosome: 3L
Orientation: -
TSS: 7628696 Pattern: Head_supported

Gene: CG7497
Chromosome: 3L
Orientation: +
TSS: 17598708 Pattern: Head_specific

Gene: CG7499
Chromosome: 3L
Orientation: +
TSS: 4891215 Pattern: Head_specific

Gene: CG7503
Chromosome: 3L
Orientation: -
TSS: 4957016 Pattern: Embryo_specific

Gene: CG7516
Chromosome: 2L
Orientation: -
TSS: 14355067 Pattern: Embryo_supported

Gene: CG7523
Chromosome: 3R
Orientation: -
TSS: 13496147 Pattern: Head_specific
TSS: 13496605 Pattern: Head_supported

Gene: CG7524
Chromosome: 3L
Orientation: -
TSS: 4606947 Pattern: Embryo_supported,Schneider_cells_supported
TSS: 4606975 Pattern: Embryo_supported,Head_supported
TSS: 4607043 Pattern: Embryo_specific

Gene: CG7526
Chromosome: 3L
Orientation: +
TSS: 7536559 Pattern: Mixed

Gene: CG7528
Chromosome: 3L
Orientation: -
TSS: 8101738 Pattern: Embryo_supported,Schneider_cells_supported

Gene: CG7529
Chromosome: 3L
Orientation: +
TSS: 21435270 Pattern: Head_specific

Gene: CG7530
Chromosome: 3R
Orientation: -
TSS: 10557191 Pattern: Embryo_supported
TSS: 10557231 Pattern: Embryo_supported

Gene: CG7532
Chromosome: 2L
Orientation: -
TSS: 14351510 Pattern: Embryo_supported

Gene: CG7536
Chromosome: X
Orientation: -
TSS: 17919339 Pattern: Embryo_specific

Gene: CG7540
Chromosome: 3L
Orientation: +
TSS: 21441715 Pattern: Embryo_supported
TSS: 21443722 Pattern: Mixed

Gene: CG7544
Chromosome: 2R
Orientation: +
TSS: 10662741 Pattern: Embryo_specific

Gene: CG7546
Chromosome: 3L
Orientation: +
TSS: 7485080 Pattern: Testes_supported

Gene: CG7555
Chromosome: 3L
Orientation: +
TSS: 17495367 Pattern: Embryo_supported

Gene: CG7557
Chromosome: 3L
Orientation: +
TSS: 11419129 Pattern: Testes_specific

Gene: CG7558
Chromosome: 3L
Orientation: -
TSS: 8089792 Pattern: Mixed
TSS: 8089845 Pattern: Embryo_supported

Gene: CG7562
Chromosome: 2L
Orientation: +
TSS: 8072897 Pattern: Mixed

Gene: CG7563
Chromosome: 2R
Orientation: +
TSS: 14939937 Pattern: Head_specific
TSS: 14939982 Pattern: Embryo_supported,Schneider_cells_supported
TSS: 14940030 Pattern: Embryo_specific

Gene: CG7580
Chromosome: 3L
Orientation: +
TSS: 17440342 Pattern: Mixed

Gene: CG7581
Chromosome: 3R
Orientation: -
TSS: 25501141 Pattern: Embryo_supported

Gene: CG7583
Chromosome: 3R
Orientation: +
TSS: 8837374 Pattern: Embryo_specific
TSS: 8837425 Pattern: Mixed

Gene: CG7584
Chromosome: 3R
Orientation: -
TSS: 25512423 Pattern: Mixed
TSS: 25512501 Pattern: Embryo_supported,Head_supported

Gene: CG7586
Chromosome: 2L
Orientation: -
TSS: 8082969 Pattern: Embryo_supported

Gene: CG7595
Chromosome: 2L
Orientation: -
TSS: 15053769 Pattern: Embryo_supported

Gene: CG7597
Chromosome: 3L
Orientation: +
TSS: 21450156 Pattern: Embryo_specific

Gene: CG7601
Chromosome: 3R
Orientation: -
TSS: 25562448 Pattern: Embryo_supported

Gene: CG7602
Chromosome: 3R
Orientation: +
TSS: 4059264 Pattern: Mixed

Gene: CG7603
Chromosome: 3L
Orientation: +
TSS: 17431244 Pattern: Head_supported

Gene: CG7607
Chromosome: 3L
Orientation: +
TSS: 11173565 Pattern: Head_supported

Gene: CG7609
Chromosome: 3R
Orientation: -
TSS: 25570762 Pattern: Mixed
TSS: 25570811 Pattern: Embryo_specific

Gene: CG7610
Chromosome: 3R
Orientation: -
TSS: 25574576 Pattern: Mixed

Gene: CG7611
Chromosome: 3L
Orientation: +
TSS: 21457031 Pattern: Embryo_supported
TSS: 21457065 Pattern: Embryo_supported

Gene: CG7616
Chromosome: 3L
Orientation: +
TSS: 11144020 Pattern: Embryo_supported,Head_supported

Gene: CG7619
Chromosome: 3L
Orientation: +
TSS: 21470916 Pattern: Mixed

Gene: CG7623
Chromosome: 3R
Orientation: +
TSS: 13431825 Pattern: Head_supported,Testes_supported

Gene: CG7625
Chromosome: 3L
Orientation: +
TSS: 21473724 Pattern: Mixed

Gene: CG7626
Chromosome: 2R
Orientation: +
TSS: 14952354 Pattern: Embryo_specific
TSS: 14952382 Pattern: Embryo_specific

Gene: CG7629
Chromosome: 3R
Orientation: +
TSS: 13451023 Pattern: Mbn2_specific

Gene: CG7630
Chromosome: 3L
Orientation: +
TSS: 17390750 Pattern: Mixed
TSS: 17390831 Pattern: Larva_pupa_supported,Head_supported

Gene: CG7638
Chromosome: 3L
Orientation: +
TSS: 11083641 Pattern: Embryo_supported,Head_supported

Gene: CG7641
Chromosome: 3L
Orientation: +
TSS: 19925764 Pattern: Mixed

Gene: CG7643
Chromosome: 3R
Orientation: +
TSS: 13497022 Pattern: Embryo_supported

Gene: CG7654
Chromosome: 3L
Orientation: +
TSS: 19934935 Pattern: Embryo_specific

Gene: CG7658
Chromosome: 3L
Orientation: +
TSS: 21234428 Pattern: Mixed

Gene: CG7660
Chromosome: 3R
Orientation: +
TSS: 13545196 Pattern: Embryo_specific

Gene: CG7662
Chromosome: 3R
Orientation: -
TSS: 20891267 Pattern: Mixed
TSS: 20891311 Pattern: Head_supported

Gene: CG7664
Chromosome: 2L
Orientation: -
TSS: 16283641 Pattern: Embryo_supported

Gene: CG7672
Chromosome: 3R
Orientation: -
TSS: 14198459 Pattern: Head_specific

Gene: CG7675
Chromosome: 3R
Orientation: -
TSS: 14206894 Pattern: Embryo_supported,Head_supported

Gene: CG7686
Chromosome: 2R
Orientation: -
TSS: 6354632 Pattern: Embryo_supported,Head_supported

Gene: CG7693
Chromosome: 3R
Orientation: +
TSS: 14410197 Pattern: Embryo_specific
TSS: 14410245 Pattern: Mixed

Gene: CG7700
Chromosome: 3R
Orientation: +
TSS: 14489464 Pattern: Head_supported

Gene: CG7707
Chromosome: 3L
Orientation: +
TSS: 17208735 Pattern: Testes_specific

Gene: CG7712
Chromosome: 2R
Orientation: -
TSS: 6413762 Pattern: Mixed
TSS: 6413790 Pattern: Embryo_supported,Head_supported

Gene: CG7714
Chromosome: 3R
Orientation: -
TSS: 14552156 Pattern: Mixed

Gene: CG7715
Chromosome: 3R
Orientation: -
TSS: 14554190 Pattern: Embryo_specific

Gene: CG7719
Chromosome: 3R
Orientation: +
TSS: 14572120 Pattern: Embryo_specific

Gene: CG7724
Chromosome: 3L
Orientation: +
TSS: 17020877 Pattern: Mixed

Gene: CG7725
Chromosome: 3L
Orientation: +
TSS: 17014775 Pattern: Embryo_specific
TSS: 17016584 Pattern: Embryo_supported,Head_supported

Gene: CG7726
Chromosome: 2R
Orientation: +
TSS: 14957212 Pattern: Head_specific
TSS: 14957305 Pattern: Head_supported,Fat_supported

Gene: CG7727
Chromosome: X
Orientation: +
TSS: 388441 Pattern: Head_specific

Gene: CG7730
Chromosome: 3L
Orientation: +
TSS: 16992809 Pattern: Embryo_supported

Gene: CG7736
Chromosome: 2R
Orientation: +
TSS: 6735843 Pattern: Embryo_specific

Gene: CG7737
Chromosome: 2R
Orientation: +
TSS: 6738778 Pattern: Embryo_supported,Head_supported

Gene: CG7739
Chromosome: 3L
Orientation: -
TSS: 15528287 Pattern: Embryo_supported

Gene: CG7740
Chromosome: 3L
Orientation: -
TSS: 3111245 Pattern: Embryo_supported,Head_supported

Gene: CG7744
Chromosome: 2R
Orientation: +
TSS: 14967389 Pattern: Embryo_supported

Gene: CG7747
Chromosome: 2R
Orientation: -
TSS: 11808953 Pattern: Mixed

Gene: CG7748
Chromosome: 3R
Orientation: -
TSS: 20894100 Pattern: Mixed

Gene: CG7758
Chromosome: 3L
Orientation: -
TSS: 21215191 Pattern: Mixed
TSS: 21215222 Pattern: Head_supported,Testes_supported

Gene: CG7764
Chromosome: 3L
Orientation: -
TSS: 15545777 Pattern: Embryo_supported,Testes_supported

Gene: CG7766
Chromosome: X
Orientation: -
TSS: 8947853 Pattern: Head_specific
TSS: 8948955 Pattern: Head_specific

Gene: CG7769
Chromosome: 3R
Orientation: +
TSS: 8877981 Pattern: Embryo_specific
TSS: 8878011 Pattern: Embryo_supported,Schneider_cells_supported

Gene: CG7773
Chromosome: 2R
Orientation: -
TSS: 11778840 Pattern: Head_specific

Gene: CG7777
Chromosome: 2R
Orientation: +
TSS: 6952153 Pattern: Embryo_supported

Gene: CG7778
Chromosome: 2L
Orientation: +
TSS: 8346621 Pattern: Mixed

Gene: CG7780
Chromosome: 3R
Orientation: +
TSS: 13845117 Pattern: Embryo_supported,Larva_pupa_supported

Gene: CG7781
Chromosome: 2L
Orientation: -
TSS: 8325255 Pattern: Embryo_supported,Head_supported
TSS: 8325300 Pattern: Head_specific

Gene: CG7785
Chromosome: 3R
Orientation: +
TSS: 13847328 Pattern: Embryo_supported
TSS: 13847355 Pattern: Mixed

Gene: CG7787
Chromosome: 2L
Orientation: +
TSS: 8320324 Pattern: Head_specific

Gene: CG7789
Chromosome: 3R
Orientation: +
TSS: 25628919 Pattern: Head_supported

Gene: CG7791
Chromosome: 2R
Orientation: -
TSS: 1267738 Pattern: Mixed

Gene: CG7794
Chromosome: 3R
Orientation: +
TSS: 13849465 Pattern: Testes_specific

Gene: CG7802
Chromosome: 3R
Orientation: +
TSS: 25644861 Pattern: Embryo_specific

Gene: CG7807
Chromosome: 3L
Orientation: +
TSS: 21532699 Pattern: Embryo_specific

Gene: CG7816
Chromosome: 3R
Orientation: -
TSS: 25691234 Pattern: Testes_specific
TSS: 25694547 Pattern: Head_supported
TSS: 25694618 Pattern: Head_supported

Gene: CG7818
Chromosome: 2L
Orientation: +
TSS: 8308440 Pattern: Embryo_supported

Gene: CG7820
Chromosome: 2L
Orientation: +
TSS: 13803627 Pattern: Embryo_supported,Head_supported
TSS: 13803652 Pattern: Head_supported
TSS: 13803819 Pattern: Head_supported

Gene: CG7824
Chromosome: 3R
Orientation: -
TSS: 25684620 Pattern: Embryo_supported,Schneider_cells_supported

Gene: CG7829
Chromosome: 3R
Orientation: -
TSS: 25643486 Pattern: Head_specific

Gene: CG7830
Chromosome: 2L
Orientation: -
TSS: 8308172 Pattern: Embryo_supported,Schneider_cells_supported

Gene: CG7831
Chromosome: 3R
Orientation: -
TSS: 25632412 Pattern: Embryo_specific
TSS: 25632461 Pattern: Embryo_supported

Gene: CG7834
Chromosome: 3R
Orientation: -
TSS: 25628567 Pattern: Head_supported
TSS: 25628644 Pattern: Mixed

Gene: CG7841
Chromosome: 3L
Orientation: -
TSS: 15473476 Pattern: Embryo_supported,Head_supported

Gene: CG7843
Chromosome: 2R
Orientation: -
TSS: 1592990 Pattern: Embryo_supported,Head_supported

Gene: CG7845
Chromosome: 2R
Orientation: -
TSS: 1583746 Pattern: Embryo_supported

Gene: CG7846
Chromosome: X
Orientation: -
TSS: 17694733 Pattern: Embryo_specific

Gene: CG7861
Chromosome: 2R
Orientation: +
TSS: 1550045 Pattern: Embryo_supported
TSS: 1550065 Pattern: Embryo_supported
TSS: 1550097 Pattern: Mixed

Gene: CG7865
Chromosome: 2R
Orientation: +
TSS: 1525159 Pattern: Embryo_specific
TSS: 1525185 Pattern: Embryo_specific

Gene: CG7866
Chromosome: 3R
Orientation: +
TSS: 25759058 Pattern: Embryo_supported

Gene: CG7870
Chromosome: 2L
Orientation: -
TSS: 8302960 Pattern: Embryo_supported

Gene: CG7874
Chromosome: X
Orientation: +
TSS: 19047208 Pattern: Larva_pupa_supported,Head_supported

Gene: CG7875
Chromosome: 3R
Orientation: -
TSS: 25745975 Pattern: Head_specific

Gene: CG7886
Chromosome: 3R
Orientation: -
TSS: 10467823 Pattern: Testes_specific

Gene: CG7887
Chromosome: 3R
Orientation: -
TSS: 25795169 Pattern: Head_specific

Gene: CG7888
Chromosome: 3L
Orientation: +
TSS: 11027984 Pattern: Embryo_supported

Gene: CG7891
Chromosome: 3R
Orientation: +
TSS: 3952372 Pattern: Mixed

Gene: CG7892
Chromosome: 3L
Orientation: +
TSS: 7952996 Pattern: Embryo_specific

Gene: CG7899
Chromosome: 3R
Orientation: -
TSS: 25818998 Pattern: Embryo_specific
TSS: 25819077 Pattern: Embryo_supported
TSS: 25819130 Pattern: Embryo_supported

Gene: CG7904
Chromosome: 3R
Orientation: -
TSS: 10451367 Pattern: Embryo_supported
TSS: 10451403 Pattern: Mixed

Gene: CG7906
Chromosome: 3L
Orientation: +
TSS: 14201987 Pattern: Larva_pupa_specific

Gene: CG7910
Chromosome: 3R
Orientation: +
TSS: 3913108 Pattern: Head_specific

Gene: CG7913
Chromosome: 3R
Orientation: +
TSS: 13993479 Pattern: Mixed

Gene: CG7917
Chromosome: 3R
Orientation: +
TSS: 25830679 Pattern: Mixed

Gene: CG7918
Chromosome: 3R
Orientation: +
TSS: 3885006 Pattern: Head_specific

Gene: CG7920
Chromosome: 3R
Orientation: -
TSS: 25840887 Pattern: Embryo_supported,Head_supported

Gene: CG7927
Chromosome: 3L
Orientation: +
TSS: 8084236 Pattern: Testes_specific
TSS: 8084338 Pattern: Embryo_supported
TSS: 8084376 Pattern: Embryo_supported

Gene: CG7933
Chromosome: 3R
Orientation: -
TSS: 25865233 Pattern: Embryo_supported,Head_supported

Gene: CG7936
Chromosome: 3L
Orientation: -
TSS: 15483716 Pattern: Embryo_specific

Gene: CG7938
Chromosome: 3R
Orientation: +
TSS: 25865446 Pattern: Embryo_supported

Gene: CG7939
Chromosome: 3R
Orientation: -
TSS: 25871880 Pattern: Mixed

Gene: CG7941
Chromosome: 3L
Orientation: +
TSS: 10863943 Pattern: Embryo_specific

Gene: CG7945
Chromosome: 3L
Orientation: -
TSS: 15489393 Pattern: Head_specific

Gene: CG7953
Chromosome: 2L
Orientation: +
TSS: 13847943 Pattern: Larva_pupa_specific

Gene: CG7954
Chromosome: 3R
Orientation: +
TSS: 4182713 Pattern: Embryo_supported
TSS: 4182741 Pattern: Schneider_cells_supported

Gene: CG7955
Chromosome: 3L
Orientation: +
TSS: 1601924 Pattern: Schneider_cells_specific
TSS: 1601947 Pattern: Head_specific
TSS: 1601999 Pattern: Mixed

Gene: CG7957
Chromosome: 3R
Orientation: +
TSS: 14014796 Pattern: Head_supported

Gene: CG7961
Chromosome: 3L
Orientation: -
TSS: 1628729 Pattern: Mixed

Gene: CG7962
Chromosome: 3L
Orientation: +
TSS: 8102026 Pattern: Embryo_supported,Head_supported
TSS: 8102056 Pattern: Embryo_supported,Head_supported
TSS: 8102162 Pattern: Head_specific

Gene: CG7966
Chromosome: 3R
Orientation: -
TSS: 8877172 Pattern: Embryo_supported,Head_supported

Gene: CG7967
Chromosome: 3L
Orientation: -
TSS: 1636344 Pattern: Mixed
TSS: 1636425 Pattern: Embryo_supported,Head_supported
TSS: 1636450 Pattern: Head_supported

Gene: CG7970
Chromosome: 3L
Orientation: +
TSS: 1636537 Pattern: Mixed

Gene: CG7971
Chromosome: 3L
Orientation: -
TSS: 1648592 Pattern: Embryo_specific

Gene: CG7974
Chromosome: 3L
Orientation: +
TSS: 1648675 Pattern: Embryo_specific

Gene: CG7977
Chromosome: 3L
Orientation: -
TSS: 1651754 Pattern: Mixed

Gene: CG7986
Chromosome: 3L
Orientation: +
TSS: 8160943 Pattern: Embryo_supported
TSS: 8160983 Pattern: Embryo_supported,Larva_pupa_supported

Gene: CG7987
Chromosome: 3R
Orientation: -
TSS: 10401573 Pattern: Embryo_supported,Schneider_cells_supported

Gene: CG7990
Chromosome: X
Orientation: -
TSS: 19035714 Pattern: Head_supported

Gene: CG7993
Chromosome: 3R
Orientation: +
TSS: 14049452 Pattern: Embryo_specific

Gene: CG7997
Chromosome: 2R
Orientation: -
TSS: 11858074 Pattern: Embryo_supported
TSS: 11858240 Pattern: Mixed

Gene: CG7998
Chromosome: 3R
Orientation: +
TSS: 14052138 Pattern: Mixed

Gene: CG8001
Chromosome: 3L
Orientation: +
TSS: 1739884 Pattern: Head_specific

Gene: CG8003
Chromosome: 3L
Orientation: +
TSS: 10635426 Pattern: Mixed

Gene: CG8004
Chromosome: 3L
Orientation: -
TSS: 19862337 Pattern: Embryo_supported

Gene: CG8010
Chromosome: X
Orientation: -
TSS: 19102803 Pattern: Embryo_supported

Gene: CG8019
Chromosome: 3L
Orientation: +
TSS: 10605292 Pattern: Embryo_specific

Gene: CG8023
Chromosome: 3L
Orientation: +
TSS: 8203180 Pattern: Embryo_specific
TSS: 8203245 Pattern: Mixed

Gene: CG8024
Chromosome: 2R
Orientation: -
TSS: 4698151 Pattern: Embryo_specific

Gene: CG8027
Chromosome: 2R
Orientation: -
TSS: 4718892 Pattern: Mixed
TSS: 4718934 Pattern: Embryo_specific

Gene: CG8029
Chromosome: 2R
Orientation: +
TSS: 4719376 Pattern: Embryo_supported,Head_supported
TSS: 4719404 Pattern: Mixed

Gene: CG8031
Chromosome: 3R
Orientation: -
TSS: 8836977 Pattern: Schneider_cells_supported

Gene: CG8036
Chromosome: 3R
Orientation: +
TSS: 4495344 Pattern: Embryo_specific
TSS: 4495398 Pattern: Head_supported

Gene: CG8039
Chromosome: 3R
Orientation: +
TSS: 4499844 Pattern: Embryo_supported

Gene: CG8042
Chromosome: 3L
Orientation: -
TSS: 7948955 Pattern: Head_specific

Gene: CG8043
Chromosome: 3R
Orientation: +
TSS: 4502639 Pattern: Mixed
TSS: 4502681 Pattern: Embryo_supported,Testes_supported

Gene: CG8048
Chromosome: 2R
Orientation: -
TSS: 11848841 Pattern: Head_supported
TSS: 11851461 Pattern: Head_supported,Schneider_cells_supported
TSS: 11851487 Pattern: Embryo_supported,Head_supported

Gene: CG8049
Chromosome: 2L
Orientation: -
TSS: 8277696 Pattern: Embryo_specific
TSS: 8300975 Pattern: Mixed
TSS: 8301025 Pattern: Embryo_specific

Gene: CG8050
Chromosome: 3R
Orientation: -
TSS: 10395306 Pattern: Mbn2_specific
TSS: 10395362 Pattern: Mixed

Gene: CG8053
Chromosome: 3R
Orientation: +
TSS: 14100429 Pattern: Embryo_supported,Head_supported
TSS: 14100463 Pattern: Mixed

Gene: CG8055
Chromosome: 2R
Orientation: -
TSS: 4655675 Pattern: Schneider_cells_supported,Mbn2_supported
TSS: 4655723 Pattern: Embryo_supported,Head_supported

Gene: CG8057
Chromosome: 2R
Orientation: -
TSS: 4649057 Pattern: Head_specific
TSS: 4649176 Pattern: Head_supported

Gene: CG8058
Chromosome: 2R
Orientation: +
TSS: 4644400 Pattern: Mixed

Gene: CG8062
Chromosome: X
Orientation: -
TSS: 19147712 Pattern: Testes_specific
TSS: 19155999 Pattern: Embryo_supported

Gene: CG8064
Chromosome: 3R
Orientation: +
TSS: 14109399 Pattern: Embryo_specific

Gene: CG8066
Chromosome: 3R
Orientation: -
TSS: 10394532 Pattern: Head_specific

Gene: CG8067
Chromosome: 2R
Orientation: +
TSS: 9499564 Pattern: Mixed

Gene: CG8068
Chromosome: 2R
Orientation: +
TSS: 4627956 Pattern: Embryo_supported
TSS: 4628443 Pattern: Embryo_specific
TSS: 4628478 Pattern: Embryo_supported

Gene: CG8069
Chromosome: 2R
Orientation: +
TSS: 4626134 Pattern: Embryo_supported

Gene: CG8073
Chromosome: 2R
Orientation: -
TSS: 4621288 Pattern: Testes_specific
TSS: 4621348 Pattern: Head_supported
TSS: 4621387 Pattern: Embryo_specific
TSS: 4621465 Pattern: Embryo_supported,Head_supported
TSS: 4621507 Pattern: Embryo_supported
TSS: 4621536 Pattern: Embryo_supported

Gene: CG8075
Chromosome: 2R
Orientation: +
TSS: 4615057 Pattern: Embryo_supported

Gene: CG8079
Chromosome: 2R
Orientation: +
TSS: 10733301 Pattern: Embryo_specific

Gene: CG8080
Chromosome: 2R
Orientation: -
TSS: 4604440 Pattern: Embryo_specific
TSS: 4604618 Pattern: Mixed

Gene: CG8083
Chromosome: 2R
Orientation: +
TSS: 4590540 Pattern: Embryo_supported

Gene: CG8085
Chromosome: 2R
Orientation: -
TSS: 9506586 Pattern: Mixed
TSS: 9506617 Pattern: Embryo_specific

Gene: CG8095
Chromosome: 2R
Orientation: +
TSS: 10767518 Pattern: Embryo_specific

Gene: CG8098
Chromosome: 2R
Orientation: -
TSS: 12173850 Pattern: Head_specific
TSS: 12173999 Pattern: Head_supported
TSS: 12178801 Pattern: Head_supported
TSS: 12182538 Pattern: Embryo_specific

Gene: CG8104
Chromosome: 3L
Orientation: +
TSS: 9873191 Pattern: Mixed

Gene: CG8108
Chromosome: 3L
Orientation: +
TSS: 9838554 Pattern: Embryo_supported
TSS: 9838605 Pattern: Embryo_supported,Testes_supported
TSS: 9838658 Pattern: Embryo_supported

Gene: CG8111
Chromosome: 3L
Orientation: -
TSS: 7889013 Pattern: Embryo_supported

Gene: CG8114
Chromosome: 3L
Orientation: -
TSS: 7875713 Pattern: Mixed

Gene: CG8116
Chromosome: 3R
Orientation: +
TSS: 4541990 Pattern: Embryo_specific

Gene: CG8128
Chromosome: X
Orientation: +
TSS: 15531442 Pattern: Head_specific
TSS: 15531488 Pattern: Head_specific
TSS: 15531540 Pattern: Mixed

Gene: CG8132
Chromosome: 3R
Orientation: +
TSS: 5227243 Pattern: Mixed

Gene: CG8147
Chromosome: 3R
Orientation: +
TSS: 5320525 Pattern: Embryo_specific

Gene: CG8149
Chromosome: 3R
Orientation: +
TSS: 5330382 Pattern: Head_supported

Gene: CG8151
Chromosome: 2R
Orientation: +
TSS: 9877914 Pattern: Mixed
TSS: 9877957 Pattern: Mixed
TSS: 9878099 Pattern: Schneider_cells_supported

Gene: CG8153
Chromosome: 2R
Orientation: +
TSS: 10826407 Pattern: Embryo_supported

Gene: CG8156
Chromosome: 2R
Orientation: +
TSS: 10837369 Pattern: Embryo_specific
TSS: 10837398 Pattern: Embryo_supported

Gene: CG8157
Chromosome: 2R
Orientation: -
TSS: 10841246 Pattern: Embryo_specific

Gene: CG8169
Chromosome: 2R
Orientation: -
TSS: 10886363 Pattern: Testes_specific

Gene: CG8170
Chromosome: 2R
Orientation: -
TSS: 4542854 Pattern: Mixed

Gene: CG8171
Chromosome: 2R
Orientation: -
TSS: 10895444 Pattern: Mixed

Gene: CG8173
Chromosome: X
Orientation: -
TSS: 17543449 Pattern: Embryo_supported
TSS: 17543574 Pattern: Testes_specific

Gene: CG8174
Chromosome: 2R
Orientation: +
TSS: 10895588 Pattern: Embryo_supported

Gene: CG8176
Chromosome: 3R
Orientation: +
TSS: 5341766 Pattern: Embryo_specific

Gene: CG8177
Chromosome: 3L
Orientation: +
TSS: 9737499 Pattern: Embryo_specific
TSS: 9748220 Pattern: Embryo_specific

Gene: CG8180
Chromosome: 2R
Orientation: -
TSS: 10997694 Pattern: Embryo_specific

Gene: CG8188
Chromosome: X
Orientation: -
TSS: 17536684 Pattern: Embryo_specific

Gene: CG8189
Chromosome: 3L
Orientation: +
TSS: 9703953 Pattern: Mixed
TSS: 9703986 Pattern: Mixed

Gene: CG8192
Chromosome: 2R
Orientation: -
TSS: 11064843 Pattern: Mixed

Gene: CG8194
Chromosome: 3L
Orientation: +
TSS: 7944541 Pattern: Embryo_specific
TSS: 7944603 Pattern: Embryo_supported,Schneider_cells_supported

Gene: CG8196
Chromosome: 2R
Orientation: -
TSS: 4553955 Pattern: Head_supported

Gene: CG8197
Chromosome: 2R
Orientation: -
TSS: 4573735 Pattern: Testes_specific

Gene: CG8199
Chromosome: 3R
Orientation: +
TSS: 5381532 Pattern: Mixed

Gene: CG8200
Chromosome: 2R
Orientation: -
TSS: 11084265 Pattern: Embryo_supported,Head_supported

Gene: CG8202
Chromosome: 3R
Orientation: +
TSS: 4557819 Pattern: Embryo_supported

Gene: CG8203
Chromosome: 2R
Orientation: -
TSS: 11086276 Pattern: Head_specific

Gene: CG8205
Chromosome: 2R
Orientation: -
TSS: 11179931 Pattern: Head_supported

Gene: CG8207
Chromosome: 2R
Orientation: -
TSS: 11193802 Pattern: Embryo_supported

Gene: CG8208
Chromosome: 3R
Orientation: +
TSS: 5385497 Pattern: Embryo_specific

Gene: CG8209
Chromosome: 3L
Orientation: +
TSS: 7950363 Pattern: Embryo_supported,Head_supported
TSS: 7950399 Pattern: Embryo_supported,Head_supported

Gene: CG8216
Chromosome: 2R
Orientation: -
TSS: 4479995 Pattern: Head_specific

Gene: CG8219
Chromosome: 3L
Orientation: +
TSS: 6174420 Pattern: Testes_specific

Gene: CG8222
Chromosome: 2L
Orientation: -
TSS: 8222636 Pattern: Mbn2_specific

Gene: CG8223
Chromosome: 3R
Orientation: +
TSS: 4573540 Pattern: Embryo_specific
TSS: 4573590 Pattern: Embryo_supported

Gene: CG8226
Chromosome: 2R
Orientation: +
TSS: 4463532 Pattern: Head_specific

Gene: CG8230
Chromosome: 2R
Orientation: -
TSS: 4459104 Pattern: Embryo_supported
TSS: 4459153 Pattern: Embryo_supported,Schneider_cells_supported

Gene: CG8231
Chromosome: X
Orientation: +
TSS: 15580603 Pattern: Mixed
TSS: 15580651 Pattern: Embryo_supported,Schneider_cells_supported

Gene: CG8232
Chromosome: 2R
Orientation: +
TSS: 4439998 Pattern: Embryo_specific
TSS: 4440034 Pattern: Mixed

Gene: CG8233
Chromosome: 2R
Orientation: -
TSS: 9668590 Pattern: Mixed
TSS: 9669001 Pattern: Embryo_supported

Gene: CG8243
Chromosome: 2R
Orientation: +
TSS: 4434633 Pattern: Embryo_supported,Schneider_cells_supported
TSS: 4434684 Pattern: Embryo_supported

Gene: CG8249
Chromosome: 2R
Orientation: -
TSS: 11362219 Pattern: Embryo_supported

Gene: CG8251
Chromosome: 2R
Orientation: -
TSS: 4425634 Pattern: Embryo_supported,Head_supported
TSS: 4425692 Pattern: Embryo_supported,Head_supported
TSS: 4425747 Pattern: Head_specific

Gene: CG8256
Chromosome: 2R
Orientation: -
TSS: 11375619 Pattern: Mixed
TSS: 11376848 Pattern: Head_specific
TSS: 11376883 Pattern: Head_specific
TSS: 11377607 Pattern: Mixed

Gene: CG8257
Chromosome: 2R
Orientation: -
TSS: 9677089 Pattern: Testes_specific

Gene: CG8258
Chromosome: 2R
Orientation: -
TSS: 4418795 Pattern: Embryo_supported,Head_supported

Gene: CG8261
Chromosome: 2R
Orientation: +
TSS: 4413216 Pattern: Head_supported
TSS: 4413260 Pattern: Mixed

Gene: CG8264
Chromosome: X
Orientation: -
TSS: 8951744 Pattern: Embryo_specific
TSS: 8951770 Pattern: Embryo_supported,Ovary_supported
TSS: 8951795 Pattern: Embryo_specific

Gene: CG8266
Chromosome: 2R
Orientation: +
TSS: 4405453 Pattern: Larva_pupa_supported,Head_supported

Gene: CG8268
Chromosome: 3L
Orientation: +
TSS: 7910365 Pattern: Embryo_specific

Gene: CG8269
Chromosome: 2R
Orientation: +
TSS: 4403682 Pattern: Mixed

Gene: CG8272
Chromosome: 2R
Orientation: -
TSS: 4403212 Pattern: Embryo_specific

Gene: CG8276
Chromosome: 2R
Orientation: +
TSS: 1721961 Pattern: Embryo_supported
TSS: 1728427 Pattern: Mixed

Gene: CG8282
Chromosome: 2L
Orientation: -
TSS: 8220663 Pattern: Embryo_supported
TSS: 8220729 Pattern: Embryo_specific

Gene: CG8284
Chromosome: 3L
Orientation: +
TSS: 9672348 Pattern: Testes_specific

Gene: CG8286
Chromosome: 3R
Orientation: +
TSS: 5412693 Pattern: Embryo_supported
TSS: 5412743 Pattern: Embryo_supported,Testes_supported

Gene: CG8290
Chromosome: 2R
Orientation: +
TSS: 7486585 Pattern: Embryo_supported
TSS: 7486625 Pattern: Embryo_specific
TSS: 7486796 Pattern: Embryo_specific

Gene: CG8292
Chromosome: 2L
Orientation: -
TSS: 8218013 Pattern: Testes_specific

Gene: CG8293
Chromosome: 2R
Orientation: -
TSS: 11449517 Pattern: Embryo_supported
TSS: 11449552 Pattern: Testes_supported,Schneider_cells_supported
TSS: 11449576 Pattern: Embryo_supported

Gene: CG8295
Chromosome: 2R
Orientation: -
TSS: 11454199 Pattern: Testes_specific
TSS: 11454896 Pattern: Mixed
TSS: 11454927 Pattern: Embryo_specific

Gene: CG8300
Chromosome: X
Orientation: +
TSS: 6950136 Pattern: Larva_pupa_specific
TSS: 6950347 Pattern: Mixed

Gene: CG8306
Chromosome: 2R
Orientation: -
TSS: 12109036 Pattern: Embryo_supported
TSS: 12109358 Pattern: Embryo_supported,Head_supported

Gene: CG8309
Chromosome: 2R
Orientation: -
TSS: 9680532 Pattern: Embryo_supported,Head_supported

Gene: CG8311
Chromosome: 2R
Orientation: -
TSS: 12104004 Pattern: Mixed

Gene: CG8314
Chromosome: 2R
Orientation: -
TSS: 11506145 Pattern: Embryo_supported,Head_supported

Gene: CG8317
Chromosome: 2R
Orientation: -
TSS: 12091445 Pattern: Head_specific

Gene: CG8322
Chromosome: 2R
Orientation: -
TSS: 11509409 Pattern: Mixed
TSS: 11509564 Pattern: Mixed

Gene: CG8323
Chromosome: 2R
Orientation: +
TSS: 9681014 Pattern: Head_specific

Gene: CG8325
Chromosome: 2R
Orientation: -
TSS: 1721506 Pattern: Embryo_supported

Gene: CG8326
Chromosome: X
Orientation: -
TSS: 17463408 Pattern: Embryo_specific

Gene: CG8327
Chromosome: 3R
Orientation: +
TSS: 5457407 Pattern: Embryo_specific
TSS: 5457434 Pattern: Mixed
TSS: 5457454 Pattern: Head_specific

Gene: CG8331
Chromosome: 2R
Orientation: +
TSS: 9686373 Pattern: Embryo_specific
TSS: 9686414 Pattern: Embryo_supported,Head_supported

Gene: CG8332
Chromosome: 2R
Orientation: -
TSS: 12085874 Pattern: Mixed
TSS: 12086087 Pattern: Mixed

Gene: CG8342
Chromosome: 3R
Orientation: +
TSS: 21840451 Pattern: Embryo_supported

Gene: CG8351
Chromosome: 3R
Orientation: +
TSS: 4627294 Pattern: Mixed

Gene: CG8357
Chromosome: 2R
Orientation: +
TSS: 7560523 Pattern: Embryo_specific

Gene: CG8363
Chromosome: 3L
Orientation: +
TSS: 19779140 Pattern: Embryo_specific
TSS: 19781155 Pattern: Embryo_supported
TSS: 19782011 Pattern: Embryo_supported

Gene: CG8364
Chromosome: 2R
Orientation: +
TSS: 7568851 Pattern: Testes_specific

Gene: CG8374
Chromosome: 3R
Orientation: +
TSS: 5536862 Pattern: Mixed

Gene: CG8378
Chromosome: 2R
Orientation: +
TSS: 7656544 Pattern: Embryo_supported

Gene: CG8379
Chromosome: 3R
Orientation: +
TSS: 4650139 Pattern: Embryo_supported

Gene: CG8384
Chromosome: 3R
Orientation: +
TSS: 21867480 Pattern: Embryo_specific

Gene: CG8385
Chromosome: 3L
Orientation: -
TSS: 22805382 Pattern: Embryo_supported,Head_supported
TSS: 22805887 Pattern: Mixed

Gene: CG8389
Chromosome: 2R
Orientation: +
TSS: 11526556 Pattern: Embryo_supported,Schneider_cells_supported
TSS: 11526670 Pattern: Testes_specific

Gene: CG8390
Chromosome: 2R
Orientation: +
TSS: 1209505 Pattern: Embryo_supported
TSS: 1209551 Pattern: Embryo_specific
TSS: 1209571 Pattern: Embryo_specific

Gene: CG8392
Chromosome: 2R
Orientation: -
TSS: 11529629 Pattern: Mixed

Gene: CG8398
Chromosome: 3L
Orientation: +
TSS: 6583524 Pattern: Embryo_specific

Gene: CG8399
Chromosome: 2R
Orientation: +
TSS: 11532602 Pattern: Embryo_supported

Gene: CG8400
Chromosome: 2R
Orientation: -
TSS: 11542261 Pattern: Mixed
TSS: 11542865 Pattern: Embryo_supported
TSS: 11542904 Pattern: Head_supported

Gene: CG8402
Chromosome: 3R
Orientation: +
TSS: 5573877 Pattern: Embryo_supported

Gene: CG8409
Chromosome: 2L
Orientation: -
TSS: 8210920 Pattern: Embryo_specific
TSS: 8211067 Pattern: Embryo_specific
TSS: 8211117 Pattern: Embryo_supported,Head_supported

Gene: CG8411
Chromosome: 2R
Orientation: +
TSS: 4236211 Pattern: Mixed

Gene: CG8412
Chromosome: 3R
Orientation: +
TSS: 5582239 Pattern: Embryo_specific

Gene: CG8414
Chromosome: 2R
Orientation: -
TSS: 11617421 Pattern: Head_supported

Gene: CG8415
Chromosome: 2R
Orientation: -
TSS: 9731410 Pattern: Mixed
TSS: 9731435 Pattern: Mixed

Gene: CG8416
Chromosome: 2R
Orientation: +
TSS: 11617552 Pattern: Embryo_specific
TSS: 11617605 Pattern: Embryo_supported,Head_supported
TSS: 11617628 Pattern: Mixed

Gene: CG8417
Chromosome: 3R
Orientation: +
TSS: 5585319 Pattern: Head_specific
TSS: 5585356 Pattern: Mixed

Gene: CG8418
Chromosome: 2R
Orientation: -
TSS: 11624821 Pattern: Embryo_supported,Head_supported

Gene: CG8426
Chromosome: 2R
Orientation: -
TSS: 1170590 Pattern: Embryo_specific

Gene: CG8427
Chromosome: 2R
Orientation: +
TSS: 7684642 Pattern: Mixed

Gene: CG8430
Chromosome: 2R
Orientation: +
TSS: 11653215 Pattern: Testes_specific
TSS: 11653546 Pattern: Mixed
TSS: 11653591 Pattern: Head_supported

Gene: CG8431
Chromosome: 2R
Orientation: +
TSS: 11658014 Pattern: Mixed

Gene: CG8432
Chromosome: 2R
Orientation: +
TSS: 15006954 Pattern: Embryo_specific

Gene: CG8435
Chromosome: 2R
Orientation: -
TSS: 11685712 Pattern: Embryo_supported

Gene: CG8439
Chromosome: 2R
Orientation: +
TSS: 7690740 Pattern: Mixed

Gene: CG8440
Chromosome: 2R
Orientation: +
TSS: 11693699 Pattern: Embryo_supported,Head_supported

Gene: CG8444
Chromosome: 3R
Orientation: +
TSS: 5086389 Pattern: Mixed

Gene: CG8448
Chromosome: 2R
Orientation: -
TSS: 11719813 Pattern: Mixed
TSS: 11725256 Pattern: Embryo_specific

Gene: CG8451
Chromosome: 2L
Orientation: -
TSS: 8205128 Pattern: Embryo_supported,Testes_supported

Gene: CG8453
Chromosome: 2R
Orientation: +
TSS: 7701570 Pattern: Head_specific

Gene: CG8460
Chromosome: 2L
Orientation: +
TSS: 8197196 Pattern: Mixed

Gene: CG8462
Chromosome: 2R
Orientation: +
TSS: 15227210 Pattern: Mixed

Gene: CG8468
Chromosome: 2R
Orientation: +
TSS: 9734763 Pattern: Embryo_supported,Head_supported
TSS: 9735357 Pattern: Head_specific

Gene: CG8470
Chromosome: X
Orientation: +
TSS: 15620038 Pattern: Embryo_supported

Gene: CG8472
Chromosome: 2R
Orientation: +
TSS: 7775315 Pattern: Mixed
TSS: 7775336 Pattern: Mbn2_supported

Gene: CG8478
Chromosome: 3R
Orientation: +
TSS: 5589493 Pattern: Embryo_supported

Gene: CG8479
Chromosome: 2R
Orientation: -
TSS: 9750270 Pattern: Embryo_supported,Schneider_cells_supported
TSS: 9750309 Pattern: Mixed

Gene: CG8483
Chromosome: 3R
Orientation: -
TSS: 9040183 Pattern: Mixed

Gene: CG8485
Chromosome: 2R
Orientation: -
TSS: 9754290 Pattern: Head_specific
TSS: 9754400 Pattern: Head_supported
TSS: 9754541 Pattern: Embryo_specific
TSS: 9754561 Pattern: Embryo_specific

Gene: CG8493
Chromosome: 2R
Orientation: +
TSS: 7853727 Pattern: Embryo_supported

Gene: CG8495
Chromosome: 3R
Orientation: +
TSS: 5603826 Pattern: Mixed

Gene: CG8497
Chromosome: X
Orientation: +
TSS: 15622836 Pattern: Embryo_supported

Gene: CG8503
Chromosome: 2R
Orientation: +
TSS: 9758676 Pattern: Embryo_supported

Gene: CG8505
Chromosome: 2R
Orientation: +
TSS: 7918122 Pattern: Head_supported

Gene: CG8507
Chromosome: 3R
Orientation: +
TSS: 5617225 Pattern: Embryo_supported,Schneider_cells_supported

Gene: CG8520
Chromosome: 2R
Orientation: +
TSS: 7939511 Pattern: Embryo_supported,Schneider_cells_supported

Gene: CG8525
Chromosome: 2R
Orientation: +
TSS: 7941556 Pattern: Mixed

Gene: CG8526
Chromosome: 3R
Orientation: +
TSS: 5627118 Pattern: Testes_specific

Gene: CG8527
Chromosome: X
Orientation: -
TSS: 17401375 Pattern: Mixed

Gene: CG8529
Chromosome: 2R
Orientation: +
TSS: 7953258 Pattern: Embryo_specific

Gene: CG8531
Chromosome: 2R
Orientation: +
TSS: 9771356 Pattern: Head_supported,Testes_supported

Gene: CG8532
Chromosome: 3L
Orientation: +
TSS: 7502729 Pattern: Embryo_supported

Gene: CG8542
Chromosome: 2R
Orientation: -
TSS: 9768490 Pattern: Mixed
TSS: 9770896 Pattern: Embryo_supported,Head_supported

Gene: CG8547
Chromosome: 2R
Orientation: -
TSS: 9782777 Pattern: Embryo_supported,Head_supported

Gene: CG8548
Chromosome: 3L
Orientation: +
TSS: 19741076 Pattern: Mixed
TSS: 19741751 Pattern: Head_supported

Gene: CG8549
Chromosome: 3L
Orientation: +
TSS: 6727014 Pattern: Mixed

Gene: CG8553
Chromosome: 2R
Orientation: -
TSS: 9785467 Pattern: Mixed

Gene: CG8560
Chromosome: 3L
Orientation: -
TSS: 7377894 Pattern: Embryo_specific

Gene: CG8562
Chromosome: 3L
Orientation: +
TSS: 7372235 Pattern: Embryo_supported

Gene: CG8567
Chromosome: 3L
Orientation: +
TSS: 19752029 Pattern: Embryo_specific
TSS: 19752051 Pattern: Mixed

Gene: CG8571
Chromosome: 3L
Orientation: +
TSS: 7355826 Pattern: Embryo_supported

Gene: CG8573
Chromosome: 3R
Orientation: -
TSS: 10134285 Pattern: Embryo_specific

Gene: CG8578
Chromosome: X
Orientation: +
TSS: 15678421 Pattern: Embryo_specific

Gene: CG8580
Chromosome: 3L
Orientation: +
TSS: 7343746 Pattern: Embryo_specific
TSS: 7343797 Pattern: Mixed

Gene: CG8582
Chromosome: 3L
Orientation: -
TSS: 7343191 Pattern: Embryo_supported

Gene: CG8583
Chromosome: 3L
Orientation: +
TSS: 7334512 Pattern: Embryo_specific
TSS: 7334548 Pattern: Embryo_supported
TSS: 7334840 Pattern: Head_supported

Gene: CG8586
Chromosome: 2R
Orientation: -
TSS: 4207609 Pattern: Head_specific

Gene: CG8587
Chromosome: 2R
Orientation: +
TSS: 8082094 Pattern: Embryo_supported

Gene: CG8588
Chromosome: 3L
Orientation: -
TSS: 7334014 Pattern: Head_supported

Gene: CG8589
Chromosome: 2R
Orientation: -
TSS: 9817176 Pattern: Embryo_specific

Gene: CG8590
Chromosome: X
Orientation: -
TSS: 2456647 Pattern: Testes_specific
TSS: 2460033 Pattern: Embryo_supported
TSS: 2460064 Pattern: Testes_specific

Gene: CG8591
Chromosome: 3L
Orientation: -
TSS: 7330652 Pattern: Embryo_supported,Head_supported

Gene: CG8596
Chromosome: 3L
Orientation: -
TSS: 7319128 Pattern: Embryo_supported

Gene: CG8597
Chromosome: 3L
Orientation: +
TSS: 7313438 Pattern: Embryo_supported,Testes_supported

Gene: CG8600
Chromosome: 3L
Orientation: -
TSS: 7309168 Pattern: Mixed

Gene: CG8604
Chromosome: 2R
Orientation: +
TSS: 8109529 Pattern: Embryo_specific
TSS: 8109600 Pattern: Embryo_specific

Gene: CG8605
Chromosome: 3L
Orientation: +
TSS: 7297604 Pattern: Schneider_cells_supported

Gene: CG8606
Chromosome: 3L
Orientation: -
TSS: 7297300 Pattern: Embryo_specific
TSS: 7297335 Pattern: Embryo_supported

Gene: CG8607
Chromosome: 3L
Orientation: +
TSS: 7294017 Pattern: Embryo_specific
TSS: 7294056 Pattern: Embryo_specific

Gene: CG8611
Chromosome: X
Orientation: -
TSS: 17256076 Pattern: Embryo_supported

Gene: CG8612
Chromosome: 3L
Orientation: -
TSS: 7217861 Pattern: Mixed

Gene: CG8613
Chromosome: 2R
Orientation: +
TSS: 9867137 Pattern: Mixed

Gene: CG8614
Chromosome: 3L
Orientation: +
TSS: 7215768 Pattern: Embryo_supported,Head_supported

Gene: CG8615
Chromosome: 3L
Orientation: -
TSS: 7214889 Pattern: Mbn2_supported
TSS: 7215200 Pattern: Mixed
TSS: 7215290 Pattern: Mixed

Gene: CG8617
Chromosome: 2R
Orientation: -
TSS: 9872079 Pattern: Head_supported

Gene: CG8625
Chromosome: 2R
Orientation: +
TSS: 8152581 Pattern: Embryo_supported

Gene: CG8628
Chromosome: 3L
Orientation: +
TSS: 7104823 Pattern: Mixed

Gene: CG8630
Chromosome: 3R
Orientation: +
TSS: 9105583 Pattern: Embryo_specific

Gene: CG8631
Chromosome: 3L
Orientation: -
TSS: 7099447 Pattern: Embryo_specific
TSS: 7099470 Pattern: Embryo_specific

Gene: CG8632
Chromosome: 2R
Orientation: +
TSS: 8168735 Pattern: Embryo_supported,Head_supported
TSS: 8168883 Pattern: Embryo_specific

Gene: CG8634
Chromosome: 3L
Orientation: +
TSS: 7067156 Pattern: Embryo_specific

Gene: CG8635
Chromosome: 2R
Orientation: -
TSS: 4143604 Pattern: Embryo_supported,Head_supported
TSS: 4143775 Pattern: Testes_specific

Gene: CG8636
Chromosome: X
Orientation: -
TSS: 2466485 Pattern: Mixed

Gene: CG8638
Chromosome: 3L
Orientation: -
TSS: 7062732 Pattern: Embryo_specific

Gene: CG8640
Chromosome: 3L
Orientation: -
TSS: 7060553 Pattern: Mixed

Gene: CG8649
Chromosome: X
Orientation: -
TSS: 17125601 Pattern: Embryo_supported
TSS: 17134558 Pattern: Head_specific
TSS: 17135862 Pattern: Embryo_specific

Gene: CG8657
Chromosome: 2R
Orientation: +
TSS: 8273562 Pattern: Embryo_supported,Head_supported

Gene: CG8660
Chromosome: 3L
Orientation: -
TSS: 19751538 Pattern: Mixed

Gene: CG8661
Chromosome: X
Orientation: -
TSS: 17118420 Pattern: Larva_pupa_specific

Gene: CG8663
Chromosome: 2L
Orientation: +
TSS: 21367789 Pattern: Mixed

Gene: CG8669
Chromosome: 2L
Orientation: +
TSS: 21298463 Pattern: Mixed

Gene: CG8671
Chromosome: 2L
Orientation: +
TSS: 21250559 Pattern: Embryo_supported,Head_supported
TSS: 21250582 Pattern: Embryo_supported

Gene: CG8676
Chromosome: 2L
Orientation: +
TSS: 21224845 Pattern: Embryo_specific

Gene: CG8681
Chromosome: 2L
Orientation: +
TSS: 21194113 Pattern: Embryo_specific

Gene: CG8697
Chromosome: 2R
Orientation: -
TSS: 3946377 Pattern: Larva_pupa_supported

Gene: CG8704
Chromosome: 2R
Orientation: -
TSS: 3744140 Pattern: Embryo_specific

Gene: CG8707
Chromosome: 2R
Orientation: -
TSS: 3675302 Pattern: Embryo_supported,Head_supported

Gene: CG8708
Chromosome: 2R
Orientation: -
TSS: 3673043 Pattern: Embryo_specific

Gene: CG8709
Chromosome: 2R
Orientation: -
TSS: 3657767 Pattern: Head_supported
TSS: 3657790 Pattern: Mixed

Gene: CG8714
Chromosome: 2R
Orientation: +
TSS: 3594791 Pattern: Embryo_supported

Gene: CG8715
Chromosome: 2R
Orientation: +
TSS: 3579792 Pattern: Mixed
TSS: 3581674 Pattern: Schneider_cells_supported

Gene: CG8721
Chromosome: 2R
Orientation: +
TSS: 3516641 Pattern: Head_specific

Gene: CG8722
Chromosome: 2R
Orientation: +
TSS: 3501695 Pattern: Embryo_supported
TSS: 3501721 Pattern: Ovary_supported

Gene: CG8726
Chromosome: 2R
Orientation: -
TSS: 3483581 Pattern: Embryo_specific
TSS: 3483815 Pattern: Embryo_supported,Head_supported

Gene: CG8728
Chromosome: 2R
Orientation: -
TSS: 3450862 Pattern: Head_supported,Testes_supported
TSS: 3450896 Pattern: Mixed

Gene: CG8729
Chromosome: 2R
Orientation: -
TSS: 3444149 Pattern: Embryo_specific

Gene: CG8732
Chromosome: 2R
Orientation: +
TSS: 4177986 Pattern: Embryo_supported
TSS: 4187890 Pattern: Head_specific

Gene: CG8733
Chromosome: 3L
Orientation: -
TSS: 19747178 Pattern: Head_specific

Gene: CG8736
Chromosome: 2R
Orientation: -
TSS: 4106806 Pattern: Head_specific

Gene: CG8739
Chromosome: 2R
Orientation: -
TSS: 4245206 Pattern: Mixed
TSS: 4246117 Pattern: Head_specific

Gene: CG8743
Chromosome: 3L
Orientation: -
TSS: 19683524 Pattern: Embryo_specific

Gene: CG8745
Chromosome: 3L
Orientation: -
TSS: 13832161 Pattern: Embryo_supported

Gene: CG8749
Chromosome: 2L
Orientation: -
TSS: 6971718 Pattern: Embryo_supported

Gene: CG8756
Chromosome: 3L
Orientation: -
TSS: 19660515 Pattern: Embryo_supported,Head_supported

Gene: CG8759
Chromosome: 2R
Orientation: -
TSS: 8276727 Pattern: Embryo_supported,Head_supported

Gene: CG8765
Chromosome: 3L
Orientation: -
TSS: 19652609 Pattern: Head_specific

Gene: CG8766
Chromosome: 2R
Orientation: -
TSS: 8271218 Pattern: Head_specific
TSS: 8271310 Pattern: Head_specific

Gene: CG8768
Chromosome: 2R
Orientation: -
TSS: 8208595 Pattern: Embryo_specific

Gene: CG8770
Chromosome: 3L
Orientation: +
TSS: 19652896 Pattern: Head_supported
TSS: 19652920 Pattern: Head_specific

Gene: CG8771
Chromosome: 2R
Orientation: -
TSS: 8202072 Pattern: Schneider_cells_specific

Gene: CG8772
Chromosome: 2R
Orientation: -
TSS: 8191325 Pattern: Head_specific
TSS: 8195496 Pattern: Mixed

Gene: CG8774
Chromosome: 3R
Orientation: +
TSS: 9124707 Pattern: Embryo_supported

Gene: CG8776
Chromosome: 2R
Orientation: -
TSS: 8181704 Pattern: Head_supported
TSS: 8186124 Pattern: Embryo_specific

Gene: CG8781
Chromosome: 2R
Orientation: +
TSS: 4622614 Pattern: Embryo_supported

Gene: CG8782
Chromosome: 3L
Orientation: -
TSS: 19615079 Pattern: Larva_pupa_supported,Head_supported
TSS: 19615105 Pattern: Embryo_supported,Head_supported

Gene: CG8785
Chromosome: 2R
Orientation: -
TSS: 8161045 Pattern: Embryo_supported

Gene: CG8788
Chromosome: 2R
Orientation: +
TSS: 4650899 Pattern: Head_supported

Gene: CG8789
Chromosome: 3L
Orientation: -
TSS: 19600887 Pattern: Embryo_supported

Gene: CG8790
Chromosome: 3R
Orientation: +
TSS: 9193268 Pattern: Head_supported

Gene: CG8791
Chromosome: 2R
Orientation: +
TSS: 3438491 Pattern: Larva_pupa_supported

Gene: CG8793
Chromosome: 3L
Orientation: -
TSS: 19583718 Pattern: Embryo_specific

Gene: CG8801
Chromosome: 2R
Orientation: -
TSS: 4910522 Pattern: Mixed

Gene: CG8804
Chromosome: 2R
Orientation: -
TSS: 4921299 Pattern: Embryo_supported
TSS: 4925273 Pattern: Embryo_specific

Gene: CG8806
Chromosome: 2R
Orientation: +
TSS: 4935914 Pattern: Embryo_supported
TSS: 4935939 Pattern: Embryo_supported

Gene: CG8811
Chromosome: 2R
Orientation: -
TSS: 8148154 Pattern: Embryo_specific

Gene: CG8814
Chromosome: 2L
Orientation: +
TSS: 2874890 Pattern: Head_specific
TSS: 2874945 Pattern: Head_supported
TSS: 2874986 Pattern: Head_specific

Gene: CG8816
Chromosome: 2R
Orientation: -
TSS: 8085774 Pattern: Head_specific

Gene: CG8819
Chromosome: 2R
Orientation: -
TSS: 8030907 Pattern: Mixed
TSS: 8030958 Pattern: Embryo_supported

Gene: CG8824
Chromosome: 2R
Orientation: -
TSS: 8023180 Pattern: Schneider_cells_specific
TSS: 8023230 Pattern: Embryo_specific

Gene: CG8827
Chromosome: 2L
Orientation: +
TSS: 13905652 Pattern: Embryo_supported,Head_supported

Gene: CG8831
Chromosome: 2R
Orientation: -
TSS: 7946978 Pattern: Mixed
TSS: 7947002 Pattern: Embryo_specific

Gene: CG8839
Chromosome: 2R
Orientation: -
TSS: 7860452 Pattern: Mixed
TSS: 7860520 Pattern: Embryo_supported

Gene: CG8841
Chromosome: 2R
Orientation: -
TSS: 7842000 Pattern: Embryo_supported,Head_supported

Gene: CG8844
Chromosome: 2L
Orientation: +
TSS: 3466162 Pattern: Mixed

Gene: CG8846
Chromosome: 2L
Orientation: +
TSS: 3478449 Pattern: Mixed

Gene: CG8857
Chromosome: 2R
Orientation: -
TSS: 7716114 Pattern: Fat_supported
TSS: 7716156 Pattern: Mixed
TSS: 7716457 Pattern: Head_specific

Gene: CG8861
Chromosome: 3R
Orientation: -
TSS: 5154227 Pattern: Embryo_specific

Gene: CG8863
Chromosome: 3R
Orientation: +
TSS: 9207845 Pattern: Embryo_supported,Head_supported

Gene: CG8864
Chromosome: 2L
Orientation: +
TSS: 13977306 Pattern: Head_supported

Gene: CG8865
Chromosome: 3L
Orientation: -
TSS: 13890590 Pattern: Embryo_specific

Gene: CG8866
Chromosome: 3R
Orientation: -
TSS: 5160403 Pattern: Mixed

Gene: CG8874
Chromosome: 3R
Orientation: -
TSS: 5200533 Pattern: Testes_specific
TSS: 5220241 Pattern: Mixed
TSS: 5220265 Pattern: Mixed

Gene: CG8878
Chromosome: 2R
Orientation: -
TSS: 7666946 Pattern: Embryo_specific

Gene: CG8882
Chromosome: 2L
Orientation: -
TSS: 4967771 Pattern: Embryo_supported,Head_supported

Gene: CG8884
Chromosome: 3R
Orientation: +
TSS: 11760883 Pattern: Head_supported
TSS: 11761183 Pattern: Embryo_supported,Head_supported
TSS: 11761330 Pattern: Testes_specific

Gene: CG8886
Chromosome: 2L
Orientation: -
TSS: 4971366 Pattern: Embryo_specific
TSS: 4971451 Pattern: Mixed

Gene: CG8888
Chromosome: 2R
Orientation: -
TSS: 7595448 Pattern: Embryo_supported

Gene: CG8889
Chromosome: 2R
Orientation: -
TSS: 7542165 Pattern: Head_supported
TSS: 7543348 Pattern: Head_supported
TSS: 7543492 Pattern: Embryo_specific

Gene: CG8891
Chromosome: 2L
Orientation: -
TSS: 4979339 Pattern: Mixed

Gene: CG8893
Chromosome: X
Orientation: +
TSS: 15702150 Pattern: Mixed

Gene: CG8900
Chromosome: 2R
Orientation: +
TSS: 15778850 Pattern: Embryo_supported,Head_supported
TSS: 15778932 Pattern: Mixed

Gene: CG8905
Chromosome: 2R
Orientation: -
TSS: 12288757 Pattern: Mixed
TSS: 12288798 Pattern: Head_supported

Gene: CG8907
Chromosome: 3R
Orientation: +
TSS: 12833996 Pattern: Embryo_supported

Gene: CG8912
Chromosome: 2R
Orientation: -
TSS: 12382555 Pattern: Embryo_specific

Gene: CG8913
Chromosome: 3R
Orientation: +
TSS: 12828627 Pattern: Head_supported,Schneider_cells_supported

Gene: CG8920
Chromosome: 2R
Orientation: +
TSS: 15835361 Pattern: Embryo_supported

Gene: CG8922
Chromosome: X
Orientation: -
TSS: 16979043 Pattern: Mixed
TSS: 16981142 Pattern: Schneider_cells_supported,Fat_supported
TSS: 16982197 Pattern: Mixed

Gene: CG8924
Chromosome: X
Orientation: +
TSS: 15775024 Pattern: Embryo_supported

Gene: CG8927
Chromosome: 3R
Orientation: +
TSS: 12006742 Pattern: Head_supported

Gene: CG8929
Chromosome: 2R
Orientation: +
TSS: 15842137 Pattern: Embryo_supported,Head_supported
TSS: 15842704 Pattern: Schneider_cells_specific

Gene: CG8933
Chromosome: X
Orientation: +
TSS: 15826408 Pattern: Embryo_supported,Head_supported
TSS: 15826643 Pattern: Embryo_specific

Gene: CG8938
Chromosome: 2R
Orientation: -
TSS: 12612289 Pattern: Embryo_supported,Head_supported

Gene: CG8946
Chromosome: 2R
Orientation: -
TSS: 12606469 Pattern: Embryo_specific

Gene: CG8947
Chromosome: 3L
Orientation: +
TSS: 13959494 Pattern: Embryo_supported
TSS: 13959541 Pattern: Mixed

Gene: CG8956
Chromosome: 3R
Orientation: -
TSS: 12807754 Pattern: Embryo_supported

Gene: CG8961
Chromosome: 2R
Orientation: -
TSS: 12571647 Pattern: Embryo_specific
TSS: 12571681 Pattern: Embryo_specific

Gene: CG8963
Chromosome: 2R
Orientation: -
TSS: 12534373 Pattern: Embryo_supported,Head_supported

Gene: CG8974
Chromosome: X
Orientation: -
TSS: 15629960 Pattern: Embryo_supported
TSS: 15629986 Pattern: Head_specific

Gene: CG8975
Chromosome: 2R
Orientation: -
TSS: 7501292 Pattern: Mixed

Gene: CG8977
Chromosome: 3R
Orientation: +
TSS: 12473358 Pattern: Ovary_supported
TSS: 12473537 Pattern: Head_supported
TSS: 12473597 Pattern: Mixed

Gene: CG8978
Chromosome: 2L
Orientation: -
TSS: 13829644 Pattern: Mixed
TSS: 13829689 Pattern: Mixed

Gene: CG8979
Chromosome: 2R
Orientation: -
TSS: 7484720 Pattern: Mixed
TSS: 7484750 Pattern: Embryo_supported

Gene: CG8981
Chromosome: 2R
Orientation: -
TSS: 7419803 Pattern: Embryo_specific

Gene: CG8983
Chromosome: 2R
Orientation: -
TSS: 7406827 Pattern: Mixed

Gene: CG8989
Chromosome: X
Orientation: -
TSS: 9000223 Pattern: Embryo_supported,Head_supported
TSS: 9001886 Pattern: Embryo_supported,Head_supported

Gene: CG8991
Chromosome: 2R
Orientation: -
TSS: 7355448 Pattern: Embryo_supported

Gene: CG8993
Chromosome: 3L
Orientation: +
TSS: 2355731 Pattern: Embryo_specific
TSS: 2355759 Pattern: Head_supported

Gene: CG8994
Chromosome: 2R
Orientation: -
TSS: 16185351 Pattern: Embryo_specific
TSS: 16185624 Pattern: Mixed

Gene: CG8996
Chromosome: 2R
Orientation: -
TSS: 7206656 Pattern: Embryo_supported,Head_supported
TSS: 7206744 Pattern: Embryo_supported,Head_supported

Gene: CG8997
Chromosome: 2L
Orientation: -
TSS: 13845305 Pattern: Larva_pupa_supported

Gene: CG9000
Chromosome: 2R
Orientation: -
TSS: 12516794 Pattern: Embryo_supported,Testes_supported

Gene: CG9005
Chromosome: 2R
Orientation: -
TSS: 7137283 Pattern: Mixed
TSS: 7137846 Pattern: Mixed
TSS: 7140151 Pattern: Embryo_specific

Gene: CG9009
Chromosome: X
Orientation: -
TSS: 14784682 Pattern: Embryo_supported,Head_supported

Gene: CG9012
Chromosome: X
Orientation: -
TSS: 15669326 Pattern: Mixed
TSS: 15669368 Pattern: Embryo_supported,Schneider_cells_supported

Gene: CG9016
Chromosome: 2L
Orientation: -
TSS: 5923594 Pattern: Testes_specific

Gene: CG9020
Chromosome: X
Orientation: -
TSS: 15678073 Pattern: Embryo_supported

Gene: CG9022
Chromosome: X
Orientation: -
TSS: 9003689 Pattern: Embryo_supported

Gene: CG9023
Chromosome: 2R
Orientation: -
TSS: 6945550 Pattern: Embryo_supported

Gene: CG9027
Chromosome: 2R
Orientation: -
TSS: 6900005 Pattern: Mixed

Gene: CG9028
Chromosome: 3L
Orientation: +
TSS: 13930483 Pattern: Embryo_supported

Gene: CG9031
Chromosome: 2L
Orientation: -
TSS: 13641220 Pattern: Mixed

Gene: CG9032
Chromosome: X
Orientation: -
TSS: 15683177 Pattern: Mixed

Gene: CG9035
Chromosome: 2R
Orientation: -
TSS: 6887016 Pattern: Mixed
TSS: 6887038 Pattern: Embryo_supported,Head_supported

Gene: CG9036
Chromosome: 2R
Orientation: -
TSS: 15806803 Pattern: Embryo_specific

Gene: CG9042
Chromosome: 2L
Orientation: +
TSS: 5943966 Pattern: Mixed

Gene: CG9045
Chromosome: X
Orientation: -
TSS: 15689889 Pattern: Mixed
TSS: 15691740 Pattern: Embryo_supported,Head_supported

Gene: CG9047
Chromosome: 2R
Orientation: +
TSS: 20389180 Pattern: Mixed

Gene: CG9054
Chromosome: 3L
Orientation: +
TSS: 22197268 Pattern: Mixed

Gene: CG9057
Chromosome: X
Orientation: -
TSS: 14910151 Pattern: Embryo_supported,Head_supported

Gene: CG9062
Chromosome: 2R
Orientation: -
TSS: 6799859 Pattern: Embryo_supported

Gene: CG9066
Chromosome: X
Orientation: -
TSS: 15723983 Pattern: Embryo_supported

Gene: CG9070
Chromosome: 2R
Orientation: -
TSS: 6794348 Pattern: Mixed

Gene: CG9073
Chromosome: 2R
Orientation: -
TSS: 6791187 Pattern: Embryo_supported

Gene: CG9075
Chromosome: 2L
Orientation: +
TSS: 5981787 Pattern: Mixed
TSS: 5982600 Pattern: Head_supported

Gene: CG9078
Chromosome: 2L
Orientation: +
TSS: 5986360 Pattern: Embryo_supported
TSS: 5986393 Pattern: Embryo_specific

Gene: CG9088
Chromosome: 2L
Orientation: -
TSS: 5999442 Pattern: Embryo_specific
TSS: 5999498 Pattern: Embryo_specific

Gene: CG9090
Chromosome: 2R
Orientation: -
TSS: 15795962 Pattern: Head_supported

Gene: CG9091
Chromosome: X
Orientation: -
TSS: 14973273 Pattern: Mixed
TSS: 14973298 Pattern: Mixed

Gene: CG9092
Chromosome: 2L
Orientation: -
TSS: 6006670 Pattern: Head_specific

Gene: CG9093
Chromosome: 2L
Orientation: +
TSS: 6000231 Pattern: Mixed

Gene: CG9095
Chromosome: X
Orientation: -
TSS: 14996956 Pattern: Embryo_specific

Gene: CG9096
Chromosome: X
Orientation: -
TSS: 15743599 Pattern: Embryo_specific

Gene: CG9098
Chromosome: 2L
Orientation: -
TSS: 6011202 Pattern: Embryo_specific

Gene: CG9099
Chromosome: X
Orientation: -
TSS: 16720462 Pattern: Mixed

Gene: CG9100
Chromosome: 2L
Orientation: -
TSS: 7032579 Pattern: Embryo_supported,Head_supported

Gene: CG9107
Chromosome: 2L
Orientation: -
TSS: 6024525 Pattern: Embryo_supported,Head_supported

Gene: CG9113
Chromosome: X
Orientation: +
TSS: 8954785 Pattern: Embryo_supported

Gene: CG9119
Chromosome: 3L
Orientation: -
TSS: 1188320 Pattern: Head_supported

Gene: CG9122
Chromosome: 3L
Orientation: -
TSS: 1176701 Pattern: Head_specific

Gene: CG9124
Chromosome: 2L
Orientation: -
TSS: 5052758 Pattern: Mixed
TSS: 5052792 Pattern: Head_supported

Gene: CG9126
Chromosome: X
Orientation: -
TSS: 15773184 Pattern: Embryo_supported,Schneider_cells_supported
TSS: 15774358 Pattern: Embryo_supported
TSS: 15774384 Pattern: Embryo_supported

Gene: CG9127
Chromosome: 2L
Orientation: -
TSS: 6045970 Pattern: Mixed

Gene: CG9128
Chromosome: 3L
Orientation: +
TSS: 1231366 Pattern: Testes_specific
TSS: 1231553 Pattern: Embryo_supported,Head_supported
TSS: 1231625 Pattern: Embryo_supported,Head_supported

Gene: CG9131
Chromosome: 2L
Orientation: -
TSS: 6047932 Pattern: Head_supported

Gene: CG9132
Chromosome: X
Orientation: -
TSS: 16633517 Pattern: Embryo_specific
TSS: 16634600 Pattern: Embryo_supported
TSS: 16634643 Pattern: Embryo_specific

Gene: CG9133
Chromosome: 3L
Orientation: +
TSS: 1237447 Pattern: Testes_specific

Gene: CG9134
Chromosome: 3L
Orientation: +
TSS: 1249288 Pattern: Embryo_specific

Gene: CG9135
Chromosome: 2L
Orientation: +
TSS: 6050829 Pattern: Embryo_supported
TSS: 6050871 Pattern: Embryo_specific

Gene: CG9139
Chromosome: 3L
Orientation: +
TSS: 1279443 Pattern: Embryo_supported,Schneider_cells_supported

Gene: CG9140
Chromosome: 2L
Orientation: -
TSS: 6062711 Pattern: Embryo_supported,Head_supported

Gene: CG9148
Chromosome: 3L
Orientation: +
TSS: 1282150 Pattern: Head_specific
TSS: 1282210 Pattern: Embryo_supported,Head_supported

Gene: CG9153
Chromosome: 3L
Orientation: +
TSS: 1297228 Pattern: Head_specific

Gene: CG9155
Chromosome: 3L
Orientation: +
TSS: 1304561 Pattern: Head_specific
TSS: 1308094 Pattern: Mbn2_specific
TSS: 1308656 Pattern: Embryo_specific

Gene: CG9159
Chromosome: 2L
Orientation: +
TSS: 6071073 Pattern: Mixed
TSS: 6071100 Pattern: Embryo_supported

Gene: CG9160
Chromosome: 3L
Orientation: +
TSS: 1313498 Pattern: Mixed
TSS: 1313536 Pattern: Embryo_supported

Gene: CG9165
Chromosome: 3L
Orientation: +
TSS: 1318425 Pattern: Embryo_supported,Head_supported

Gene: CG9171
Chromosome: 2L
Orientation: -
TSS: 5800161 Pattern: Embryo_specific

Gene: CG9172
Chromosome: X
Orientation: -
TSS: 15820720 Pattern: Head_supported
TSS: 15820743 Pattern: Embryo_specific

Gene: CG9175
Chromosome: 2L
Orientation: -
TSS: 6098945 Pattern: Head_supported

Gene: CG9177
Chromosome: X
Orientation: -
TSS: 15825891 Pattern: Mixed

Gene: CG9181
Chromosome: 3L
Orientation: -
TSS: 1334091 Pattern: Embryo_supported
TSS: 1334129 Pattern: Embryo_specific

Gene: CG9184
Chromosome: 3L
Orientation: -
TSS: 1306334 Pattern: Embryo_specific

Gene: CG9186
Chromosome: 3L
Orientation: -
TSS: 1296735 Pattern: Embryo_specific

Gene: CG9188
Chromosome: 2L
Orientation: -
TSS: 6963676 Pattern: Head_supported

Gene: CG9193
Chromosome: 2R
Orientation: -
TSS: 15777673 Pattern: Embryo_supported

Gene: CG9194
Chromosome: 3L
Orientation: +
TSS: 1219261 Pattern: Embryo_specific

Gene: CG9195
Chromosome: X
Orientation: -
TSS: 15283772 Pattern: Mixed
TSS: 15283805 Pattern: Embryo_supported

Gene: CG9196
Chromosome: 2R
Orientation: +
TSS: 20264983 Pattern: Embryo_supported

Gene: CG9204
Chromosome: 2R
Orientation: -
TSS: 15772223 Pattern: Embryo_supported,Schneider_cells_supported
TSS: 15772244 Pattern: Embryo_supported

Gene: CG9205
Chromosome: 3L
Orientation: +
TSS: 1018722 Pattern: Mixed

Gene: CG9206
Chromosome: 3L
Orientation: +
TSS: 13894648 Pattern: Embryo_supported

Gene: CG9211
Chromosome: 2L
Orientation: -
TSS: 6948778 Pattern: Embryo_supported

Gene: CG9216
Chromosome: X
Orientation: -
TSS: 15930492 Pattern: Head_specific
TSS: 15930535 Pattern: Embryo_specific
TSS: 15930566 Pattern: Embryo_specific
TSS: 15930595 Pattern: Embryo_supported,Head_supported

Gene: CG9218
Chromosome: 2R
Orientation: -
TSS: 15061901 Pattern: Testes_supported
TSS: 15146364 Pattern: Embryo_specific

Gene: CG9226
Chromosome: 2L
Orientation: -
TSS: 6127649 Pattern: Head_supported

Gene: CG9232
Chromosome: 2L
Orientation: -
TSS: 6667797 Pattern: Head_specific

Gene: CG9233
Chromosome: 2L
Orientation: +
TSS: 8464490 Pattern: Embryo_specific

Gene: CG9238
Chromosome: 3L
Orientation: -
TSS: 14516230 Pattern: Embryo_supported,Head_supported

Gene: CG9239
Chromosome: 2L
Orientation: -
TSS: 13549323 Pattern: Embryo_specific

Gene: CG9240
Chromosome: X
Orientation: -
TSS: 15535165 Pattern: Embryo_supported

Gene: CG9242
Chromosome: 2L
Orientation: -
TSS: 21165025 Pattern: Embryo_specific
TSS: 21167221 Pattern: Embryo_supported
TSS: 21167268 Pattern: Embryo_specific

Gene: CG9244
Chromosome: 2L
Orientation: +
TSS: 21156248 Pattern: Mixed

Gene: CG9245
Chromosome: X
Orientation: -
TSS: 15537641 Pattern: Head_supported
TSS: 15537686 Pattern: Mixed

Gene: CG9248
Chromosome: 2L
Orientation: +
TSS: 21146598 Pattern: Embryo_supported

Gene: CG9252
Chromosome: 2L
Orientation: -
TSS: 21135997 Pattern: Embryo_supported

Gene: CG9253
Chromosome: 2L
Orientation: +
TSS: 21130832 Pattern: Embryo_specific

Gene: CG9258
Chromosome: 2L
Orientation: -
TSS: 6786856 Pattern: Embryo_supported

Gene: CG9261
Chromosome: 2L
Orientation: -
TSS: 6794595 Pattern: Embryo_supported,Head_supported
TSS: 6796779 Pattern: Embryo_supported,Head_supported

Gene: CG9262
Chromosome: 3L
Orientation: -
TSS: 19549826 Pattern: Embryo_supported

Gene: CG9264
Chromosome: 2L
Orientation: +
TSS: 21062993 Pattern: Head_supported

Gene: CG9265
Chromosome: 2L
Orientation: -
TSS: 21057483 Pattern: Embryo_supported

Gene: CG9267
Chromosome: 2L
Orientation: -
TSS: 13445612 Pattern: Mixed
TSS: 13445645 Pattern: Embryo_supported

Gene: CG9273
Chromosome: 2L
Orientation: -
TSS: 20913737 Pattern: Embryo_supported,Head_supported

Gene: CG9281
Chromosome: X
Orientation: -
TSS: 15544429 Pattern: Embryo_supported,Head_supported
TSS: 15544463 Pattern: Embryo_supported,Head_supported
TSS: 15544535 Pattern: Embryo_specific

Gene: CG9285
Chromosome: 3R
Orientation: +
TSS: 9608024 Pattern: Embryo_specific
TSS: 9608369 Pattern: Head_specific
TSS: 9608489 Pattern: Embryo_supported

Gene: CG9288
Chromosome: 3R
Orientation: +
TSS: 9605379 Pattern: Embryo_supported

Gene: CG9291
Chromosome: 2R
Orientation: -
TSS: 14961102 Pattern: Mixed
TSS: 14961131 Pattern: Mixed

Gene: CG9293
Chromosome: 2L
Orientation: -
TSS: 13386587 Pattern: Mixed
TSS: 13387297 Pattern: Embryo_supported,Head_supported

Gene: CG9297
Chromosome: 3R
Orientation: +
TSS: 9597322 Pattern: Embryo_specific

Gene: CG9300
Chromosome: 3L
Orientation: +
TSS: 19517682 Pattern: Embryo_supported

Gene: CG9306
Chromosome: 2L
Orientation: -
TSS: 13371021 Pattern: Head_specific

Gene: CG9307
Chromosome: 3R
Orientation: +
TSS: 9593273 Pattern: Embryo_supported

Gene: CG9310
Chromosome: 2L
Orientation: -
TSS: 8691213 Pattern: Head_supported

Gene: CG9311
Chromosome: 3L
Orientation: -
TSS: 14741323 Pattern: Schneider_cells_specific
TSS: 14741402 Pattern: Head_supported

Gene: CG9318
Chromosome: 2L
Orientation: -
TSS: 20721855 Pattern: Mixed
TSS: 20721891 Pattern: Embryo_supported,Testes_supported

Gene: CG9324
Chromosome: 2L
Orientation: +
TSS: 20775254 Pattern: Embryo_supported
TSS: 20775303 Pattern: Mixed

Gene: CG9325
Chromosome: 2R
Orientation: -
TSS: 14924841 Pattern: Mixed
TSS: 14926146 Pattern: Embryo_supported,Head_supported
TSS: 14926220 Pattern: Embryo_specific
TSS: 14938957 Pattern: Embryo_supported,Head_supported

Gene: CG9326
Chromosome: 2L
Orientation: -
TSS: 20781734 Pattern: Embryo_supported
TSS: 20784633 Pattern: Embryo_supported,Head_supported

Gene: CG9327
Chromosome: 2R
Orientation: +
TSS: 16502491 Pattern: Embryo_supported,Head_supported

Gene: CG9330
Chromosome: 3L
Orientation: +
TSS: 19551565 Pattern: Embryo_supported,Head_supported

Gene: CG9331
Chromosome: 2L
Orientation: +
TSS: 20812034 Pattern: Embryo_supported,Head_supported
TSS: 20812175 Pattern: Head_specific
TSS: 20813128 Pattern: Head_specific

Gene: CG9335
Chromosome: 2L
Orientation: +
TSS: 20840201 Pattern: Embryo_specific

Gene: CG9336
Chromosome: 2L
Orientation: +
TSS: 20846762 Pattern: Mixed

Gene: CG9339
Chromosome: 2L
Orientation: -
TSS: 20877981 Pattern: Embryo_specific
TSS: 20905043 Pattern: Embryo_specific
TSS: 20906505 Pattern: Embryo_specific

Gene: CG9342
Chromosome: 2L
Orientation: -
TSS: 20910461 Pattern: Embryo_supported,Head_supported

Gene: CG9346
Chromosome: 2R
Orientation: +
TSS: 16519575 Pattern: Embryo_supported
TSS: 16519625 Pattern: Embryo_specific

Gene: CG9350
Chromosome: 2R
Orientation: +
TSS: 16532664 Pattern: Head_specific
TSS: 16532718 Pattern: Mixed

Gene: CG9358
Chromosome: 2R
Orientation: -
TSS: 20479442 Pattern: Mixed

Gene: CG9363
Chromosome: 3R
Orientation: -
TSS: 5284565 Pattern: Head_specific
TSS: 5284892 Pattern: Head_specific

Gene: CG9364
Chromosome: 2R
Orientation: +
TSS: 16581607 Pattern: Mixed
TSS: 16584424 Pattern: Embryo_specific
TSS: 16591924 Pattern: Embryo_supported

Gene: CG9366
Chromosome: 3R
Orientation: -
TSS: 5328298 Pattern: Embryo_specific

Gene: CG9368
Chromosome: 3L
Orientation: +
TSS: 19566895 Pattern: Head_specific

Gene: CG9372
Chromosome: 3L
Orientation: +
TSS: 19571488 Pattern: Head_supported
TSS: 19571784 Pattern: Schneider_cells_supported

Gene: CG9373
Chromosome: 3R
Orientation: -
TSS: 5336001 Pattern: Mixed
TSS: 5336041 Pattern: Embryo_supported

Gene: CG9374
Chromosome: 3R
Orientation: +
TSS: 9502271 Pattern: Testes_specific
TSS: 9502515 Pattern: Testes_specific

Gene: CG9375
Chromosome: 3R
Orientation: -
TSS: 5338777 Pattern: Embryo_supported

Gene: CG9381
Chromosome: 3R
Orientation: -
TSS: 5377061 Pattern: Embryo_supported
TSS: 5377528 Pattern: Mixed

Gene: CG9384
Chromosome: 3L
Orientation: +
TSS: 14727304 Pattern: Mixed

Gene: CG9390
Chromosome: 3L
Orientation: -
TSS: 21213761 Pattern: Head_specific
TSS: 21213784 Pattern: Embryo_supported,Head_supported
TSS: 21213815 Pattern: Embryo_supported,Head_supported

Gene: CG9391
Chromosome: 3L
Orientation: -
TSS: 21201185 Pattern: Mixed
TSS: 21201740 Pattern: Head_specific

Gene: CG9392
Chromosome: 3L
Orientation: +
TSS: 19585787 Pattern: Testes_specific
TSS: 19585839 Pattern: Testes_specific

Gene: CG9393
Chromosome: 3R
Orientation: -
TSS: 5389388 Pattern: Embryo_specific

Gene: CG9396
Chromosome: 3R
Orientation: -
TSS: 5397356 Pattern: Mixed

Gene: CG9399
Chromosome: 3R
Orientation: -
TSS: 5399333 Pattern: Mixed

Gene: CG9401
Chromosome: 2R
Orientation: +
TSS: 16636166 Pattern: Embryo_supported

Gene: CG9411
Chromosome: X
Orientation: -
TSS: 14314019 Pattern: Embryo_specific

Gene: CG9412
Chromosome: 3R
Orientation: +
TSS: 9472703 Pattern: Embryo_supported,Testes_supported
TSS: 9472730 Pattern: Mixed
TSS: 9472768 Pattern: Embryo_supported
TSS: 9473016 Pattern: Embryo_specific
TSS: 9473076 Pattern: Schneider_cells_specific

Gene: CG9413
Chromosome: X
Orientation: -
TSS: 14424231 Pattern: Head_specific
TSS: 14425524 Pattern: Embryo_supported
TSS: 14436507 Pattern: Head_supported

Gene: CG9415
Chromosome: 2R
Orientation: +
TSS: 16651176 Pattern: Head_supported
TSS: 16651262 Pattern: Mixed
TSS: 16651342 Pattern: Schneider_cells_supported

Gene: CG9422
Chromosome: 2R
Orientation: +
TSS: 2187668 Pattern: Mixed

Gene: CG9423
Chromosome: 3R
Orientation: -
TSS: 5403432 Pattern: Embryo_supported,Schneider_cells_supported

Gene: CG9429
Chromosome: 3R
Orientation: -
TSS: 5456516 Pattern: Mixed
TSS: 5456569 Pattern: Embryo_supported,Head_supported

Gene: CG9433
Chromosome: 2R
Orientation: +
TSS: 16678606 Pattern: Embryo_supported,Head_supported

Gene: CG9441
Chromosome: 2R
Orientation: +
TSS: 16682901 Pattern: Head_supported
TSS: 16686705 Pattern: Embryo_supported,Head_supported

Gene: CG9446
Chromosome: 2R
Orientation: -
TSS: 2384368 Pattern: Embryo_specific
TSS: 2384498 Pattern: Embryo_supported
TSS: 2384528 Pattern: Embryo_supported,Head_supported

Gene: CG9448
Chromosome: 3R
Orientation: -
TSS: 5536722 Pattern: Mixed

Gene: CG9449
Chromosome: 3L
Orientation: -
TSS: 19461959 Pattern: Embryo_supported

Gene: CG9451
Chromosome: 3L
Orientation: -
TSS: 19466050 Pattern: Head_supported

Gene: CG9453
Chromosome: 2R
Orientation: -
TSS: 2390454 Pattern: Embryo_supported
TSS: 2390736 Pattern: Head_supported

Gene: CG9461
Chromosome: 3R
Orientation: -
TSS: 5630952 Pattern: Mixed

Gene: CG9466
Chromosome: 2L
Orientation: -
TSS: 8776257 Pattern: Embryo_supported

Gene: CG9467
Chromosome: 3R
Orientation: -
TSS: 5626559 Pattern: Embryo_supported
TSS: 5626693 Pattern: Embryo_specific
TSS: 5626719 Pattern: Embryo_specific

Gene: CG9468
Chromosome: 2L
Orientation: -
TSS: 8781251 Pattern: Embryo_specific

Gene: CG9470
Chromosome: 3R
Orientation: -
TSS: 5610089 Pattern: Mixed

Gene: CG9471
Chromosome: 3R
Orientation: -
TSS: 5597213 Pattern: Head_supported
TSS: 5597264 Pattern: Head_supported,Testes_supported

Gene: CG9476
Chromosome: 3R
Orientation: -
TSS: 5558966 Pattern: Embryo_supported,Testes_supported

Gene: CG9480
Chromosome: 2R
Orientation: +
TSS: 16708069 Pattern: Mixed

Gene: CG9485
Chromosome: 2R
Orientation: +
TSS: 16820305 Pattern: Head_specific
TSS: 16821200 Pattern: Head_specific

Gene: CG9493
Chromosome: 2L
Orientation: -
TSS: 6333510 Pattern: Mixed
TSS: 6338409 Pattern: Embryo_specific

Gene: CG9494
Chromosome: 2L
Orientation: +
TSS: 8933964 Pattern: Embryo_supported

Gene: CG9496
Chromosome: 2L
Orientation: +
TSS: 8937514 Pattern: Larva_pupa_specific

Gene: CG9498
Chromosome: 2L
Orientation: -
TSS: 6350513 Pattern: Head_specific

Gene: CG9506
Chromosome: 2L
Orientation: +
TSS: 6372444 Pattern: Embryo_specific

Gene: CG9512
Chromosome: X
Orientation: -
TSS: 14739478 Pattern: Embryo_supported,Head_supported

Gene: CG9514
Chromosome: X
Orientation: -
TSS: 14730825 Pattern: Embryo_specific

Gene: CG9526
Chromosome: 2L
Orientation: +
TSS: 6456390 Pattern: Head_supported

Gene: CG9528
Chromosome: 2L
Orientation: -
TSS: 6455644 Pattern: Testes_specific
TSS: 6455889 Pattern: Head_specific
TSS: 6455929 Pattern: Embryo_supported,Head_supported

Gene: CG9531
Chromosome: 2L
Orientation: -
TSS: 6467685 Pattern: Head_supported

Gene: CG9535
Chromosome: 2L
Orientation: -
TSS: 6472070 Pattern: Embryo_supported
TSS: 6473906 Pattern: Head_supported

Gene: CG9538
Chromosome: X
Orientation: -
TSS: 14620170 Pattern: Embryo_specific

Gene: CG9539
Chromosome: 2L
Orientation: -
TSS: 6480456 Pattern: Mixed

Gene: CG9547
Chromosome: 2L
Orientation: -
TSS: 6494527 Pattern: Head_specific

Gene: CG9552
Chromosome: 2L
Orientation: -
TSS: 8989178 Pattern: Mixed

Gene: CG9553
Chromosome: 2L
Orientation: -
TSS: 5980098 Pattern: Embryo_supported,Head_supported
TSS: 5980982 Pattern: Embryo_supported,Head_supported

Gene: CG9577
Chromosome: X
Orientation: +
TSS: 20000358 Pattern: Mixed

Gene: CG9579
Chromosome: X
Orientation: -
TSS: 20007196 Pattern: Embryo_supported,Head_supported

Gene: CG9581
Chromosome: X
Orientation: -
TSS: 20003580 Pattern: Testes_specific
TSS: 20003623 Pattern: Embryo_supported

Gene: CG9588
Chromosome: 3R
Orientation: -
TSS: 9502362 Pattern: Head_specific
TSS: 9502395 Pattern: Mixed

Gene: CG9603
Chromosome: 3R
Orientation: -
TSS: 4166720 Pattern: Mixed
TSS: 4166763 Pattern: Embryo_supported

Gene: CG9614
Chromosome: 3L
Orientation: -
TSS: 19302858 Pattern: Embryo_supported

Gene: CG9619
Chromosome: 3L
Orientation: -
TSS: 19253828 Pattern: Head_specific

Gene: CG9621
Chromosome: 3R
Orientation: -
TSS: 9531121 Pattern: Head_specific
TSS: 9531178 Pattern: Head_specific

Gene: CG9628
Chromosome: 3L
Orientation: +
TSS: 14588057 Pattern: Embryo_supported

Gene: CG9629
Chromosome: 3L
Orientation: -
TSS: 19234168 Pattern: Embryo_supported,Head_supported

Gene: CG9633
Chromosome: 3R
Orientation: -
TSS: 4090164 Pattern: Embryo_supported

Gene: CG9636
Chromosome: 3R
Orientation: -
TSS: 4069518 Pattern: Head_specific

Gene: CG9638
Chromosome: 3R
Orientation: -
TSS: 4066212 Pattern: Embryo_supported

Gene: CG9648
Chromosome: 3L
Orientation: -
TSS: 19229445 Pattern: Head_supported

Gene: CG9655
Chromosome: 3L
Orientation: -
TSS: 19225912 Pattern: Embryo_supported,Head_supported

Gene: CG9656
Chromosome: 3R
Orientation: -
TSS: 4007163 Pattern: Embryo_specific

Gene: CG9663
Chromosome: 2L
Orientation: -
TSS: 3303129 Pattern: Embryo_specific

Gene: CG9666
Chromosome: 3L
Orientation: +
TSS: 19229677 Pattern: Embryo_specific
TSS: 19229707 Pattern: Embryo_supported

Gene: CG9670
Chromosome: 3L
Orientation: +
TSS: 19260031 Pattern: Embryo_supported
TSS: 19260067 Pattern: Mixed

Gene: CG9673
Chromosome: X
Orientation: -
TSS: 16537816 Pattern: Embryo_supported

Gene: CG9674
Chromosome: 3L
Orientation: -
TSS: 16757007 Pattern: Testes_supported
TSS: 16765448 Pattern: Head_specific
TSS: 16772987 Pattern: Mixed

Gene: CG9676
Chromosome: X
Orientation: -
TSS: 16534107 Pattern: Head_supported

Gene: CG9677
Chromosome: 3L
Orientation: -
TSS: 16752170 Pattern: Embryo_supported,Head_supported
TSS: 16752195 Pattern: Embryo_supported,Head_supported

Gene: CG9691
Chromosome: X
Orientation: +
TSS: 9729693 Pattern: Head_supported

Gene: CG9696
Chromosome: 2R
Orientation: +
TSS: 16831052 Pattern: Embryo_specific

Gene: CG9699
Chromosome: X
Orientation: -
TSS: 16529110 Pattern: Head_supported

Gene: CG9703
Chromosome: X
Orientation: -
TSS: 16517832 Pattern: Mixed

Gene: CG9704
Chromosome: 3L
Orientation: +
TSS: 16731333 Pattern: Embryo_supported
TSS: 16738781 Pattern: Mixed

Gene: CG9705
Chromosome: 3L
Orientation: +
TSS: 16745373 Pattern: Mixed
TSS: 16745904 Pattern: Embryo_supported

Gene: CG9710
Chromosome: 3L
Orientation: +
TSS: 16773701 Pattern: Head_supported

Gene: CG9712
Chromosome: 3L
Orientation: +
TSS: 16807516 Pattern: Head_specific

Gene: CG9730
Chromosome: 3L
Orientation: -
TSS: 19220317 Pattern: Mixed

Gene: CG9734
Chromosome: 3R
Orientation: -
TSS: 11727100 Pattern: Embryo_specific
TSS: 11728220 Pattern: Embryo_supported,Head_supported

Gene: CG9735
Chromosome: 3R
Orientation: -
TSS: 5092605 Pattern: Mixed

Gene: CG9738
Chromosome: 3R
Orientation: -
TSS: 4476513 Pattern: Embryo_supported,Head_supported

Gene: CG9739
Chromosome: 3L
Orientation: -
TSS: 19135901 Pattern: Embryo_specific

Gene: CG9741
Chromosome: 3R
Orientation: -
TSS: 4478512 Pattern: Embryo_supported
TSS: 4478585 Pattern: Testes_specific

Gene: CG9742
Chromosome: X
Orientation: -
TSS: 16474351 Pattern: Mixed

Gene: CG9743
Chromosome: 3R
Orientation: -
TSS: 26028715 Pattern: Embryo_supported,Head_supported

Gene: CG9745
Chromosome: 3R
Orientation: -
TSS: 5065986 Pattern: Embryo_supported

Gene: CG9748
Chromosome: 3R
Orientation: -
TSS: 4486116 Pattern: Embryo_supported,Testes_supported

Gene: CG9749
Chromosome: 3R
Orientation: -
TSS: 9948131 Pattern: Embryo_specific

Gene: CG9755
Chromosome: 3R
Orientation: -
TSS: 4982864 Pattern: Schneider_cells_specific

Gene: CG9761
Chromosome: 3R
Orientation: -
TSS: 557597 Pattern: Embryo_specific

Gene: CG9762
Chromosome: 3L
Orientation: -
TSS: 12112418 Pattern: Embryo_supported,Head_supported

Gene: CG9765
Chromosome: 3R
Orientation: -
TSS: 565269 Pattern: Mixed

Gene: CG9770
Chromosome: 3R
Orientation: -
TSS: 4489604 Pattern: Embryo_specific

Gene: CG9772
Chromosome: 3R
Orientation: -
TSS: 161782 Pattern: Mixed
TSS: 162005 Pattern: Mixed
TSS: 163320 Pattern: Embryo_specific
TSS: 163385 Pattern: Embryo_supported

Gene: CG9775
Chromosome: 3R
Orientation: -
TSS: 465192 Pattern: Head_specific
TSS: 467210 Pattern: Mixed
TSS: 467254 Pattern: Embryo_supported,Schneider_cells_supported
TSS: 467299 Pattern: Head_supported

Gene: CG9779
Chromosome: 3R
Orientation: -
TSS: 136658 Pattern: Embryo_supported,Head_supported

Gene: CG9792
Chromosome: 3R
Orientation: -
TSS: 9241001 Pattern: Head_specific

Gene: CG9796
Chromosome: 3R
Orientation: -
TSS: 9227577 Pattern: Embryo_supported

Gene: CG9797
Chromosome: 3R
Orientation: -
TSS: 4557381 Pattern: Embryo_specific

Gene: CG9802
Chromosome: X
Orientation: -
TSS: 16427366 Pattern: Embryo_specific

Gene: CG9809
Chromosome: 3R
Orientation: -
TSS: 255051 Pattern: Embryo_supported

Gene: CG9812
Chromosome: 2R
Orientation: -
TSS: 18922159 Pattern: Mixed
TSS: 18927284 Pattern: Head_supported

Gene: CG9813
Chromosome: 3R
Orientation: -
TSS: 9205470 Pattern: Head_specific

Gene: CG9821
Chromosome: 3R
Orientation: -
TSS: 4646400 Pattern: Embryo_supported

Gene: CG9828
Chromosome: 2L
Orientation: -
TSS: 13166069 Pattern: Testes_specific

Gene: CG9829
Chromosome: 3R
Orientation: -
TSS: 9192625 Pattern: Head_supported

Gene: CG9834
Chromosome: 2R
Orientation: -
TSS: 14825521 Pattern: Embryo_specific
TSS: 14825546 Pattern: Mixed

Gene: CG9836
Chromosome: 3R
Orientation: -
TSS: 4649895 Pattern: Head_supported

Gene: CG9837
Chromosome: 3R
Orientation: -
TSS: 4635533 Pattern: Head_specific

Gene: CG9841
Chromosome: 2R
Orientation: -
TSS: 16893797 Pattern: Embryo_supported

Gene: CG9847
Chromosome: 2R
Orientation: -
TSS: 17004789 Pattern: Mixed

Gene: CG9855
Chromosome: 3R
Orientation: -
TSS: 223594 Pattern: Embryo_supported

Gene: CG9858
Chromosome: 2R
Orientation: -
TSS: 17126641 Pattern: Embryo_supported,Head_supported

Gene: CG9874
Chromosome: 2R
Orientation: -
TSS: 17194289 Pattern: Mixed

Gene: CG9881
Chromosome: 2L
Orientation: +
TSS: 2580301 Pattern: Head_supported

Gene: CG9884
Chromosome: 2L
Orientation: +
TSS: 2492955 Pattern: Embryo_supported

Gene: CG9891
Chromosome: 2R
Orientation: +
TSS: 18888832 Pattern: Larva_pupa_specific

Gene: CG9894
Chromosome: 2L
Orientation: +
TSS: 2753238 Pattern: Embryo_specific

Gene: CG9896
Chromosome: 2R
Orientation: -
TSS: 18506483 Pattern: Embryo_supported

Gene: CG9901
Chromosome: X
Orientation: -
TSS: 16387638 Pattern: Embryo_supported
TSS: 16387671 Pattern: Embryo_supported
TSS: 16387883 Pattern: Mixed

Gene: CG9911
Chromosome: X
Orientation: -
TSS: 16128575 Pattern: Mixed
TSS: 16130470 Pattern: Mixed

Gene: CG9914
Chromosome: X
Orientation: -
TSS: 16142320 Pattern: Mixed

Gene: CG9916
Chromosome: X
Orientation: -
TSS: 16154280 Pattern: Head_supported
TSS: 16154305 Pattern: Embryo_supported,Head_supported

Gene: CG9924
Chromosome: 3R
Orientation: -
TSS: 9797264 Pattern: Mixed
TSS: 9851681 Pattern: Embryo_supported

Gene: CG9933
Chromosome: 2L
Orientation: -
TSS: 13021298 Pattern: Mixed

Gene: CG9934
Chromosome: 2L
Orientation: -
TSS: 13019123 Pattern: Testes_supported

Gene: CG9935
Chromosome: 4
Orientation: -
TSS: 666806 Pattern: Head_specific

Gene: CG9940
Chromosome: X
Orientation: -
TSS: 13552165 Pattern: Embryo_specific

Gene: CG9945
Chromosome: 2R
Orientation: +
TSS: 16133476 Pattern: Head_specific
TSS: 16133505 Pattern: Embryo_supported
TSS: 16133545 Pattern: Embryo_specific

Gene: CG9947
Chromosome: X
Orientation: -
TSS: 16275179 Pattern: Mbn2_specific
TSS: 16275217 Pattern: Mixed

Gene: CG9948
Chromosome: 3L
Orientation: +
TSS: 6930107 Pattern: Mixed

Gene: CG9954
Chromosome: 2R
Orientation: +
TSS: 16155864 Pattern: Head_supported

Gene: CG9961
Chromosome: 2L
Orientation: -
TSS: 2744906 Pattern: Testes_specific

Gene: CG9968
Chromosome: X
Orientation: -
TSS: 16256173 Pattern: Embryo_specific

Gene: CG9975
Chromosome: 2R
Orientation: +
TSS: 14856697 Pattern: Testes_specific

Gene: CG9983
Chromosome: 3R
Orientation: +
TSS: 24425558 Pattern: Embryo_supported
TSS: 24426217 Pattern: Testes_supported

Gene: CG9984
Chromosome: X
Orientation: -
TSS: 16225370 Pattern: Embryo_specific

Gene: CG9986
Chromosome: 3R
Orientation: +
TSS: 24431801 Pattern: Head_specific

Gene: CG9994
Chromosome: 2L
Orientation: +
TSS: 19428523 Pattern: Mixed

Gene: CG9998
Chromosome: X
Orientation: -
TSS: 16192839 Pattern: Mixed
TSS: 16192871 Pattern: Embryo_supported,Head_supported
TSS: 16192904 Pattern: Embryo_specific
TSS: 16192934 Pattern: Mixed
TSS: 16192955 Pattern: Embryo_specific

Gene: CG9999
Chromosome: 2L
Orientation: +
TSS: 19441053 Pattern: Embryo_supported,Ovary_supported
