# Supplementary material for: Motif composition, conservation and condition-specificity of single and alternative transcription start sites in the Drosophila genome
Source: Genome Biol. 2009 Jul 9;10(7):R73. doi: 10.1186/gb-2009-10-7-r73 (PMC2728527; doi:10.1186/gb-2009-10-7-r73)
Supplement: Additional data file 5 — Gene, chromosome, orientation, and temporal pattern of utilization determined by the tiling arrays for peaked and broad promoters. [file gb-2009-10-7-r73-S5.txt]

Gene: CG_ID
Chromosome: #
Orientation: +/-
TSS or TSS_Cluster_Group: Location Embryonic_Utilization: Dev Stage 1,2,3,4,5,6,7,8,9,10,11,12 (T=Transcribed N = Not Transcribed)

Gene: CG10007
Chromosome: 3R
Orientation: -
TSS: 7800435 Embryonic_Utilization: N,N,N,N,N,N,N,N,N,N,N,N

Gene: CG10009
Chromosome: 3R
Orientation: -
TSS_Cluster_Group: 24424968_24425001 Embryonic_Utilization: T,T,N,N,N,N,N,N,N,N,N,N

Gene: CG10016
Chromosome: 2L
Orientation: +
TSS: 3539249 Embryonic_Utilization: N,N,N,N,T,T,T,T,N,N,N,N
TSS: 3539756 Embryonic_Utilization: N,N,T,T,T,T,T,N,T,N,N,N

Gene: CG10021
Chromosome: 2L
Orientation: +
TSS: 3771706 Embryonic_Utilization: N,N,N,T,T,T,T,N,N,N,N,N
TSS: 3778938 Embryonic_Utilization: N,N,N,T,N,T,N,N,N,N,N,N

Gene: CG10033
Chromosome: 2L
Orientation: -
TSS_Cluster_Group: 3632114_3632152 Embryonic_Utilization: T,T,N,T,T,T,T,N,T,N,T,T
TSS: 3656951 Embryonic_Utilization: T,T,T,N,N,N,N,N,T,N,N,N

Gene: CG10035
Chromosome: 3R
Orientation: -
TSS: 8208408 Embryonic_Utilization: N,T,T,T,N,N,N,N,N,N,N,N

Gene: CG10043
Chromosome: 2L
Orientation: +
TSS_Cluster_Group: 20338037_20338064 Embryonic_Utilization: T,T,T,T,T,T,T,N,N,N,N,N
TSS: 20341563 Embryonic_Utilization: N,N,N,N,N,N,N,N,N,N,N,N

Gene: CG10045
Chromosome: 3R
Orientation: -
TSS: 8194983 Embryonic_Utilization: T,N,N,N,N,N,N,N,N,N,N,N

Gene: CG10047
Chromosome: 3R
Orientation: +
TSS: 3091790 Embryonic_Utilization: N,N,N,N,N,N,N,N,N,N,T,N

Gene: CG10060
Chromosome: 3L
Orientation: -
TSS: 6953964 Embryonic_Utilization: N,T,N,N,N,N,N,N,N,N,N,N

Gene: CG10065
Chromosome: 3R
Orientation: -
TSS: 2973092 Embryonic_Utilization: N,N,N,N,N,N,N,N,N,N,N,N

Gene: CG10067
Chromosome: 2R
Orientation: +
TSS: 16451610 Embryonic_Utilization: T,T,T,T,T,T,T,T,T,T,T,T

Gene: CG10068
Chromosome: 3R
Orientation: -
TSS_Cluster_Group: 2953703_2953737 Embryonic_Utilization: N,N,N,N,N,N,N,T,T,N,T,T

Gene: CG10069
Chromosome: 2R
Orientation: +
TSS: 16789882 Embryonic_Utilization: N,T,T,N,N,N,N,N,N,N,N,N

Gene: CG10071
Chromosome: 2R
Orientation: +
TSS: 16801352 Embryonic_Utilization: T,T,T,T,T,T,T,T,T,T,T,T
TSS: 16801628 Embryonic_Utilization: T,T,T,T,T,T,T,T,T,T,T,T

Gene: CG10072
Chromosome: 3L
Orientation: -
TSS_Cluster_Group: 6938668_6938702 Embryonic_Utilization: N,N,N,N,N,N,N,N,N,N,T,N

Gene: CG10075
Chromosome: 3L
Orientation: -
TSS: 6932046 Embryonic_Utilization: N,N,N,N,N,N,N,N,N,N,N,N

Gene: CG10076
Chromosome: 2L
Orientation: +
TSS: 20326942 Embryonic_Utilization: N,N,N,N,N,N,N,N,N,N,N,N

Gene: CG10077
Chromosome: 3L
Orientation: -
TSS: 6929457 Embryonic_Utilization: N,N,N,T,T,T,N,T,N,N,N,N
TSS: 6929852 Embryonic_Utilization: N,N,N,N,T,N,N,N,N,N,N,N

Gene: CG10078
Chromosome: 3L
Orientation: -
TSS: 6888819 Embryonic_Utilization: N,N,N,T,T,T,T,N,N,N,N,N

Gene: CG10082
Chromosome: 2R
Orientation: +
TSS: 17153760 Embryonic_Utilization: T,T,T,T,T,T,T,T,T,T,T,T

Gene: CG10084
Chromosome: 2L
Orientation: +
TSS_Cluster_Group: 19489204_19489225 Embryonic_Utilization: T,T,N,T,T,T,T,N,T,N,T,N

Gene: CG1009
Chromosome: 3L
Orientation: +
TSS_Cluster_Group: 1501406_1501442 Embryonic_Utilization: T,T,T,T,T,T,T,T,T,T,N,T
TSS: 1502072 Embryonic_Utilization: N,N,N,N,N,N,N,N,N,N,N,N

Gene: CG10103
Chromosome: 3L
Orientation: -
TSS_Cluster_Group: 6730418_6730442 Embryonic_Utilization: N,N,N,N,N,N,N,N,N,N,N,N

Gene: CG10106
Chromosome: 2R
Orientation: +
TSS: 2524072 Embryonic_Utilization: N,N,N,N,T,T,T,T,T,T,T,T

Gene: CG10108
Chromosome: 2R
Orientation: -
TSS: 9947198 Embryonic_Utilization: N,N,N,N,N,N,N,N,N,N,N,N

Gene: CG10109
Chromosome: 2R
Orientation: +
TSS: 9996098 Embryonic_Utilization: T,T,T,T,T,T,T,T,T,T,T,T

Gene: CG10112
Chromosome: 2R
Orientation: -
TSS: 10030066 Embryonic_Utilization: N,N,N,N,N,N,T,T,T,T,N,N

Gene: CG10113
Chromosome: 3R
Orientation: +
TSS: 3246487 Embryonic_Utilization: N,N,N,N,N,N,N,N,N,N,N,N

Gene: CG10118
Chromosome: 3L
Orientation: -
TSS: 6693469 Embryonic_Utilization: N,N,N,N,N,N,N,T,N,T,N,N

Gene: CG10119
Chromosome: 2R
Orientation: -
TSS: 10090630 Embryonic_Utilization: N,N,N,N,N,T,T,T,T,T,T,T

Gene: CG10120
Chromosome: 3R
Orientation: -
TSS: 8545514 Embryonic_Utilization: N,N,N,T,T,T,T,T,T,T,T,T
TSS: 8548153 Embryonic_Utilization: T,T,N,N,N,N,N,N,N,N,N,N

Gene: CG10121
Chromosome: 3L
Orientation: -
TSS: 6677466 Embryonic_Utilization: N,N,N,N,N,N,T,T,T,T,T,T

Gene: CG10124
Chromosome: 3L
Orientation: -
TSS: 6639585 Embryonic_Utilization: N,N,N,N,N,N,N,N,N,N,N,N

Gene: CG10125
Chromosome: 3L
Orientation: -
TSS: 6579939 Embryonic_Utilization: T,T,N,N,N,N,N,N,N,N,N,N

Gene: CG10130
Chromosome: 2R
Orientation: +
TSS_Cluster_Group: 10133610_10133665 Embryonic_Utilization: T,T,T,T,T,T,T,T,T,T,T,T

Gene: CG10139
Chromosome: 2R
Orientation: +
TSS: 10160153 Embryonic_Utilization: T,T,T,T,T,T,T,T,T,N,N,T

Gene: CG10144
Chromosome: 3L
Orientation: -
TSS_Cluster_Group: 6469223_6469319 Embryonic_Utilization: N,N,N,N,N,N,N,N,N,N,N,N

Gene: CG10146
Chromosome: 2R
Orientation: +
TSS: 10262234 Embryonic_Utilization: N,N,N,N,N,N,N,N,N,N,N,N

Gene: CG10149
Chromosome: 2R
Orientation: -
TSS: 10266965 Embryonic_Utilization: T,T,T,T,T,N,T,N,N,N,N,N
TSS_Cluster_Group: 10267080_10267126 Embryonic_Utilization: T,T,T,T,T,T,T,N,N,N,N,N
TSS: 10267773 Embryonic_Utilization: N,N,N,N,N,N,N,N,N,N,N,N

Gene: CG10154
Chromosome: 3L
Orientation: -
TSS: 13411058 Embryonic_Utilization: N,N,N,N,N,N,N,N,N,N,N,N

Gene: CG10155
Chromosome: 2R
Orientation: -
TSS: 10282988 Embryonic_Utilization: N,N,N,N,N,N,N,N,N,N,N,N
TSS: 10284283 Embryonic_Utilization: T,N,N,T,N,T,T,T,N,N,T,T

Gene: CG10157
Chromosome: 3R
Orientation: +
TSS: 19504613 Embryonic_Utilization: N,N,N,N,N,N,N,N,N,N,N,N

Gene: CG10158
Chromosome: 2L
Orientation: -
TSS: 6945267 Embryonic_Utilization: T,T,N,N,N,T,N,N,N,N,N,N

Gene: CG10159
Chromosome: 2R
Orientation: +
TSS: 10286164 Embryonic_Utilization: T,T,N,T,T,T,N,N,N,N,N,N

Gene: CG10160
Chromosome: 3L
Orientation: -
TSS_Cluster_Group: 6236616_6236640 Embryonic_Utilization: N,N,N,N,N,N,T,T,T,T,T,T

Gene: CG10161
Chromosome: 3R
Orientation: +
TSS_Cluster_Group: 19505785_19505814_19505852 Embryonic_Utilization: T,T,T,T,T,T,T,T,T,T,T,T

Gene: CG10171
Chromosome: 3L
Orientation: -
TSS_Cluster_Group: 13361753_13361797 Embryonic_Utilization: N,N,N,N,N,N,N,N,N,N,N,N

Gene: CG10175
Chromosome: 3R
Orientation: -
TSS: 19356705 Embryonic_Utilization: N,N,N,N,N,N,N,T,N,T,T,N

Gene: CG10181
Chromosome: 3L
Orientation: -
TSS: 6219683 Embryonic_Utilization: N,N,N,N,N,N,N,N,N,N,N,N

Gene: CG10182
Chromosome: 3R
Orientation: -
TSS: 19415537 Embryonic_Utilization: N,N,N,N,N,N,N,N,N,N,N,N

Gene: CG10186
Chromosome: 2L
Orientation: -
TSS: 19508250 Embryonic_Utilization: N,N,N,N,N,N,N,N,N,N,N,N
TSS: 19512608 Embryonic_Utilization: N,N,N,N,N,N,N,N,N,N,T,N

Gene: CG1019
Chromosome: 3R
Orientation: -
TSS_Cluster_Group: 2942414_2942436 Embryonic_Utilization: N,N,N,N,N,N,T,T,T,T,T,T
TSS: 2943451 Embryonic_Utilization: N,N,N,N,N,N,N,T,T,T,T,T

Gene: CG10197
Chromosome: 2R
Orientation: -
TSS: 10289153 Embryonic_Utilization: N,N,N,N,N,N,N,N,N,N,N,N

Gene: CG10198
Chromosome: 3R
Orientation: -
TSS: 19607108 Embryonic_Utilization: T,T,T,T,T,T,T,N,N,N,N,N

Gene: CG10200
Chromosome: 2R
Orientation: +
TSS_Cluster_Group: 10323287_10323307 Embryonic_Utilization: N,N,N,N,N,N,N,N,N,T,T,T

Gene: CG10205
Chromosome: 2R
Orientation: +
TSS: 10347696 Embryonic_Utilization: N,N,N,N,N,N,N,N,N,N,N,N

Gene: CG10207
Chromosome: 2R
Orientation: -
TSS: 10360400 Embryonic_Utilization: N,N,N,N,N,N,N,N,N,N,N,N

Gene: CG1021
Chromosome: 3R
Orientation: -
TSS: 2217234 Embryonic_Utilization: N,N,N,N,N,N,N,N,N,N,N,N

Gene: CG10211
Chromosome: 2L
Orientation: +
TSS: 18513823 Embryonic_Utilization: N,N,N,N,N,N,N,T,N,N,N,N

Gene: CG10217
Chromosome: 3R
Orientation: -
TSS: 19588350 Embryonic_Utilization: N,N,N,N,N,N,N,N,N,N,N,N
TSS: 19588968 Embryonic_Utilization: N,N,N,N,T,N,N,N,N,N,N,N

Gene: CG10219
Chromosome: 3R
Orientation: -
TSS: 19586296 Embryonic_Utilization: N,N,N,N,N,N,N,T,N,T,N,N

Gene: CG10223
Chromosome: 2L
Orientation: -
TSS: 19449389 Embryonic_Utilization: T,T,T,T,T,T,T,N,T,N,T,T

Gene: CG10229
Chromosome: 3R
Orientation: -
TSS: 1057915 Embryonic_Utilization: T,T,N,T,N,N,N,N,N,N,N,N

Gene: CG10230
Chromosome: 3R
Orientation: -
TSS_Cluster_Group: 19558697_19558728 Embryonic_Utilization: T,T,T,T,T,T,T,T,N,N,N,N

Gene: CG10233
Chromosome: 3R
Orientation: -
TSS: 1063020 Embryonic_Utilization: T,N,T,T,T,T,N,N,N,N,N,N

Gene: CG10234
Chromosome: 2L
Orientation: -
TSS: 19440665 Embryonic_Utilization: T,N,N,N,N,N,N,N,N,N,N,N

Gene: CG10237
Chromosome: 2L
Orientation: -
TSS: 19434890 Embryonic_Utilization: N,N,N,N,N,N,N,N,N,N,N,N

Gene: CG1024
Chromosome: 3R
Orientation: -
TSS: 2205952 Embryonic_Utilization: N,N,N,N,N,N,N,N,N,N,N,N

Gene: CG10244
Chromosome: 3R
Orientation: -
TSS: 21034003 Embryonic_Utilization: N,N,N,N,N,N,N,T,N,T,N,N

Gene: CG10254
Chromosome: 3R
Orientation: -
TSS: 19520236 Embryonic_Utilization: N,N,N,N,N,N,N,N,N,N,N,N

Gene: CG10255
Chromosome: 2R
Orientation: +
TSS: 10450539 Embryonic_Utilization: T,T,N,N,N,N,N,N,N,N,N,N

Gene: CG10261
Chromosome: 2R
Orientation: -
TSS: 10477809 Embryonic_Utilization: N,T,N,N,N,N,N,N,N,N,N,N

Gene: CG10263
Chromosome: 2L
Orientation: -
TSS: 19578407 Embryonic_Utilization: N,T,N,N,N,N,N,N,N,N,N,N

Gene: CG10265
Chromosome: 2R
Orientation: -
TSS: 10508694 Embryonic_Utilization: T,T,N,N,N,N,N,N,N,N,N,N

Gene: CG10267
Chromosome: 3R
Orientation: +
TSS: 2282916 Embryonic_Utilization: T,T,T,T,T,T,T,N,T,N,N,N

Gene: CG10270
Chromosome: 3L
Orientation: -
TSS: 6158328 Embryonic_Utilization: N,T,N,T,T,T,T,N,T,N,N,N

Gene: CG10277
Chromosome: 3R
Orientation: +
TSS: 2208641 Embryonic_Utilization: T,T,N,N,T,N,N,N,T,N,N,N

Gene: CG10278
Chromosome: 3R
Orientation: +
TSS: 11838136 Embryonic_Utilization: N,N,N,N,T,N,N,N,N,N,N,N

Gene: CG10279
Chromosome: 3R
Orientation: -
TSS: 1833923 Embryonic_Utilization: T,T,T,T,T,T,T,N,T,N,T,N

Gene: CG10281
Chromosome: 3R
Orientation: +
TSS_Cluster_Group: 2206193_2206245 Embryonic_Utilization: T,T,T,N,N,N,N,N,N,N,N,N

Gene: CG10283
Chromosome: 2L
Orientation: -
TSS: 18480367 Embryonic_Utilization: N,N,N,N,N,N,N,N,N,N,N,N

Gene: CG10287
Chromosome: 3R
Orientation: -
TSS: 1920393 Embryonic_Utilization: N,N,N,N,N,T,T,T,T,N,N,N
TSS: 1920743 Embryonic_Utilization: N,N,N,N,N,T,T,T,T,N,N,T
TSS_Cluster_Group: 1926577_1926607 Embryonic_Utilization: N,N,N,N,N,T,T,T,T,T,T,T

Gene: CG10289
Chromosome: 3L
Orientation: -
TSS: 6147813 Embryonic_Utilization: T,N,T,T,T,T,T,N,T,N,T,T

Gene: CG10293
Chromosome: 3R
Orientation: +
TSS: 17867918 Embryonic_Utilization: T,T,T,T,T,T,T,T,T,T,T,T

Gene: CG10295
Chromosome: 3R
Orientation: +
TSS: 2176648 Embryonic_Utilization: T,T,N,N,N,N,T,N,N,N,N,N

Gene: CG10300
Chromosome: 3R
Orientation: +
TSS: 19537251 Embryonic_Utilization: N,N,N,N,N,N,N,N,N,N,N,N

Gene: CG10302
Chromosome: 2L
Orientation: -
TSS: 18450500 Embryonic_Utilization: N,N,N,N,N,T,T,N,N,N,N,N

Gene: CG10305
Chromosome: 2L
Orientation: -
TSS: 18439148 Embryonic_Utilization: T,T,T,T,T,T,T,T,T,T,T,T

Gene: CG10306
Chromosome: 2R
Orientation: +
TSS: 17192896 Embryonic_Utilization: T,T,T,T,T,T,T,T,T,T,T,T

Gene: CG10307
Chromosome: 2R
Orientation: +
TSS: 17196561 Embryonic_Utilization: N,N,N,N,N,N,N,N,N,N,N,N

Gene: CG1031
Chromosome: 3R
Orientation: -
TSS_Cluster_Group: 3374802_3374844 Embryonic_Utilization: N,N,N,N,N,N,N,N,N,N,N,N

Gene: CG10311
Chromosome: 3R
Orientation: -
TSS: 12182733 Embryonic_Utilization: N,N,N,N,N,N,N,N,T,T,T,T

Gene: CG10318
Chromosome: 2R
Orientation: +
TSS: 17177750 Embryonic_Utilization: T,T,T,T,T,T,T,T,N,T,T,T

Gene: CG10321
Chromosome: 2R
Orientation: +
TSS_Cluster_Group: 17142297_17142323 Embryonic_Utilization: N,N,N,T,N,N,N,N,N,N,N,N

Gene: CG10326
Chromosome: 3R
Orientation: +
TSS_Cluster_Group: 12469448_12469478_12469506 Embryonic_Utilization: T,T,T,T,T,T,T,T,N,N,N,N

Gene: CG10332
Chromosome: 2R
Orientation: -
TSS: 19109373 Embryonic_Utilization: N,N,N,N,N,N,N,N,N,N,N,N

Gene: CG10333
Chromosome: 2L
Orientation: +
TSS: 18602762 Embryonic_Utilization: N,N,N,N,N,N,N,N,N,N,N,N

Gene: CG10334
Chromosome: 2L
Orientation: -
TSS: 19568536 Embryonic_Utilization: T,T,T,T,T,T,T,T,T,T,T,T
TSS: 19571516 Embryonic_Utilization: N,N,N,N,N,N,N,N,N,N,N,N
TSS_Cluster_Group: 19573159_19573222 Embryonic_Utilization: N,T,T,T,T,T,T,N,N,N,N,N

Gene: CG10338
Chromosome: 2L
Orientation: +
TSS: 18691738 Embryonic_Utilization: N,N,N,N,N,N,N,N,N,N,N,N

Gene: CG1034
Chromosome: 3R
Orientation: -
TSS_Cluster_Group: 2585119_2585171_2585199 Embryonic_Utilization: T,T,N,N,N,N,N,N,N,N,N,N

Gene: CG10340
Chromosome: 3R
Orientation: -
TSS: 12440103 Embryonic_Utilization: N,N,N,N,N,N,N,N,N,N,N,T

Gene: CG10346
Chromosome: 2L
Orientation: +
TSS_Cluster_Group: 18704778_18704809 Embryonic_Utilization: T,N,N,N,N,N,N,N,N,N,N,N

Gene: CG10353
Chromosome: X
Orientation: -
TSS: 11721093 Embryonic_Utilization: N,N,N,N,N,N,N,N,N,N,N,N

Gene: CG10360
Chromosome: 2L
Orientation: +
TSS: 19538447 Embryonic_Utilization: T,T,T,N,N,T,N,T,T,T,N,N

Gene: CG10361
Chromosome: 3L
Orientation: -
TSS: 11774803 Embryonic_Utilization: N,N,N,N,N,N,N,N,N,N,N,N

Gene: CG10363
Chromosome: 2L
Orientation: +
TSS: 19545622 Embryonic_Utilization: N,N,N,N,T,T,T,T,T,T,T,T

Gene: CG10364
Chromosome: 2L
Orientation: +
TSS: 19573639 Embryonic_Utilization: T,T,T,T,T,T,N,N,N,N,N,N

Gene: CG10366
Chromosome: 2L
Orientation: +
TSS: 19580183 Embryonic_Utilization: N,N,N,N,N,N,N,N,N,N,N,N

Gene: CG10370
Chromosome: 3R
Orientation: +
TSS: 19578611 Embryonic_Utilization: T,N,N,T,N,T,N,N,N,N,N,N

Gene: CG10372
Chromosome: 2L
Orientation: -
TSS: 18704498 Embryonic_Utilization: T,T,T,T,T,T,T,T,T,T,T,T

Gene: CG10374
Chromosome: 3R
Orientation: +
TSS: 19589962 Embryonic_Utilization: N,N,N,N,N,N,N,N,N,N,N,N

Gene: CG10375
Chromosome: 3R
Orientation: +
TSS: 19593434 Embryonic_Utilization: T,T,T,T,T,T,T,T,T,N,N,T

Gene: CG10377
Chromosome: 2L
Orientation: +
TSS: 6920724 Embryonic_Utilization: T,T,T,T,T,T,T,T,T,N,T,T

Gene: CG10382
Chromosome: 2R
Orientation: +
TSS: 17887383 Embryonic_Utilization: N,N,N,N,N,N,N,N,N,N,N,N

Gene: CG10383
Chromosome: 2L
Orientation: -
TSS_Cluster_Group: 18691293_18691318 Embryonic_Utilization: N,N,N,N,N,N,N,N,N,N,N,N

Gene: CG10385
Chromosome: 2L
Orientation: -
TSS: 18683224 Embryonic_Utilization: N,N,N,N,N,N,N,N,N,N,N,N

Gene: CG10392
Chromosome: 2R
Orientation: +
TSS: 814687 Embryonic_Utilization: N,T,N,N,T,N,N,N,N,N,N,N

Gene: CG10395
Chromosome: 2R
Orientation: +
TSS: 857881 Embryonic_Utilization: N,N,N,N,N,N,N,N,N,N,N,N

Gene: CG10407
Chromosome: 3R
Orientation: -
TSS_Cluster_Group: 11871594_11871673_11871692 Embryonic_Utilization: N,N,N,N,N,N,N,N,N,N,N,N

Gene: CG10413
Chromosome: 2L
Orientation: -
TSS_Cluster_Group: 18600890_18600944 Embryonic_Utilization: N,N,N,N,N,N,N,N,N,N,N,N

Gene: CG10415
Chromosome: 3L
Orientation: +
TSS: 11655986 Embryonic_Utilization: T,T,N,N,N,N,N,N,N,N,N,N

Gene: CG10417
Chromosome: 2R
Orientation: -
TSS: 870282 Embryonic_Utilization: N,T,N,T,T,N,N,N,N,N,N,N
TSS: 870488 Embryonic_Utilization: N,N,N,N,N,N,N,N,N,N,N,N

Gene: CG10420
Chromosome: 3R
Orientation: -
TSS: 21061238 Embryonic_Utilization: N,N,N,N,N,N,N,N,N,N,N,N

Gene: CG10423
Chromosome: 3R
Orientation: -
TSS: 21072394 Embryonic_Utilization: T,T,N,N,T,T,T,T,T,T,N,T
TSS: 21073190 Embryonic_Utilization: N,N,N,N,N,N,N,N,N,N,T,N

Gene: CG10424
Chromosome: 3L
Orientation: -
TSS: 19062953 Embryonic_Utilization: N,N,N,N,N,N,N,N,N,N,N,N

Gene: CG10425
Chromosome: 3R
Orientation: -
TSS: 21088101 Embryonic_Utilization: N,N,N,N,N,N,T,N,N,N,T,N
TSS: 21088216 Embryonic_Utilization: N,N,N,N,N,N,N,N,N,N,N,N

Gene: CG10426
Chromosome: 3L
Orientation: +
TSS: 12251640 Embryonic_Utilization: N,N,N,N,N,N,N,N,N,N,N,N

Gene: CG10433
Chromosome: 2R
Orientation: -
TSS: 17114531 Embryonic_Utilization: N,N,N,N,N,N,N,T,T,T,T,T

Gene: CG1044
Chromosome: 3L
Orientation: +
TSS: 2572956 Embryonic_Utilization: N,N,N,N,N,N,N,N,N,N,N,N

Gene: CG10440
Chromosome: 2R
Orientation: -
TSS: 17079034 Embryonic_Utilization: N,N,N,N,N,N,N,N,N,N,N,N

Gene: CG10449
Chromosome: 2L
Orientation: +
TSS: 19037841 Embryonic_Utilization: T,T,T,T,T,T,T,N,T,N,T,N

Gene: CG10462
Chromosome: 2L
Orientation: -
TSS: 19728855 Embryonic_Utilization: N,N,N,N,N,N,N,N,N,N,N,N
TSS: 19731604 Embryonic_Utilization: N,N,N,N,N,N,N,N,N,N,N,N

Gene: CG10465
Chromosome: 2R
Orientation: -
TSS: 848303 Embryonic_Utilization: T,T,N,N,T,N,N,N,N,N,N,N

Gene: CG10466
Chromosome: 2L
Orientation: +
TSS: 19788115 Embryonic_Utilization: N,N,N,N,N,N,N,N,N,N,N,N

Gene: CG10470
Chromosome: 2L
Orientation: +
TSS: 19045054 Embryonic_Utilization: T,N,N,N,N,N,N,T,T,N,N,N

Gene: CG10472
Chromosome: 3L
Orientation: -
TSS_Cluster_Group: 6036818_6036853 Embryonic_Utilization: N,N,N,N,N,N,N,N,T,T,T,T

Gene: CG10479
Chromosome: 3L
Orientation: -
TSS: 5949951 Embryonic_Utilization: N,N,N,N,N,N,N,N,N,T,N,N

Gene: CG10480
Chromosome: 3L
Orientation: -
TSS_Cluster_Group: 5906433_5906482_5906525 Embryonic_Utilization: T,T,N,N,N,N,N,N,N,N,N,N

Gene: CG10484
Chromosome: 2L
Orientation: +
TSS: 19047857 Embryonic_Utilization: T,T,N,T,T,T,T,N,N,N,N,N
TSS: 19047974 Embryonic_Utilization: N,N,T,T,N,N,N,N,N,N,T,N

Gene: CG1049
Chromosome: 3L
Orientation: +
TSS: 1529644 Embryonic_Utilization: T,T,N,N,T,T,T,T,N,N,N,N

Gene: CG10494
Chromosome: 2R
Orientation: -
TSS_Cluster_Group: 17026640_17026688 Embryonic_Utilization: N,N,N,N,N,N,N,N,N,N,N,N

Gene: CG10497
Chromosome: 2R
Orientation: -
TSS: 16924646 Embryonic_Utilization: N,N,N,N,N,N,N,N,N,N,N,N
TSS: 16988750 Embryonic_Utilization: T,T,T,T,T,T,T,T,T,T,T,T

Gene: CG10501
Chromosome: 2L
Orientation: +
TSS: 19106088 Embryonic_Utilization: N,N,N,N,N,N,N,T,N,N,N,N

Gene: CG10504
Chromosome: 3L
Orientation: +
TSS: 21150777 Embryonic_Utilization: T,T,N,N,N,T,T,T,T,T,T,T

Gene: CG10510
Chromosome: 3L
Orientation: -
TSS: 21142926 Embryonic_Utilization: N,N,N,N,N,N,N,N,N,N,N,N

Gene: CG10516
Chromosome: 3L
Orientation: +
TSS: 15933443 Embryonic_Utilization: N,N,N,T,N,N,T,N,N,N,N,N

Gene: CG10523
Chromosome: 3L
Orientation: -
TSS: 21129173 Embryonic_Utilization: N,N,N,N,N,N,N,N,N,N,N,N
TSS: 21130555 Embryonic_Utilization: N,N,N,N,N,N,N,N,N,N,N,N

Gene: CG10527
Chromosome: 2R
Orientation: -
TSS: 16580367 Embryonic_Utilization: N,N,N,N,N,N,N,N,N,T,N,T

Gene: CG10528
Chromosome: 2L
Orientation: -
TSS_Cluster_Group: 19791751_19791778 Embryonic_Utilization: N,N,N,N,N,N,N,N,N,N,N,N

Gene: CG10530
Chromosome: 3L
Orientation: -
TSS: 6109217 Embryonic_Utilization: N,N,N,T,T,T,T,T,T,T,T,T

Gene: CG10534
Chromosome: 3L
Orientation: -
TSS: 6107536 Embryonic_Utilization: N,N,N,N,T,T,T,T,T,T,T,T

Gene: CG10538
Chromosome: 2L
Orientation: -
TSS: 19787829 Embryonic_Utilization: N,N,N,T,T,N,N,N,N,N,N,N

Gene: CG10539
Chromosome: 3L
Orientation: -
TSS: 5784531 Embryonic_Utilization: N,N,N,N,N,N,N,N,N,N,N,N
TSS: 5784806 Embryonic_Utilization: N,N,T,T,T,T,N,N,T,T,T,T

Gene: CG10542
Chromosome: 3L
Orientation: -
TSS_Cluster_Group: 5768056_5768104 Embryonic_Utilization: T,T,T,T,T,N,N,N,N,N,N,N

Gene: CG10545
Chromosome: X
Orientation: +
TSS: 15694071 Embryonic_Utilization: T,T,T,T,T,T,T,T,T,T,T,T

Gene: CG10550
Chromosome: 3R
Orientation: -
TSS: 21134109 Embryonic_Utilization: N,N,N,N,N,N,N,N,N,N,N,N

Gene: CG1056
Chromosome: 3R
Orientation: +
TSS: 438597 Embryonic_Utilization: N,N,N,N,N,N,N,N,N,N,N,N

Gene: CG10562
Chromosome: 3R
Orientation: -
TSS: 21148473 Embryonic_Utilization: N,N,N,N,N,N,N,N,N,T,T,N

Gene: CG10563
Chromosome: 2L
Orientation: +
TSS: 19123191 Embryonic_Utilization: N,N,N,N,N,N,N,N,N,N,N,N

Gene: CG10565
Chromosome: 3L
Orientation: -
TSS: 21069584 Embryonic_Utilization: N,N,N,N,N,N,N,N,N,N,N,T
TSS_Cluster_Group: 21069837_21069882 Embryonic_Utilization: T,T,T,T,T,T,N,N,T,N,T,T

Gene: CG1057
Chromosome: 3R
Orientation: +
TSS: 467700 Embryonic_Utilization: T,N,N,N,N,N,N,N,N,N,N,N

Gene: CG10576
Chromosome: 3L
Orientation: -
TSS_Cluster_Group: 5739427_5739453 Embryonic_Utilization: T,T,N,T,T,T,T,T,T,T,T,T

Gene: CG10578
Chromosome: 3L
Orientation: -
TSS_Cluster_Group: 5726012_5726083 Embryonic_Utilization: T,T,N,N,N,N,N,N,N,N,N,N

Gene: CG10579
Chromosome: 3L
Orientation: +
TSS: 3499297 Embryonic_Utilization: T,T,T,T,T,T,T,T,T,T,T,T
TSS: 3527113 Embryonic_Utilization: N,N,N,N,N,T,N,N,N,N,N,N

Gene: CG1058
Chromosome: 3R
Orientation: +
TSS: 471717 Embryonic_Utilization: T,T,T,N,N,N,N,N,N,T,N,N

Gene: CG10580
Chromosome: 3L
Orientation: -
TSS_Cluster_Group: 20883325_20883350 Embryonic_Utilization: N,N,N,N,N,T,T,N,N,N,N,N

Gene: CG10585
Chromosome: 3L
Orientation: +
TSS: 20962049 Embryonic_Utilization: T,N,N,N,N,T,T,T,T,N,N,N

Gene: CG1059
Chromosome: 3R
Orientation: +
TSS: 475313 Embryonic_Utilization: T,T,T,T,T,T,T,T,T,T,T,T

Gene: CG10590
Chromosome: 3L
Orientation: -
TSS_Cluster_Group: 5577870_5577922 Embryonic_Utilization: N,N,N,N,N,N,N,N,N,N,N,N

Gene: CG10591
Chromosome: 3L
Orientation: -
TSS: 5573636 Embryonic_Utilization: N,N,N,N,N,T,T,N,N,N,N,N

Gene: CG10593
Chromosome: 2L
Orientation: +
TSS: 8521985 Embryonic_Utilization: N,N,N,N,N,N,N,N,N,N,N,N
TSS: 8522136 Embryonic_Utilization: N,N,T,T,T,T,T,T,T,N,N,N

Gene: CG10596
Chromosome: 3L
Orientation: -
TSS: 5541888 Embryonic_Utilization: N,N,N,N,N,N,N,N,N,N,N,N
TSS: 5551168 Embryonic_Utilization: N,N,N,N,N,T,T,T,T,N,T,T
TSS: 5551277 Embryonic_Utilization: N,N,N,N,N,N,N,T,T,T,N,T

Gene: CG10600
Chromosome: 2L
Orientation: -
TSS: 18834624 Embryonic_Utilization: N,N,T,T,T,N,T,N,T,N,N,N

Gene: CG10602
Chromosome: 2L
Orientation: -
TSS: 18853334 Embryonic_Utilization: T,T,N,N,N,N,N,N,N,N,N,N
TSS_Cluster_Group: 18853548_18853607 Embryonic_Utilization: N,N,N,N,N,N,N,N,N,N,N,N
TSS: 18855140 Embryonic_Utilization: N,N,N,N,N,N,N,N,N,N,N,N

Gene: CG10616
Chromosome: 3L
Orientation: +
TSS: 12445686 Embryonic_Utilization: T,N,N,N,N,N,T,N,N,N,N,N

Gene: CG10617
Chromosome: X
Orientation: +
TSS: 13193187 Embryonic_Utilization: N,N,N,N,N,N,N,N,N,N,N,N

Gene: CG10619
Chromosome: 2L
Orientation: -
TSS: 18877185 Embryonic_Utilization: N,T,N,T,T,T,T,T,T,T,T,T

Gene: CG10620
Chromosome: 3L
Orientation: -
TSS: 12507668 Embryonic_Utilization: N,N,N,N,N,N,T,N,N,N,N,N

Gene: CG10621
Chromosome: 2L
Orientation: -
TSS: 18950350 Embryonic_Utilization: N,N,N,N,T,N,N,N,N,N,N,T

Gene: CG10622
Chromosome: 3L
Orientation: -
TSS: 5537631 Embryonic_Utilization: T,T,T,T,T,T,N,N,N,N,N,N

Gene: CG10624
Chromosome: 3L
Orientation: -
TSS: 5534940 Embryonic_Utilization: N,N,N,N,T,T,N,N,T,N,N,N

Gene: CG10627
Chromosome: 3L
Orientation: -
TSS_Cluster_Group: 12503991_12504065_12504093 Embryonic_Utilization: N,N,N,N,N,N,N,N,N,N,N,N

Gene: CG10632
Chromosome: 3L
Orientation: -
TSS: 12546483 Embryonic_Utilization: N,N,N,N,N,N,N,N,N,N,N,N

Gene: CG10639
Chromosome: 2L
Orientation: -
TSS: 18970112 Embryonic_Utilization: N,N,N,N,N,N,N,N,T,T,T,T

Gene: CG1064
Chromosome: 3R
Orientation: +
TSS_Cluster_Group: 1296667_1296714 Embryonic_Utilization: T,T,T,T,T,N,N,N,N,N,N,N

Gene: CG10640
Chromosome: 3L
Orientation: -
TSS: 5339036 Embryonic_Utilization: T,T,N,N,N,N,N,N,N,N,N,N
TSS: 5340120 Embryonic_Utilization: T,T,N,T,N,T,N,T,N,N,N,N

Gene: CG10645
Chromosome: 3L
Orientation: -
TSS: 5319896 Embryonic_Utilization: N,N,N,N,N,N,N,N,N,N,N,N

Gene: CG10646
Chromosome: 3L
Orientation: -
TSS: 12477856 Embryonic_Utilization: N,N,N,N,N,N,N,N,N,N,N,N

Gene: CG1065
Chromosome: 3L
Orientation: +
TSS: 3797783 Embryonic_Utilization: T,T,T,T,T,T,T,T,T,T,T,T

Gene: CG10650
Chromosome: 2L
Orientation: -
TSS: 18991859 Embryonic_Utilization: N,N,N,N,N,N,N,T,T,T,T,T

Gene: CG10652
Chromosome: 2L
Orientation: -
TSS_Cluster_Group: 19005075_19005158 Embryonic_Utilization: N,N,N,N,N,N,T,N,N,T,N,N

Gene: CG10653
Chromosome: 2L
Orientation: -
TSS: 19029422 Embryonic_Utilization: N,N,N,N,N,N,N,N,N,N,N,N

Gene: CG10655
Chromosome: 2L
Orientation: -
TSS: 19047511 Embryonic_Utilization: T,N,N,N,T,T,N,N,N,N,N,N

Gene: CG10658
Chromosome: 2L
Orientation: -
TSS: 19963589 Embryonic_Utilization: N,N,N,N,N,N,N,N,N,N,N,N

Gene: CG10664
Chromosome: 2L
Orientation: +
TSS: 19954670 Embryonic_Utilization: N,N,T,N,N,N,N,N,N,N,T,N
TSS: 19955192 Embryonic_Utilization: T,T,T,T,T,T,T,T,T,T,T,T

Gene: CG10671
Chromosome: 3L
Orientation: -
TSS: 5119981 Embryonic_Utilization: N,N,N,N,N,N,N,N,N,N,N,N

Gene: CG10680
Chromosome: 2L
Orientation: +
TSS: 19960103 Embryonic_Utilization: N,N,N,N,N,N,N,N,N,N,N,N

Gene: CG10686
Chromosome: 3L
Orientation: +
TSS: 12489008 Embryonic_Utilization: T,T,T,T,T,T,T,T,T,T,T,T

Gene: CG10687
Chromosome: 2L
Orientation: -
TSS_Cluster_Group: 19127795_19127878 Embryonic_Utilization: N,N,N,N,N,N,N,N,N,N,N,N

Gene: CG10689
Chromosome: 2L
Orientation: -
TSS: 19122881 Embryonic_Utilization: N,N,N,N,N,N,N,N,N,N,N,N

Gene: CG10691
Chromosome: 2L
Orientation: -
TSS_Cluster_Group: 19119744_19119783 Embryonic_Utilization: T,N,N,N,N,T,N,T,N,T,T,N

Gene: CG10697
Chromosome: 2L
Orientation: -
TSS: 19116227 Embryonic_Utilization: N,N,N,N,N,N,N,N,N,N,N,N

Gene: CG10701
Chromosome: X
Orientation: -
TSS: 8723966 Embryonic_Utilization: N,N,N,N,N,N,N,T,N,N,T,N
TSS: 8737039 Embryonic_Utilization: T,N,N,N,T,T,T,T,T,T,T,T
TSS: 8743234 Embryonic_Utilization: N,N,N,N,N,N,N,N,N,N,N,N
TSS: 8743465 Embryonic_Utilization: T,T,N,N,T,T,T,N,T,N,N,N

Gene: CG10702
Chromosome: 2L
Orientation: -
TSS: 19065758 Embryonic_Utilization: N,N,N,N,N,N,N,N,N,N,N,N

Gene: CG1071
Chromosome: 2L
Orientation: -
TSS_Cluster_Group: 21143796_21143824 Embryonic_Utilization: T,N,N,T,T,N,N,N,N,N,N,N

Gene: CG10710
Chromosome: 3L
Orientation: -
TSS: 13493547 Embryonic_Utilization: N,N,N,N,N,N,N,N,N,N,N,N

Gene: CG10712
Chromosome: 3L
Orientation: -
TSS_Cluster_Group: 22811894_22811977 Embryonic_Utilization: N,N,N,N,N,N,N,N,N,N,N,N
TSS: 22812605 Embryonic_Utilization: T,T,T,T,T,T,T,N,T,N,N,N

Gene: CG10717
Chromosome: 3L
Orientation: +
TSS: 13356717 Embryonic_Utilization: N,N,N,N,N,T,T,T,N,N,N,N

Gene: CG1072
Chromosome: 3L
Orientation: +
TSS: 3829743 Embryonic_Utilization: N,N,N,N,N,N,N,N,N,N,N,N

Gene: CG10724
Chromosome: 3L
Orientation: +
TSS_Cluster_Group: 13386793_13386826 Embryonic_Utilization: T,T,N,N,N,T,T,T,N,N,N,N

Gene: CG10726
Chromosome: 2L
Orientation: -
TSS: 20054783 Embryonic_Utilization: N,N,N,N,N,N,N,N,N,N,N,N

Gene: CG10733
Chromosome: 3L
Orientation: +
TSS: 6068941 Embryonic_Utilization: N,N,N,N,N,N,N,N,N,N,N,N

Gene: CG10737
Chromosome: 2R
Orientation: +
TSS: 14679011 Embryonic_Utilization: N,N,N,N,N,N,N,N,N,N,N,N
TSS: 14685091 Embryonic_Utilization: N,N,N,N,N,N,N,N,N,N,N,N
TSS: 14685543 Embryonic_Utilization: N,N,N,N,N,N,N,N,T,N,T,N

Gene: CG10739
Chromosome: 2L
Orientation: +
TSS: 19182018 Embryonic_Utilization: N,N,N,N,N,N,N,N,N,N,N,N

Gene: CG10743
Chromosome: 3L
Orientation: +
TSS_Cluster_Group: 13487315_13487351_13487388 Embryonic_Utilization: T,T,N,T,T,T,T,N,N,N,N,N

Gene: CG10746
Chromosome: 2L
Orientation: -
TSS: 20080549 Embryonic_Utilization: N,N,N,N,N,N,N,N,N,N,N,N
TSS: 20080993 Embryonic_Utilization: T,N,N,T,T,T,T,T,T,T,T,T

Gene: CG10747
Chromosome: 2L
Orientation: -
TSS: 20087121 Embryonic_Utilization: N,N,N,N,N,N,N,N,N,N,N,N

Gene: CG10756
Chromosome: 2L
Orientation: -
TSS: 20089775 Embryonic_Utilization: T,T,N,N,N,N,N,N,N,N,N,N

Gene: CG10764
Chromosome: 2R
Orientation: +
TSS: 12968282 Embryonic_Utilization: N,N,N,N,N,N,N,N,N,N,N,N

Gene: CG10772
Chromosome: 3R
Orientation: -
TSS: 21298778 Embryonic_Utilization: T,T,N,T,T,T,T,T,T,T,T,T

Gene: CG1079
Chromosome: 3L
Orientation: +
TSS: 3876269 Embryonic_Utilization: N,N,N,N,N,N,N,N,N,N,N,N

Gene: CG10794
Chromosome: 2R
Orientation: +
TSS: 14382253 Embryonic_Utilization: N,N,N,N,N,N,N,N,N,N,N,N

Gene: CG10798
Chromosome: X
Orientation: +
TSS: 3229321 Embryonic_Utilization: T,T,T,T,T,T,T,T,T,T,T,T

Gene: CG10806
Chromosome: 2L
Orientation: -
TSS: 6870387 Embryonic_Utilization: N,N,N,N,N,N,N,N,N,T,T,T

Gene: CG10808
Chromosome: 2R
Orientation: -
TSS: 9361908 Embryonic_Utilization: N,N,N,N,N,N,N,N,N,N,N,N
TSS: 9362137 Embryonic_Utilization: N,N,N,N,N,N,N,N,T,T,N,T

Gene: CG1081
Chromosome: 3R
Orientation: +
TSS_Cluster_Group: 1394681_1394710 Embryonic_Utilization: T,T,T,T,T,T,T,T,T,T,T,T

Gene: CG1082
Chromosome: 3R
Orientation: -
TSS: 3364312 Embryonic_Utilization: N,N,N,N,N,N,N,N,N,N,N,N

Gene: CG10833
Chromosome: 2L
Orientation: +
TSS: 5210466 Embryonic_Utilization: N,N,N,N,N,N,N,N,T,T,T,T

Gene: CG10841
Chromosome: 3R
Orientation: +
TSS: 9457717 Embryonic_Utilization: N,N,N,N,N,N,N,N,N,N,N,N

Gene: CG10842
Chromosome: 2R
Orientation: +
TSS: 4751856 Embryonic_Utilization: N,N,N,N,N,N,N,N,N,N,N,N

Gene: CG10849
Chromosome: 3L
Orientation: +
TSS: 3887043 Embryonic_Utilization: T,T,T,T,T,T,T,T,T,N,T,T

Gene: CG10850
Chromosome: 3L
Orientation: +
TSS_Cluster_Group: 3888890_3888914 Embryonic_Utilization: T,T,T,T,N,T,T,T,T,T,T,T

Gene: CG10851
Chromosome: 3R
Orientation: +
TSS_Cluster_Group: 9487037_9487062 Embryonic_Utilization: T,T,T,T,T,T,N,N,N,N,N,N

Gene: CG10853
Chromosome: 3L
Orientation: +
TSS: 3931444 Embryonic_Utilization: N,N,N,N,N,N,N,N,N,N,N,N

Gene: CG1086
Chromosome: 3L
Orientation: +
TSS: 943194 Embryonic_Utilization: N,N,N,N,N,N,N,N,N,N,N,N

Gene: CG10863
Chromosome: 3L
Orientation: -
TSS: 3925993 Embryonic_Utilization: T,N,N,N,N,N,N,N,T,T,T,T

Gene: CG10868
Chromosome: 3R
Orientation: -
TSS: 19106571 Embryonic_Utilization: T,N,N,N,N,N,N,N,N,N,N,N

Gene: CG10869
Chromosome: 2L
Orientation: -
TSS: 1587139 Embryonic_Utilization: N,N,N,N,N,N,N,N,N,N,N,N

Gene: CG10874
Chromosome: 2L
Orientation: -
TSS: 2192360 Embryonic_Utilization: T,T,N,T,T,T,N,N,N,N,N,N

Gene: CG1088
Chromosome: 3R
Orientation: +
TSS_Cluster_Group: 1417489_1417531 Embryonic_Utilization: T,N,N,N,N,N,T,T,T,T,T,T
TSS: 1417646 Embryonic_Utilization: T,T,T,T,T,T,T,T,T,T,T,T

Gene: CG10882
Chromosome: 2L
Orientation: -
TSS: 2236845 Embryonic_Utilization: T,T,N,T,T,T,T,T,T,N,N,N

Gene: CG10888
Chromosome: 3R
Orientation: -
TSS: 15908167 Embryonic_Utilization: N,N,N,N,N,N,N,N,N,N,N,N

Gene: CG10895
Chromosome: 2L
Orientation: +
TSS: 20057441 Embryonic_Utilization: T,T,T,N,N,N,N,N,N,N,N,N

Gene: CG10901
Chromosome: 3R
Orientation: +
TSS_Cluster_Group: 4760853_4760880 Embryonic_Utilization: T,T,N,N,N,N,N,N,N,N,N,N

Gene: CG10903
Chromosome: 3R
Orientation: +
TSS: 3856551 Embryonic_Utilization: N,N,N,T,N,N,N,N,N,N,N,N

Gene: CG10908
Chromosome: 2L
Orientation: +
TSS: 1974163 Embryonic_Utilization: N,N,N,T,T,T,T,T,T,N,N,N

Gene: CG1091
Chromosome: 3R
Orientation: -
TSS_Cluster_Group: 2911747_2911802 Embryonic_Utilization: N,T,N,N,N,N,N,N,N,N,N,N

Gene: CG10910
Chromosome: 2R
Orientation: +
TSS: 13535136 Embryonic_Utilization: N,N,N,N,N,N,N,N,N,N,N,N

Gene: CG1092
Chromosome: 3R
Orientation: +
TSS: 92678 Embryonic_Utilization: N,N,N,N,N,N,N,T,T,N,N,N

Gene: CG10923
Chromosome: 3L
Orientation: -
TSS: 9340887 Embryonic_Utilization: T,T,T,T,T,N,N,N,N,N,N,N

Gene: CG10924
Chromosome: 2R
Orientation: +
TSS: 14042295 Embryonic_Utilization: N,N,N,T,T,T,N,N,N,N,N,N

Gene: CG1093
Chromosome: 3R
Orientation: +
TSS: 1535225 Embryonic_Utilization: N,N,N,N,N,N,N,N,N,N,N,N

Gene: CG10936
Chromosome: 2R
Orientation: -
TSS: 13153997 Embryonic_Utilization: T,T,N,T,T,T,T,T,T,T,T,T

Gene: CG10938
Chromosome: 2R
Orientation: +
TSS: 12927646 Embryonic_Utilization: T,T,N,N,N,N,N,N,N,N,N,N

Gene: CG10939
Chromosome: 2R
Orientation: +
TSS: 12909460 Embryonic_Utilization: T,N,N,N,N,N,T,T,T,T,T,T

Gene: CG10944
Chromosome: X
Orientation: -
TSS: 7746245 Embryonic_Utilization: T,T,T,T,T,T,T,T,T,T,T,T
TSS_Cluster_Group: 7746522_7746565 Embryonic_Utilization: T,T,T,T,T,T,T,T,T,T,T,T

Gene: CG10947
Chromosome: 2L
Orientation: -
TSS: 20386987 Embryonic_Utilization: T,T,T,T,T,T,T,T,T,T,T,T

Gene: CG10953
Chromosome: 2R
Orientation: -
TSS: 12681364 Embryonic_Utilization: N,N,N,N,N,N,N,N,T,T,T,T

Gene: CG10954
Chromosome: 2L
Orientation: +
TSS_Cluster_Group: 20404690_20404721 Embryonic_Utilization: T,T,N,N,N,N,N,N,N,N,N,N

Gene: CG10955
Chromosome: 2R
Orientation: +
TSS_Cluster_Group: 17882674_17882701 Embryonic_Utilization: T,T,N,T,T,T,T,T,N,N,N,N

Gene: CG10960
Chromosome: 3L
Orientation: -
TSS: 12817047 Embryonic_Utilization: T,N,N,N,N,N,N,N,N,T,N,T

Gene: CG10962
Chromosome: X
Orientation: -
TSS: 8819453 Embryonic_Utilization: N,N,N,N,N,N,N,N,N,N,N,N

Gene: CG10964
Chromosome: X
Orientation: -
TSS: 8088536 Embryonic_Utilization: N,N,N,N,N,N,N,N,N,N,N,N

Gene: CG10965
Chromosome: X
Orientation: -
TSS: 8116640 Embryonic_Utilization: N,T,N,N,N,N,N,N,N,N,N,N

Gene: CG10971
Chromosome: 3L
Orientation: -
TSS: 12747516 Embryonic_Utilization: T,N,N,N,N,N,N,N,N,N,N,N

Gene: CG10973
Chromosome: 3L
Orientation: -
TSS: 12728717 Embryonic_Utilization: N,N,N,N,N,N,N,N,N,N,N,N

Gene: CG10978
Chromosome: 3R
Orientation: +
TSS_Cluster_Group: 1605056_1605085 Embryonic_Utilization: T,T,T,T,T,T,T,T,T,T,T,T

Gene: CG10979
Chromosome: 3R
Orientation: +
TSS: 1620428 Embryonic_Utilization: T,N,N,N,N,N,N,N,N,N,N,N

Gene: CG10981
Chromosome: 3R
Orientation: +
TSS: 1650520 Embryonic_Utilization: N,N,N,N,N,N,N,N,N,N,N,N

Gene: CG10984
Chromosome: 3L
Orientation: +
TSS: 12724459 Embryonic_Utilization: N,N,N,N,N,N,N,N,N,N,N,N

Gene: CG10986
Chromosome: X
Orientation: -
TSS: 13570158 Embryonic_Utilization: T,N,N,N,N,N,N,N,N,N,N,N

Gene: CG1099
Chromosome: 2L
Orientation: -
TSS_Cluster_Group: 21129887_21129907 Embryonic_Utilization: N,N,N,N,N,N,N,N,N,N,N,N

Gene: CG10990
Chromosome: X
Orientation: -
TSS: 13589334 Embryonic_Utilization: T,T,T,T,T,T,T,T,N,N,T,T

Gene: CG10992
Chromosome: X
Orientation: -
TSS: 13615991 Embryonic_Utilization: T,T,T,T,T,T,T,T,T,T,T,T

Gene: CG10997
Chromosome: X
Orientation: -
TSS: 13656239 Embryonic_Utilization: T,T,T,T,T,T,T,T,T,T,T,T

Gene: CG10999
Chromosome: 3R
Orientation: +
TSS: 1640401 Embryonic_Utilization: N,N,N,N,N,N,N,N,N,N,N,N

Gene: CG1100
Chromosome: 3R
Orientation: +
TSS: 1615225 Embryonic_Utilization: T,T,N,T,T,N,N,N,N,N,N,N

Gene: CG11001
Chromosome: 2R
Orientation: +
TSS: 14804976 Embryonic_Utilization: T,T,T,T,T,T,T,T,T,T,T,T

Gene: CG11006
Chromosome: 3L
Orientation: +
TSS_Cluster_Group: 12779851_12779892 Embryonic_Utilization: N,N,N,N,N,N,N,N,N,N,N,N

Gene: CG11009
Chromosome: 3L
Orientation: +
TSS_Cluster_Group: 12824109_12824142 Embryonic_Utilization: N,N,N,N,N,N,N,N,N,N,T,N

Gene: CG1101
Chromosome: 3R
Orientation: -
TSS: 2906105 Embryonic_Utilization: T,T,T,T,T,T,T,T,N,N,N,N

Gene: CG11015
Chromosome: 2L
Orientation: +
TSS: 6557801 Embryonic_Utilization: T,T,T,T,T,T,T,T,T,T,T,T

Gene: CG1102
Chromosome: 3R
Orientation: +
TSS: 133631 Embryonic_Utilization: N,N,N,N,N,N,N,N,N,N,N,N

Gene: CG11024
Chromosome: 2L
Orientation: +
TSS: 5520299 Embryonic_Utilization: T,T,T,T,N,T,T,T,T,T,T,T

Gene: CG11027
Chromosome: 4
Orientation: +
TSS_Cluster_Group: 1144438_1144463 Embryonic_Utilization: T,T,N,T,T,T,T,N,T,N,N,N

Gene: CG1103
Chromosome: 3R
Orientation: +
TSS: 163518 Embryonic_Utilization: T,T,N,N,T,T,T,N,N,N,N,N

Gene: CG1104
Chromosome: 3R
Orientation: -
TSS_Cluster_Group: 2900081_2900143 Embryonic_Utilization: N,N,N,N,N,N,N,N,N,N,N,N

Gene: CG1105
Chromosome: 3R
Orientation: -
TSS: 2892854 Embryonic_Utilization: N,N,N,N,N,N,N,N,N,N,N,N

Gene: CG11050
Chromosome: 2L
Orientation: +
TSS_Cluster_Group: 6611023_6611051 Embryonic_Utilization: T,T,T,T,T,N,N,N,N,N,N,N

Gene: CG11051
Chromosome: 3L
Orientation: +
TSS: 13330482 Embryonic_Utilization: N,N,N,T,T,T,T,T,T,T,T,T

Gene: CG11055
Chromosome: 2R
Orientation: +
TSS_Cluster_Group: 15772516_15772544 Embryonic_Utilization: N,T,N,N,N,N,N,N,N,N,N,N

Gene: CG11059
Chromosome: 4
Orientation: -
TSS: 1138116 Embryonic_Utilization: N,N,N,N,N,N,N,N,N,N,N,N
TSS: 1143586 Embryonic_Utilization: N,N,N,T,T,T,T,T,T,T,N,N

Gene: CG1106
Chromosome: 3R
Orientation: +
TSS: 60941 Embryonic_Utilization: N,N,N,N,N,N,N,N,N,N,T,N

Gene: CG11060
Chromosome: 2R
Orientation: +
TSS: 2687771 Embryonic_Utilization: N,N,N,N,N,N,N,N,N,N,N,N

Gene: CG11061
Chromosome: 2R
Orientation: -
TSS: 17635052 Embryonic_Utilization: N,N,N,N,N,N,N,N,N,N,N,N

Gene: CG11064
Chromosome: 4
Orientation: +
TSS: 1085160 Embryonic_Utilization: N,N,T,T,T,T,T,T,T,T,T,T

Gene: CG11066
Chromosome: 2R
Orientation: -
TSS_Cluster_Group: 1199083_1199109 Embryonic_Utilization: N,N,N,N,N,N,N,N,T,T,T,T

Gene: CG11069
Chromosome: 3R
Orientation: +
TSS: 20720466 Embryonic_Utilization: N,N,N,N,N,N,N,N,N,N,N,N

Gene: CG1107
Chromosome: 3R
Orientation: +
TSS: 46740 Embryonic_Utilization: T,T,T,T,T,T,T,N,T,N,N,N

Gene: CG11073
Chromosome: 2R
Orientation: -
TSS_Cluster_Group: 17607091_17607112 Embryonic_Utilization: N,N,N,N,N,N,N,N,N,N,N,N

Gene: CG11079
Chromosome: 2R
Orientation: +
TSS: 18867026 Embryonic_Utilization: N,N,N,N,N,N,N,N,N,N,N,N

Gene: CG1108
Chromosome: 3R
Orientation: -
TSS: 3354412 Embryonic_Utilization: N,N,N,N,N,N,N,N,N,N,N,N

Gene: CG11089
Chromosome: 3R
Orientation: +
TSS: 20702792 Embryonic_Utilization: N,N,N,N,N,N,N,N,N,N,N,N
TSS: 20704765 Embryonic_Utilization: T,N,N,N,N,N,N,N,N,N,N,N

Gene: CG1109
Chromosome: 3R
Orientation: +
TSS: 1486447 Embryonic_Utilization: N,N,N,N,N,N,N,N,N,N,N,N

Gene: CG11092
Chromosome: X
Orientation: +
TSS_Cluster_Group: 13656793_13656817 Embryonic_Utilization: T,T,T,T,T,T,N,N,N,N,N,N

Gene: CG11098
Chromosome: 2L
Orientation: +
TSS: 6649434 Embryonic_Utilization: T,T,T,T,T,T,T,T,T,N,N,T

Gene: CG11099
Chromosome: 2R
Orientation: +
TSS: 15751240 Embryonic_Utilization: N,N,T,N,N,N,N,T,N,T,T,N

Gene: CG11100
Chromosome: 3L
Orientation: +
TSS: 22879500 Embryonic_Utilization: T,T,T,T,T,T,T,N,N,N,N,N

Gene: CG11107
Chromosome: 2R
Orientation: +
TSS_Cluster_Group: 2899219_2899249 Embryonic_Utilization: N,T,T,T,T,T,N,N,N,N,N,N

Gene: CG11109
Chromosome: 3L
Orientation: +
TSS: 22806047 Embryonic_Utilization: N,N,N,N,N,N,N,N,N,N,N,N

Gene: CG11111
Chromosome: X
Orientation: +
TSS: 13596691 Embryonic_Utilization: N,N,N,N,N,N,N,N,N,N,N,N

Gene: CG11115
Chromosome: 3L
Orientation: +
TSS_Cluster_Group: 22813089_22813119 Embryonic_Utilization: N,N,N,N,N,N,N,N,N,N,N,N

Gene: CG1112
Chromosome: 3R
Orientation: -
TSS: 3349474 Embryonic_Utilization: N,N,N,N,N,N,N,N,N,N,N,N

Gene: CG11120
Chromosome: 3R
Orientation: +
TSS: 20748205 Embryonic_Utilization: N,T,T,T,N,N,N,N,N,N,N,N

Gene: CG11123
Chromosome: 2R
Orientation: +
TSS_Cluster_Group: 2952506_2952588 Embryonic_Utilization: N,N,N,T,T,N,N,N,N,N,N,N

Gene: CG11124
Chromosome: 2R
Orientation: +
TSS: 2954858 Embryonic_Utilization: T,N,N,T,N,N,T,N,N,N,N,N

Gene: CG11125
Chromosome: 2R
Orientation: +
TSS_Cluster_Group: 2959378_2959429_2959462 Embryonic_Utilization: N,N,N,N,N,N,N,N,N,N,N,N

Gene: CG11129
Chromosome: X
Orientation: +
TSS: 13593482 Embryonic_Utilization: N,N,T,N,N,N,N,N,N,N,N,N

Gene: CG11132
Chromosome: 2R
Orientation: +
TSS: 16158915 Embryonic_Utilization: T,T,N,N,N,N,N,N,N,N,N,N

Gene: CG11134
Chromosome: X
Orientation: +
TSS: 13572076 Embryonic_Utilization: N,N,N,N,N,N,N,N,N,N,N,N

Gene: CG11137
Chromosome: 3L
Orientation: -
TSS: 22802071 Embryonic_Utilization: T,T,T,T,N,N,N,N,N,N,N,N

Gene: CG11139
Chromosome: 2R
Orientation: -
TSS: 2978457 Embryonic_Utilization: N,N,N,N,N,N,N,N,N,N,N,N

Gene: CG11140
Chromosome: 2R
Orientation: -
TSS_Cluster_Group: 2985878_2985942 Embryonic_Utilization: T,T,N,N,N,N,N,N,N,N,N,N
TSS: 2986470 Embryonic_Utilization: N,N,N,N,N,N,N,N,N,N,N,N

Gene: CG11141
Chromosome: 2R
Orientation: -
TSS: 2974354 Embryonic_Utilization: N,N,N,N,N,N,N,N,N,N,N,N
TSS_Cluster_Group: 2974873_2974947 Embryonic_Utilization: N,N,N,N,N,N,N,N,N,N,N,N

Gene: CG11142
Chromosome: 2L
Orientation: -
TSS: 5766120 Embryonic_Utilization: N,N,N,N,N,N,N,N,T,T,T,T

Gene: CG11143
Chromosome: 2R
Orientation: -
TSS: 2970676 Embryonic_Utilization: T,N,N,T,T,T,N,N,N,T,N,T

Gene: CG11147
Chromosome: 2L
Orientation: -
TSS: 5740890 Embryonic_Utilization: N,N,N,N,N,N,N,N,N,N,N,N

Gene: CG11148
Chromosome: 4
Orientation: -
TSS_Cluster_Group: 887239_887263 Embryonic_Utilization: N,N,N,N,N,N,N,N,N,N,N,N

Gene: CG11149
Chromosome: 2L
Orientation: -
TSS: 5720540 Embryonic_Utilization: N,N,N,N,N,N,N,N,N,N,N,N

Gene: CG11151
Chromosome: X
Orientation: +
TSS_Cluster_Group: 13573774_13573874 Embryonic_Utilization: N,N,N,N,N,N,T,T,T,N,T,T

Gene: CG11153
Chromosome: 4
Orientation: -
TSS: 827595 Embryonic_Utilization: N,N,N,N,N,N,N,N,N,N,N,N

Gene: CG11154
Chromosome: 4
Orientation: +
TSS: 1052136 Embryonic_Utilization: T,T,T,T,T,T,T,T,T,T,T,T

Gene: CG11155
Chromosome: 4
Orientation: +
TSS: 1146854 Embryonic_Utilization: N,N,N,N,N,N,N,T,T,T,T,T

Gene: CG1116
Chromosome: 3R
Orientation: +
TSS: 1045444 Embryonic_Utilization: N,N,N,N,N,N,N,N,N,N,N,N

Gene: CG11163
Chromosome: 2R
Orientation: -
TSS: 1290243 Embryonic_Utilization: N,N,N,N,N,N,N,N,N,N,N,N

Gene: CG11164
Chromosome: X
Orientation: +
TSS: 13501985 Embryonic_Utilization: T,T,N,N,N,N,N,N,N,N,N,N

Gene: CG11166
Chromosome: 2R
Orientation: -
TSS: 2919608 Embryonic_Utilization: N,N,N,N,N,N,T,N,N,N,N,N

Gene: CG11177
Chromosome: X
Orientation: +
TSS: 13446081 Embryonic_Utilization: T,T,N,N,N,N,N,N,N,N,N,N

Gene: CG11181
Chromosome: 2L
Orientation: +
TSS: 6664054 Embryonic_Utilization: N,N,N,N,N,N,N,N,N,N,N,N

Gene: CG11184
Chromosome: 2R
Orientation: -
TSS_Cluster_Group: 19402412_19402442 Embryonic_Utilization: T,T,T,T,T,T,T,T,T,T,N,T

Gene: CG11190
Chromosome: X
Orientation: -
TSS: 8252254 Embryonic_Utilization: N,N,N,N,N,N,N,N,N,N,N,N
TSS: 8252493 Embryonic_Utilization: N,N,N,N,N,N,N,N,N,N,N,N

Gene: CG11199
Chromosome: 2L
Orientation: +
TSS: 6723991 Embryonic_Utilization: N,N,N,N,N,N,N,N,N,N,N,N

Gene: CG11200
Chromosome: 2R
Orientation: -
TSS: 15823230 Embryonic_Utilization: N,N,N,N,N,N,T,N,N,N,N,N

Gene: CG11208
Chromosome: 2R
Orientation: -
TSS_Cluster_Group: 15760179_15760226 Embryonic_Utilization: T,N,N,N,N,N,N,N,N,N,N,N

Gene: CG11210
Chromosome: 2R
Orientation: +
TSS_Cluster_Group: 3610498_3610532 Embryonic_Utilization: T,T,N,T,T,T,T,T,T,N,T,N

Gene: CG11211
Chromosome: 2R
Orientation: -
TSS: 1689014 Embryonic_Utilization: N,N,N,N,N,N,N,N,N,N,N,N

Gene: CG11212
Chromosome: 2R
Orientation: -
TSS: 1703394 Embryonic_Utilization: N,T,T,T,T,N,T,T,T,T,N,N

Gene: CG11217
Chromosome: 2R
Orientation: +
TSS: 3297842 Embryonic_Utilization: T,T,N,N,N,N,T,T,T,N,T,T

Gene: CG11218
Chromosome: 2R
Orientation: -
TSS: 15218658 Embryonic_Utilization: N,N,N,N,N,N,N,N,N,T,N,T

Gene: CG11227
Chromosome: X
Orientation: -
TSS: 20744235 Embryonic_Utilization: N,N,N,N,N,N,N,N,N,N,N,N

Gene: CG1124
Chromosome: 3R
Orientation: +
TSS: 791170 Embryonic_Utilization: T,T,T,T,T,T,T,T,T,T,T,T

Gene: CG11241
Chromosome: 3L
Orientation: -
TSS: 22672258 Embryonic_Utilization: N,N,N,N,N,N,N,N,N,N,N,N

Gene: CG11242
Chromosome: 2R
Orientation: -
TSS: 15001685 Embryonic_Utilization: T,T,N,N,N,N,N,N,N,N,N,N

Gene: CG11246
Chromosome: 3L
Orientation: +
TSS: 21662775 Embryonic_Utilization: T,T,T,T,T,T,T,N,N,N,N,N

Gene: CG11247
Chromosome: 3L
Orientation: -
TSS_Cluster_Group: 21662455_21662487 Embryonic_Utilization: N,N,N,N,N,N,N,N,N,N,N,N

Gene: CG11254
Chromosome: 3L
Orientation: +
TSS: 22658079 Embryonic_Utilization: T,T,N,N,N,N,N,N,N,N,N,N

Gene: CG11265
Chromosome: X
Orientation: +
TSS: 8405871 Embryonic_Utilization: T,T,N,N,N,N,N,N,N,N,N,N

Gene: CG11266
Chromosome: 2L
Orientation: +
TSS_Cluster_Group: 7032726_7032767 Embryonic_Utilization: T,T,T,T,T,T,T,N,N,N,T,N

Gene: CG11267
Chromosome: 3L
Orientation: +
TSS: 12990004 Embryonic_Utilization: T,T,N,T,T,T,T,T,T,T,T,T

Gene: CG11268
Chromosome: 3L
Orientation: +
TSS_Cluster_Group: 12992198_12992229 Embryonic_Utilization: N,N,N,N,N,N,N,N,N,N,N,N

Gene: CG11271
Chromosome: 3L
Orientation: +
TSS: 12997430 Embryonic_Utilization: T,T,T,T,T,T,T,T,T,T,T,T
TSS: 13002911 Embryonic_Utilization: N,N,N,T,T,T,T,T,N,N,N,N

Gene: CG11274
Chromosome: 3L
Orientation: +
TSS_Cluster_Group: 13010773_13010798 Embryonic_Utilization: T,T,T,T,T,T,T,N,N,N,N,N

Gene: CG11275
Chromosome: 2R
Orientation: +
TSS: 17687278 Embryonic_Utilization: N,N,N,N,N,N,N,N,N,N,N,N

Gene: CG11276
Chromosome: 3L
Orientation: +
TSS: 13015766 Embryonic_Utilization: N,N,N,N,N,N,N,N,N,N,N,N

Gene: CG11278
Chromosome: 3L
Orientation: +
TSS: 13018383 Embryonic_Utilization: T,T,N,N,N,N,N,N,N,N,T,N

Gene: CG11280
Chromosome: 3L
Orientation: +
TSS: 13088220 Embryonic_Utilization: N,T,T,T,T,T,T,T,T,N,N,N

Gene: CG11282
Chromosome: 3L
Orientation: +
TSS: 13202641 Embryonic_Utilization: N,N,N,N,T,T,T,T,T,T,T,T

Gene: CG11284
Chromosome: X
Orientation: +
TSS: 8526792 Embryonic_Utilization: T,N,N,N,N,N,N,N,N,N,N,N

Gene: CG11299
Chromosome: 2R
Orientation: +
TSS: 19221502 Embryonic_Utilization: T,T,N,T,T,T,T,T,T,T,N,T

Gene: CG11303
Chromosome: 2R
Orientation: +
TSS: 19386109 Embryonic_Utilization: N,N,N,N,N,N,N,N,N,N,N,T

Gene: CG11306
Chromosome: 3L
Orientation: +
TSS: 21560116 Embryonic_Utilization: N,N,N,N,N,N,N,N,N,N,N,N

Gene: CG11309
Chromosome: 3L
Orientation: -
TSS: 21237883 Embryonic_Utilization: N,N,N,N,N,N,N,N,N,N,N,T

Gene: CG11312
Chromosome: 2R
Orientation: -
TSS: 16343607 Embryonic_Utilization: N,N,N,T,T,N,N,T,N,N,N,T

Gene: CG11317
Chromosome: 3R
Orientation: -
TSS: 26923035 Embryonic_Utilization: N,N,N,N,N,N,N,N,N,N,N,N

Gene: CG11324
Chromosome: 2L
Orientation: -
TSS: 6722858 Embryonic_Utilization: N,N,N,N,N,N,N,N,N,N,N,N
TSS: 6723281 Embryonic_Utilization: T,T,N,T,T,T,N,N,N,N,N,N

Gene: CG11326
Chromosome: 2L
Orientation: -
TSS: 6708442 Embryonic_Utilization: N,N,N,N,N,N,N,N,N,N,N,N
TSS: 6708656 Embryonic_Utilization: N,N,N,N,N,N,T,N,N,N,N,N
TSS: 6709080 Embryonic_Utilization: N,N,N,N,N,N,N,N,N,N,N,N

Gene: CG11328
Chromosome: 2L
Orientation: -
TSS: 6680376 Embryonic_Utilization: N,N,N,N,N,N,N,N,N,N,N,N
TSS: 6684357 Embryonic_Utilization: T,N,N,N,N,N,N,N,N,N,N,N

Gene: CG11337
Chromosome: 3R
Orientation: -
TSS_Cluster_Group: 27230270_27230290 Embryonic_Utilization: N,N,N,N,N,N,N,N,N,N,N,N

Gene: CG1134
Chromosome: 3L
Orientation: +
TSS: 4005022 Embryonic_Utilization: N,N,N,N,N,N,N,N,N,N,T,N

Gene: CG11347
Chromosome: 3L
Orientation: +
TSS: 4389746 Embryonic_Utilization: N,N,T,T,T,T,T,T,T,N,T,T
TSS: 4396959 Embryonic_Utilization: N,N,N,N,N,N,N,N,N,N,N,N
TSS: 4397266 Embryonic_Utilization: N,N,N,N,N,N,N,T,T,N,N,N

Gene: CG1135
Chromosome: 3L
Orientation: +
TSS: 4024070 Embryonic_Utilization: T,T,T,T,T,T,T,T,T,N,T,T

Gene: CG11357
Chromosome: 3L
Orientation: +
TSS: 4522976 Embryonic_Utilization: T,T,T,N,N,N,N,N,N,N,N,N

Gene: CG1136
Chromosome: 3L
Orientation: +
TSS: 4030130 Embryonic_Utilization: N,N,N,N,N,N,N,N,N,N,N,N

Gene: CG11368
Chromosome: X
Orientation: +
TSS: 7297444 Embryonic_Utilization: N,N,N,N,N,N,N,N,N,N,N,N

Gene: CG11372
Chromosome: 2L
Orientation: +
TSS: 72600 Embryonic_Utilization: N,N,N,N,N,N,N,N,N,N,N,N

Gene: CG11381
Chromosome: X
Orientation: +
TSS: 1060639 Embryonic_Utilization: N,N,N,N,N,N,N,N,N,N,N,N

Gene: CG11387
Chromosome: X
Orientation: +
TSS: 7477462 Embryonic_Utilization: N,N,N,N,N,N,N,N,N,N,N,N

Gene: CG11390
Chromosome: 2R
Orientation: +
TSS: 19534147 Embryonic_Utilization: N,N,N,N,N,N,N,N,T,T,N,N

Gene: CG11395
Chromosome: 2R
Orientation: +
TSS: 12652105 Embryonic_Utilization: N,N,N,N,N,N,N,N,N,N,N,N

Gene: CG11399
Chromosome: 3L
Orientation: -
TSS: 20720030 Embryonic_Utilization: T,T,N,N,N,N,N,N,N,N,N,N

Gene: CG1140
Chromosome: 3L
Orientation: +
TSS: 1948001 Embryonic_Utilization: N,N,N,N,N,N,N,N,N,N,N,N

Gene: CG11415
Chromosome: X
Orientation: +
TSS: 1203397 Embryonic_Utilization: N,T,N,T,T,T,T,T,T,T,T,T

Gene: CG11417
Chromosome: X
Orientation: +
TSS: 1210869 Embryonic_Utilization: T,T,T,T,N,N,N,N,N,T,N,N

Gene: CG11418
Chromosome: X
Orientation: -
TSS: 1206140 Embryonic_Utilization: N,N,N,N,N,N,N,N,N,N,N,N

Gene: CG1142
Chromosome: 3R
Orientation: -
TSS: 3299496 Embryonic_Utilization: N,N,N,N,N,N,N,N,N,N,N,N

Gene: CG11426
Chromosome: 3L
Orientation: +
TSS: 22404427 Embryonic_Utilization: N,N,N,N,N,N,N,N,N,N,N,N

Gene: CG11456
Chromosome: 3L
Orientation: +
TSS: 20775842 Embryonic_Utilization: N,N,N,N,N,N,N,N,N,N,N,N

Gene: CG11458
Chromosome: 3L
Orientation: +
TSS: 20839638 Embryonic_Utilization: N,N,N,N,N,N,N,N,N,N,N,N

Gene: CG11466
Chromosome: 3R
Orientation: -
TSS: 8231671 Embryonic_Utilization: N,N,N,N,N,N,N,N,N,N,N,T

Gene: CG11471
Chromosome: 3L
Orientation: +
TSS: 22222511 Embryonic_Utilization: N,N,N,N,N,N,N,N,N,N,N,N

Gene: CG11473
Chromosome: X
Orientation: -
TSS: 5482825 Embryonic_Utilization: N,N,N,N,N,N,N,N,N,N,N,N

Gene: CG11474
Chromosome: 2R
Orientation: -
TSS_Cluster_Group: 17580900_17580948_17580980 Embryonic_Utilization: N,N,N,N,N,N,N,N,N,N,N,N

Gene: CG11486
Chromosome: 3L
Orientation: +
TSS: 3054678 Embryonic_Utilization: T,T,T,N,N,N,N,N,N,N,N,N
TSS: 3056081 Embryonic_Utilization: T,T,N,T,N,N,T,T,N,T,N,N
TSS: 3056608 Embryonic_Utilization: T,T,T,T,T,T,T,N,N,N,N,N
TSS_Cluster_Group: 3061461_3061483 Embryonic_Utilization: N,N,N,N,N,N,N,N,N,N,N,N

Gene: CG11488
Chromosome: 2L
Orientation: +
TSS: 203814 Embryonic_Utilization: T,T,N,N,N,N,N,N,N,N,T,N

Gene: CG11490
Chromosome: 2L
Orientation: +
TSS_Cluster_Group: 207413_207442 Embryonic_Utilization: T,T,N,N,N,N,N,N,N,N,N,N

Gene: CG11491
Chromosome: X
Orientation: +
TSS: 1480379 Embryonic_Utilization: N,N,N,N,N,N,N,N,N,N,N,N

Gene: CG11494
Chromosome: 3L
Orientation: +
TSS: 3133154 Embryonic_Utilization: T,T,T,T,T,T,N,N,T,N,T,N

Gene: CG1151
Chromosome: 3R
Orientation: +
TSS: 2060432 Embryonic_Utilization: N,N,N,N,T,T,T,T,T,N,N,N

Gene: CG11518
Chromosome: 3R
Orientation: -
TSS: 27403163 Embryonic_Utilization: T,T,N,T,T,T,T,T,N,N,T,T

Gene: CG1152
Chromosome: 3R
Orientation: -
TSS: 3091421 Embryonic_Utilization: N,N,N,N,N,N,N,N,N,N,N,N

Gene: CG11522
Chromosome: 3R
Orientation: -
TSS: 27421900 Embryonic_Utilization: T,T,T,T,T,T,T,T,T,T,T,T

Gene: CG11525
Chromosome: 3R
Orientation: -
TSS_Cluster_Group: 27435366_27435435_27435535 Embryonic_Utilization: T,T,N,T,T,T,T,N,T,T,N,T
TSS_Cluster_Group: 27436638_27436675 Embryonic_Utilization: T,T,T,T,T,T,T,T,T,T,T,T
TSS: 27438083 Embryonic_Utilization: N,N,N,N,N,N,N,N,N,N,N,N
TSS: 27438435 Embryonic_Utilization: N,N,N,N,N,N,N,N,N,N,N,N

Gene: CG11526
Chromosome: 3L
Orientation: -
TSS: 3312377 Embryonic_Utilization: N,N,N,N,N,N,N,N,N,N,N,N

Gene: CG11537
Chromosome: 3L
Orientation: -
TSS: 3116467 Embryonic_Utilization: N,N,N,N,N,N,N,N,N,N,N,N

Gene: CG1155
Chromosome: 3R
Orientation: +
TSS: 2124858 Embryonic_Utilization: N,N,N,N,N,T,T,T,T,N,N,N

Gene: CG11556
Chromosome: X
Orientation: -
TSS: 10602884 Embryonic_Utilization: N,N,N,N,N,N,N,N,N,N,N,N

Gene: CG11561
Chromosome: 2L
Orientation: +
TSS: 277589 Embryonic_Utilization: T,T,N,N,N,N,N,N,N,N,N,N

Gene: CG11567
Chromosome: 2L
Orientation: +
TSS_Cluster_Group: 6338846_6338871 Embryonic_Utilization: T,T,N,T,T,T,N,N,T,N,T,T

Gene: CG1157
Chromosome: 3R
Orientation: +
TSS: 2127531 Embryonic_Utilization: N,N,N,N,N,T,T,T,T,N,N,N

Gene: CG11579
Chromosome: X
Orientation: -
TSS: 1755676 Embryonic_Utilization: T,T,T,T,T,T,T,T,N,N,N,N

Gene: CG11583
Chromosome: 3L
Orientation: -
TSS_Cluster_Group: 4266297_4266346 Embryonic_Utilization: T,T,N,N,N,N,N,N,N,N,N,N

Gene: CG11584
Chromosome: X
Orientation: +
TSS: 14014967 Embryonic_Utilization: N,N,N,N,N,N,N,T,T,T,N,N

Gene: CG11594
Chromosome: 3L
Orientation: -
TSS: 4008798 Embryonic_Utilization: N,N,N,N,N,N,N,N,N,N,N,N
TSS: 4009539 Embryonic_Utilization: N,N,N,N,N,N,N,N,N,N,N,N

Gene: CG11596
Chromosome: X
Orientation: +
TSS: 1783843 Embryonic_Utilization: T,T,N,N,N,N,N,N,N,N,N,N

Gene: CG1161
Chromosome: 3R
Orientation: +
TSS: 1180822 Embryonic_Utilization: N,N,N,T,N,N,N,N,N,N,N,N

Gene: CG11621
Chromosome: 3L
Orientation: -
TSS: 11758655 Embryonic_Utilization: N,T,N,N,N,N,N,N,N,N,N,N
TSS_Cluster_Group: 11761336_11761386 Embryonic_Utilization: N,N,N,N,N,N,N,N,N,N,N,N
TSS: 11763928 Embryonic_Utilization: N,N,N,N,N,N,N,N,N,N,N,N

Gene: CG1163
Chromosome: 3R
Orientation: +
TSS: 1197520 Embryonic_Utilization: T,T,T,T,T,T,T,N,N,N,T,T

Gene: CG11642
Chromosome: X
Orientation: +
TSS: 792131 Embryonic_Utilization: N,N,T,N,N,T,N,N,N,N,N,N
TSS_Cluster_Group: 792349_792394 Embryonic_Utilization: N,N,N,T,T,T,T,T,T,N,N,N

Gene: CG11650
Chromosome: 2R
Orientation: -
TSS: 3943045 Embryonic_Utilization: N,N,N,N,N,N,N,N,N,N,N,N

Gene: CG11652
Chromosome: 3L
Orientation: -
TSS: 11670390 Embryonic_Utilization: N,N,N,N,N,N,N,N,N,N,N,N
TSS: 11670894 Embryonic_Utilization: N,N,N,N,N,N,N,N,N,N,N,N

Gene: CG11654
Chromosome: X
Orientation: +
TSS_Cluster_Group: 15284199_15284233 Embryonic_Utilization: T,T,T,T,T,T,T,T,T,T,T,T

Gene: CG11658
Chromosome: 3L
Orientation: -
TSS: 11681499 Embryonic_Utilization: N,N,N,N,T,T,T,T,T,N,N,N
TSS_Cluster_Group: 11682465_11682499 Embryonic_Utilization: N,T,N,N,T,T,T,T,T,T,T,T

Gene: CG11660
Chromosome: 3L
Orientation: -
TSS: 11622402 Embryonic_Utilization: N,N,N,N,N,N,N,N,N,N,N,N

Gene: CG11661
Chromosome: 3L
Orientation: +
TSS: 16920785 Embryonic_Utilization: N,N,N,N,N,N,N,N,N,N,N,N
TSS: 16922702 Embryonic_Utilization: N,N,N,N,N,N,N,N,T,N,N,N
TSS: 16924353 Embryonic_Utilization: N,N,N,N,N,N,N,N,T,N,N,N

Gene: CG11663
Chromosome: X
Orientation: +
TSS: 751305 Embryonic_Utilization: N,N,N,N,N,N,N,N,N,N,N,N

Gene: CG11665
Chromosome: 2R
Orientation: -
TSS: 1160174 Embryonic_Utilization: N,N,N,N,N,N,N,N,N,N,N,N

Gene: CG1167
Chromosome: 3L
Orientation: +
TSS: 4122625 Embryonic_Utilization: T,T,N,T,T,T,T,T,T,T,T,T

Gene: CG11672
Chromosome: 3R
Orientation: -
TSS: 4116288 Embryonic_Utilization: N,N,N,N,N,N,N,N,N,N,N,N

Gene: CG11674
Chromosome: X
Orientation: -
TSS: 14059764 Embryonic_Utilization: T,N,N,N,N,N,N,N,N,N,N,N

Gene: CG1168
Chromosome: 3R
Orientation: +
TSS_Cluster_Group: 1202531_1202562_1202609 Embryonic_Utilization: N,N,N,N,N,N,N,N,N,N,N,N

Gene: CG11680
Chromosome: 2R
Orientation: -
TSS: 1488162 Embryonic_Utilization: N,N,N,N,N,N,N,N,N,N,N,N

Gene: CG1169
Chromosome: 3R
Orientation: +
TSS: 2155972 Embryonic_Utilization: N,N,N,N,N,N,T,T,N,N,N,N

Gene: CG11695
Chromosome: X
Orientation: +
TSS: 11422101 Embryonic_Utilization: N,N,N,N,N,N,N,N,N,N,N,N

Gene: CG11699
Chromosome: X
Orientation: +
TSS: 11415841 Embryonic_Utilization: T,N,N,N,N,N,T,T,N,N,N,N

Gene: CG11711
Chromosome: 3L
Orientation: -
TSS: 11532662 Embryonic_Utilization: N,N,N,N,N,N,N,N,N,N,N,N

Gene: CG11715
Chromosome: X
Orientation: +
TSS: 11326527 Embryonic_Utilization: N,N,N,N,N,N,N,N,N,N,N,N

Gene: CG11737
Chromosome: 3R
Orientation: +
TSS: 4343612 Embryonic_Utilization: T,T,N,N,N,T,N,T,N,N,N,N

Gene: CG11739
Chromosome: 3R
Orientation: +
TSS: 204649 Embryonic_Utilization: N,N,N,N,N,N,N,N,T,N,T,T

Gene: CG11750
Chromosome: X
Orientation: +
TSS: 11204456 Embryonic_Utilization: N,N,N,N,N,N,N,N,N,N,N,N

Gene: CG11759
Chromosome: X
Orientation: -
TSS: 11184773 Embryonic_Utilization: T,N,N,N,N,N,N,N,N,N,N,N

Gene: CG11763
Chromosome: 2R
Orientation: +
TSS_Cluster_Group: 5941525_5941565 Embryonic_Utilization: N,N,N,N,N,N,N,N,N,N,N,N

Gene: CG11765
Chromosome: 2R
Orientation: +
TSS: 5930531 Embryonic_Utilization: N,N,N,N,N,N,N,N,N,N,N,N

Gene: CG11771
Chromosome: 3R
Orientation: +
TSS: 20757743 Embryonic_Utilization: T,T,N,N,T,T,T,T,T,N,N,N

Gene: CG11779
Chromosome: 3R
Orientation: -
TSS: 14982471 Embryonic_Utilization: N,N,N,N,N,N,N,N,N,N,N,N
TSS_Cluster_Group: 14985497_14985531 Embryonic_Utilization: N,N,N,N,N,N,N,N,N,N,N,N

Gene: CG11785
Chromosome: 3R
Orientation: +
TSS_Cluster_Group: 20865114_20865146 Embryonic_Utilization: T,T,N,T,T,T,T,T,T,N,N,N

Gene: CG11793
Chromosome: 3L
Orientation: -
TSS_Cluster_Group: 11087625_11087654 Embryonic_Utilization: T,T,N,N,N,N,N,N,N,N,T,N

Gene: CG11796
Chromosome: 3L
Orientation: -
TSS: 20373708 Embryonic_Utilization: N,N,N,N,N,N,N,N,N,N,T,T

Gene: CG11797
Chromosome: 2R
Orientation: +
TSS: 15212586 Embryonic_Utilization: N,N,N,N,N,T,N,N,N,N,N,N

Gene: CG11799
Chromosome: 3L
Orientation: -
TSS: 11094722 Embryonic_Utilization: T,T,N,T,T,T,N,N,N,N,N,T

Gene: CG11804
Chromosome: 2R
Orientation: -
TSS: 4949501 Embryonic_Utilization: T,T,T,T,T,T,T,T,T,N,T,N
TSS: 4952644 Embryonic_Utilization: N,N,N,N,N,N,T,T,N,T,N,T
TSS: 4953373 Embryonic_Utilization: T,T,N,N,T,T,N,N,N,N,N,N

Gene: CG11807
Chromosome: 2R
Orientation: +
TSS_Cluster_Group: 10716392_10716444 Embryonic_Utilization: T,N,N,N,N,N,N,N,N,N,N,N

Gene: CG11820
Chromosome: 3R
Orientation: +
TSS: 20891567 Embryonic_Utilization: N,T,N,N,N,N,N,N,N,N,N,N

Gene: CG11840
Chromosome: 2L
Orientation: -
TSS_Cluster_Group: 544588_544628 Embryonic_Utilization: T,T,T,T,T,T,T,T,N,N,N,N

Gene: CG11844
Chromosome: 3R
Orientation: +
TSS: 20949183 Embryonic_Utilization: T,N,N,T,T,N,T,N,N,T,T,N
TSS: 20949351 Embryonic_Utilization: T,N,N,N,N,T,T,N,N,N,N,T

Gene: CG11849
Chromosome: 3R
Orientation: +
TSS: 21010738 Embryonic_Utilization: N,N,T,N,N,N,N,N,N,N,N,N
TSS: 21010993 Embryonic_Utilization: N,N,N,N,N,N,N,N,N,N,N,N

Gene: CG11857
Chromosome: 3R
Orientation: +
TSS: 21084626 Embryonic_Utilization: T,T,T,T,T,T,T,T,T,T,T,T

Gene: CG11861
Chromosome: 2L
Orientation: -
TSS: 15267557 Embryonic_Utilization: N,N,N,N,N,N,N,N,N,N,N,N
TSS_Cluster_Group: 15267854_15267911_15267940 Embryonic_Utilization: N,N,N,N,N,N,N,N,N,N,N,N

Gene: CG11866
Chromosome: 2R
Orientation: +
TSS: 5629508 Embryonic_Utilization: T,T,T,T,T,T,T,T,T,T,T,T

Gene: CG11876
Chromosome: 3R
Orientation: +
TSS_Cluster_Group: 24938793_24938827 Embryonic_Utilization: N,N,N,N,N,N,N,N,N,N,N,N

Gene: CG11880
Chromosome: 3R
Orientation: +
TSS: 24949162 Embryonic_Utilization: N,N,N,N,N,N,N,N,N,N,N,N

Gene: CG11882
Chromosome: 3R
Orientation: -
TSS: 24973894 Embryonic_Utilization: N,N,N,N,N,N,N,N,N,N,N,N

Gene: CG11886
Chromosome: 3R
Orientation: -
TSS: 24978952 Embryonic_Utilization: T,T,T,T,T,N,N,N,N,N,N,N

Gene: CG11887
Chromosome: 2R
Orientation: +
TSS: 6161659 Embryonic_Utilization: N,N,N,T,T,N,N,N,N,N,N,N

Gene: CG11888
Chromosome: 3R
Orientation: +
TSS_Cluster_Group: 24979185_24979270 Embryonic_Utilization: T,N,T,T,N,T,N,N,N,N,N,N

Gene: CG11897
Chromosome: 3R
Orientation: +
TSS: 24983852 Embryonic_Utilization: T,T,N,N,N,N,N,N,T,N,N,N

Gene: CG11899
Chromosome: 3R
Orientation: +
TSS: 25026179 Embryonic_Utilization: N,N,N,N,N,N,N,N,N,N,N,N

Gene: CG11905
Chromosome: 3L
Orientation: -
TSS: 16900791 Embryonic_Utilization: N,N,N,N,N,N,N,N,N,N,N,N

Gene: CG11907
Chromosome: 2L
Orientation: -
TSS_Cluster_Group: 357834_357855 Embryonic_Utilization: N,N,N,N,T,N,N,N,N,N,N,N

Gene: CG11919
Chromosome: 2R
Orientation: +
TSS: 6395898 Embryonic_Utilization: N,N,T,N,N,N,N,N,N,N,N,N

Gene: CG11924
Chromosome: 2L
Orientation: -
TSS: 4883059 Embryonic_Utilization: T,T,T,T,T,T,T,T,T,T,T,T

Gene: CG1193
Chromosome: 3R
Orientation: +
TSS: 1608873 Embryonic_Utilization: N,N,N,N,N,N,N,N,N,N,N,N

Gene: CG11943
Chromosome: X
Orientation: +
TSS_Cluster_Group: 19686157_19686196 Embryonic_Utilization: N,T,N,N,N,N,N,N,N,N,N,N

Gene: CG11949
Chromosome: 2R
Orientation: +
TSS: 14743929 Embryonic_Utilization: N,N,N,N,T,T,T,T,T,T,T,T

Gene: CG11956
Chromosome: 3R
Orientation: -
TSS: 25074139 Embryonic_Utilization: T,N,N,N,N,N,N,T,N,T,T,T
TSS: 25076167 Embryonic_Utilization: N,N,N,N,N,N,N,N,N,N,N,N

Gene: CG11958
Chromosome: 3R
Orientation: -
TSS_Cluster_Group: 25145227_25145320 Embryonic_Utilization: T,T,T,T,T,T,T,T,T,T,T,T

Gene: CG11961
Chromosome: 2R
Orientation: +
TSS: 14873182 Embryonic_Utilization: N,N,N,N,N,N,N,T,T,T,T,T

Gene: CG11963
Chromosome: 3R
Orientation: +
TSS_Cluster_Group: 4764480_4764509 Embryonic_Utilization: T,T,N,N,T,T,T,T,T,T,T,T

Gene: CG11968
Chromosome: 3R
Orientation: -
TSS_Cluster_Group: 4809989_4810029 Embryonic_Utilization: T,N,T,N,T,N,N,N,T,N,T,N

Gene: CG11971
Chromosome: 3R
Orientation: -
TSS_Cluster_Group: 4818645_4818667 Embryonic_Utilization: T,T,N,N,N,N,N,N,N,N,N,N

Gene: CG11975
Chromosome: 3R
Orientation: +
TSS: 4818980 Embryonic_Utilization: T,T,T,T,T,T,T,N,N,N,T,N

Gene: CG11980
Chromosome: 3R
Orientation: +
TSS: 4829740 Embryonic_Utilization: N,N,N,N,N,N,N,N,N,N,N,N

Gene: CG11984
Chromosome: 3R
Orientation: -
TSS: 4837445 Embryonic_Utilization: N,N,N,N,N,N,N,N,N,N,N,N
TSS: 4837566 Embryonic_Utilization: N,N,N,N,N,N,N,N,N,N,N,N
TSS: 4839219 Embryonic_Utilization: N,N,N,N,N,N,N,N,N,N,N,N
TSS: 4840095 Embryonic_Utilization: N,N,N,N,N,N,N,N,N,N,N,N
TSS_Cluster_Group: 4840586_4840631 Embryonic_Utilization: N,N,N,N,N,N,N,N,N,N,N,N

Gene: CG11986
Chromosome: 3R
Orientation: +
TSS: 4841210 Embryonic_Utilization: N,N,N,N,N,N,N,N,N,N,N,N

Gene: CG11987
Chromosome: 3R
Orientation: -
TSS: 4845739 Embryonic_Utilization: T,T,T,T,T,T,T,T,T,N,N,N

Gene: CG11988
Chromosome: 3R
Orientation: -
TSS: 4859449 Embryonic_Utilization: T,T,T,T,T,T,T,T,T,T,T,T

Gene: CG11989
Chromosome: 3L
Orientation: +
TSS: 9946304 Embryonic_Utilization: N,N,N,N,N,N,N,N,N,N,N,N
TSS: 9946713 Embryonic_Utilization: N,N,N,N,N,T,T,T,N,N,N,N

Gene: CG11990
Chromosome: 3R
Orientation: +
TSS: 4865490 Embryonic_Utilization: T,T,T,T,T,T,T,T,N,N,N,N

Gene: CG11993
Chromosome: 3R
Orientation: +
TSS: 4876560 Embryonic_Utilization: T,T,T,T,T,T,N,N,N,N,N,N

Gene: CG1200
Chromosome: 3L
Orientation: +
TSS_Cluster_Group: 1179855_1179902 Embryonic_Utilization: N,N,N,N,N,N,N,N,N,N,N,N

Gene: CG12000
Chromosome: 3R
Orientation: -
TSS: 1183859 Embryonic_Utilization: T,T,N,T,T,T,N,N,N,N,N,N

Gene: CG12004
Chromosome: 3L
Orientation: +
TSS_Cluster_Group: 1552718_1552795 Embryonic_Utilization: T,T,T,T,T,T,T,N,T,N,T,T

Gene: CG12005
Chromosome: 3R
Orientation: +
TSS_Cluster_Group: 1058268_1058327 Embryonic_Utilization: T,T,T,T,N,N,N,N,N,N,N,N

Gene: CG12006
Chromosome: 3L
Orientation: +
TSS: 3794806 Embryonic_Utilization: T,T,T,T,T,T,N,N,N,N,N,N

Gene: CG12009
Chromosome: 3L
Orientation: +
TSS: 3278284 Embryonic_Utilization: N,N,N,N,N,T,T,T,N,N,N,N

Gene: CG12011
Chromosome: 3L
Orientation: +
TSS: 1678151 Embryonic_Utilization: N,N,N,T,T,T,T,N,N,N,N,N

Gene: CG12013
Chromosome: 3L
Orientation: +
TSS: 3309829 Embryonic_Utilization: T,T,N,N,N,N,N,N,N,N,N,N

Gene: CG12015
Chromosome: 3L
Orientation: +
TSS: 674066 Embryonic_Utilization: N,N,N,N,N,N,N,N,N,N,N,N

Gene: CG12019
Chromosome: 3L
Orientation: +
TSS: 1779143 Embryonic_Utilization: T,T,T,T,T,T,T,T,N,T,T,T

Gene: CG12021
Chromosome: 3L
Orientation: +
TSS_Cluster_Group: 1782344_1782374_1782401 Embryonic_Utilization: N,N,N,N,N,N,N,N,N,N,N,N

Gene: CG12024
Chromosome: 3L
Orientation: +
TSS: 1840724 Embryonic_Utilization: T,N,N,N,N,N,N,N,N,N,N,N

Gene: CG12025
Chromosome: 3L
Orientation: +
TSS_Cluster_Group: 1848963_1849057 Embryonic_Utilization: T,T,T,T,T,T,T,T,T,N,T,T

Gene: CG12026
Chromosome: 3L
Orientation: +
TSS: 1869192 Embryonic_Utilization: N,N,N,N,N,N,N,N,N,N,N,N

Gene: CG12030
Chromosome: 3L
Orientation: +
TSS: 632307 Embryonic_Utilization: N,N,N,T,T,T,T,T,T,T,T,T

Gene: CG12034
Chromosome: 3L
Orientation: +
TSS_Cluster_Group: 3202689_3202717 Embryonic_Utilization: N,N,N,N,N,N,N,N,N,N,N,N

Gene: CG12038
Chromosome: 3L
Orientation: +
TSS: 977524 Embryonic_Utilization: N,N,N,N,N,N,N,N,N,N,N,N

Gene: CG12045
Chromosome: 3R
Orientation: +
TSS: 26693250 Embryonic_Utilization: N,N,N,N,N,N,N,N,T,T,T,T

Gene: CG12050
Chromosome: 2L
Orientation: -
TSS: 21089983 Embryonic_Utilization: N,N,N,N,N,N,N,N,N,N,N,N

Gene: CG12051
Chromosome: 2R
Orientation: -
TSS_Cluster_Group: 1522998_1523041 Embryonic_Utilization: T,T,T,T,T,T,T,T,T,T,T,T

Gene: CG12052
Chromosome: 2R
Orientation: -
TSS: 6046161 Embryonic_Utilization: N,T,T,N,T,N,N,N,N,N,N,N
TSS: 6046840 Embryonic_Utilization: T,T,T,T,T,T,T,T,N,T,T,T
TSS: 6053296 Embryonic_Utilization: N,N,N,N,N,N,N,N,N,N,N,N
TSS: 6055100 Embryonic_Utilization: T,T,T,N,T,T,N,T,N,T,N,N

Gene: CG12054
Chromosome: 3R
Orientation: +
TSS: 27046428 Embryonic_Utilization: T,T,N,T,T,T,T,T,T,T,N,T
TSS_Cluster_Group: 27046998_27047027 Embryonic_Utilization: T,N,T,T,N,N,N,N,N,N,N,N

Gene: CG12063
Chromosome: 3R
Orientation: +
TSS: 27324961 Embryonic_Utilization: N,N,N,N,N,N,T,N,N,N,N,N

Gene: CG12065
Chromosome: X
Orientation: +
TSS: 8419544 Embryonic_Utilization: N,N,N,N,N,N,N,N,T,T,T,N

Gene: CG12070
Chromosome: 3R
Orientation: -
TSS_Cluster_Group: 26712471_26712538 Embryonic_Utilization: T,T,T,T,T,T,T,T,T,N,T,T
TSS_Cluster_Group: 26714753_26714782 Embryonic_Utilization: T,T,T,T,T,T,T,T,T,N,T,T

Gene: CG12075
Chromosome: X
Orientation: +
TSS: 8709350 Embryonic_Utilization: N,N,N,N,N,T,T,T,T,N,N,N

Gene: CG12076
Chromosome: 3L
Orientation: -
TSS: 3357676 Embryonic_Utilization: T,T,T,T,T,T,N,N,N,N,N,N

Gene: CG12079
Chromosome: 3L
Orientation: -
TSS_Cluster_Group: 3143049_3143079_3143105 Embryonic_Utilization: N,T,N,N,N,T,N,T,T,T,N,N

Gene: CG1208
Chromosome: 3R
Orientation: +
TSS: 1657364 Embryonic_Utilization: N,N,N,N,N,N,N,N,N,N,N,N

Gene: CG12085
Chromosome: 3L
Orientation: -
TSS: 1486109 Embryonic_Utilization: T,T,N,N,T,T,N,N,N,N,N,N

Gene: CG12086
Chromosome: 3L
Orientation: -
TSS: 1500785 Embryonic_Utilization: T,T,T,T,N,T,N,N,T,N,T,T

Gene: CG12093
Chromosome: 3L
Orientation: -
TSS_Cluster_Group: 2757465_2757520 Embryonic_Utilization: N,N,N,N,N,N,N,N,N,N,N,N

Gene: CG1210
Chromosome: 3L
Orientation: +
TSS: 112984 Embryonic_Utilization: T,T,T,T,T,T,T,T,T,T,T,T

Gene: CG12101
Chromosome: X
Orientation: +
TSS_Cluster_Group: 10953719_10953803 Embryonic_Utilization: T,N,N,T,T,T,T,T,T,T,T,T

Gene: CG12104
Chromosome: 3L
Orientation: -
TSS: 1586186 Embryonic_Utilization: T,T,N,N,T,T,N,N,N,N,N,N

Gene: CG12106
Chromosome: X
Orientation: +
TSS: 9039169 Embryonic_Utilization: N,N,N,N,N,N,N,N,N,N,N,N

Gene: CG12110
Chromosome: 2R
Orientation: +
TSS: 1752924 Embryonic_Utilization: N,N,N,N,N,N,N,N,N,N,N,N

Gene: CG12112
Chromosome: X
Orientation: -
TSS_Cluster_Group: 8405370_8405393 Embryonic_Utilization: N,N,N,N,N,N,N,N,N,N,N,N

Gene: CG12120
Chromosome: X
Orientation: -
TSS: 9068495 Embryonic_Utilization: T,T,T,T,T,N,N,N,N,N,N,N

Gene: CG12121
Chromosome: X
Orientation: -
TSS_Cluster_Group: 9077516_9077565_9077594 Embryonic_Utilization: T,T,T,T,T,T,N,N,N,N,N,N

Gene: CG12123
Chromosome: X
Orientation: -
TSS: 8287572 Embryonic_Utilization: N,N,N,N,N,N,N,N,N,N,N,N

Gene: CG12127
Chromosome: X
Orientation: -
TSS: 9092346 Embryonic_Utilization: N,N,N,N,N,N,N,N,N,N,N,N

Gene: CG1213
Chromosome: 3R
Orientation: +
TSS: 1666908 Embryonic_Utilization: N,N,N,N,N,N,N,N,T,T,T,N
TSS: 1669604 Embryonic_Utilization: N,N,N,N,N,N,N,N,N,N,N,N

Gene: CG12130
Chromosome: 2R
Orientation: +
TSS_Cluster_Group: 5471902_5471964 Embryonic_Utilization: T,T,T,T,T,T,T,T,N,N,N,T

Gene: CG12131
Chromosome: 2R
Orientation: +
TSS_Cluster_Group: 5480902_5480940 Embryonic_Utilization: T,N,T,T,T,T,T,T,T,T,T,T

Gene: CG12134
Chromosome: 2R
Orientation: +
TSS: 5483168 Embryonic_Utilization: N,N,N,N,T,T,N,N,N,N,N,N

Gene: CG12135
Chromosome: X
Orientation: -
TSS_Cluster_Group: 9164440_9164465 Embryonic_Utilization: T,T,T,T,T,T,T,N,N,N,N,N

Gene: CG12140
Chromosome: 2R
Orientation: +
TSS: 5422734 Embryonic_Utilization: T,N,N,N,N,N,N,N,T,N,N,N

Gene: CG12141
Chromosome: X
Orientation: -
TSS_Cluster_Group: 9454016_9454058 Embryonic_Utilization: T,T,T,T,T,T,T,T,T,T,T,T

Gene: CG12142
Chromosome: 2R
Orientation: +
TSS: 2540726 Embryonic_Utilization: N,N,N,N,N,N,N,N,T,T,T,N

Gene: CG12143
Chromosome: 2R
Orientation: +
TSS_Cluster_Group: 2551957_2552032 Embryonic_Utilization: N,N,N,N,N,N,N,T,N,N,N,N

Gene: CG12156
Chromosome: X
Orientation: +
TSS: 7580433 Embryonic_Utilization: N,N,N,N,N,N,N,N,N,N,N,N

Gene: CG12157
Chromosome: X
Orientation: +
TSS_Cluster_Group: 7582590_7582620 Embryonic_Utilization: T,T,T,T,T,T,T,T,T,T,T,T

Gene: CG12158
Chromosome: 2R
Orientation: -
TSS: 4874717 Embryonic_Utilization: N,N,N,N,N,N,N,N,N,N,N,N

Gene: CG1216
Chromosome: 3L
Orientation: +
TSS: 183712 Embryonic_Utilization: N,N,N,N,N,N,N,N,N,N,N,N

Gene: CG12162
Chromosome: 3R
Orientation: +
TSS_Cluster_Group: 1293552_1293623 Embryonic_Utilization: T,T,N,T,N,N,T,T,N,N,N,N

Gene: CG12163
Chromosome: 3R
Orientation: -
TSS_Cluster_Group: 1077338_1077411_1077467 Embryonic_Utilization: T,T,T,T,T,T,N,N,T,N,N,N

Gene: CG12165
Chromosome: 2R
Orientation: +
TSS_Cluster_Group: 2790454_2790500 Embryonic_Utilization: T,T,T,T,T,N,N,N,N,N,N,N

Gene: CG12176
Chromosome: X
Orientation: -
TSS: 13501745 Embryonic_Utilization: N,N,N,N,N,N,N,N,N,N,N,N

Gene: CG12177
Chromosome: X
Orientation: -
TSS: 13514108 Embryonic_Utilization: T,T,T,T,N,T,T,T,T,T,T,T

Gene: CG12189
Chromosome: 3L
Orientation: +
TSS: 637904 Embryonic_Utilization: N,N,N,N,N,N,N,N,N,N,N,N

Gene: CG12190
Chromosome: 2R
Orientation: +
TSS_Cluster_Group: 18178334_18178356 Embryonic_Utilization: T,T,T,T,T,T,T,T,T,T,N,N

Gene: CG12199
Chromosome: X
Orientation: +
TSS: 19187124 Embryonic_Utilization: N,N,N,N,T,T,N,N,N,N,N,N

Gene: CG12202
Chromosome: X
Orientation: +
TSS: 19314530 Embryonic_Utilization: N,N,N,N,N,N,N,N,N,N,N,N

Gene: CG12203
Chromosome: X
Orientation: +
TSS_Cluster_Group: 19326365_19326403 Embryonic_Utilization: N,N,N,N,N,T,T,T,T,T,T,T

Gene: CG12205
Chromosome: 2L
Orientation: -
TSS: 4684457 Embryonic_Utilization: N,N,N,N,N,N,N,N,N,N,N,N

Gene: CG12207
Chromosome: 3R
Orientation: +
TSS: 10114995 Embryonic_Utilization: N,N,N,N,N,N,N,N,T,N,N,N
TSS: 10124002 Embryonic_Utilization: N,N,N,N,N,N,N,N,N,N,N,N

Gene: CG1221
Chromosome: 3L
Orientation: +
TSS: 251296 Embryonic_Utilization: N,N,N,T,N,N,T,N,T,T,T,T

Gene: CG12212
Chromosome: X
Orientation: +
TSS: 4462806 Embryonic_Utilization: N,T,T,T,T,T,T,N,T,N,N,N

Gene: CG12213
Chromosome: 3R
Orientation: -
TSS_Cluster_Group: 7793115_7793142_7793172 Embryonic_Utilization: N,N,N,N,N,N,N,N,N,N,N,N

Gene: CG12219
Chromosome: X
Orientation: -
TSS: 6146489 Embryonic_Utilization: N,N,N,N,N,N,N,N,N,N,N,N

Gene: CG12220
Chromosome: 3R
Orientation: +
TSS: 27078624 Embryonic_Utilization: N,N,N,N,N,N,N,N,N,N,N,N

Gene: CG12225
Chromosome: X
Orientation: +
TSS: 6113068 Embryonic_Utilization: T,N,N,N,N,N,N,N,N,N,N,N

Gene: CG12233
Chromosome: X
Orientation: -
TSS_Cluster_Group: 19355692_19355738 Embryonic_Utilization: T,T,T,T,T,T,T,T,T,T,T,T

Gene: CG12235
Chromosome: X
Orientation: -
TSS_Cluster_Group: 19479914_19479983 Embryonic_Utilization: N,N,N,N,N,N,N,N,N,N,N,N

Gene: CG12238
Chromosome: X
Orientation: -
TSS: 19463891 Embryonic_Utilization: N,N,N,N,N,N,N,N,N,N,N,N
TSS: 19464374 Embryonic_Utilization: T,T,T,T,N,T,T,N,N,N,N,N

Gene: CG12241
Chromosome: 3R
Orientation: +
TSS: 11045011 Embryonic_Utilization: N,N,T,N,N,N,N,N,N,N,N,N

Gene: CG12244
Chromosome: X
Orientation: +
TSS: 12925100 Embryonic_Utilization: T,T,N,T,T,T,T,T,N,N,T,T

Gene: CG1225
Chromosome: 3L
Orientation: +
TSS: 284121 Embryonic_Utilization: N,N,N,N,N,N,N,N,N,N,N,N

Gene: CG12262
Chromosome: 3L
Orientation: +
TSS: 7693303 Embryonic_Utilization: T,T,T,N,N,N,N,T,T,N,N,T

Gene: CG12264
Chromosome: 2L
Orientation: +
TSS_Cluster_Group: 11999654_11999691_11999721 Embryonic_Utilization: T,N,N,N,N,N,N,N,N,N,N,N

Gene: CG12268
Chromosome: 3R
Orientation: -
TSS: 19774141 Embryonic_Utilization: N,N,N,N,N,N,N,N,N,T,N,N

Gene: CG12276
Chromosome: 3R
Orientation: -
TSS: 8259534 Embryonic_Utilization: T,T,T,T,T,N,N,T,N,T,T,N

Gene: CG1228
Chromosome: 3L
Orientation: +
TSS: 331012 Embryonic_Utilization: T,T,T,T,T,T,T,T,N,N,N,N
TSS: 334607 Embryonic_Utilization: N,N,N,N,N,N,N,N,N,N,N,N

Gene: CG12284
Chromosome: 3L
Orientation: -
TSS: 16012094 Embryonic_Utilization: T,T,T,T,T,T,T,T,T,T,T,T

Gene: CG12286
Chromosome: 3R
Orientation: -
TSS: 8515089 Embryonic_Utilization: N,N,N,N,N,N,N,N,N,N,N,N

Gene: CG12292
Chromosome: 2L
Orientation: +
TSS: 12704723 Embryonic_Utilization: N,N,N,N,N,N,N,N,N,N,N,N

Gene: CG12298
Chromosome: 2R
Orientation: -
TSS: 13262883 Embryonic_Utilization: T,T,N,N,N,N,N,N,N,N,N,N

Gene: CG12299
Chromosome: 2L
Orientation: +
TSS_Cluster_Group: 10737399_10737490 Embryonic_Utilization: T,T,N,N,N,N,N,N,N,N,N,N

Gene: CG12306
Chromosome: 3L
Orientation: +
TSS_Cluster_Group: 20243927_20243969 Embryonic_Utilization: T,T,T,T,T,T,N,N,N,N,N,N

Gene: CG12317
Chromosome: 2L
Orientation: -
TSS_Cluster_Group: 12055949_12055982 Embryonic_Utilization: N,N,N,N,N,N,N,N,N,N,N,N

Gene: CG12323
Chromosome: 2R
Orientation: +
TSS_Cluster_Group: 6335896_6335922 Embryonic_Utilization: T,T,T,T,T,T,T,N,N,N,T,N

Gene: CG12333
Chromosome: 3R
Orientation: -
TSS: 14228153 Embryonic_Utilization: N,N,N,N,N,N,N,N,N,N,N,N
TSS: 14228412 Embryonic_Utilization: N,N,N,N,N,N,N,N,N,N,N,N

Gene: CG1234
Chromosome: 3R
Orientation: -
TSS: 3072642 Embryonic_Utilization: N,N,N,N,N,N,N,N,N,N,N,N

Gene: CG12344
Chromosome: 2R
Orientation: -
TSS: 6350143 Embryonic_Utilization: N,N,N,N,N,N,N,N,N,N,N,N

Gene: CG12345
Chromosome: 3R
Orientation: +
TSS: 14531221 Embryonic_Utilization: T,T,T,T,T,T,T,T,T,T,T,T

Gene: CG12346
Chromosome: 2R
Orientation: -
TSS_Cluster_Group: 6410001_6410022 Embryonic_Utilization: N,N,N,N,N,N,N,N,N,N,N,N

Gene: CG12358
Chromosome: 3R
Orientation: +
TSS: 8806793 Embryonic_Utilization: T,T,T,N,T,T,T,N,T,T,T,T

Gene: CG12360
Chromosome: 3R
Orientation: -
TSS: 8856372 Embryonic_Utilization: N,N,N,N,N,N,N,N,N,N,N,N

Gene: CG12366
Chromosome: 2R
Orientation: +
TSS: 9677342 Embryonic_Utilization: T,T,N,N,N,N,N,N,N,N,N,N

Gene: CG12374
Chromosome: 2R
Orientation: +
TSS: 8278033 Embryonic_Utilization: N,N,N,N,N,N,N,N,N,N,N,N

Gene: CG12384
Chromosome: 2R
Orientation: -
TSS: 6875072 Embryonic_Utilization: N,N,N,N,N,N,N,N,N,N,N,N

Gene: CG12389
Chromosome: 2R
Orientation: -
TSS: 6823425 Embryonic_Utilization: T,T,T,T,T,T,T,T,N,N,N,N

Gene: CG12390
Chromosome: 2R
Orientation: -
TSS: 6809035 Embryonic_Utilization: N,N,N,N,N,N,N,N,N,N,N,N

Gene: CG12391
Chromosome: 2R
Orientation: -
TSS_Cluster_Group: 6665907_6665944 Embryonic_Utilization: T,T,N,N,T,N,N,N,N,N,N,N

Gene: CG12393
Chromosome: 2L
Orientation: +
TSS: 6048753 Embryonic_Utilization: N,N,N,N,N,N,N,N,N,N,N,N

Gene: CG12399
Chromosome: 2L
Orientation: -
TSS: 3159631 Embryonic_Utilization: T,T,T,T,T,T,T,N,N,N,N,N

Gene: CG1240
Chromosome: 3L
Orientation: +
TSS_Cluster_Group: 2750528_2750567 Embryonic_Utilization: T,T,T,T,T,T,T,N,N,N,N,N

Gene: CG12400
Chromosome: 2L
Orientation: -
TSS: 3145705 Embryonic_Utilization: N,N,N,N,N,N,N,N,N,N,T,T

Gene: CG12403
Chromosome: 2L
Orientation: -
TSS: 13003720 Embryonic_Utilization: N,N,N,N,N,N,N,N,N,N,N,N
TSS_Cluster_Group: 13004067_13004095 Embryonic_Utilization: N,N,N,N,N,N,N,N,N,N,N,N

Gene: CG12404
Chromosome: 2L
Orientation: -
TSS: 13000388 Embryonic_Utilization: N,N,N,N,N,N,N,N,N,N,N,N
TSS: 13000631 Embryonic_Utilization: N,N,N,N,N,N,N,N,N,N,N,N

Gene: CG12405
Chromosome: 2R
Orientation: +
TSS: 5936249 Embryonic_Utilization: N,N,T,T,T,T,N,N,N,N,N,N

Gene: CG1242
Chromosome: 3L
Orientation: +
TSS_Cluster_Group: 3176750_3176813 Embryonic_Utilization: T,T,T,T,T,T,T,T,T,T,T,T

Gene: CG12428
Chromosome: 3R
Orientation: -
TSS_Cluster_Group: 23531987_23532049 Embryonic_Utilization: N,N,N,N,N,N,N,N,N,N,N,N
TSS: 23532468 Embryonic_Utilization: N,N,N,N,N,N,N,N,N,N,N,N

Gene: CG12437
Chromosome: 2L
Orientation: -
TSS: 8713339 Embryonic_Utilization: N,N,N,N,N,N,N,N,N,N,N,N
TSS: 8740621 Embryonic_Utilization: T,N,N,T,T,T,N,N,N,N,T,N

Gene: CG1244
Chromosome: 3L
Orientation: +
TSS_Cluster_Group: 2615276_2615326 Embryonic_Utilization: T,T,T,T,T,N,N,T,N,N,N,N
TSS: 2615829 Embryonic_Utilization: N,T,T,T,T,T,N,N,N,N,N,N
TSS: 2619303 Embryonic_Utilization: T,T,T,T,T,T,T,N,N,N,T,N

Gene: CG1245
Chromosome: 3R
Orientation: +
TSS: 1480883 Embryonic_Utilization: N,T,N,N,N,N,N,N,N,N,N,N

Gene: CG1246
Chromosome: 3L
Orientation: +
TSS: 2631599 Embryonic_Utilization: N,N,N,N,N,N,N,T,T,N,T,T

Gene: CG12470
Chromosome: X
Orientation: +
TSS: 164556 Embryonic_Utilization: N,N,N,N,N,N,N,N,N,N,N,N

Gene: CG12483
Chromosome: 3L
Orientation: -
TSS: 81903 Embryonic_Utilization: N,N,N,N,N,N,N,N,N,N,N,N

Gene: CG1250
Chromosome: 3R
Orientation: +
TSS_Cluster_Group: 1474787_1474849 Embryonic_Utilization: N,T,T,T,T,T,T,N,N,N,N,N

Gene: CG1252
Chromosome: 3R
Orientation: -
TSS: 2528599 Embryonic_Utilization: N,N,N,N,N,N,N,N,T,T,T,T

Gene: CG12530
Chromosome: X
Orientation: +
TSS_Cluster_Group: 19531021_19531084 Embryonic_Utilization: T,T,T,T,T,T,T,T,T,N,T,T

Gene: CG12532
Chromosome: X
Orientation: +
TSS: 19564966 Embryonic_Utilization: T,T,N,T,T,T,T,N,T,N,T,N

Gene: CG12576
Chromosome: X
Orientation: -
TSS: 21684154 Embryonic_Utilization: N,N,N,N,N,N,N,N,N,N,N,N
TSS: 21685396 Embryonic_Utilization: T,T,T,T,T,T,N,N,N,N,T,T

Gene: CG1258
Chromosome: 3L
Orientation: +
TSS: 4226277 Embryonic_Utilization: T,T,T,T,T,T,N,N,N,N,N,N

Gene: CG12581
Chromosome: 3R
Orientation: +
TSS: 380 Embryonic_Utilization: N,N,T,T,T,T,T,T,T,T,N,T

Gene: CG12582
Chromosome: 3R
Orientation: +
TSS: 23013 Embryonic_Utilization: N,N,N,N,N,N,N,N,N,N,N,N

Gene: CG12602
Chromosome: 2L
Orientation: +
TSS: 11738952 Embryonic_Utilization: N,N,N,N,N,N,N,N,N,N,N,N

Gene: CG12605
Chromosome: 3L
Orientation: -
TSS: 3946482 Embryonic_Utilization: N,N,N,N,N,N,N,N,N,N,N,N

Gene: CG12607
Chromosome: 3L
Orientation: +
TSS: 4429183 Embryonic_Utilization: N,N,N,N,N,N,T,N,T,T,T,T

Gene: CG1265
Chromosome: 3L
Orientation: +
TSS: 4238322 Embryonic_Utilization: N,N,N,N,N,N,N,N,T,T,T,T

Gene: CG12676
Chromosome: 2L
Orientation: +
TSS: 4031383 Embryonic_Utilization: T,T,T,T,T,T,T,T,T,T,T,T

Gene: CG1268
Chromosome: 3L
Orientation: +
TSS: 4246235 Embryonic_Utilization: N,N,N,N,N,N,N,N,N,N,N,N

Gene: CG12703
Chromosome: X
Orientation: +
TSS: 19584754 Embryonic_Utilization: T,T,T,T,T,T,T,T,T,T,T,T
TSS: 19584899 Embryonic_Utilization: N,N,N,N,N,N,N,N,N,T,N,N

Gene: CG1273
Chromosome: 3L
Orientation: +
TSS: 4247253 Embryonic_Utilization: N,N,T,N,T,T,T,N,N,N,N,N

Gene: CG12730
Chromosome: X
Orientation: +
TSS: 5362498 Embryonic_Utilization: N,N,N,N,N,N,N,T,T,N,N,N

Gene: CG12734
Chromosome: 3L
Orientation: +
TSS: 3162488 Embryonic_Utilization: T,T,T,T,T,T,N,N,N,N,N,N

Gene: CG12736
Chromosome: 2R
Orientation: -
TSS: 3021994 Embryonic_Utilization: N,N,N,N,N,N,N,N,N,N,N,N

Gene: CG1274
Chromosome: 3L
Orientation: +
TSS: 3025909 Embryonic_Utilization: N,N,N,N,N,N,N,N,N,N,N,N
TSS: 3026133 Embryonic_Utilization: N,N,N,N,N,N,N,N,N,N,N,N

Gene: CG12740
Chromosome: 3L
Orientation: -
TSS: 3205515 Embryonic_Utilization: T,T,T,T,T,T,T,T,T,T,T,T
TSS: 3206487 Embryonic_Utilization: N,N,T,T,N,N,N,N,N,N,T,N

Gene: CG12743
Chromosome: X
Orientation: -
TSS: 8334729 Embryonic_Utilization: T,N,N,N,N,N,N,N,N,N,N,N

Gene: CG12746
Chromosome: 3R
Orientation: +
TSS_Cluster_Group: 1390932_1390955 Embryonic_Utilization: N,N,N,N,N,N,N,N,N,N,N,T

Gene: CG12749
Chromosome: 3R
Orientation: -
TSS: 9486241 Embryonic_Utilization: T,T,T,T,T,T,T,T,T,N,T,T

Gene: CG1275
Chromosome: 3L
Orientation: -
TSS: 2240909 Embryonic_Utilization: T,T,N,N,N,N,N,N,N,N,N,N

Gene: CG12753
Chromosome: 3R
Orientation: -
TSS: 12267381 Embryonic_Utilization: T,N,N,N,N,N,N,N,N,N,N,N

Gene: CG12758
Chromosome: 2R
Orientation: +
TSS: 14462182 Embryonic_Utilization: N,N,N,N,N,N,N,N,N,N,N,N

Gene: CG12769
Chromosome: 2R
Orientation: -
TSS: 3568043 Embryonic_Utilization: N,N,N,N,N,N,N,N,N,N,N,N

Gene: CG12775
Chromosome: 2L
Orientation: -
TSS: 22235420 Embryonic_Utilization: N,N,N,N,N,N,N,N,N,N,N,N

Gene: CG12787
Chromosome: 2L
Orientation: -
TSS: 4915492 Embryonic_Utilization: T,N,N,N,N,N,N,N,N,N,N,N
TSS: 4928391 Embryonic_Utilization: N,N,N,N,N,N,N,N,N,N,N,N

Gene: CG12789
Chromosome: 2L
Orientation: -
TSS: 7451165 Embryonic_Utilization: N,N,N,N,N,N,N,N,N,N,N,N

Gene: CG12832
Chromosome: 2R
Orientation: -
TSS: 2575379 Embryonic_Utilization: N,N,T,N,N,N,N,N,T,N,T,N

Gene: CG12838
Chromosome: 2R
Orientation: +
TSS: 2566534 Embryonic_Utilization: N,N,N,N,N,N,N,N,N,N,N,N

Gene: CG12839
Chromosome: 2R
Orientation: +
TSS: 2564587 Embryonic_Utilization: N,N,T,N,N,N,N,N,N,T,N,N

Gene: CG12840
Chromosome: 2R
Orientation: +
TSS: 2557587 Embryonic_Utilization: N,N,N,N,N,N,N,N,T,N,N,N

Gene: CG12841
Chromosome: 2R
Orientation: +
TSS: 2554739 Embryonic_Utilization: N,N,N,N,N,N,N,N,N,N,N,N

Gene: CG12843
Chromosome: 2R
Orientation: +
TSS: 2546943 Embryonic_Utilization: N,N,N,N,N,N,N,N,N,N,N,N

Gene: CG12845
Chromosome: 2R
Orientation: +
TSS: 2536825 Embryonic_Utilization: T,N,N,N,N,N,N,N,T,T,T,N

Gene: CG12846
Chromosome: 2R
Orientation: -
TSS: 2523548 Embryonic_Utilization: N,N,N,N,N,N,N,T,T,T,T,T

Gene: CG12857
Chromosome: 2R
Orientation: -
TSS: 10274395 Embryonic_Utilization: N,N,N,N,N,N,N,N,N,N,N,N

Gene: CG12858
Chromosome: 2R
Orientation: -
TSS: 10260192 Embryonic_Utilization: N,N,N,N,N,N,N,N,N,N,N,N

Gene: CG12859
Chromosome: 2R
Orientation: +
TSS: 10271396 Embryonic_Utilization: N,N,N,N,N,N,N,T,N,T,T,N

Gene: CG12876
Chromosome: 3R
Orientation: -
TSS: 23525582 Embryonic_Utilization: N,N,N,N,N,N,N,N,N,N,N,N
TSS_Cluster_Group: 23525751_23525832 Embryonic_Utilization: N,N,N,N,N,N,N,N,N,N,N,N

Gene: CG12877
Chromosome: 3R
Orientation: +
TSS: 23532883 Embryonic_Utilization: N,N,N,N,N,N,N,N,N,N,N,N

Gene: CG12878
Chromosome: 3R
Orientation: +
TSS: 23526108 Embryonic_Utilization: T,T,N,T,T,T,T,N,T,N,N,N

Gene: CG12880
Chromosome: 3R
Orientation: +
TSS: 23511684 Embryonic_Utilization: N,N,N,N,N,N,N,N,N,N,N,N

Gene: CG12891
Chromosome: 2R
Orientation: -
TSS: 5987291 Embryonic_Utilization: N,N,N,N,N,N,T,T,T,N,N,N
TSS: 5990375 Embryonic_Utilization: N,T,N,N,N,N,N,N,N,N,N,N

Gene: CG12895
Chromosome: 2R
Orientation: -
TSS: 5948960 Embryonic_Utilization: N,N,N,N,N,N,N,N,N,N,N,N
TSS: 5949172 Embryonic_Utilization: N,N,N,N,N,N,N,N,N,N,N,N

Gene: CG12908
Chromosome: 2R
Orientation: +
TSS: 5825713 Embryonic_Utilization: N,N,N,N,T,T,T,T,T,T,N,N

Gene: CG12911
Chromosome: 2R
Orientation: +
TSS: 5768505 Embryonic_Utilization: N,N,N,N,N,N,T,N,T,N,N,N

Gene: CG12918
Chromosome: 2R
Orientation: -
TSS: 5563708 Embryonic_Utilization: N,N,N,N,N,N,N,N,N,N,N,N
TSS: 5563945 Embryonic_Utilization: T,N,N,N,T,T,T,N,T,T,N,N

Gene: CG12926
Chromosome: 2R
Orientation: -
TSS: 5122097 Embryonic_Utilization: N,N,N,N,N,N,N,N,N,N,N,N

Gene: CG12948
Chromosome: 3R
Orientation: -
TSS: 5573130 Embryonic_Utilization: T,N,N,N,N,T,T,N,N,N,N,N
TSS: 5573254 Embryonic_Utilization: N,N,N,N,N,N,N,N,N,N,N,N

Gene: CG12974
Chromosome: 3L
Orientation: -
TSS: 21219105 Embryonic_Utilization: N,N,N,N,N,N,N,N,N,T,N,N

Gene: CG12983
Chromosome: 3L
Orientation: -
TSS: 20900603 Embryonic_Utilization: N,N,N,N,N,N,N,N,N,N,N,N

Gene: CG1299
Chromosome: 3L
Orientation: +
TSS: 4132361 Embryonic_Utilization: N,N,N,N,N,N,N,N,N,N,N,N

Gene: CG12991
Chromosome: X
Orientation: +
TSS: 17413800 Embryonic_Utilization: N,N,N,N,N,N,T,T,T,T,T,T

Gene: CG13005
Chromosome: X
Orientation: +
TSS: 16637617 Embryonic_Utilization: N,N,N,N,N,N,N,N,N,N,N,N

Gene: CG13008
Chromosome: X
Orientation: +
TSS: 16545240 Embryonic_Utilization: N,N,N,N,N,N,N,N,N,N,N,N

Gene: CG13024
Chromosome: 3L
Orientation: -
TSS: 16775540 Embryonic_Utilization: N,N,N,N,N,N,N,N,N,N,N,N

Gene: CG13033
Chromosome: 3L
Orientation: -
TSS: 16510883 Embryonic_Utilization: N,N,N,N,N,N,N,N,T,T,N,N

Gene: CG13057
Chromosome: 3L
Orientation: +
TSS: 16297190 Embryonic_Utilization: N,N,N,N,N,N,N,N,N,N,N,N

Gene: CG13059
Chromosome: 3L
Orientation: +
TSS: 16288927 Embryonic_Utilization: N,N,N,N,N,N,N,N,T,T,T,N

Gene: CG13061
Chromosome: 3L
Orientation: +
TSS: 16283282 Embryonic_Utilization: N,N,N,N,N,N,N,N,N,N,N,N

Gene: CG1307
Chromosome: 3R
Orientation: -
TSS: 2483160 Embryonic_Utilization: T,T,T,T,T,T,N,T,N,T,N,N

Gene: CG13072
Chromosome: 3L
Orientation: -
TSS: 16197270 Embryonic_Utilization: T,N,N,N,N,N,N,N,N,N,N,N

Gene: CG1309
Chromosome: 3L
Orientation: +
TSS: 4242951 Embryonic_Utilization: N,N,N,N,N,N,N,N,N,N,N,N

Gene: CG13094
Chromosome: 2L
Orientation: -
TSS: 8506845 Embryonic_Utilization: N,N,N,N,N,N,N,N,N,N,N,N

Gene: CG13097
Chromosome: 2L
Orientation: -
TSS_Cluster_Group: 8514834_8514864 Embryonic_Utilization: N,N,N,N,N,N,N,N,N,N,N,N

Gene: CG13101
Chromosome: 2L
Orientation: -
TSS: 8984870 Embryonic_Utilization: N,N,N,N,N,N,N,N,N,N,N,N

Gene: CG1311
Chromosome: 3L
Orientation: +
TSS_Cluster_Group: 4261501_4261532 Embryonic_Utilization: T,T,T,T,T,N,T,N,N,N,N,N

Gene: CG13124
Chromosome: 2L
Orientation: -
TSS: 9908633 Embryonic_Utilization: N,N,N,N,N,N,N,N,N,N,N,T

Gene: CG13139
Chromosome: 2L
Orientation: +
TSS: 10364487 Embryonic_Utilization: N,N,N,N,N,N,N,N,N,N,N,N

Gene: CG13142
Chromosome: 2L
Orientation: +
TSS: 10439449 Embryonic_Utilization: N,N,N,N,N,N,N,N,N,N,N,N

Gene: CG13154
Chromosome: 2R
Orientation: -
TSS: 7943768 Embryonic_Utilization: N,N,N,N,N,N,N,N,N,N,N,N

Gene: CG1316
Chromosome: 3L
Orientation: +
TSS: 4267404 Embryonic_Utilization: T,T,T,T,T,T,T,T,N,N,N,N

Gene: CG13164
Chromosome: 2R
Orientation: -
TSS: 7822085 Embryonic_Utilization: N,N,N,N,N,N,N,N,N,N,N,N

Gene: CG13168
Chromosome: 2R
Orientation: +
TSS: 7769902 Embryonic_Utilization: N,N,N,N,N,N,N,N,N,N,N,N

Gene: CG1318
Chromosome: 3L
Orientation: +
TSS: 4272174 Embryonic_Utilization: N,N,N,N,N,N,N,N,N,N,N,N
TSS: 4272481 Embryonic_Utilization: N,N,N,N,N,N,N,N,N,N,N,N
TSS: 4272590 Embryonic_Utilization: N,N,N,N,N,N,N,N,N,N,N,N

Gene: CG13183
Chromosome: 2R
Orientation: -
TSS: 7428683 Embryonic_Utilization: N,N,N,N,N,N,N,N,N,N,N,N

Gene: CG1319
Chromosome: 3L
Orientation: +
TSS: 4276029 Embryonic_Utilization: T,N,N,N,N,N,T,T,T,N,T,T

Gene: CG13197
Chromosome: 2R
Orientation: +
TSS: 7207200 Embryonic_Utilization: T,N,N,N,N,N,N,N,N,N,N,N

Gene: CG13204
Chromosome: 2R
Orientation: +
TSS: 6882618 Embryonic_Utilization: N,N,N,N,N,N,N,N,N,N,N,N

Gene: CG1322
Chromosome: 3R
Orientation: +
TSS: 26599286 Embryonic_Utilization: N,N,N,N,N,T,N,N,N,N,N,N

Gene: CG1324
Chromosome: X
Orientation: -
TSS: 20546633 Embryonic_Utilization: N,N,N,N,N,N,N,N,N,N,N,N

Gene: CG13245
Chromosome: 2L
Orientation: +
TSS: 16000914 Embryonic_Utilization: N,N,N,N,N,N,N,N,N,N,N,N

Gene: CG13248
Chromosome: 3L
Orientation: -
TSS: 20344406 Embryonic_Utilization: N,N,N,N,N,N,N,N,N,N,N,N

Gene: CG13253
Chromosome: 3L
Orientation: -
TSS: 20653029 Embryonic_Utilization: N,N,N,N,N,N,N,N,N,N,N,N

Gene: CG13263
Chromosome: 2L
Orientation: +
TSS: 16711822 Embryonic_Utilization: N,N,N,T,T,T,T,T,T,T,T,T

Gene: CG1327
Chromosome: 3R
Orientation: -
TSS: 2521993 Embryonic_Utilization: N,N,N,N,N,N,N,T,T,N,N,N

Gene: CG13279
Chromosome: 2L
Orientation: -
TSS: 16786626 Embryonic_Utilization: N,N,N,N,N,N,N,N,T,T,T,T

Gene: CG13280
Chromosome: 2L
Orientation: -
TSS: 16817001 Embryonic_Utilization: N,N,N,N,N,N,N,N,N,N,N,N

Gene: CG13281
Chromosome: 2L
Orientation: -
TSS_Cluster_Group: 16821058_16821082 Embryonic_Utilization: T,T,T,T,T,N,N,N,N,N,N,N

Gene: CG13284
Chromosome: 2L
Orientation: -
TSS: 16843124 Embryonic_Utilization: N,N,N,N,N,N,N,N,N,N,N,N

Gene: CG13285
Chromosome: 3L
Orientation: -
TSS: 5509706 Embryonic_Utilization: N,N,N,N,N,N,N,N,T,T,T,N

Gene: CG13297
Chromosome: 3L
Orientation: -
TSS: 6131320 Embryonic_Utilization: N,N,N,N,N,N,N,T,T,N,N,N

Gene: CG13298
Chromosome: 3L
Orientation: -
TSS_Cluster_Group: 6167092_6167120 Embryonic_Utilization: N,N,N,N,N,N,N,N,N,N,N,N

Gene: CG1330
Chromosome: 3R
Orientation: -
TSS: 2517480 Embryonic_Utilization: N,N,N,N,N,N,N,N,T,T,N,N

Gene: CG13316
Chromosome: X
Orientation: +
TSS: 3533962 Embryonic_Utilization: T,T,T,T,T,T,T,T,N,N,N,N

Gene: CG1333
Chromosome: 3L
Orientation: +
TSS_Cluster_Group: 4153937_4153981 Embryonic_Utilization: N,N,N,N,N,N,N,N,N,N,N,N

Gene: CG13345
Chromosome: 2R
Orientation: -
TSS_Cluster_Group: 9374500_9374570 Embryonic_Utilization: T,T,T,T,N,N,N,N,N,N,N,N

Gene: CG13364
Chromosome: X
Orientation: -
TSS: 482022 Embryonic_Utilization: N,N,N,N,N,N,N,N,N,N,N,N

Gene: CG13366
Chromosome: X
Orientation: -
TSS: 477016 Embryonic_Utilization: T,N,N,N,N,T,N,N,N,N,N,N

Gene: CG13369
Chromosome: X
Orientation: +
TSS: 480303 Embryonic_Utilization: N,N,N,N,N,N,N,N,N,N,N,N

Gene: CG13377
Chromosome: X
Orientation: -
TSS: 120817 Embryonic_Utilization: N,N,N,N,N,N,N,N,N,N,N,N

Gene: CG1338
Chromosome: X
Orientation: -
TSS: 20483647 Embryonic_Utilization: N,N,N,N,N,N,N,N,N,N,N,N

Gene: CG13384
Chromosome: 2L
Orientation: +
TSS: 8384479 Embryonic_Utilization: N,N,N,N,N,N,N,N,N,N,N,N

Gene: CG13387
Chromosome: 2L
Orientation: +
TSS: 8403592 Embryonic_Utilization: N,T,N,N,N,N,N,N,N,N,N,N

Gene: CG13388
Chromosome: 2L
Orientation: +
TSS_Cluster_Group: 8415766_8415836 Embryonic_Utilization: T,T,T,T,T,T,T,T,T,T,N,N
TSS: 8419874 Embryonic_Utilization: N,T,T,T,T,T,T,T,T,N,N,N
TSS: 8426774 Embryonic_Utilization: T,T,T,T,T,T,T,T,N,T,N,N

Gene: CG13389
Chromosome: 2L
Orientation: -
TSS: 8364324 Embryonic_Utilization: T,T,T,T,T,T,T,T,T,T,T,T
TSS: 8364593 Embryonic_Utilization: N,N,N,N,N,N,N,N,N,N,N,N

Gene: CG13391
Chromosome: 2L
Orientation: -
TSS_Cluster_Group: 8381695_8381736 Embryonic_Utilization: N,N,N,N,N,N,N,N,N,N,N,N

Gene: CG13401
Chromosome: 2L
Orientation: -
TSS: 8449530 Embryonic_Utilization: N,N,N,N,N,N,N,N,N,N,N,N

Gene: CG13425
Chromosome: 2R
Orientation: +
TSS: 16102427 Embryonic_Utilization: N,T,T,T,T,T,N,N,N,N,N,N
TSS: 16117850 Embryonic_Utilization: N,T,N,T,N,N,N,N,N,N,N,N

Gene: CG13430
Chromosome: 2R
Orientation: -
TSS: 16066949 Embryonic_Utilization: N,N,T,N,N,N,N,N,N,N,N,N

Gene: CG13432
Chromosome: 2R
Orientation: -
TSS: 16096991 Embryonic_Utilization: N,N,N,N,N,N,N,N,N,T,N,N

Gene: CG1344
Chromosome: 2R
Orientation: +
TSS_Cluster_Group: 1161070_1161095 Embryonic_Utilization: T,T,N,T,N,N,T,N,N,N,N,N

Gene: CG13466
Chromosome: 3L
Orientation: +
TSS: 14886960 Embryonic_Utilization: N,N,N,N,N,N,N,N,N,N,N,N

Gene: CG13503
Chromosome: 2R
Orientation: -
TSS: 17620371 Embryonic_Utilization: N,N,N,N,N,N,N,N,N,N,N,N
TSS: 17623920 Embryonic_Utilization: N,N,N,N,T,T,N,N,N,N,N,N

Gene: CG13506
Chromosome: 2R
Orientation: +
TSS: 17890718 Embryonic_Utilization: N,N,N,N,N,N,N,N,N,N,T,N

Gene: CG13510
Chromosome: 2R
Orientation: +
TSS: 18165487 Embryonic_Utilization: N,N,N,N,N,T,T,T,T,T,T,T

Gene: CG1354
Chromosome: X
Orientation: +
TSS: 9623969 Embryonic_Utilization: T,T,N,N,N,T,N,T,N,N,N,N

Gene: CG13551
Chromosome: 2R
Orientation: -
TSS: 18890989 Embryonic_Utilization: N,N,N,N,N,N,N,N,N,N,N,N

Gene: CG13565
Chromosome: 2R
Orientation: -
TSS: 19456214 Embryonic_Utilization: N,N,N,N,N,N,N,N,N,N,N,N

Gene: CG1358
Chromosome: 2R
Orientation: -
TSS: 3126035 Embryonic_Utilization: N,N,N,N,N,N,N,N,N,N,N,N
TSS: 3126343 Embryonic_Utilization: N,T,N,N,T,T,N,T,N,N,N,N

Gene: CG13585
Chromosome: 2R
Orientation: +
TSS: 20039214 Embryonic_Utilization: N,N,N,N,T,T,T,T,N,N,T,N

Gene: CG13597
Chromosome: 3R
Orientation: -
TSS: 19719105 Embryonic_Utilization: N,N,N,N,N,N,N,N,N,N,N,N

Gene: CG13606
Chromosome: 3R
Orientation: +
TSS: 19998358 Embryonic_Utilization: N,N,N,N,N,N,N,T,T,T,T,N

Gene: CG13608
Chromosome: 3R
Orientation: -
TSS: 19989246 Embryonic_Utilization: N,N,N,N,N,N,N,N,N,N,N,N

Gene: CG13611
Chromosome: 3R
Orientation: +
TSS: 20105314 Embryonic_Utilization: N,N,N,N,N,N,N,N,N,N,N,N

Gene: CG1362
Chromosome: 2R
Orientation: -
TSS: 5580507 Embryonic_Utilization: N,N,N,N,N,T,N,N,T,T,T,T

Gene: CG13624
Chromosome: 3R
Orientation: -
TSS: 20403171 Embryonic_Utilization: N,N,T,T,T,T,T,T,T,T,T,T
TSS: 20408577 Embryonic_Utilization: N,N,N,N,N,N,N,N,N,N,N,N

Gene: CG13627
Chromosome: 3R
Orientation: +
TSS: 20538506 Embryonic_Utilization: N,N,N,N,N,N,T,T,N,N,N,N

Gene: CG13630
Chromosome: 3R
Orientation: -
TSS: 20545084 Embryonic_Utilization: N,N,N,N,N,N,N,N,N,N,N,N

Gene: CG1367
Chromosome: 3R
Orientation: +
TSS: 26037907 Embryonic_Utilization: N,N,N,N,N,N,N,N,N,N,N,N

Gene: CG13679
Chromosome: 3L
Orientation: +
TSS: 8176741 Embryonic_Utilization: N,N,N,N,N,N,N,N,T,T,N,N

Gene: CG1368
Chromosome: X
Orientation: +
TSS: 14008701 Embryonic_Utilization: N,N,N,N,N,N,N,N,T,T,T,T

Gene: CG13695
Chromosome: 3L
Orientation: +
TSS: 18104662 Embryonic_Utilization: N,T,N,N,N,N,N,T,N,N,N,N

Gene: CG13704
Chromosome: 3L
Orientation: +
TSS: 4879747 Embryonic_Utilization: N,N,T,N,N,T,T,T,T,T,T,T

Gene: CG13705
Chromosome: 3L
Orientation: +
TSS: 4877711 Embryonic_Utilization: N,N,N,N,N,N,N,N,T,T,T,T

Gene: CG1371
Chromosome: 2R
Orientation: -
TSS: 5587429 Embryonic_Utilization: T,T,T,T,T,T,T,T,T,T,T,T

Gene: CG1373
Chromosome: 3R
Orientation: +
TSS: 26042206 Embryonic_Utilization: N,N,N,N,N,N,N,N,N,N,N,N

Gene: CG13741
Chromosome: 2R
Orientation: -
TSS: 4606421 Embryonic_Utilization: T,N,N,N,N,N,N,N,N,N,N,N

Gene: CG13743
Chromosome: 2R
Orientation: -
TSS: 4571719 Embryonic_Utilization: N,N,N,N,N,N,N,N,N,N,N,N

Gene: CG13747
Chromosome: 2R
Orientation: +
TSS: 4529707 Embryonic_Utilization: N,N,T,N,N,N,N,N,N,N,N,N

Gene: CG13760
Chromosome: X
Orientation: -
TSS: 2441855 Embryonic_Utilization: N,N,N,N,N,N,N,N,N,N,N,N

Gene: CG13779
Chromosome: 2L
Orientation: +
TSS: 7063987 Embryonic_Utilization: T,N,N,T,T,N,N,N,N,N,N,N

Gene: CG1380
Chromosome: 2R
Orientation: -
TSS: 5598876 Embryonic_Utilization: N,N,N,N,N,N,N,N,N,N,N,N

Gene: CG1381
Chromosome: 2R
Orientation: -
TSS: 5611380 Embryonic_Utilization: N,T,N,T,T,N,N,N,N,N,T,T

Gene: CG13822
Chromosome: 3R
Orientation: +
TSS: 19503082 Embryonic_Utilization: N,N,N,N,N,N,N,N,N,N,N,N

Gene: CG13826
Chromosome: 3R
Orientation: -
TSS: 19052430 Embryonic_Utilization: N,N,N,N,N,N,N,N,N,N,N,N

Gene: CG13830
Chromosome: 3R
Orientation: -
TSS: 18938423 Embryonic_Utilization: N,N,N,N,N,N,N,N,N,N,N,N

Gene: CG13849
Chromosome: 3R
Orientation: -
TSS: 18246754 Embryonic_Utilization: N,N,N,N,N,N,N,N,N,N,N,N

Gene: CG13850
Chromosome: 3R
Orientation: -
TSS: 18236623 Embryonic_Utilization: N,N,N,N,N,N,N,N,N,N,N,N

Gene: CG13868
Chromosome: 2R
Orientation: -
TSS: 15828482 Embryonic_Utilization: N,N,N,N,N,N,N,N,N,N,N,N

Gene: CG13880
Chromosome: 3L
Orientation: +
TSS: 248314 Embryonic_Utilization: T,T,N,N,N,N,T,N,T,N,N,N

Gene: CG13886
Chromosome: 3L
Orientation: +
TSS: 817626 Embryonic_Utilization: N,N,N,N,N,N,N,N,N,N,N,N

Gene: CG13887
Chromosome: 3L
Orientation: +
TSS: 821409 Embryonic_Utilization: N,T,N,N,N,N,T,N,N,N,N,N

Gene: CG1389
Chromosome: 2R
Orientation: -
TSS: 3220992 Embryonic_Utilization: T,T,N,N,N,N,N,N,N,N,N,N

Gene: CG13895
Chromosome: 3L
Orientation: -
TSS: 691732 Embryonic_Utilization: N,N,N,N,N,N,N,N,N,N,N,N

Gene: CG13900
Chromosome: 3L
Orientation: -
TSS: 816914 Embryonic_Utilization: T,T,T,T,T,T,T,N,N,N,T,N

Gene: CG13902
Chromosome: 3L
Orientation: -
TSS: 824865 Embryonic_Utilization: N,N,N,N,N,N,N,N,N,N,N,N

Gene: CG13912
Chromosome: 3L
Orientation: +
TSS: 1173122 Embryonic_Utilization: N,N,N,N,N,N,N,N,N,N,N,N

Gene: CG13920
Chromosome: 3L
Orientation: +
TSS_Cluster_Group: 1632539_1632609 Embryonic_Utilization: N,N,N,N,T,T,T,T,T,T,N,T

Gene: CG13927
Chromosome: 3L
Orientation: -
TSS_Cluster_Group: 1612737_1612830 Embryonic_Utilization: N,N,N,N,N,N,N,N,N,N,N,N

Gene: CG13929
Chromosome: 3L
Orientation: -
TSS: 1622743 Embryonic_Utilization: N,N,N,N,N,N,N,N,N,N,N,N

Gene: CG13935
Chromosome: 3L
Orientation: -
TSS: 1818693 Embryonic_Utilization: T,T,N,N,N,N,N,N,N,N,T,N

Gene: CG13937
Chromosome: 3L
Orientation: -
TSS: 1866091 Embryonic_Utilization: N,N,N,N,N,N,N,N,N,N,N,N

Gene: CG1395
Chromosome: 3R
Orientation: -
TSS: 25081045 Embryonic_Utilization: T,T,T,T,T,T,T,T,T,T,N,N

Gene: CG13956
Chromosome: X
Orientation: -
TSS: 16109837 Embryonic_Utilization: N,N,N,N,N,N,N,N,N,N,N,N

Gene: CG13969
Chromosome: 2L
Orientation: +
TSS_Cluster_Group: 20062299_20062322 Embryonic_Utilization: N,N,N,N,T,T,N,T,T,T,N,N

Gene: CG14005
Chromosome: 2L
Orientation: -
TSS: 5801919 Embryonic_Utilization: N,T,N,N,N,N,N,N,N,N,N,N

Gene: CG14015
Chromosome: 2L
Orientation: -
TSS: 5539169 Embryonic_Utilization: N,N,N,N,N,N,N,N,N,N,N,N

Gene: CG14024
Chromosome: 2L
Orientation: -
TSS: 5314885 Embryonic_Utilization: N,N,N,N,N,N,N,N,N,N,N,N

Gene: CG14025
Chromosome: 2L
Orientation: -
TSS: 5277338 Embryonic_Utilization: N,T,N,N,N,N,N,N,N,N,N,N
TSS: 5278320 Embryonic_Utilization: T,N,T,N,N,N,N,T,N,T,N,N
TSS_Cluster_Group: 5278446_5278516 Embryonic_Utilization: N,T,N,N,N,N,N,N,N,N,N,N

Gene: CG14026
Chromosome: 2L
Orientation: -
TSS: 5271360 Embryonic_Utilization: N,N,N,N,N,N,N,N,N,N,N,N

Gene: CG14028
Chromosome: 2L
Orientation: +
TSS_Cluster_Group: 5327262_5327291 Embryonic_Utilization: N,N,N,N,N,N,N,N,N,N,N,N

Gene: CG14029
Chromosome: 2L
Orientation: +
TSS: 5305708 Embryonic_Utilization: N,N,N,N,N,T,T,N,N,N,N,N

Gene: CG1403
Chromosome: X
Orientation: +
TSS: 21168965 Embryonic_Utilization: T,T,T,T,T,N,N,N,N,N,N,N

Gene: CG14039
Chromosome: 2L
Orientation: +
TSS: 5060832 Embryonic_Utilization: N,N,N,N,N,N,N,N,N,N,N,N
TSS_Cluster_Group: 5062946_5062973_5062998_5063049 Embryonic_Utilization: N,N,N,N,N,N,N,N,N,N,N,N
TSS_Cluster_Group: 5064374_5064402 Embryonic_Utilization: N,N,N,N,N,N,N,N,N,N,N,N

Gene: CG1404
Chromosome: X
Orientation: -
TSS: 10993762 Embryonic_Utilization: T,T,T,T,T,T,T,T,T,N,T,T

Gene: CG14057
Chromosome: 3L
Orientation: -
TSS: 17010233 Embryonic_Utilization: N,N,N,N,N,N,N,N,N,N,N,N

Gene: CG14066
Chromosome: 3R
Orientation: -
TSS: 24154004 Embryonic_Utilization: N,N,N,N,N,N,N,N,N,N,N,N

Gene: CG1407
Chromosome: 2R
Orientation: -
TSS: 5544701 Embryonic_Utilization: N,N,N,N,N,N,N,N,N,N,N,N

Gene: CG14080
Chromosome: 3L
Orientation: -
TSS: 19037655 Embryonic_Utilization: N,N,N,N,N,N,N,N,N,N,N,N

Gene: CG14084
Chromosome: 3L
Orientation: +
TSS: 19226680 Embryonic_Utilization: N,N,N,N,N,N,N,N,N,N,N,N

Gene: CG14098
Chromosome: 3L
Orientation: +
TSS: 19510882 Embryonic_Utilization: N,N,N,N,N,N,N,N,N,N,N,N

Gene: CG14110
Chromosome: 3L
Orientation: +
TSS: 13358738 Embryonic_Utilization: N,N,N,N,N,T,T,N,N,N,N,N

Gene: CG14128
Chromosome: 3L
Orientation: +
TSS: 11853062 Embryonic_Utilization: N,N,N,N,N,N,N,N,N,N,N,N

Gene: CG1416
Chromosome: 2L
Orientation: +
TSS: 21745678 Embryonic_Utilization: T,T,T,N,T,T,T,N,N,N,N,N

Gene: CG1417
Chromosome: X
Orientation: +
TSS: 21184990 Embryonic_Utilization: T,N,N,N,N,N,N,N,T,N,T,T
TSS: 21186101 Embryonic_Utilization: N,N,N,N,N,N,N,N,N,N,N,N
TSS: 21187040 Embryonic_Utilization: N,N,N,N,N,N,N,N,N,N,N,N
TSS: 21187171 Embryonic_Utilization: T,N,N,N,N,N,N,N,T,T,T,T

Gene: CG14183
Chromosome: 3L
Orientation: -
TSS: 19960241 Embryonic_Utilization: N,N,N,N,N,N,N,N,N,N,N,N

Gene: CG14206
Chromosome: X
Orientation: +
TSS: 19431989 Embryonic_Utilization: N,T,N,T,T,N,T,N,N,N,N,N

Gene: CG14207
Chromosome: X
Orientation: +
TSS: 19439144 Embryonic_Utilization: T,T,N,T,T,T,T,T,T,T,T,T

Gene: CG14211
Chromosome: X
Orientation: +
TSS_Cluster_Group: 19457060_19457124 Embryonic_Utilization: N,N,N,N,N,N,N,N,N,N,N,N

Gene: CG14214
Chromosome: X
Orientation: +
TSS_Cluster_Group: 19477327_19477370 Embryonic_Utilization: N,N,N,N,N,N,N,N,N,N,N,N

Gene: CG14217
Chromosome: X
Orientation: -
TSS: 19407323 Embryonic_Utilization: T,T,N,T,N,N,N,N,N,N,N,N
TSS_Cluster_Group: 19407742_19407783 Embryonic_Utilization: T,N,N,N,N,N,N,N,N,N,N,N
TSS_Cluster_Group: 19413678_19413715 Embryonic_Utilization: T,T,T,T,T,T,T,N,T,N,N,N

Gene: CG14220
Chromosome: X
Orientation: -
TSS: 19435760 Embryonic_Utilization: N,N,N,N,N,N,N,N,N,T,N,N

Gene: CG14224
Chromosome: X
Orientation: +
TSS: 19517752 Embryonic_Utilization: T,T,T,T,T,T,T,T,T,T,T,T

Gene: CG14230
Chromosome: X
Orientation: +
TSS: 19538289 Embryonic_Utilization: N,N,N,N,N,N,N,N,N,N,N,N

Gene: CG14231
Chromosome: X
Orientation: -
TSS_Cluster_Group: 19535657_19535677 Embryonic_Utilization: N,N,N,N,N,N,N,N,N,N,N,N

Gene: CG14232
Chromosome: X
Orientation: -
TSS: 19538082 Embryonic_Utilization: N,N,N,N,N,N,N,N,N,N,N,N

Gene: CG14243
Chromosome: 3R
Orientation: +
TSS: 22465751 Embryonic_Utilization: N,N,N,N,N,N,N,T,T,N,N,N

Gene: CG14253
Chromosome: 3R
Orientation: +
TSS: 22806242 Embryonic_Utilization: N,N,N,N,N,N,N,N,T,T,T,T

Gene: CG14254
Chromosome: 3R
Orientation: +
TSS: 22820558 Embryonic_Utilization: N,N,N,N,N,N,N,N,T,N,N,N

Gene: CG1427
Chromosome: 3R
Orientation: +
TSS: 1427236 Embryonic_Utilization: N,N,N,N,N,N,N,N,N,N,N,N

Gene: CG14273
Chromosome: 2L
Orientation: +
TSS: 8342764 Embryonic_Utilization: N,N,N,N,N,N,N,N,N,N,N,N

Gene: CG14275
Chromosome: 2L
Orientation: +
TSS: 8329050 Embryonic_Utilization: N,N,N,N,N,N,N,N,T,T,T,N

Gene: CG14283
Chromosome: 3R
Orientation: -
TSS: 14920619 Embryonic_Utilization: N,N,N,N,N,N,N,N,N,N,N,N

Gene: CG14290
Chromosome: 3R
Orientation: -
TSS: 14754352 Embryonic_Utilization: T,T,N,N,N,T,T,T,T,T,T,T

Gene: CG14292
Chromosome: 3R
Orientation: -
TSS: 14731377 Embryonic_Utilization: N,N,N,N,N,N,N,N,N,N,N,N

Gene: CG14296
Chromosome: 3R
Orientation: +
TSS_Cluster_Group: 14732347_14732424_14732452 Embryonic_Utilization: T,N,N,N,N,N,N,N,N,N,N,N
TSS: 14732566 Embryonic_Utilization: N,N,N,N,N,T,N,N,T,N,N,T
TSS: 14732721 Embryonic_Utilization: N,N,N,N,N,N,N,N,N,N,N,N

Gene: CG1430
Chromosome: X
Orientation: +
TSS_Cluster_Group: 7747120_7747145 Embryonic_Utilization: N,N,N,N,N,N,N,N,N,N,N,N

Gene: CG14305
Chromosome: 3R
Orientation: +
TSS: 14424479 Embryonic_Utilization: N,N,N,N,N,N,N,N,N,N,N,N

Gene: CG1433
Chromosome: 3R
Orientation: +
TSS: 1439086 Embryonic_Utilization: T,T,T,N,T,N,N,N,N,N,N,N

Gene: CG1435
Chromosome: X
Orientation: +
TSS: 7182594 Embryonic_Utilization: T,T,T,T,T,T,T,T,T,T,T,T

Gene: CG14356
Chromosome: 3R
Orientation: -
TSS: 9957791 Embryonic_Utilization: N,N,N,N,N,N,N,N,N,N,N,N

Gene: CG1438
Chromosome: 3R
Orientation: +
TSS: 26719768 Embryonic_Utilization: N,N,N,N,N,N,N,N,T,T,T,T

Gene: CG1440
Chromosome: X
Orientation: +
TSS_Cluster_Group: 8282311_8282381 Embryonic_Utilization: T,T,T,T,T,T,T,T,N,N,N,N

Gene: CG14407
Chromosome: X
Orientation: -
TSS: 14672134 Embryonic_Utilization: T,N,N,N,N,N,T,T,N,T,T,N

Gene: CG14408
Chromosome: X
Orientation: -
TSS: 14665933 Embryonic_Utilization: T,N,N,N,N,N,N,N,N,N,N,N

Gene: CG1441
Chromosome: 2R
Orientation: -
TSS: 5415096 Embryonic_Utilization: T,T,T,T,T,T,T,T,T,T,T,T

Gene: CG14411
Chromosome: X
Orientation: +
TSS: 14666623 Embryonic_Utilization: T,N,T,T,T,T,T,T,N,N,N,T

Gene: CG14414
Chromosome: X
Orientation: +
TSS: 14414545 Embryonic_Utilization: N,N,N,N,N,N,N,T,N,N,N,N

Gene: CG14425
Chromosome: X
Orientation: -
TSS: 6938111 Embryonic_Utilization: N,T,N,N,N,N,N,N,N,N,N,N
TSS: 6943289 Embryonic_Utilization: N,N,T,T,T,T,T,T,N,N,N,T

Gene: CG14437
Chromosome: X
Orientation: +
TSS_Cluster_Group: 6616473_6616543 Embryonic_Utilization: T,N,N,N,N,N,N,N,N,N,N,N

Gene: CG14439
Chromosome: X
Orientation: +
TSS: 6592785 Embryonic_Utilization: N,N,N,N,N,N,N,N,N,N,N,N

Gene: CG1444
Chromosome: X
Orientation: +
TSS: 7754480 Embryonic_Utilization: N,N,N,N,N,N,N,N,N,N,N,N

Gene: CG14447
Chromosome: X
Orientation: +
TSS: 5811517 Embryonic_Utilization: N,N,N,N,N,N,N,N,N,N,N,N

Gene: CG14476
Chromosome: X
Orientation: -
TSS_Cluster_Group: 21415270_21415331 Embryonic_Utilization: N,N,N,N,N,N,N,N,N,N,N,N
TSS_Cluster_Group: 21415867_21415910_21415940 Embryonic_Utilization: N,N,N,N,N,N,N,N,N,N,N,N

Gene: CG14478
Chromosome: 2R
Orientation: +
TSS: 12972534 Embryonic_Utilization: T,T,T,T,T,T,T,T,T,T,T,T

Gene: CG1448
Chromosome: 3R
Orientation: -
TSS: 24684933 Embryonic_Utilization: N,N,N,N,N,N,N,N,N,N,N,N

Gene: CG14480
Chromosome: 2R
Orientation: +
TSS: 13079656 Embryonic_Utilization: N,N,N,N,N,N,N,N,N,N,N,N

Gene: CG14508
Chromosome: 3R
Orientation: -
TSS: 25029855 Embryonic_Utilization: N,N,N,N,N,N,N,N,N,N,N,N

Gene: CG14509
Chromosome: 3R
Orientation: -
TSS: 25020715 Embryonic_Utilization: N,N,N,N,N,N,N,N,N,N,N,N

Gene: CG14516
Chromosome: 3R
Orientation: +
TSS: 24964388 Embryonic_Utilization: N,N,N,N,N,N,N,N,N,N,N,N
TSS: 24964619 Embryonic_Utilization: T,N,N,N,N,N,N,N,N,N,N,N

Gene: CG1453
Chromosome: X
Orientation: -
TSS: 10980217 Embryonic_Utilization: N,N,N,N,N,N,N,T,N,T,N,N
TSS: 10982226 Embryonic_Utilization: T,T,T,T,T,T,T,T,T,T,N,N

Gene: CG14534
Chromosome: 2L
Orientation: -
TSS: 7860834 Embryonic_Utilization: N,N,N,N,N,N,N,T,T,T,N,N

Gene: CG14536
Chromosome: 2L
Orientation: -
TSS: 7799630 Embryonic_Utilization: N,N,N,N,N,N,N,N,N,N,N,N
TSS: 7799815 Embryonic_Utilization: T,N,N,T,T,T,T,T,T,T,N,T

Gene: CG14542
Chromosome: 3R
Orientation: +
TSS: 21878558 Embryonic_Utilization: N,N,N,N,N,N,N,N,N,N,N,N

Gene: CG14550
Chromosome: 3R
Orientation: -
TSS: 21883927 Embryonic_Utilization: N,N,N,N,N,N,N,N,N,N,N,N

Gene: CG1458
Chromosome: 3R
Orientation: -
TSS_Cluster_Group: 25049086_25049149 Embryonic_Utilization: T,N,N,N,N,N,T,N,N,N,N,N

Gene: CG14591
Chromosome: 2R
Orientation: -
TSS: 1547717 Embryonic_Utilization: N,N,N,N,N,N,N,N,N,N,N,N

Gene: CG14609
Chromosome: 3R
Orientation: +
TSS_Cluster_Group: 3026696_3026764 Embryonic_Utilization: N,N,N,N,N,N,N,N,N,N,N,N

Gene: CG14619
Chromosome: X
Orientation: +
TSS: 21669945 Embryonic_Utilization: N,N,N,N,N,N,N,N,N,N,N,N

Gene: CG1462
Chromosome: 3R
Orientation: +
TSS: 26874654 Embryonic_Utilization: N,N,N,N,N,N,N,N,N,T,N,T

Gene: CG14636
Chromosome: 3R
Orientation: -
TSS: 41033 Embryonic_Utilization: N,N,N,N,N,N,N,N,N,N,N,N

Gene: CG14639
Chromosome: 3R
Orientation: +
TSS: 72744 Embryonic_Utilization: N,N,N,N,N,N,N,T,N,N,N,N

Gene: CG14643
Chromosome: 3R
Orientation: -
TSS: 75691 Embryonic_Utilization: N,N,N,N,N,N,N,T,T,N,N,N
TSS: 76518 Embryonic_Utilization: N,N,N,N,N,N,N,N,N,N,N,N

Gene: CG14644
Chromosome: 3R
Orientation: -
TSS: 78687 Embryonic_Utilization: N,N,N,N,N,N,N,N,N,N,N,N

Gene: CG14648
Chromosome: 3R
Orientation: +
TSS: 228804 Embryonic_Utilization: T,T,T,T,T,T,T,T,T,T,T,T

Gene: CG1467
Chromosome: X
Orientation: -
TSS: 20204425 Embryonic_Utilization: N,N,N,N,N,N,N,N,N,N,N,N

Gene: CG14672
Chromosome: 3R
Orientation: -
TSS_Cluster_Group: 1449773_1449810_1449834 Embryonic_Utilization: T,T,N,N,N,N,N,N,N,N,N,N

Gene: CG14683
Chromosome: 3R
Orientation: +
TSS_Cluster_Group: 6522372_6522409 Embryonic_Utilization: T,T,N,N,N,N,N,N,N,N,N,N

Gene: CG1469
Chromosome: 3R
Orientation: +
TSS: 26214553 Embryonic_Utilization: T,T,T,T,T,T,T,T,T,T,T,T

Gene: CG14693
Chromosome: 3R
Orientation: -
TSS: 6639356 Embryonic_Utilization: T,T,T,T,T,T,T,T,T,T,N,T

Gene: CG1471
Chromosome: 3R
Orientation: +
TSS: 26286190 Embryonic_Utilization: N,N,N,N,N,N,N,N,N,N,N,N

Gene: CG14710
Chromosome: 3R
Orientation: +
TSS: 7445813 Embryonic_Utilization: N,N,N,N,N,N,N,N,N,N,N,N

Gene: CG14712
Chromosome: 3R
Orientation: +
TSS: 7454483 Embryonic_Utilization: T,T,T,T,T,T,T,N,N,N,N,N

Gene: CG14715
Chromosome: 3R
Orientation: +
TSS: 7499987 Embryonic_Utilization: T,T,T,T,T,T,T,N,T,N,T,N

Gene: CG14716
Chromosome: 3R
Orientation: +
TSS: 7505555 Embryonic_Utilization: T,N,N,N,N,N,N,N,N,N,N,N

Gene: CG14722
Chromosome: 3R
Orientation: +
TSS: 7567614 Embryonic_Utilization: N,N,N,N,N,N,N,N,N,N,N,N
TSS: 7567794 Embryonic_Utilization: N,N,N,N,N,N,N,N,N,N,N,N

Gene: CG14724
Chromosome: 3R
Orientation: +
TSS: 7645323 Embryonic_Utilization: T,T,T,T,T,T,T,T,T,T,T,T

Gene: CG1474
Chromosome: X
Orientation: +
TSS: 8306721 Embryonic_Utilization: T,T,T,N,N,N,N,N,N,N,N,N

Gene: CG14748
Chromosome: 2R
Orientation: -
TSS: 4090299 Embryonic_Utilization: N,N,N,N,N,N,N,N,N,N,N,N

Gene: CG1475
Chromosome: 3R
Orientation: +
TSS: 1450201 Embryonic_Utilization: N,N,N,N,N,N,N,N,N,N,N,N

Gene: CG14750
Chromosome: 2R
Orientation: +
TSS: 4137264 Embryonic_Utilization: N,N,N,N,N,N,N,N,N,N,N,N

Gene: CG14752
Chromosome: 2R
Orientation: +
TSS: 4102310 Embryonic_Utilization: N,N,N,N,N,N,N,N,T,N,N,N

Gene: CG14763
Chromosome: 2R
Orientation: -
TSS: 3479837 Embryonic_Utilization: N,N,N,N,N,N,N,N,N,N,N,N

Gene: CG14764
Chromosome: 2R
Orientation: -
TSS_Cluster_Group: 3467649_3467682 Embryonic_Utilization: T,T,N,N,N,N,N,N,N,N,N,N

Gene: CG14767
Chromosome: 2R
Orientation: -
TSS: 4235634 Embryonic_Utilization: N,N,N,N,N,N,N,N,N,N,N,N

Gene: CG14777
Chromosome: X
Orientation: +
TSS: 1323574 Embryonic_Utilization: N,N,N,N,N,N,N,N,N,N,N,N

Gene: CG14779
Chromosome: X
Orientation: +
TSS_Cluster_Group: 1327673_1327697 Embryonic_Utilization: T,T,T,T,T,T,T,T,T,T,T,T

Gene: CG14781
Chromosome: X
Orientation: +
TSS_Cluster_Group: 1333915_1333974 Embryonic_Utilization: T,T,T,T,N,N,N,N,N,N,N,N

Gene: CG14792
Chromosome: X
Orientation: -
TSS: 1339701 Embryonic_Utilization: T,T,T,T,T,T,T,T,T,T,T,T

Gene: CG14801
Chromosome: X
Orientation: +
TSS: 1699502 Embryonic_Utilization: N,N,N,N,N,N,N,N,N,N,N,N

Gene: CG14802
Chromosome: X
Orientation: +
TSS: 1722065 Embryonic_Utilization: T,T,T,T,T,T,T,N,N,T,N,N

Gene: CG14804
Chromosome: X
Orientation: +
TSS_Cluster_Group: 1730045_1730081 Embryonic_Utilization: T,T,T,T,T,T,T,T,T,N,N,T

Gene: CG14806
Chromosome: X
Orientation: +
TSS: 1736453 Embryonic_Utilization: N,N,N,N,N,N,N,N,N,N,N,N

Gene: CG14813
Chromosome: X
Orientation: -
TSS_Cluster_Group: 1717890_1717941 Embryonic_Utilization: N,N,N,N,T,N,N,N,N,N,N,N

Gene: CG14814
Chromosome: X
Orientation: -
TSS: 1721876 Embryonic_Utilization: T,N,N,N,N,N,N,N,N,N,N,N

Gene: CG14816
Chromosome: X
Orientation: -
TSS: 1729344 Embryonic_Utilization: N,T,N,T,T,N,N,N,N,N,N,N

Gene: CG14817
Chromosome: X
Orientation: -
TSS: 1733393 Embryonic_Utilization: T,T,N,N,T,T,N,T,T,N,T,T

Gene: CG14818
Chromosome: X
Orientation: -
TSS: 1735687 Embryonic_Utilization: N,N,N,N,N,N,N,N,T,N,T,T

Gene: CG14823
Chromosome: 3L
Orientation: +
TSS_Cluster_Group: 7040263_7040292 Embryonic_Utilization: N,N,N,N,N,N,N,N,N,N,N,N

Gene: CG1486
Chromosome: X
Orientation: +
TSS_Cluster_Group: 21135030_21135053_21135110 Embryonic_Utilization: N,N,N,N,N,N,N,N,N,N,N,N

Gene: CG14868
Chromosome: 3R
Orientation: -
TSS: 11195656 Embryonic_Utilization: N,N,N,N,N,N,N,N,N,N,N,N

Gene: CG14879
Chromosome: 3R
Orientation: -
TSS: 12174946 Embryonic_Utilization: N,N,N,N,N,N,N,N,N,N,N,N

Gene: CG14880
Chromosome: 3R
Orientation: -
TSS: 12194025 Embryonic_Utilization: N,N,N,N,N,N,N,N,N,N,N,N

Gene: CG14883
Chromosome: 3R
Orientation: +
TSS: 12281775 Embryonic_Utilization: T,T,N,N,T,T,T,T,N,N,N,N

Gene: CG14887
Chromosome: 3R
Orientation: +
TSS: 12306921 Embryonic_Utilization: N,N,N,N,N,N,N,N,N,N,N,N

Gene: CG1489
Chromosome: X
Orientation: +
TSS: 21126761 Embryonic_Utilization: T,T,T,T,T,T,T,N,N,N,N,N

Gene: CG14899
Chromosome: 3R
Orientation: -
TSS_Cluster_Group: 12309897_12309925 Embryonic_Utilization: T,N,N,N,N,N,N,N,N,N,N,N

Gene: CG14904
Chromosome: 3R
Orientation: -
TSS: 12409382 Embryonic_Utilization: N,N,N,N,N,N,N,N,N,N,N,N

Gene: CG14939
Chromosome: 2L
Orientation: -
TSS_Cluster_Group: 11813753_11813775 Embryonic_Utilization: N,N,N,N,N,N,N,N,N,N,N,N

Gene: CG14941
Chromosome: 2L
Orientation: -
TSS: 11829334 Embryonic_Utilization: T,T,N,N,N,N,N,N,N,N,N,N

Gene: CG1495
Chromosome: 4
Orientation: +
TSS: 465990 Embryonic_Utilization: N,N,N,N,N,N,N,N,N,N,N,N
TSS_Cluster_Group: 466418_466459 Embryonic_Utilization: N,N,N,N,N,T,T,N,N,N,N,N
TSS: 466573 Embryonic_Utilization: N,N,N,N,N,N,N,N,N,N,N,N

Gene: CG14959
Chromosome: 3L
Orientation: +
TSS: 3241688 Embryonic_Utilization: N,N,N,N,N,N,N,T,N,T,N,N

Gene: CG14960
Chromosome: 3L
Orientation: +
TSS: 3254570 Embryonic_Utilization: N,N,N,N,N,N,T,T,N,N,N,N

Gene: CG14968
Chromosome: 3L
Orientation: -
TSS: 3284671 Embryonic_Utilization: N,N,N,N,N,N,N,N,N,N,N,N
TSS: 3286640 Embryonic_Utilization: N,N,N,N,N,N,N,N,N,N,N,N

Gene: CG14981
Chromosome: 3L
Orientation: -
TSS: 3893101 Embryonic_Utilization: T,N,N,T,T,T,T,T,T,T,T,N

Gene: CG14982
Chromosome: 3L
Orientation: +
TSS_Cluster_Group: 3926385_3926456 Embryonic_Utilization: N,N,N,N,N,N,N,N,N,N,N,N

Gene: CG1499
Chromosome: 3R
Orientation: +
TSS: 27368885 Embryonic_Utilization: N,N,N,N,T,T,T,T,N,N,N,N

Gene: CG14991
Chromosome: 3L
Orientation: +
TSS: 4087132 Embryonic_Utilization: N,T,N,N,T,N,N,T,T,N,N,N

Gene: CG14993
Chromosome: 3L
Orientation: -
TSS: 4057481 Embryonic_Utilization: N,N,N,N,N,N,T,N,N,T,T,T

Gene: CG14994
Chromosome: 3L
Orientation: -
TSS: 4069370 Embryonic_Utilization: N,N,N,N,N,N,N,N,N,N,T,T
TSS: 4072276 Embryonic_Utilization: N,N,N,N,N,N,N,N,N,N,N,N

Gene: CG14996
Chromosome: 3L
Orientation: -
TSS_Cluster_Group: 4105881_4105914 Embryonic_Utilization: N,N,N,N,N,N,T,T,N,T,T,T

Gene: CG14997
Chromosome: 3L
Orientation: +
TSS: 4223841 Embryonic_Utilization: N,N,N,N,N,N,N,N,N,N,N,N

Gene: CG14998
Chromosome: 3L
Orientation: -
TSS: 4118049 Embryonic_Utilization: T,T,N,N,T,N,N,N,N,N,N,N

Gene: CG15002
Chromosome: 3L
Orientation: -
TSS: 4150993 Embryonic_Utilization: N,N,N,N,N,N,T,N,N,N,N,N

Gene: CG15005
Chromosome: 3L
Orientation: -
TSS: 4186912 Embryonic_Utilization: N,N,N,N,N,N,N,N,N,N,N,N

Gene: CG15006
Chromosome: 3L
Orientation: -
TSS: 4192710 Embryonic_Utilization: N,N,N,N,N,N,N,N,N,N,N,N

Gene: CG15009
Chromosome: 3L
Orientation: -
TSS: 4219679 Embryonic_Utilization: N,N,N,N,N,N,N,N,N,N,N,N

Gene: CG15010
Chromosome: 3L
Orientation: -
TSS: 4235581 Embryonic_Utilization: N,N,T,N,N,N,N,N,N,N,N,N
TSS_Cluster_Group: 4237762_4237826 Embryonic_Utilization: T,T,N,T,T,T,N,N,N,N,N,N

Gene: CG15012
Chromosome: 3L
Orientation: -
TSS: 4275742 Embryonic_Utilization: T,T,T,T,T,T,T,N,N,N,N,N

Gene: CG15013
Chromosome: 3L
Orientation: -
TSS: 4283035 Embryonic_Utilization: T,T,T,T,T,T,T,T,T,N,N,T
TSS: 4291243 Embryonic_Utilization: N,N,N,N,N,N,T,T,N,N,N,N

Gene: CG15015
Chromosome: 3L
Orientation: -
TSS: 4346688 Embryonic_Utilization: N,T,N,T,T,T,N,N,N,N,N,N

Gene: CG15016
Chromosome: 3L
Orientation: +
TSS_Cluster_Group: 4347154_4347211 Embryonic_Utilization: N,N,N,N,N,N,N,N,N,N,N,N

Gene: CG15021
Chromosome: 3L
Orientation: +
TSS: 4419322 Embryonic_Utilization: N,N,N,N,N,N,N,T,T,T,T,T

Gene: CG15067
Chromosome: 2R
Orientation: -
TSS: 13900451 Embryonic_Utilization: N,N,N,N,N,N,N,N,N,N,N,N

Gene: CG1507
Chromosome: 4
Orientation: +
TSS: 578268 Embryonic_Utilization: N,N,N,N,N,N,N,N,T,N,N,N
TSS: 578473 Embryonic_Utilization: N,N,N,N,N,N,N,N,N,N,N,N

Gene: CG15080
Chromosome: 2R
Orientation: +
TSS: 14298164 Embryonic_Utilization: N,N,N,N,N,N,N,T,N,N,N,N

Gene: CG15081
Chromosome: 2R
Orientation: +
TSS_Cluster_Group: 14334344_14334402_14334481 Embryonic_Utilization: N,N,N,N,N,N,N,N,N,N,N,N

Gene: CG15083
Chromosome: 2R
Orientation: +
TSS: 14350124 Embryonic_Utilization: T,T,N,N,N,N,T,N,T,T,T,T

Gene: CG15087
Chromosome: 2R
Orientation: -
TSS: 14225716 Embryonic_Utilization: N,N,N,N,N,N,N,N,N,N,N,N

Gene: CG15092
Chromosome: 2R
Orientation: -
TSS: 14275935 Embryonic_Utilization: T,N,N,N,N,N,N,N,N,N,N,N

Gene: CG15093
Chromosome: 2R
Orientation: -
TSS: 14291838 Embryonic_Utilization: T,N,N,N,N,N,N,N,N,T,T,T

Gene: CG15094
Chromosome: 2R
Orientation: -
TSS: 14311483 Embryonic_Utilization: N,N,T,N,N,N,N,N,N,N,N,N

Gene: CG15095
Chromosome: 2R
Orientation: -
TSS: 14317262 Embryonic_Utilization: N,N,N,N,T,N,N,N,N,N,N,N

Gene: CG15096
Chromosome: 2R
Orientation: -
TSS: 14326318 Embryonic_Utilization: N,N,N,N,N,N,N,N,N,N,N,N

Gene: CG15098
Chromosome: 2R
Orientation: -
TSS_Cluster_Group: 14349583_14349618 Embryonic_Utilization: T,T,N,N,N,N,N,N,N,N,N,N

Gene: CG15100
Chromosome: 2R
Orientation: -
TSS_Cluster_Group: 14365427_14365494 Embryonic_Utilization: N,N,N,N,N,N,N,N,N,N,N,N

Gene: CG15101
Chromosome: 2R
Orientation: -
TSS_Cluster_Group: 14369921_14369945 Embryonic_Utilization: N,N,N,N,N,N,N,N,N,N,N,N

Gene: CG15102
Chromosome: 2R
Orientation: -
TSS: 14372801 Embryonic_Utilization: N,N,N,N,N,N,N,N,N,N,N,N

Gene: CG15105
Chromosome: 2R
Orientation: +
TSS: 14502209 Embryonic_Utilization: N,N,N,N,N,N,N,N,T,N,N,T
TSS: 14505898 Embryonic_Utilization: N,N,N,N,N,N,N,N,T,N,N,N

Gene: CG1511
Chromosome: 4
Orientation: +
TSS_Cluster_Group: 630936_630967 Embryonic_Utilization: T,T,T,T,T,T,T,N,T,N,N,N

Gene: CG15110
Chromosome: 2R
Orientation: +
TSS: 14644460 Embryonic_Utilization: T,T,N,N,N,N,T,N,N,N,N,N

Gene: CG15112
Chromosome: 2R
Orientation: +
TSS: 14656499 Embryonic_Utilization: T,T,T,T,T,T,T,T,T,T,T,T

Gene: CG15118
Chromosome: 2R
Orientation: -
TSS: 14651973 Embryonic_Utilization: T,N,N,N,N,N,T,N,N,N,N,N

Gene: CG1512
Chromosome: 2L
Orientation: +
TSS_Cluster_Group: 21646345_21646388 Embryonic_Utilization: N,N,N,N,N,N,N,N,N,N,N,N

Gene: CG15138
Chromosome: 2L
Orientation: -
TSS: 17256661 Embryonic_Utilization: N,N,N,N,N,N,N,N,N,N,N,N

Gene: CG1515
Chromosome: X
Orientation: +
TSS_Cluster_Group: 7765648_7765697 Embryonic_Utilization: T,T,N,T,T,T,N,N,N,N,N,N

Gene: CG15154
Chromosome: 2L
Orientation: -
TSS_Cluster_Group: 18148318_18148339 Embryonic_Utilization: N,N,N,T,T,N,N,N,N,N,N,N

Gene: CG1516
Chromosome: 2R
Orientation: -
TSS: 5366403 Embryonic_Utilization: N,N,N,N,N,N,N,N,N,N,N,N
TSS: 5368221 Embryonic_Utilization: N,N,N,N,N,N,N,N,N,N,N,N
TSS: 5372570 Embryonic_Utilization: T,N,N,N,N,N,T,T,T,T,T,T
TSS: 5373305 Embryonic_Utilization: N,N,N,N,N,N,N,N,N,N,N,N

Gene: CG15160
Chromosome: 2L
Orientation: +
TSS: 18586826 Embryonic_Utilization: T,T,T,T,T,T,T,T,N,N,T,N

Gene: CG15162
Chromosome: 2L
Orientation: +
TSS: 18613186 Embryonic_Utilization: T,T,T,T,T,T,T,T,T,T,T,T

Gene: CG1518
Chromosome: X
Orientation: -
TSS: 20863756 Embryonic_Utilization: N,N,N,N,N,N,N,N,T,T,N,T
TSS: 20864587 Embryonic_Utilization: T,T,T,T,T,T,N,N,N,N,N,N

Gene: CG15188
Chromosome: 3R
Orientation: +
TSS: 2165819 Embryonic_Utilization: N,N,N,N,N,N,T,T,T,N,N,N

Gene: CG15189
Chromosome: 3R
Orientation: +
TSS: 2161086 Embryonic_Utilization: N,N,N,N,N,T,T,T,N,N,N,N

Gene: CG1519
Chromosome: 2R
Orientation: -
TSS: 5359630 Embryonic_Utilization: T,T,N,N,N,N,N,N,N,N,N,N

Gene: CG1520
Chromosome: 3R
Orientation: -
TSS_Cluster_Group: 24657683_24657734 Embryonic_Utilization: N,N,N,N,N,N,N,N,N,N,T,N

Gene: CG15201
Chromosome: X
Orientation: +
TSS: 10989343 Embryonic_Utilization: N,N,N,N,N,N,N,N,N,N,N,N

Gene: CG15211
Chromosome: X
Orientation: +
TSS: 10617767 Embryonic_Utilization: N,N,N,T,T,T,T,T,T,T,T,T

Gene: CG15212
Chromosome: 3L
Orientation: +
TSS: 5105494 Embryonic_Utilization: N,N,N,N,N,N,N,T,T,T,T,N

Gene: CG15220
Chromosome: X
Orientation: -
TSS: 11453588 Embryonic_Utilization: T,T,T,T,N,N,N,N,N,N,N,N

Gene: CG15224
Chromosome: X
Orientation: +
TSS: 11626472 Embryonic_Utilization: N,N,N,N,N,N,N,N,N,N,N,N

Gene: CG1523
Chromosome: 3R
Orientation: -
TSS_Cluster_Group: 24645357_24645379 Embryonic_Utilization: N,N,N,N,N,N,N,N,N,N,N,N

Gene: CG15231
Chromosome: 2R
Orientation: -
TSS: 16376901 Embryonic_Utilization: N,N,N,N,N,N,N,N,N,N,N,N

Gene: CG1524
Chromosome: X
Orientation: +
TSS: 7779236 Embryonic_Utilization: T,T,T,T,T,T,T,T,T,T,T,T

Gene: CG15251
Chromosome: X
Orientation: -
TSS: 9815975 Embryonic_Utilization: N,N,N,N,N,N,N,N,T,T,N,N

Gene: CG15267
Chromosome: 2L
Orientation: +
TSS: 15244854 Embryonic_Utilization: N,N,N,N,N,N,N,N,N,N,N,N

Gene: CG1527
Chromosome: X
Orientation: +
TSS: 7780140 Embryonic_Utilization: N,T,T,T,T,N,N,N,N,N,N,N

Gene: CG15279
Chromosome: 2L
Orientation: -
TSS: 14847678 Embryonic_Utilization: N,N,N,N,N,N,N,N,N,N,N,N

Gene: CG1528
Chromosome: 3R
Orientation: +
TSS_Cluster_Group: 27397865_27397908 Embryonic_Utilization: T,N,N,T,T,T,T,T,T,T,N,T

Gene: CG15281
Chromosome: 2L
Orientation: +
TSS: 14739182 Embryonic_Utilization: N,N,N,N,N,N,N,N,N,N,N,N

Gene: CG15282
Chromosome: 2L
Orientation: +
TSS: 14712665 Embryonic_Utilization: N,N,N,N,N,N,N,N,N,N,T,N

Gene: CG15304
Chromosome: X
Orientation: +
TSS_Cluster_Group: 10305965_10305994_10306028 Embryonic_Utilization: T,T,T,T,T,T,T,T,T,T,T,T

Gene: CG15313
Chromosome: X
Orientation: +
TSS: 9894946 Embryonic_Utilization: N,N,N,N,N,N,N,N,N,N,N,N

Gene: CG15347
Chromosome: X
Orientation: -
TSS: 8306130 Embryonic_Utilization: N,N,N,N,T,T,T,T,T,T,T,T

Gene: CG15369
Chromosome: X
Orientation: +
TSS: 9062118 Embryonic_Utilization: N,N,N,N,N,N,N,N,N,N,N,N

Gene: CG1539
Chromosome: 3R
Orientation: +
TSS: 26372127 Embryonic_Utilization: N,N,N,N,N,N,N,N,N,N,N,N
TSS: 26388930 Embryonic_Utilization: T,T,T,T,T,T,T,T,T,T,T,T

Gene: CG1542
Chromosome: 3R
Orientation: +
TSS_Cluster_Group: 27039170_27039195 Embryonic_Utilization: N,N,N,T,N,N,N,N,N,N,N,N

Gene: CG15437
Chromosome: 2L
Orientation: -
TSS: 4444677 Embryonic_Utilization: T,T,N,N,N,T,T,N,N,N,N,T

Gene: CG15438
Chromosome: 2L
Orientation: -
TSS: 4448637 Embryonic_Utilization: N,N,N,N,N,N,N,N,N,N,N,N

Gene: CG15442
Chromosome: 2L
Orientation: -
TSS: 4457807 Embryonic_Utilization: N,N,N,N,N,N,N,N,N,N,T,N
TSS: 4458309 Embryonic_Utilization: N,N,N,N,N,N,N,N,N,N,N,N

Gene: CG15444
Chromosome: 2L
Orientation: -
TSS: 4473190 Embryonic_Utilization: N,N,N,N,N,N,N,N,N,N,N,N
TSS: 4477024 Embryonic_Utilization: N,N,N,N,N,N,N,N,N,N,N,N

Gene: CG15445
Chromosome: X
Orientation: +
TSS: 20927835 Embryonic_Utilization: N,N,N,N,N,N,N,N,N,N,N,N

Gene: CG15450
Chromosome: X
Orientation: +
TSS: 20632865 Embryonic_Utilization: N,N,N,N,N,N,N,N,N,N,N,N

Gene: CG15478
Chromosome: X
Orientation: -
TSS: 7563164 Embryonic_Utilization: N,N,N,N,N,N,N,N,N,N,N,N

Gene: CG15507
Chromosome: 3R
Orientation: +
TSS: 25608332 Embryonic_Utilization: N,N,N,N,N,N,N,N,N,N,N,N

Gene: CG1552
Chromosome: X
Orientation: -
TSS: 10898734 Embryonic_Utilization: N,N,N,N,N,N,N,N,N,N,N,N

Gene: CG15522
Chromosome: 3R
Orientation: +
TSS: 25752974 Embryonic_Utilization: N,N,N,N,N,N,N,N,N,N,N,N

Gene: CG1553
Chromosome: 2R
Orientation: -
TSS: 3318170 Embryonic_Utilization: T,N,N,T,T,N,N,N,N,N,N,N

Gene: CG1554
Chromosome: X
Orientation: -
TSS: 11415540 Embryonic_Utilization: T,T,N,T,T,T,T,T,N,T,N,N

Gene: CG15582
Chromosome: 3R
Orientation: +
TSS: 1933856 Embryonic_Utilization: N,N,N,N,N,N,N,N,T,T,N,N

Gene: CG15592
Chromosome: 3R
Orientation: +
TSS: 2085936 Embryonic_Utilization: N,N,N,N,N,N,T,T,N,N,N,N

Gene: CG1560
Chromosome: X
Orientation: +
TSS_Cluster_Group: 7906905_7906933 Embryonic_Utilization: N,N,N,T,T,T,T,N,T,T,T,N

Gene: CG15630
Chromosome: 2L
Orientation: -
TSS: 4794039 Embryonic_Utilization: N,N,N,N,N,N,N,N,N,N,N,N

Gene: CG15643
Chromosome: X
Orientation: -
TSS: 15406039 Embryonic_Utilization: N,N,N,N,N,N,N,N,N,N,N,N

Gene: CG15667
Chromosome: 2R
Orientation: +
TSS: 16989511 Embryonic_Utilization: N,N,T,N,N,N,N,N,N,N,N,N

Gene: CG15669
Chromosome: 2R
Orientation: +
TSS_Cluster_Group: 17009683_17009718 Embryonic_Utilization: T,T,N,N,T,T,T,T,T,T,T,T
TSS: 17015030 Embryonic_Utilization: N,N,N,N,N,N,N,N,N,N,N,N

Gene: CG15693
Chromosome: 3R
Orientation: +
TSS: 16647921 Embryonic_Utilization: T,T,T,T,T,T,T,T,T,T,T,T

Gene: CG15697
Chromosome: 3R
Orientation: +
TSS: 16676318 Embryonic_Utilization: T,T,T,T,T,T,T,T,T,T,T,T
TSS: 16676570 Embryonic_Utilization: T,T,T,T,T,T,T,T,T,T,T,T

Gene: CG15717
Chromosome: X
Orientation: +
TSS_Cluster_Group: 12962957_12963010 Embryonic_Utilization: N,N,N,N,T,N,N,N,N,N,N,N

Gene: CG1572
Chromosome: X
Orientation: -
TSS: 11403853 Embryonic_Utilization: N,N,N,N,N,N,T,T,T,T,T,T

Gene: CG15727
Chromosome: X
Orientation: -
TSS: 12463438 Embryonic_Utilization: N,N,N,N,N,N,N,N,N,N,N,N

Gene: CG15731
Chromosome: X
Orientation: -
TSS: 12291697 Embryonic_Utilization: N,N,N,N,N,N,N,T,T,N,N,N

Gene: CG15738
Chromosome: X
Orientation: +
TSS: 11725970 Embryonic_Utilization: N,N,N,N,N,N,N,N,N,N,N,N

Gene: CG15740
Chromosome: X
Orientation: -
TSS: 11680036 Embryonic_Utilization: N,N,N,N,N,N,N,T,T,N,N,N

Gene: CG1577
Chromosome: 2R
Orientation: -
TSS_Cluster_Group: 3186184_3186216 Embryonic_Utilization: N,N,N,N,N,N,N,N,N,N,N,N

Gene: CG15771
Chromosome: X
Orientation: +
TSS: 5600998 Embryonic_Utilization: N,N,N,N,N,N,N,N,N,N,N,N
TSS: 5601629 Embryonic_Utilization: N,N,N,N,N,N,N,N,N,N,N,N

Gene: CG15772
Chromosome: X
Orientation: +
TSS: 5597745 Embryonic_Utilization: N,N,N,N,N,N,N,N,N,T,N,N

Gene: CG1578
Chromosome: X
Orientation: -
TSS: 11649476 Embryonic_Utilization: T,T,N,N,N,N,N,N,N,N,N,N
TSS_Cluster_Group: 11650416_11650459 Embryonic_Utilization: N,N,N,N,N,N,N,N,N,N,N,N

Gene: CG15786
Chromosome: X
Orientation: +
TSS: 5141319 Embryonic_Utilization: T,T,N,T,T,N,T,T,T,T,N,T

Gene: CG15792
Chromosome: 2R
Orientation: -
TSS: 20501136 Embryonic_Utilization: T,T,T,T,T,T,T,T,T,T,T,N
TSS: 20519034 Embryonic_Utilization: N,N,T,T,T,T,N,N,N,N,N,N

Gene: CG15797
Chromosome: X
Orientation: +
TSS: 9101461 Embryonic_Utilization: T,T,T,T,T,T,T,T,N,N,T,N

Gene: CG15814
Chromosome: X
Orientation: -
TSS: 17684017 Embryonic_Utilization: T,T,N,T,T,T,T,N,N,N,N,N
TSS: 17684282 Embryonic_Utilization: N,N,N,N,N,N,N,N,N,N,N,N

Gene: CG1582
Chromosome: X
Orientation: -
TSS: 10744520 Embryonic_Utilization: N,N,N,N,N,N,N,N,N,N,N,N

Gene: CG15824
Chromosome: 2L
Orientation: -
TSS: 882111 Embryonic_Utilization: N,N,N,N,N,N,N,N,N,N,N,N

Gene: CG15825
Chromosome: 2L
Orientation: -
TSS: 19382128 Embryonic_Utilization: N,N,N,N,N,N,N,T,T,T,T,T

Gene: CG15835
Chromosome: 2R
Orientation: -
TSS: 3436785 Embryonic_Utilization: T,T,N,N,N,N,N,N,N,N,N,N

Gene: CG1584
Chromosome: 2R
Orientation: -
TSS: 5358268 Embryonic_Utilization: T,N,N,N,N,N,N,N,N,N,N,N

Gene: CG15845
Chromosome: 2R
Orientation: +
TSS_Cluster_Group: 2174129_2174159 Embryonic_Utilization: T,T,T,T,T,T,T,T,N,N,N,N

Gene: CG15862
Chromosome: 2R
Orientation: -
TSS: 5537848 Embryonic_Utilization: T,N,N,N,N,N,N,T,T,T,T,T

Gene: CG15871
Chromosome: X
Orientation: +
TSS: 14060228 Embryonic_Utilization: N,N,N,N,N,N,N,N,N,N,N,N

Gene: CG15883
Chromosome: X
Orientation: -
TSS: 18969805 Embryonic_Utilization: N,N,N,N,N,N,N,N,N,N,N,N

Gene: CG15884
Chromosome: 3R
Orientation: -
TSS: 22916845 Embryonic_Utilization: N,N,N,N,N,N,N,N,N,N,N,N

Gene: CG15887
Chromosome: 3R
Orientation: -
TSS: 9114532 Embryonic_Utilization: N,N,N,N,N,N,T,T,N,N,N,N

Gene: CG15890
Chromosome: X
Orientation: -
TSS: 14599724 Embryonic_Utilization: N,N,N,N,N,N,N,N,N,N,N,N

Gene: CG1591
Chromosome: X
Orientation: +
TSS: 13046288 Embryonic_Utilization: N,N,N,N,N,N,N,N,N,N,N,N

Gene: CG15922
Chromosome: 3R
Orientation: -
TSS: 16385833 Embryonic_Utilization: N,N,N,N,N,N,N,N,N,N,N,N

Gene: CG15923
Chromosome: 3R
Orientation: -
TSS: 16442619 Embryonic_Utilization: N,N,N,N,N,N,N,N,N,N,N,N

Gene: CG15926
Chromosome: X
Orientation: +
TSS: 12305605 Embryonic_Utilization: N,N,T,N,N,N,T,T,T,T,T,T

Gene: CG1598
Chromosome: 2R
Orientation: -
TSS_Cluster_Group: 3051448_3051490 Embryonic_Utilization: N,N,N,N,N,N,N,N,N,N,N,N

Gene: CG1599
Chromosome: 2R
Orientation: -
TSS: 5354311 Embryonic_Utilization: T,T,N,T,T,T,T,N,N,N,N,N

Gene: CG1600
Chromosome: 2R
Orientation: -
TSS_Cluster_Group: 3041074_3041098 Embryonic_Utilization: N,N,T,T,T,T,T,T,T,T,T,T
TSS: 3044790 Embryonic_Utilization: N,N,N,N,N,N,N,N,T,T,N,T

Gene: CG1605
Chromosome: 2R
Orientation: -
TSS_Cluster_Group: 3024501_3024537 Embryonic_Utilization: N,N,T,N,N,N,N,N,N,N,N,N

Gene: CG1607
Chromosome: 3R
Orientation: +
TSS: 27207833 Embryonic_Utilization: N,N,N,N,N,N,N,N,N,N,N,N
TSS: 27210123 Embryonic_Utilization: N,N,N,N,N,N,N,N,N,N,N,N

Gene: CG1615
Chromosome: X
Orientation: -
TSS: 10727682 Embryonic_Utilization: T,N,N,N,N,N,N,T,N,N,N,N

Gene: CG1616
Chromosome: 2R
Orientation: -
TSS: 3011646 Embryonic_Utilization: T,N,T,T,N,N,N,N,N,N,N,N

Gene: CG1618
Chromosome: X
Orientation: +
TSS: 13092957 Embryonic_Utilization: N,N,N,N,N,N,N,N,N,N,N,N

Gene: CG1621
Chromosome: 2R
Orientation: -
TSS: 3004111 Embryonic_Utilization: N,N,T,T,N,N,N,N,N,N,N,N

Gene: CG1623
Chromosome: 2R
Orientation: -
TSS: 5345376 Embryonic_Utilization: N,N,N,N,N,N,N,N,T,T,T,T

Gene: CG1624
Chromosome: 2R
Orientation: -
TSS: 3000499 Embryonic_Utilization: N,N,N,N,N,T,N,N,N,N,N,N
TSS: 3001621 Embryonic_Utilization: T,T,T,T,T,T,T,T,T,N,N,T

Gene: CG1630
Chromosome: X
Orientation: +
TSS: 13155244 Embryonic_Utilization: N,N,N,N,N,N,N,N,N,N,N,N

Gene: CG1633
Chromosome: X
Orientation: +
TSS: 13163765 Embryonic_Utilization: T,T,N,N,N,N,N,N,T,T,T,T

Gene: CG1634
Chromosome: X
Orientation: +
TSS: 8362622 Embryonic_Utilization: N,N,N,T,T,T,T,T,T,N,T,T
TSS: 8376929 Embryonic_Utilization: N,T,T,T,T,T,T,T,T,T,T,T

Gene: CG1635
Chromosome: 3R
Orientation: +
TSS: 27414390 Embryonic_Utilization: T,N,N,N,N,N,N,T,N,T,T,N

Gene: CG1636
Chromosome: X
Orientation: +
TSS: 8118688 Embryonic_Utilization: N,N,N,N,N,N,N,N,N,N,N,N

Gene: CG1637
Chromosome: X
Orientation: -
TSS_Cluster_Group: 10722943_10722971_10722992 Embryonic_Utilization: T,T,T,N,N,N,N,N,N,N,N,N

Gene: CG1639
Chromosome: X
Orientation: -
TSS: 11170509 Embryonic_Utilization: N,N,N,N,N,N,N,N,N,N,N,N

Gene: CG1640
Chromosome: X
Orientation: +
TSS: 13205047 Embryonic_Utilization: N,N,N,N,N,N,N,N,N,N,T,N
TSS: 13205178 Embryonic_Utilization: N,N,N,N,N,N,N,N,N,N,N,N

Gene: CG1646
Chromosome: 3R
Orientation: +
TSS: 24637851 Embryonic_Utilization: N,N,N,N,N,N,N,N,N,N,N,N

Gene: CG1648
Chromosome: 2R
Orientation: -
TSS: 5331863 Embryonic_Utilization: N,N,N,N,T,T,T,T,T,T,T,T

Gene: CG1651
Chromosome: 4
Orientation: -
TSS: 149962 Embryonic_Utilization: N,T,N,N,T,N,N,N,N,N,T,N

Gene: CG1652
Chromosome: 2R
Orientation: +
TSS: 5327323 Embryonic_Utilization: N,N,N,N,N,N,N,N,N,N,N,N

Gene: CG1658
Chromosome: 3R
Orientation: +
TSS_Cluster_Group: 24713802_24713854 Embryonic_Utilization: T,T,T,T,T,N,N,N,N,N,N,N
TSS_Cluster_Group: 24714762_24714790 Embryonic_Utilization: T,T,N,T,T,T,N,N,N,N,N,N

Gene: CG1659
Chromosome: X
Orientation: -
TSS_Cluster_Group: 7136461_7136511 Embryonic_Utilization: T,T,N,N,N,N,T,N,N,N,N,N

Gene: CG1665
Chromosome: 2R
Orientation: +
TSS: 5351590 Embryonic_Utilization: N,N,N,N,N,N,N,N,N,N,N,N

Gene: CG1666
Chromosome: X
Orientation: -
TSS: 21198597 Embryonic_Utilization: T,T,N,N,N,N,N,N,N,N,N,N

Gene: CG1668
Chromosome: X
Orientation: +
TSS: 20230766 Embryonic_Utilization: N,N,N,N,N,N,N,N,N,N,N,N

Gene: CG1669
Chromosome: 2R
Orientation: -
TSS: 2957574 Embryonic_Utilization: N,N,N,N,N,N,N,N,N,N,N,N

Gene: CG1670
Chromosome: X
Orientation: +
TSS: 20227398 Embryonic_Utilization: N,N,N,N,N,N,N,T,N,N,N,N

Gene: CG16704
Chromosome: 2L
Orientation: -
TSS: 3692588 Embryonic_Utilization: N,N,N,N,N,N,N,N,N,N,N,N

Gene: CG16707
Chromosome: 3L
Orientation: +
TSS_Cluster_Group: 9688282_9688307 Embryonic_Utilization: T,T,T,T,T,T,T,T,T,T,T,T
TSS: 9688445 Embryonic_Utilization: T,T,T,T,T,T,T,T,T,T,T,T

Gene: CG16708
Chromosome: 3R
Orientation: -
TSS: 1194021 Embryonic_Utilization: T,N,N,N,N,N,N,N,N,T,N,N

Gene: CG1671
Chromosome: 2R
Orientation: +
TSS: 5359876 Embryonic_Utilization: T,N,N,T,T,N,N,N,N,N,N,N

Gene: CG16712
Chromosome: 2L
Orientation: -
TSS: 3696654 Embryonic_Utilization: N,N,N,N,N,N,N,N,T,T,T,T

Gene: CG16718
Chromosome: 3R
Orientation: -
TSS: 15462217 Embryonic_Utilization: N,N,N,N,N,N,N,N,N,N,N,N
TSS: 15466851 Embryonic_Utilization: N,N,N,N,N,N,N,N,N,N,N,N

Gene: CG16721
Chromosome: X
Orientation: +
TSS_Cluster_Group: 5725109_5725169 Embryonic_Utilization: N,N,N,N,N,N,N,T,T,N,T,T

Gene: CG16728
Chromosome: 2R
Orientation: -
TSS: 6161317 Embryonic_Utilization: N,N,N,N,N,N,N,N,N,N,N,N

Gene: CG1673
Chromosome: X
Orientation: +
TSS: 13230963 Embryonic_Utilization: N,N,N,N,N,N,N,N,N,N,N,N

Gene: CG1674
Chromosome: 4
Orientation: +
TSS: 250980 Embryonic_Utilization: N,N,N,N,N,N,N,N,N,N,N,N
TSS_Cluster_Group: 251680_251766 Embryonic_Utilization: N,N,N,N,N,N,N,N,T,T,N,T

Gene: CG16740
Chromosome: 3R
Orientation: +
TSS: 14725143 Embryonic_Utilization: N,N,N,N,N,N,N,N,N,N,N,N

Gene: CG16747
Chromosome: 2R
Orientation: -
TSS: 7684392 Embryonic_Utilization: N,N,N,N,N,N,T,N,N,N,N,N
TSS: 7687184 Embryonic_Utilization: N,N,N,T,T,T,N,N,T,N,T,N
TSS_Cluster_Group: 7690106_7690168 Embryonic_Utilization: T,T,T,T,T,T,T,T,T,T,T,T

Gene: CG16752
Chromosome: X
Orientation: +
TSS: 5291898 Embryonic_Utilization: T,N,N,N,N,N,N,N,N,N,N,N

Gene: CG16758
Chromosome: 3L
Orientation: -
TSS: 2487131 Embryonic_Utilization: N,N,N,N,N,T,N,T,N,T,T,T

Gene: CG16761
Chromosome: 3L
Orientation: -
TSS: 2461976 Embryonic_Utilization: N,N,N,N,N,N,N,T,N,T,N,T

Gene: CG16765
Chromosome: 3R
Orientation: +
TSS: 5254284 Embryonic_Utilization: N,N,T,T,T,T,T,T,T,T,N,T

Gene: CG1677
Chromosome: X
Orientation: -
TSS: 7131429 Embryonic_Utilization: T,T,T,N,N,N,N,N,N,N,N,N

Gene: CG16772
Chromosome: 2L
Orientation: +
TSS: 19958607 Embryonic_Utilization: N,N,N,N,N,N,N,N,N,N,N,N

Gene: CG16778
Chromosome: 2R
Orientation: -
TSS: 20605824 Embryonic_Utilization: N,N,N,N,N,N,N,N,N,N,N,N

Gene: CG16786
Chromosome: 2R
Orientation: +
TSS: 19589460 Embryonic_Utilization: T,N,N,N,N,N,T,T,T,N,N,N

Gene: CG16788
Chromosome: 3R
Orientation: +
TSS_Cluster_Group: 5377765_5377794 Embryonic_Utilization: T,T,T,T,N,N,N,N,N,N,N,N

Gene: CG16791
Chromosome: 3R
Orientation: -
TSS: 17167787 Embryonic_Utilization: N,N,N,T,N,N,N,N,T,N,N,T

Gene: CG16807
Chromosome: 3L
Orientation: -
TSS: 16343815 Embryonic_Utilization: N,N,N,N,N,N,N,N,N,N,N,N

Gene: CG1681
Chromosome: X
Orientation: +
TSS: 13238693 Embryonic_Utilization: N,N,N,T,T,T,T,T,T,T,T,T

Gene: CG16812
Chromosome: 2L
Orientation: +
TSS: 13222609 Embryonic_Utilization: T,T,T,T,T,N,N,N,N,N,N,N

Gene: CG16817
Chromosome: 3R
Orientation: +
TSS: 5503692 Embryonic_Utilization: T,T,T,T,T,T,T,T,T,T,T,T

Gene: CG1683
Chromosome: X
Orientation: -
TSS: 10629671 Embryonic_Utilization: N,N,N,N,N,N,N,N,T,T,T,T

Gene: CG16833
Chromosome: 2L
Orientation: +
TSS_Cluster_Group: 10989389_10989448_10989487 Embryonic_Utilization: T,N,N,N,N,N,N,N,N,N,N,N
TSS: 10990515 Embryonic_Utilization: N,N,N,N,N,N,N,N,N,N,N,N

Gene: CG16844
Chromosome: 2R
Orientation: +
TSS: 13902983 Embryonic_Utilization: N,N,N,N,N,N,N,N,N,N,N,N

Gene: CG1685
Chromosome: X
Orientation: -
TSS: 21160441 Embryonic_Utilization: T,T,T,T,T,T,T,T,T,T,T,T

Gene: CG16868
Chromosome: 2R
Orientation: -
TSS: 15801941 Embryonic_Utilization: T,T,N,N,N,N,N,N,N,N,N,N

Gene: CG16884
Chromosome: 2L
Orientation: -
TSS: 13947472 Embryonic_Utilization: N,N,N,N,N,N,N,T,T,T,T,T

Gene: CG16885
Chromosome: 2L
Orientation: -
TSS: 13934690 Embryonic_Utilization: N,N,N,N,N,N,N,T,T,T,T,T

Gene: CG16886
Chromosome: 2L
Orientation: -
TSS: 13923549 Embryonic_Utilization: N,N,N,N,N,N,N,T,T,N,N,N

Gene: CG16892
Chromosome: X
Orientation: +
TSS: 9118730 Embryonic_Utilization: T,T,N,T,N,T,N,N,N,N,N,N

Gene: CG16901
Chromosome: 3R
Orientation: -
TSS: 9471755 Embryonic_Utilization: T,T,T,T,T,T,T,T,T,T,T,T

Gene: CG16904
Chromosome: 3R
Orientation: -
TSS: 5642709 Embryonic_Utilization: N,N,N,N,N,N,N,N,N,N,N,N

Gene: CG1691
Chromosome: X
Orientation: -
TSS: 10652070 Embryonic_Utilization: T,T,T,T,N,N,T,T,N,N,N,N
TSS: 10660842 Embryonic_Utilization: N,N,N,N,N,N,N,N,N,N,N,N

Gene: CG16910
Chromosome: 2R
Orientation: -
TSS: 20295009 Embryonic_Utilization: N,N,N,N,N,N,N,N,N,N,N,N

Gene: CG16916
Chromosome: X
Orientation: +
TSS_Cluster_Group: 10970446_10970513 Embryonic_Utilization: T,T,T,T,T,T,T,T,T,N,T,T

Gene: CG1692
Chromosome: X
Orientation: +
TSS_Cluster_Group: 20240817_20240889 Embryonic_Utilization: N,N,N,N,N,N,N,N,N,N,N,N

Gene: CG16928
Chromosome: 2L
Orientation: +
TSS: 11282122 Embryonic_Utilization: N,N,N,N,N,N,N,N,N,N,N,N

Gene: CG1693
Chromosome: X
Orientation: -
TSS: 21147743 Embryonic_Utilization: N,N,T,N,N,N,N,N,T,N,N,N

Gene: CG16932
Chromosome: 2R
Orientation: -
TSS_Cluster_Group: 20282833_20282865 Embryonic_Utilization: N,N,N,N,N,N,N,N,N,N,N,N

Gene: CG16936
Chromosome: 2R
Orientation: -
TSS: 20275744 Embryonic_Utilization: N,N,T,N,T,T,T,T,T,T,T,T

Gene: CG16941
Chromosome: 3R
Orientation: -
TSS: 12828077 Embryonic_Utilization: N,T,N,N,T,N,N,N,N,N,N,N

Gene: CG16953
Chromosome: 3R
Orientation: -
TSS: 16408626 Embryonic_Utilization: T,T,T,T,T,T,T,T,T,T,T,T

Gene: CG16954
Chromosome: 2L
Orientation: -
TSS: 13449497 Embryonic_Utilization: N,N,N,N,N,N,N,N,N,N,N,N

Gene: CG16963
Chromosome: 2L
Orientation: +
TSS: 11944141 Embryonic_Utilization: N,N,N,N,N,N,N,N,N,N,N,N

Gene: CG1697
Chromosome: X
Orientation: +
TSS: 11437593 Embryonic_Utilization: T,T,T,T,T,T,T,N,N,N,T,N

Gene: CG16971
Chromosome: 3L
Orientation: +
TSS: 207637 Embryonic_Utilization: T,T,T,T,T,T,T,T,T,T,T,T

Gene: CG16973
Chromosome: 3L
Orientation: -
TSS: 2570080 Embryonic_Utilization: N,N,N,N,N,N,N,N,N,N,N,N

Gene: CG16979
Chromosome: 3L
Orientation: +
TSS_Cluster_Group: 15541834_15541883 Embryonic_Utilization: N,N,N,N,N,N,N,N,N,N,N,N

Gene: CG16982
Chromosome: X
Orientation: +
TSS: 504127 Embryonic_Utilization: T,T,T,T,T,T,T,T,T,T,T,T

Gene: CG16983
Chromosome: X
Orientation: +
TSS_Cluster_Group: 513179_513253 Embryonic_Utilization: T,T,N,T,T,T,T,T,T,T,T,T

Gene: CG16991
Chromosome: 3L
Orientation: +
TSS: 7441488 Embryonic_Utilization: N,N,N,N,N,N,N,N,N,N,N,N

Gene: CG17018
Chromosome: 2L
Orientation: +
TSS: 22299525 Embryonic_Utilization: N,N,N,N,N,N,N,N,N,N,N,N

Gene: CG17019
Chromosome: 2R
Orientation: -
TSS: 8449944 Embryonic_Utilization: T,N,N,N,N,N,N,N,N,N,N,N

Gene: CG1703
Chromosome: X
Orientation: +
TSS: 11449783 Embryonic_Utilization: N,N,N,N,T,N,N,N,N,N,N,N

Gene: CG17032
Chromosome: 3L
Orientation: +
TSS: 15924443 Embryonic_Utilization: N,N,N,N,N,N,N,N,N,N,N,T

Gene: CG17033
Chromosome: 3L
Orientation: +
TSS_Cluster_Group: 15921888_15921925 Embryonic_Utilization: T,T,N,N,N,N,N,N,N,N,N,N

Gene: CG17034
Chromosome: 2R
Orientation: -
TSS: 8945800 Embryonic_Utilization: N,N,N,N,N,N,N,N,N,N,N,N

Gene: CG17041
Chromosome: 2R
Orientation: +
TSS_Cluster_Group: 8778391_8778436 Embryonic_Utilization: N,N,N,N,N,N,N,N,N,N,N,N

Gene: CG17045
Chromosome: 3R
Orientation: -
TSS: 9230590 Embryonic_Utilization: N,N,N,N,N,N,N,N,N,N,N,N

Gene: CG17051
Chromosome: X
Orientation: +
TSS: 21156084 Embryonic_Utilization: N,T,N,N,N,N,N,N,N,N,N,N

Gene: CG17052
Chromosome: X
Orientation: +
TSS_Cluster_Group: 20050583_20050616 Embryonic_Utilization: N,N,N,N,T,T,T,T,T,N,N,N

Gene: CG17054
Chromosome: 2R
Orientation: +
TSS: 8649027 Embryonic_Utilization: N,N,T,T,N,N,N,N,N,N,N,N

Gene: CG17058
Chromosome: X
Orientation: +
TSS: 20055376 Embryonic_Utilization: N,N,N,T,N,T,T,T,T,T,T,T

Gene: CG17065
Chromosome: X
Orientation: -
TSS: 20067804 Embryonic_Utilization: N,N,N,N,N,N,N,N,N,N,N,N

Gene: CG1707
Chromosome: 2R
Orientation: -
TSS: 2907743 Embryonic_Utilization: T,T,N,N,N,N,N,N,N,N,N,N

Gene: CG17081
Chromosome: 3L
Orientation: +
TSS: 15082022 Embryonic_Utilization: N,N,N,N,N,N,N,N,N,N,N,N

Gene: CG1709
Chromosome: 3R
Orientation: +
TSS_Cluster_Group: 24956880_24956916 Embryonic_Utilization: T,T,N,T,N,N,T,T,N,T,N,N
TSS: 24957068 Embryonic_Utilization: N,N,N,N,N,N,N,N,N,N,N,N

Gene: CG1710
Chromosome: 4
Orientation: +
TSS: 380209 Embryonic_Utilization: N,T,T,T,T,T,N,N,N,N,N,N

Gene: CG17104
Chromosome: 2L
Orientation: +
TSS: 10677370 Embryonic_Utilization: N,N,N,N,N,N,N,N,N,N,N,N

Gene: CG17119
Chromosome: 3R
Orientation: -
TSS: 18883252 Embryonic_Utilization: N,N,N,N,N,N,N,N,N,N,N,N

Gene: CG17121
Chromosome: 3R
Orientation: -
TSS: 18873910 Embryonic_Utilization: N,N,N,N,N,N,T,T,N,N,N,N

Gene: CG17124
Chromosome: 2L
Orientation: -
TSS: 10756316 Embryonic_Utilization: N,N,N,N,N,T,T,N,N,N,N,N

Gene: CG17131
Chromosome: X
Orientation: +
TSS: 63574 Embryonic_Utilization: N,N,N,N,N,T,T,T,N,N,N,N

Gene: CG17136
Chromosome: 3R
Orientation: +
TSS: 6610119 Embryonic_Utilization: N,N,N,N,N,N,N,N,N,N,N,N

Gene: CG17143
Chromosome: 3L
Orientation: -
TSS: 196091 Embryonic_Utilization: T,T,N,N,N,N,N,N,N,N,N,N

Gene: CG17145
Chromosome: 3L
Orientation: +
TSS: 20155657 Embryonic_Utilization: N,N,N,N,N,N,N,N,N,N,N,N

Gene: CG17146
Chromosome: 3L
Orientation: -
TSS: 12177874 Embryonic_Utilization: N,N,N,N,N,N,N,N,N,T,T,T

Gene: CG1715
Chromosome: 3R
Orientation: -
TSS: 26879610 Embryonic_Utilization: N,N,T,N,N,N,N,N,N,T,N,N

Gene: CG17153
Chromosome: 3L
Orientation: +
TSS: 12092234 Embryonic_Utilization: N,N,N,N,N,N,N,N,N,N,N,N

Gene: CG17158
Chromosome: 2L
Orientation: +
TSS_Cluster_Group: 1704916_1704967 Embryonic_Utilization: T,T,T,T,T,T,T,T,T,T,T,T

Gene: CG17161
Chromosome: 2L
Orientation: +
TSS: 16681324 Embryonic_Utilization: N,T,N,N,N,N,N,N,N,N,N,N

Gene: CG17184
Chromosome: 3R
Orientation: -
TSS: 7060727 Embryonic_Utilization: T,T,N,N,T,T,N,N,N,N,N,N

Gene: CG17193
Chromosome: 3R
Orientation: -
TSS: 15881815 Embryonic_Utilization: N,N,N,N,N,N,N,N,N,N,N,N

Gene: CG1721
Chromosome: 3R
Orientation: +
TSS: 24974103 Embryonic_Utilization: T,T,N,N,N,N,T,T,T,T,T,T

Gene: CG17230
Chromosome: 3R
Orientation: +
TSS_Cluster_Group: 7289389_7289414 Embryonic_Utilization: N,N,N,N,N,N,N,T,N,T,N,N

Gene: CG17233
Chromosome: 3L
Orientation: -
TSS: 20167869 Embryonic_Utilization: N,N,N,N,N,N,N,N,N,N,N,N

Gene: CG17246
Chromosome: 2R
Orientation: -
TSS: 14910632 Embryonic_Utilization: N,N,N,N,N,N,N,T,N,T,N,T
TSS_Cluster_Group: 14910759_14910818 Embryonic_Utilization: N,N,N,N,N,N,T,T,T,T,T,T

Gene: CG17248
Chromosome: 3L
Orientation: -
TSS: 1620806 Embryonic_Utilization: N,N,N,N,N,N,N,N,N,N,N,N
TSS: 1621273 Embryonic_Utilization: N,N,N,N,N,N,N,N,N,N,N,N

Gene: CG1725
Chromosome: X
Orientation: +
TSS_Cluster_Group: 11214893_11214921 Embryonic_Utilization: N,N,N,N,N,N,N,N,N,N,N,N

Gene: CG17252
Chromosome: X
Orientation: +
TSS: 9201887 Embryonic_Utilization: T,T,T,T,T,T,T,N,N,N,N,N

Gene: CG17257
Chromosome: 2L
Orientation: +
TSS: 3030670 Embryonic_Utilization: N,T,N,N,N,T,N,N,N,N,N,N

Gene: CG17258
Chromosome: 2L
Orientation: -
TSS: 3035290 Embryonic_Utilization: N,N,N,N,N,N,N,N,N,N,N,N

Gene: CG17270
Chromosome: 3R
Orientation: -
TSS: 16643151 Embryonic_Utilization: N,N,N,N,N,N,N,N,N,N,N,N
TSS: 16644517 Embryonic_Utilization: N,N,N,N,N,N,N,N,N,N,N,N

Gene: CG17271
Chromosome: 3R
Orientation: -
TSS: 16647536 Embryonic_Utilization: T,T,N,T,T,T,T,T,N,N,N,N

Gene: CG17272
Chromosome: 3R
Orientation: -
TSS: 16649945 Embryonic_Utilization: N,N,N,N,N,N,N,N,N,N,N,N

Gene: CG17273
Chromosome: 3R
Orientation: -
TSS_Cluster_Group: 16656242_16656270 Embryonic_Utilization: T,T,T,T,T,T,T,T,T,T,T,T

Gene: CG17280
Chromosome: 2R
Orientation: +
TSS: 19055863 Embryonic_Utilization: T,T,T,T,T,T,T,T,T,T,T,T

Gene: CG17292
Chromosome: 2L
Orientation: +
TSS: 8370532 Embryonic_Utilization: T,N,N,N,N,N,N,N,N,N,N,N

Gene: CG17298
Chromosome: 3R
Orientation: +
TSS: 17108919 Embryonic_Utilization: N,N,N,N,N,N,N,N,N,N,N,N

Gene: CG17299
Chromosome: 3R
Orientation: +
TSS: 16982088 Embryonic_Utilization: N,N,N,N,N,N,N,N,N,N,N,N
TSS: 17024907 Embryonic_Utilization: N,N,N,N,T,N,N,N,N,N,N,N

Gene: CG17309
Chromosome: 3R
Orientation: -
TSS_Cluster_Group: 7476356_7476380_7476400 Embryonic_Utilization: T,T,T,T,T,T,T,T,T,N,T,T

Gene: CG1732
Chromosome: 4
Orientation: +
TSS: 649943 Embryonic_Utilization: N,N,N,N,N,N,T,T,T,T,T,T

Gene: CG17320
Chromosome: 2L
Orientation: +
TSS: 18827145 Embryonic_Utilization: N,N,N,N,N,T,N,N,N,N,N,N

Gene: CG17322
Chromosome: 2L
Orientation: +
TSS: 18822704 Embryonic_Utilization: N,N,N,N,N,N,N,N,N,N,N,N

Gene: CG17323
Chromosome: 2L
Orientation: +
TSS: 18819508 Embryonic_Utilization: N,N,N,N,N,N,N,N,N,N,N,N

Gene: CG17325
Chromosome: 2L
Orientation: +
TSS: 18808942 Embryonic_Utilization: N,N,N,N,N,N,N,N,T,T,T,T

Gene: CG17331
Chromosome: 2L
Orientation: -
TSS: 16728058 Embryonic_Utilization: T,T,T,T,T,T,T,N,N,N,T,N

Gene: CG17332
Chromosome: 2L
Orientation: -
TSS_Cluster_Group: 16723685_16723720 Embryonic_Utilization: T,T,T,N,N,N,N,T,T,T,T,T

Gene: CG17334
Chromosome: 3L
Orientation: +
TSS: 5628631 Embryonic_Utilization: N,N,N,T,T,T,T,T,T,N,N,T

Gene: CG17337
Chromosome: 2R
Orientation: +
TSS: 1205292 Embryonic_Utilization: T,T,N,T,T,N,T,T,T,T,T,N

Gene: CG17342
Chromosome: 3R
Orientation: -
TSS: 7581317 Embryonic_Utilization: T,T,T,T,T,T,T,T,T,T,T,T
TSS_Cluster_Group: 7585781_7585800 Embryonic_Utilization: N,N,N,N,N,N,N,N,N,N,N,T
TSS: 7589511 Embryonic_Utilization: T,T,N,T,N,T,T,T,N,N,N,T

Gene: CG17348
Chromosome: 2L
Orientation: +
TSS: 19186275 Embryonic_Utilization: N,N,T,T,T,T,T,T,T,T,T,N

Gene: CG17352
Chromosome: 3L
Orientation: -
TSS: 8327753 Embryonic_Utilization: N,N,N,N,N,N,N,N,N,N,N,N
TSS: 8330243 Embryonic_Utilization: N,N,N,N,N,N,N,N,N,N,N,N

Gene: CG17358
Chromosome: 3R
Orientation: -
TSS: 7505395 Embryonic_Utilization: T,N,T,N,N,N,N,T,N,T,T,N

Gene: CG17367
Chromosome: 3R
Orientation: +
TSS_Cluster_Group: 21714265_21714313 Embryonic_Utilization: N,N,N,N,N,N,N,N,N,N,N,N

Gene: CG17369
Chromosome: 3R
Orientation: -
TSS_Cluster_Group: 8453287_8453386_8453455_8453551 Embryonic_Utilization: N,N,N,N,N,N,N,N,N,N,N,N

Gene: CG17370
Chromosome: 3R
Orientation: +
TSS_Cluster_Group: 21707707_21707752 Embryonic_Utilization: T,T,T,T,T,T,T,T,N,N,N,N

Gene: CG17383
Chromosome: 3R
Orientation: +
TSS: 21463606 Embryonic_Utilization: T,T,T,T,N,N,N,N,N,N,N,T

Gene: CG1740
Chromosome: X
Orientation: +
TSS: 20846164 Embryonic_Utilization: T,T,T,T,T,T,T,T,T,T,T,T

Gene: CG1742
Chromosome: X
Orientation: +
TSS: 20853748 Embryonic_Utilization: T,T,N,N,N,N,N,T,N,T,N,N

Gene: CG1743
Chromosome: X
Orientation: +
TSS: 11269179 Embryonic_Utilization: N,N,N,T,T,T,N,N,T,T,T,T

Gene: CG1744
Chromosome: 3R
Orientation: -
TSS: 27033393 Embryonic_Utilization: T,T,N,N,N,T,T,T,T,T,T,T
TSS: 27036242 Embryonic_Utilization: N,N,N,N,N,N,N,N,N,N,N,N

Gene: CG1745
Chromosome: X
Orientation: +
TSS: 11300067 Embryonic_Utilization: T,T,N,N,N,N,N,N,N,N,N,N

Gene: CG1746
Chromosome: 3R
Orientation: -
TSS: 27044779 Embryonic_Utilization: T,T,N,T,T,T,T,T,T,T,T,T
TSS: 27045281 Embryonic_Utilization: N,N,N,N,N,N,N,N,N,N,N,N

Gene: CG17471
Chromosome: 4
Orientation: -
TSS: 1213905 Embryonic_Utilization: N,N,N,N,N,N,N,N,N,N,N,N
TSS: 1217090 Embryonic_Utilization: N,N,N,N,N,N,N,N,N,N,N,N

Gene: CG1749
Chromosome: X
Orientation: +
TSS: 11328763 Embryonic_Utilization: T,T,T,T,T,T,T,T,T,T,T,N

Gene: CG17492
Chromosome: 2L
Orientation: +
TSS_Cluster_Group: 19030572_19030611 Embryonic_Utilization: T,T,T,T,T,T,T,N,N,N,N,N

Gene: CG17508
Chromosome: 2R
Orientation: +
TSS: 1116048 Embryonic_Utilization: T,T,N,N,N,N,N,N,N,N,N,N

Gene: CG17509
Chromosome: 2R
Orientation: +
TSS: 7543899 Embryonic_Utilization: T,T,N,N,N,N,N,N,N,N,N,N

Gene: CG1751
Chromosome: X
Orientation: +
TSS: 11330477 Embryonic_Utilization: T,T,T,T,T,T,T,N,N,N,N,N

Gene: CG17520
Chromosome: 3L
Orientation: +
TSS: 23033507 Embryonic_Utilization: T,T,N,N,T,T,N,N,N,N,N,N

Gene: CG17521
Chromosome: 3L
Orientation: -
TSS: 23028857 Embryonic_Utilization: T,T,T,T,T,T,T,T,T,T,T,T
TSS: 23029148 Embryonic_Utilization: T,T,T,T,T,T,T,T,T,T,T,T
TSS_Cluster_Group: 23029282_23029306 Embryonic_Utilization: N,N,N,N,N,N,N,N,N,N,N,N

Gene: CG1753
Chromosome: X
Orientation: +
TSS: 20855940 Embryonic_Utilization: N,N,N,N,N,N,N,N,N,N,N,N

Gene: CG17544
Chromosome: 2L
Orientation: -
TSS: 19394420 Embryonic_Utilization: T,N,T,T,N,T,T,T,T,T,T,T

Gene: CG17549
Chromosome: 2L
Orientation: -
TSS: 19384500 Embryonic_Utilization: N,N,N,N,N,N,T,N,N,T,T,T
TSS: 19385728 Embryonic_Utilization: N,N,N,N,N,N,N,N,N,N,N,N

Gene: CG17556
Chromosome: 3R
Orientation: -
TSS: 12821775 Embryonic_Utilization: T,T,N,N,N,N,N,N,N,N,N,N

Gene: CG17565
Chromosome: 3R
Orientation: +
TSS: 12258716 Embryonic_Utilization: T,T,N,N,N,N,N,N,N,N,N,N

Gene: CG17572
Chromosome: 2L
Orientation: -
TSS: 19070075 Embryonic_Utilization: N,N,N,N,N,N,N,N,N,N,N,N

Gene: CG17574
Chromosome: 2R
Orientation: -
TSS: 8365928 Embryonic_Utilization: T,T,N,T,N,N,N,N,N,T,T,T
TSS: 8385324 Embryonic_Utilization: T,N,T,N,N,N,N,N,N,N,N,N

Gene: CG17593
Chromosome: 2L
Orientation: +
TSS: 3514876 Embryonic_Utilization: T,T,T,T,T,T,T,T,T,T,T,T

Gene: CG17597
Chromosome: 2L
Orientation: -
TSS: 18826566 Embryonic_Utilization: N,N,N,N,N,N,T,T,T,T,T,N

Gene: CG17600
Chromosome: X
Orientation: +
TSS: 21718598 Embryonic_Utilization: N,N,N,N,N,N,T,N,N,N,N,N

Gene: CG17604
Chromosome: 3R
Orientation: -
TSS: 11618294 Embryonic_Utilization: N,N,N,N,N,N,N,N,N,N,N,N

Gene: CG1765
Chromosome: 2R
Orientation: -
TSS_Cluster_Group: 1664462_1664489_1664514 Embryonic_Utilization: N,N,N,N,N,N,N,N,N,N,N,N

Gene: CG17654
Chromosome: 2L
Orientation: -
TSS: 1727693 Embryonic_Utilization: T,T,N,N,N,N,N,N,N,N,N,T
TSS: 1728238 Embryonic_Utilization: N,N,N,N,N,N,N,N,N,N,N,N
TSS: 1728459 Embryonic_Utilization: N,N,N,N,N,N,N,N,N,N,N,N

Gene: CG17660
Chromosome: 2L
Orientation: -
TSS: 1710409 Embryonic_Utilization: T,T,N,N,T,T,T,N,N,N,N,T

Gene: CG17667
Chromosome: 3L
Orientation: +
TSS: 12764165 Embryonic_Utilization: N,N,N,N,N,N,N,N,N,N,N,N

Gene: CG17686
Chromosome: X
Orientation: -
TSS_Cluster_Group: 21440781_21440821 Embryonic_Utilization: N,T,N,T,T,T,T,T,T,N,T,T

Gene: CG1770
Chromosome: X
Orientation: -
TSS: 13102699 Embryonic_Utilization: N,N,N,N,N,N,N,N,N,N,N,N

Gene: CG17723
Chromosome: 3L
Orientation: +
TSS_Cluster_Group: 3287254_3287282 Embryonic_Utilization: T,T,T,T,T,T,T,T,T,T,T,T

Gene: CG17734
Chromosome: 3R
Orientation: -
TSS: 7069681 Embryonic_Utilization: N,N,N,N,N,N,N,N,N,N,N,N

Gene: CG17735
Chromosome: 3R
Orientation: -
TSS: 619079 Embryonic_Utilization: T,N,T,N,T,N,N,N,T,N,N,T

Gene: CG17737
Chromosome: 3L
Orientation: +
TSS_Cluster_Group: 3206881_3206907 Embryonic_Utilization: T,T,N,T,T,T,T,N,T,N,T,T

Gene: CG17739
Chromosome: 2R
Orientation: +
TSS: 7823181 Embryonic_Utilization: N,N,N,N,N,N,N,N,N,N,N,N

Gene: CG1774
Chromosome: 3R
Orientation: +
TSS: 27418640 Embryonic_Utilization: N,N,N,N,N,N,N,N,N,N,N,T

Gene: CG17743
Chromosome: 4
Orientation: -
TSS: 1201866 Embryonic_Utilization: T,T,N,T,T,N,N,N,N,N,N,N

Gene: CG17746
Chromosome: 3L
Orientation: -
TSS_Cluster_Group: 3223056_3223108 Embryonic_Utilization: T,T,N,N,N,N,N,N,N,N,N,N

Gene: CG17754
Chromosome: X
Orientation: +
TSS: 9095917 Embryonic_Utilization: N,N,N,N,N,N,N,N,N,N,N,N

Gene: CG17759
Chromosome: 2R
Orientation: +
TSS_Cluster_Group: 8128648_8128681_8128704 Embryonic_Utilization: T,T,T,T,T,T,T,T,T,T,T,T
TSS: 8131697 Embryonic_Utilization: N,N,N,N,N,N,N,N,N,N,N,N

Gene: CG17762
Chromosome: X
Orientation: +
TSS: 12467457 Embryonic_Utilization: N,N,N,N,N,N,N,N,N,N,N,T

Gene: CG17778
Chromosome: X
Orientation: +
TSS: 351723 Embryonic_Utilization: N,N,N,N,N,N,N,N,N,N,N,N

Gene: CG1780
Chromosome: X
Orientation: -
TSS: 9775700 Embryonic_Utilization: T,T,N,N,T,T,T,T,T,T,T,T
TSS: 9776162 Embryonic_Utilization: T,T,N,N,N,N,T,T,T,T,T,T

Gene: CG17818
Chromosome: 2R
Orientation: -
TSS: 13213219 Embryonic_Utilization: T,T,N,N,N,N,N,N,N,N,N,N

Gene: CG1782
Chromosome: 2R
Orientation: -
TSS: 5204499 Embryonic_Utilization: T,T,T,T,T,T,T,N,N,N,N,N

Gene: CG17826
Chromosome: 3L
Orientation: +
TSS: 11923788 Embryonic_Utilization: N,N,N,N,N,N,N,N,N,N,N,N

Gene: CG1783
Chromosome: 4
Orientation: +
TSS: 683873 Embryonic_Utilization: T,T,T,T,T,T,T,T,N,N,N,N

Gene: CG17834
Chromosome: 2L
Orientation: +
TSS_Cluster_Group: 8529143_8529168 Embryonic_Utilization: N,N,N,N,N,N,N,N,N,N,N,T

Gene: CG17836
Chromosome: 3R
Orientation: +
TSS: 14744010 Embryonic_Utilization: N,N,T,N,T,T,T,T,T,T,T,T

Gene: CG1785
Chromosome: X
Orientation: +
TSS: 8560186 Embryonic_Utilization: T,T,N,T,N,N,N,N,N,N,N,N

Gene: CG1787
Chromosome: X
Orientation: +
TSS: 8554890 Embryonic_Utilization: N,N,N,N,N,N,N,N,N,N,N,N

Gene: CG17870
Chromosome: 2R
Orientation: +
TSS: 5612858 Embryonic_Utilization: N,N,N,T,T,T,T,T,T,T,T,T

Gene: CG17888
Chromosome: 3L
Orientation: -
TSS: 7829497 Embryonic_Utilization: N,N,N,N,N,N,N,N,N,N,N,N

Gene: CG1789
Chromosome: X
Orientation: +
TSS: 8565772 Embryonic_Utilization: N,T,N,N,N,T,N,N,N,N,N,N

Gene: CG17894
Chromosome: 3R
Orientation: -
TSS: 19016876 Embryonic_Utilization: N,N,N,N,N,N,N,N,N,N,N,N

Gene: CG17896
Chromosome: X
Orientation: -
TSS: 350314 Embryonic_Utilization: N,N,N,N,N,N,N,N,N,N,N,N

Gene: CG17903
Chromosome: 2L
Orientation: +
TSS: 16715865 Embryonic_Utilization: N,N,N,N,N,N,N,N,N,N,N,N

Gene: CG17907
Chromosome: 3R
Orientation: -
TSS: 9084497 Embryonic_Utilization: N,N,N,N,N,N,N,N,N,N,N,N

Gene: CG17912
Chromosome: 2L
Orientation: +
TSS_Cluster_Group: 16739357_16739395 Embryonic_Utilization: T,T,T,T,T,T,T,N,N,N,N,N

Gene: CG17914
Chromosome: 2L
Orientation: +
TSS: 16750267 Embryonic_Utilization: N,N,N,N,N,N,N,N,N,N,N,N

Gene: CG17921
Chromosome: 2R
Orientation: -
TSS: 17210431 Embryonic_Utilization: N,T,T,T,T,T,T,T,T,T,N,T

Gene: CG17922
Chromosome: 2R
Orientation: -
TSS_Cluster_Group: 17204710_17204734 Embryonic_Utilization: N,N,N,N,N,N,N,N,N,N,N,N

Gene: CG17927
Chromosome: 2L
Orientation: +
TSS: 16762666 Embryonic_Utilization: N,N,N,N,N,N,N,N,N,N,N,N

Gene: CG1793
Chromosome: 4
Orientation: -
TSS: 807844 Embryonic_Utilization: T,T,T,T,T,T,T,T,N,T,T,N

Gene: CG17930
Chromosome: 3R
Orientation: +
TSS: 12153573 Embryonic_Utilization: N,N,N,N,N,N,N,N,N,N,N,N

Gene: CG17932
Chromosome: 2L
Orientation: +
TSS: 16794958 Embryonic_Utilization: N,N,N,N,N,N,N,N,N,N,N,N

Gene: CG17945
Chromosome: 3R
Orientation: -
TSS: 3190396 Embryonic_Utilization: N,N,N,N,N,N,N,N,N,N,N,N

Gene: CG17947
Chromosome: 3L
Orientation: -
TSS: 23264861 Embryonic_Utilization: T,T,T,T,T,T,T,T,T,T,N,T
TSS: 23271933 Embryonic_Utilization: T,T,T,T,T,T,T,T,T,T,T,T

Gene: CG17950
Chromosome: 2R
Orientation: +
TSS: 17220940 Embryonic_Utilization: N,N,N,N,N,N,N,N,N,N,N,N
TSS: 17221720 Embryonic_Utilization: N,N,N,N,N,N,N,N,N,N,N,N
TSS: 17222984 Embryonic_Utilization: T,T,T,T,T,T,T,T,T,N,N,N

Gene: CG17952
Chromosome: 2R
Orientation: +
TSS: 17228078 Embryonic_Utilization: T,T,T,T,T,T,N,N,N,N,N,N

Gene: CG17956
Chromosome: 3R
Orientation: -
TSS: 9653358 Embryonic_Utilization: N,N,N,N,N,N,N,N,N,N,N,N

Gene: CG1796
Chromosome: X
Orientation: +
TSS_Cluster_Group: 11855013_11855091 Embryonic_Utilization: N,N,T,T,T,T,T,T,T,N,T,T

Gene: CG17985
Chromosome: 2R
Orientation: -
TSS: 3167083 Embryonic_Utilization: N,N,N,N,N,N,N,N,N,N,N,N

Gene: CG1799
Chromosome: X
Orientation: +
TSS: 10589724 Embryonic_Utilization: N,N,T,T,N,N,N,N,N,T,N,N
TSS: 10590653 Embryonic_Utilization: N,N,N,N,N,N,N,N,N,N,N,N

Gene: CG18000
Chromosome: X
Orientation: -
TSS: 20039687 Embryonic_Utilization: N,N,N,N,N,N,N,N,N,N,N,N
TSS: 20040227 Embryonic_Utilization: N,N,N,N,N,N,N,N,N,N,N,N
TSS: 20045788 Embryonic_Utilization: N,N,N,N,N,N,N,N,N,N,N,N
TSS: 20046160 Embryonic_Utilization: N,N,N,N,N,N,N,N,N,N,N,N
TSS: 20046887 Embryonic_Utilization: T,T,T,T,T,T,T,T,T,T,T,T
TSS: 20047105 Embryonic_Utilization: N,N,N,N,N,N,N,N,N,N,N,N

Gene: CG18004
Chromosome: 2R
Orientation: +
TSS: 6401126 Embryonic_Utilization: T,T,N,T,N,N,N,N,N,N,N,N

Gene: CG18012
Chromosome: 3R
Orientation: -
TSS: 13636848 Embryonic_Utilization: T,N,T,T,T,T,N,N,N,N,N,T

Gene: CG1803
Chromosome: X
Orientation: +
TSS: 11846372 Embryonic_Utilization: N,N,N,N,N,N,N,N,N,N,N,N
TSS: 11848361 Embryonic_Utilization: N,N,N,N,N,N,N,N,N,N,N,N

Gene: CG18041
Chromosome: 3R
Orientation: -
TSS: 25683168 Embryonic_Utilization: T,N,N,T,N,N,N,N,N,N,N,N

Gene: CG1806
Chromosome: X
Orientation: +
TSS_Cluster_Group: 11841115_11841139 Embryonic_Utilization: N,N,N,T,T,T,T,N,N,N,N,N

Gene: CG18067
Chromosome: 2R
Orientation: +
TSS: 16049373 Embryonic_Utilization: N,N,N,N,N,N,N,N,N,N,N,N

Gene: CG18069
Chromosome: 4
Orientation: -
TSS: 1057841 Embryonic_Utilization: N,N,N,N,N,N,N,N,N,N,N,N
TSS: 1071613 Embryonic_Utilization: N,N,N,N,N,N,N,N,N,N,N,N
TSS: 1073949 Embryonic_Utilization: N,N,N,N,N,N,T,T,T,T,T,T

Gene: CG18081
Chromosome: 3L
Orientation: -
TSS: 15800645 Embryonic_Utilization: N,N,N,N,N,N,N,N,N,N,N,N

Gene: CG18088
Chromosome: 2L
Orientation: +
TSS: 8967541 Embryonic_Utilization: N,N,N,T,T,T,N,N,N,N,N,N

Gene: CG1809
Chromosome: 2R
Orientation: +
TSS: 5073462 Embryonic_Utilization: N,N,N,N,N,N,N,N,T,T,T,N

Gene: CG1810
Chromosome: X
Orientation: -
TSS: 14076733 Embryonic_Utilization: N,N,N,N,N,N,N,N,N,N,N,N

Gene: CG18102
Chromosome: X
Orientation: +
TSS: 15726053 Embryonic_Utilization: N,N,N,N,N,N,N,N,N,N,N,N
TSS: 15726157 Embryonic_Utilization: T,T,N,T,T,T,T,T,T,T,T,T
TSS: 15726779 Embryonic_Utilization: T,T,T,T,T,T,T,T,T,T,T,T

Gene: CG18104
Chromosome: X
Orientation: +
TSS: 366272 Embryonic_Utilization: N,N,N,N,N,N,N,N,N,N,N,N

Gene: CG18106
Chromosome: 2R
Orientation: +
TSS: 13901464 Embryonic_Utilization: N,N,N,N,N,N,N,N,N,N,N,N

Gene: CG18107
Chromosome: 2R
Orientation: +
TSS: 13899428 Embryonic_Utilization: N,N,N,N,N,N,N,N,N,N,N,N

Gene: CG18108
Chromosome: 2R
Orientation: +
TSS: 13898815 Embryonic_Utilization: N,N,N,N,N,N,N,N,N,N,N,N

Gene: CG18111
Chromosome: 3R
Orientation: +
TSS: 25497383 Embryonic_Utilization: N,T,T,T,T,T,T,N,N,N,N,N

Gene: CG18124
Chromosome: 2L
Orientation: -
TSS: 14348781 Embryonic_Utilization: N,N,N,N,N,N,N,N,N,N,N,N

Gene: CG18130
Chromosome: X
Orientation: -
TSS: 11826658 Embryonic_Utilization: N,N,N,N,N,N,N,N,N,N,N,N

Gene: CG18131
Chromosome: 2L
Orientation: -
TSS: 1500429 Embryonic_Utilization: N,N,N,N,N,N,N,N,N,N,N,N

Gene: CG18135
Chromosome: 3L
Orientation: -
TSS: 18961066 Embryonic_Utilization: N,N,N,N,N,N,T,N,T,N,T,T

Gene: CG1814
Chromosome: 2R
Orientation: +
TSS: 5091381 Embryonic_Utilization: N,T,N,N,T,T,N,N,T,N,T,T

Gene: CG18143
Chromosome: 3R
Orientation: -
TSS: 54928 Embryonic_Utilization: T,N,N,N,N,N,N,N,N,N,N,N

Gene: CG18145
Chromosome: 2L
Orientation: -
TSS: 10200963 Embryonic_Utilization: T,T,N,N,N,N,N,N,N,N,N,N

Gene: CG18174
Chromosome: 2L
Orientation: -
TSS_Cluster_Group: 5059708_5059738_5059771 Embryonic_Utilization: T,N,T,T,T,T,N,N,N,N,N,N

Gene: CG1818
Chromosome: 2R
Orientation: +
TSS: 5096484 Embryonic_Utilization: T,N,N,N,N,N,N,N,N,N,N,N

Gene: CG1821
Chromosome: 2R
Orientation: +
TSS: 5099017 Embryonic_Utilization: T,T,T,T,T,T,T,T,T,T,T,T

Gene: CG18212
Chromosome: 3R
Orientation: -
TSS: 13508212 Embryonic_Utilization: N,N,N,N,N,N,N,N,N,N,N,N

Gene: CG18213
Chromosome: 3R
Orientation: -
TSS_Cluster_Group: 12865875_12865920 Embryonic_Utilization: N,N,N,N,N,N,N,N,N,N,N,N

Gene: CG18214
Chromosome: 3L
Orientation: -
TSS: 984099 Embryonic_Utilization: N,N,N,N,N,N,N,N,N,N,N,N

Gene: CG1824
Chromosome: X
Orientation: -
TSS: 12429550 Embryonic_Utilization: N,N,N,N,N,N,N,N,N,N,T,N

Gene: CG18247
Chromosome: 2R
Orientation: -
TSS: 11717744 Embryonic_Utilization: T,T,N,T,T,T,T,N,N,N,N,N

Gene: CG1825
Chromosome: 2R
Orientation: +
TSS: 5102708 Embryonic_Utilization: T,T,T,T,T,T,T,N,N,N,N,N

Gene: CG18250
Chromosome: 2R
Orientation: -
TSS: 11613405 Embryonic_Utilization: N,N,N,N,T,T,T,T,T,N,N,N

Gene: CG18255
Chromosome: 2R
Orientation: -
TSS: 11466955 Embryonic_Utilization: N,N,N,N,N,N,N,N,N,N,N,N
TSS: 11468413 Embryonic_Utilization: N,N,N,N,N,N,N,N,N,N,N,N

Gene: CG18259
Chromosome: X
Orientation: -
TSS: 18615898 Embryonic_Utilization: N,N,N,N,N,N,N,N,N,N,N,N
TSS_Cluster_Group: 18617400_18617425 Embryonic_Utilization: T,T,N,N,T,N,N,N,N,N,N,N

Gene: CG18279
Chromosome: 2R
Orientation: +
TSS: 8922920 Embryonic_Utilization: N,N,N,N,N,N,N,N,N,N,N,N

Gene: CG18284
Chromosome: 2L
Orientation: +
TSS: 10643985 Embryonic_Utilization: N,N,N,N,N,N,N,N,N,N,N,N

Gene: CG18285
Chromosome: 2R
Orientation: +
TSS: 10679783 Embryonic_Utilization: N,N,N,N,N,N,N,T,T,N,T,T

Gene: CG18290
Chromosome: 3R
Orientation: +
TSS: 9251707 Embryonic_Utilization: N,N,N,N,T,T,N,T,T,T,T,T

Gene: CG1830
Chromosome: X
Orientation: +
TSS: 11532957 Embryonic_Utilization: T,T,N,N,N,T,T,N,N,T,N,N

Gene: CG18317
Chromosome: 2L
Orientation: -
TSS: 1724391 Embryonic_Utilization: N,N,N,N,N,N,N,N,N,N,N,N

Gene: CG18319
Chromosome: X
Orientation: +
TSS_Cluster_Group: 13830284_13830322_13830345 Embryonic_Utilization: T,T,T,T,T,T,T,N,T,N,N,N

Gene: CG1832
Chromosome: 2L
Orientation: -
TSS_Cluster_Group: 22156692_22156729 Embryonic_Utilization: T,T,N,T,T,T,N,N,N,N,N,N

Gene: CG18321
Chromosome: 3L
Orientation: +
TSS: 255172 Embryonic_Utilization: N,N,T,T,T,T,T,T,T,T,N,N

Gene: CG18332
Chromosome: 3L
Orientation: -
TSS_Cluster_Group: 20775364_20775413 Embryonic_Utilization: N,N,N,N,N,N,N,N,N,N,N,N

Gene: CG18345
Chromosome: 2R
Orientation: +
TSS: 5267456 Embryonic_Utilization: N,N,N,N,N,N,N,N,N,N,N,N

Gene: CG18358
Chromosome: X
Orientation: -
TSS: 16555344 Embryonic_Utilization: N,N,N,N,N,N,N,N,N,N,N,N

Gene: CG1836
Chromosome: 4
Orientation: +
TSS: 328346 Embryonic_Utilization: T,T,N,T,T,N,N,N,N,N,N,N

Gene: CG1837
Chromosome: X
Orientation: +
TSS_Cluster_Group: 11554757_11554788_11554818 Embryonic_Utilization: T,T,T,T,T,T,T,T,T,N,N,T

Gene: CG18372
Chromosome: 2R
Orientation: +
TSS: 10264098 Embryonic_Utilization: N,N,N,N,N,N,N,N,N,N,N,N

Gene: CG1838
Chromosome: 4
Orientation: -
TSS_Cluster_Group: 716298_716383 Embryonic_Utilization: N,N,N,N,N,N,N,N,N,N,N,N

Gene: CG18398
Chromosome: 2L
Orientation: +
TSS: 18964961 Embryonic_Utilization: N,N,N,N,N,N,N,N,N,N,N,N

Gene: CG18408
Chromosome: 2R
Orientation: +
TSS: 5783715 Embryonic_Utilization: N,N,N,N,N,N,N,N,N,N,N,N
TSS: 5799680 Embryonic_Utilization: N,N,N,N,N,N,N,N,T,N,N,T
TSS: 5814836 Embryonic_Utilization: N,N,N,N,N,N,T,T,T,N,N,N

Gene: CG18410
Chromosome: 3R
Orientation: -
TSS: 20625296 Embryonic_Utilization: T,N,N,N,N,N,N,N,T,T,T,T

Gene: CG18426
Chromosome: 2R
Orientation: -
TSS: 19358669 Embryonic_Utilization: T,T,T,T,T,T,T,N,N,N,N,N

Gene: CG18431
Chromosome: 2R
Orientation: +
TSS: 13017568 Embryonic_Utilization: N,N,N,T,T,T,N,N,N,N,N,N

Gene: CG18445
Chromosome: 2R
Orientation: -
TSS_Cluster_Group: 5560387_5560410 Embryonic_Utilization: T,T,T,T,T,T,N,N,T,T,N,T

Gene: CG18467
Chromosome: 2R
Orientation: +
TSS: 12955467 Embryonic_Utilization: N,N,N,N,N,N,N,N,N,N,N,N

Gene: CG18471
Chromosome: 2R
Orientation: +
TSS: 12156105 Embryonic_Utilization: N,N,N,N,N,N,N,N,N,N,N,N

Gene: CG18480
Chromosome: 2L
Orientation: +
TSS: 15626021 Embryonic_Utilization: N,N,N,N,N,N,N,N,N,N,N,N

Gene: CG18493
Chromosome: 3R
Orientation: +
TSS: 15215997 Embryonic_Utilization: N,N,N,N,N,N,N,N,T,N,T,T

Gene: CG18495
Chromosome: 2R
Orientation: -
TSS_Cluster_Group: 3340437_3340489 Embryonic_Utilization: T,T,N,N,N,N,N,N,N,N,N,N

Gene: CG18522
Chromosome: 3R
Orientation: -
TSS: 11363010 Embryonic_Utilization: N,N,N,N,N,N,N,N,T,T,T,T

Gene: CG18525
Chromosome: 3R
Orientation: -
TSS_Cluster_Group: 11032139_11032165 Embryonic_Utilization: N,N,N,N,N,N,N,T,N,N,N,N

Gene: CG18542
Chromosome: 3R
Orientation: +
TSS_Cluster_Group: 5511484_5511507 Embryonic_Utilization: T,T,N,N,N,N,N,N,N,N,N,N

Gene: CG1856
Chromosome: 3R
Orientation: +
TSS: 27539771 Embryonic_Utilization: N,N,T,N,T,T,N,N,N,N,T,N
TSS: 27550733 Embryonic_Utilization: T,T,T,T,T,T,T,T,T,N,N,N
TSS: 27551504 Embryonic_Utilization: N,N,T,T,T,T,N,N,N,N,N,N

Gene: CG18578
Chromosome: 3R
Orientation: +
TSS: 6982822 Embryonic_Utilization: T,N,N,N,N,N,N,T,T,T,T,T

Gene: CG18585
Chromosome: 2L
Orientation: -
TSS: 7691057 Embryonic_Utilization: N,N,N,N,N,N,N,N,N,N,N,N

Gene: CG18593
Chromosome: 3L
Orientation: -
TSS_Cluster_Group: 11967069_11967107 Embryonic_Utilization: T,T,N,T,T,T,T,T,T,T,T,T

Gene: CG18600
Chromosome: 3R
Orientation: -
TSS_Cluster_Group: 14127406_14127437 Embryonic_Utilization: N,N,N,N,N,N,N,N,N,N,N,N

Gene: CG18608
Chromosome: 2R
Orientation: -
TSS: 14485972 Embryonic_Utilization: T,T,T,T,T,T,T,T,N,T,N,N

Gene: CG18617
Chromosome: 3R
Orientation: -
TSS: 14222647 Embryonic_Utilization: T,T,N,N,N,N,N,N,N,N,N,N

Gene: CG18619
Chromosome: 2L
Orientation: +
TSS: 10264137 Embryonic_Utilization: N,N,N,T,T,T,T,T,T,T,T,T

Gene: CG1862
Chromosome: 4
Orientation: +
TSS: 592065 Embryonic_Utilization: T,T,N,T,T,T,T,N,N,N,N,N

Gene: CG18624
Chromosome: X
Orientation: -
TSS: 7739032 Embryonic_Utilization: N,N,N,N,N,N,N,N,N,N,N,N

Gene: CG1865
Chromosome: 2R
Orientation: -
TSS: 2665451 Embryonic_Utilization: N,N,N,N,N,N,N,N,N,N,N,N

Gene: CG18654
Chromosome: 2R
Orientation: -
TSS_Cluster_Group: 3358859_3358885 Embryonic_Utilization: N,N,N,N,N,N,N,N,N,N,N,N

Gene: CG1866
Chromosome: 3R
Orientation: +
TSS: 24166142 Embryonic_Utilization: N,T,N,N,T,N,N,N,N,N,N,N

Gene: CG1868
Chromosome: 2R
Orientation: -
TSS: 5094424 Embryonic_Utilization: N,N,N,N,N,N,N,N,N,N,N,N

Gene: CG1869
Chromosome: 3L
Orientation: -
TSS: 3090488 Embryonic_Utilization: N,N,N,N,N,N,N,T,T,N,N,N

Gene: CG1871
Chromosome: X
Orientation: -
TSS_Cluster_Group: 8751449_8751474 Embryonic_Utilization: T,N,N,N,N,N,N,N,N,N,N,N

Gene: CG18740
Chromosome: 3R
Orientation: -
TSS: 11794642 Embryonic_Utilization: N,N,N,N,N,N,N,N,N,T,N,N
TSS_Cluster_Group: 11798598_11798631 Embryonic_Utilization: T,T,T,T,T,T,T,N,N,N,N,N

Gene: CG18766
Chromosome: 3R
Orientation: -
TSS: 23070969 Embryonic_Utilization: N,N,N,N,N,N,N,N,N,N,N,N

Gene: CG18769
Chromosome: 3L
Orientation: +
TSS: 6524671 Embryonic_Utilization: T,T,N,N,N,N,N,N,N,N,T,N

Gene: CG1877
Chromosome: 2R
Orientation: +
TSS: 3428669 Embryonic_Utilization: N,N,N,N,N,N,N,N,N,N,N,N
TSS: 3428813 Embryonic_Utilization: T,T,T,T,T,T,T,T,T,T,T,N

Gene: CG18779
Chromosome: 3L
Orientation: -
TSS: 6104933 Embryonic_Utilization: N,N,N,N,N,T,T,T,T,T,T,T

Gene: CG18789
Chromosome: 2L
Orientation: -
TSS: 11995403 Embryonic_Utilization: T,T,N,N,N,N,N,N,N,N,N,N

Gene: CG18803
Chromosome: 3L
Orientation: +
TSS: 20366309 Embryonic_Utilization: N,N,N,N,N,N,N,N,N,N,N,N
TSS: 20366479 Embryonic_Utilization: N,N,N,N,N,N,N,N,N,N,N,N

Gene: CG18809
Chromosome: X
Orientation: -
TSS_Cluster_Group: 19578236_19578268 Embryonic_Utilization: T,N,N,N,N,T,T,T,T,T,N,T

Gene: CG18811
Chromosome: 3L
Orientation: -
TSS: 18638390 Embryonic_Utilization: T,T,T,T,T,T,T,T,T,N,N,N

Gene: CG18812
Chromosome: 2R
Orientation: -
TSS: 3234465 Embryonic_Utilization: T,N,N,N,N,N,N,N,N,N,N,N
TSS_Cluster_Group: 3239301_3239320 Embryonic_Utilization: N,N,N,N,N,N,N,N,N,N,N,N
TSS: 3247432 Embryonic_Utilization: N,N,N,N,N,N,N,T,N,N,T,T

Gene: CG18815
Chromosome: 3L
Orientation: +
TSS_Cluster_Group: 11601991_11602020 Embryonic_Utilization: T,N,N,N,T,T,N,N,T,N,N,N

Gene: CG18816
Chromosome: 2R
Orientation: +
TSS: 2510666 Embryonic_Utilization: N,N,N,N,N,N,N,T,T,T,T,T

Gene: CG1883
Chromosome: 3R
Orientation: -
TSS_Cluster_Group: 26034289_26034381 Embryonic_Utilization: T,T,T,T,T,T,T,T,T,T,T,T

Gene: CG18853
Chromosome: 2R
Orientation: +
TSS_Cluster_Group: 3340872_3340899 Embryonic_Utilization: N,N,N,N,N,N,N,N,N,N,N,N

Gene: CG18854
Chromosome: 2L
Orientation: -
TSS: 9790668 Embryonic_Utilization: N,N,N,N,N,N,N,N,N,N,N,N

Gene: CG1888
Chromosome: 2R
Orientation: -
TSS: 5058767 Embryonic_Utilization: N,N,N,N,N,N,N,N,N,N,N,N

Gene: CG1891
Chromosome: 2R
Orientation: +
TSS_Cluster_Group: 3318332_3318357 Embryonic_Utilization: T,T,T,T,T,T,N,N,N,N,N,N

Gene: CG1893
Chromosome: 3L
Orientation: -
TSS: 3030338 Embryonic_Utilization: T,N,N,T,T,N,T,N,N,N,N,N

Gene: CG1900
Chromosome: X
Orientation: -
TSS: 12297045 Embryonic_Utilization: N,N,N,N,N,N,N,N,N,N,N,N

Gene: CG1902
Chromosome: 2R
Orientation: +
TSS: 5105895 Embryonic_Utilization: T,N,T,T,T,T,T,T,T,T,T,N

Gene: CG1903
Chromosome: X
Orientation: -
TSS: 13033809 Embryonic_Utilization: N,N,N,N,N,N,N,N,N,N,N,N

Gene: CG1906
Chromosome: 3R
Orientation: +
TSS_Cluster_Group: 25417562_25417596 Embryonic_Utilization: T,T,T,T,T,T,T,N,N,N,N,T
TSS: 25417770 Embryonic_Utilization: N,N,N,N,N,N,N,N,N,N,N,N

Gene: CG1908
Chromosome: X
Orientation: +
TSS: 10994667 Embryonic_Utilization: N,N,N,N,N,N,N,N,N,T,N,N

Gene: CG1909
Chromosome: 4
Orientation: +
TSS: 603361 Embryonic_Utilization: N,N,N,N,N,N,N,N,N,N,N,T

Gene: CG1910
Chromosome: 3R
Orientation: +
TSS: 27573367 Embryonic_Utilization: T,T,T,T,T,T,T,T,T,N,T,T
TSS: 27573496 Embryonic_Utilization: N,N,N,N,N,N,N,N,N,N,N,N

Gene: CG1912
Chromosome: 3R
Orientation: +
TSS: 25508224 Embryonic_Utilization: N,N,N,N,N,N,N,N,N,N,N,N

Gene: CG1913
Chromosome: 3R
Orientation: +
TSS: 2912358 Embryonic_Utilization: T,T,T,T,T,T,T,T,T,T,T,T

Gene: CG1919
Chromosome: 3L
Orientation: -
TSS: 1825608 Embryonic_Utilization: N,N,N,N,N,N,N,N,T,T,N,N

Gene: CG1927
Chromosome: 3L
Orientation: -
TSS_Cluster_Group: 1953584_1953607 Embryonic_Utilization: T,T,N,N,N,T,T,T,T,T,T,T

Gene: CG1937
Chromosome: 3R
Orientation: +
TSS: 27597970 Embryonic_Utilization: T,N,N,N,T,N,N,N,N,N,N,N

Gene: CG1938
Chromosome: X
Orientation: +
TSS_Cluster_Group: 10999637_10999675 Embryonic_Utilization: T,T,N,T,T,T,T,T,T,T,T,T

Gene: CG1939
Chromosome: 3R
Orientation: +
TSS_Cluster_Group: 2907911_2907943 Embryonic_Utilization: N,N,N,N,N,N,N,N,N,N,N,N

Gene: CG1943
Chromosome: 3R
Orientation: +
TSS_Cluster_Group: 2900586_2900644 Embryonic_Utilization: T,T,T,T,T,T,T,T,T,N,N,T

Gene: CG1951
Chromosome: 3R
Orientation: +
TSS_Cluster_Group: 24852969_24852996 Embryonic_Utilization: T,T,T,T,N,T,N,T,N,T,N,N

Gene: CG1954
Chromosome: 3R
Orientation: +
TSS: 24864873 Embryonic_Utilization: N,N,N,N,N,N,N,T,T,T,N,T

Gene: CG1956
Chromosome: 3L
Orientation: -
TSS_Cluster_Group: 1845686_1845766 Embryonic_Utilization: T,T,N,N,T,T,N,N,N,N,N,N

Gene: CG1957
Chromosome: 3R
Orientation: +
TSS: 24860299 Embryonic_Utilization: N,N,N,N,N,N,N,N,N,N,N,N

Gene: CG1962
Chromosome: 2L
Orientation: -
TSS_Cluster_Group: 20669231_20669294 Embryonic_Utilization: T,T,N,N,N,N,N,N,N,N,N,N
TSS: 20669412 Embryonic_Utilization: N,N,N,N,N,N,N,N,N,N,N,N

Gene: CG1965
Chromosome: 3R
Orientation: +
TSS: 2893156 Embryonic_Utilization: T,T,N,T,T,T,T,N,N,N,N,N

Gene: CG1968
Chromosome: 2R
Orientation: +
TSS: 4798649 Embryonic_Utilization: N,N,N,N,N,N,N,N,N,N,N,N

Gene: CG1969
Chromosome: 3R
Orientation: +
TSS: 25566076 Embryonic_Utilization: N,N,N,N,N,N,N,N,N,N,N,N

Gene: CG1970
Chromosome: 4
Orientation: -
TSS: 591030 Embryonic_Utilization: T,T,N,N,T,T,T,T,T,N,T,T

Gene: CG1971
Chromosome: 3R
Orientation: +
TSS: 27631258 Embryonic_Utilization: N,N,N,N,N,N,N,N,N,N,N,N

Gene: CG1972
Chromosome: 3R
Orientation: +
TSS: 25571061 Embryonic_Utilization: N,T,N,N,N,N,N,N,N,N,N,N

Gene: CG1977
Chromosome: 3L
Orientation: -
TSS: 1762943 Embryonic_Utilization: N,N,N,N,N,N,N,N,N,N,N,N
TSS: 1772601 Embryonic_Utilization: T,T,T,T,T,T,T,T,T,T,T,T

Gene: CG1982
Chromosome: 3R
Orientation: +
TSS: 2878265 Embryonic_Utilization: N,N,N,N,N,N,N,N,N,N,N,T

Gene: CG2009
Chromosome: 4
Orientation: -
TSS: 487050 Embryonic_Utilization: N,N,N,N,N,N,N,N,N,N,N,N

Gene: CG2013
Chromosome: 3R
Orientation: -
TSS_Cluster_Group: 778331_778376 Embryonic_Utilization: T,T,N,N,N,N,T,T,T,T,T,T

Gene: CG2016
Chromosome: 3R
Orientation: -
TSS: 787069 Embryonic_Utilization: N,N,N,N,N,N,N,N,N,N,N,N

Gene: CG2017
Chromosome: 3R
Orientation: -
TSS: 1687584 Embryonic_Utilization: N,N,N,N,N,N,N,N,N,N,N,N
TSS: 1688116 Embryonic_Utilization: N,N,N,N,N,N,N,N,N,N,N,N

Gene: CG2019
Chromosome: 3R
Orientation: -
TSS: 1682033 Embryonic_Utilization: N,N,N,N,N,N,N,N,N,N,N,N

Gene: CG2025
Chromosome: X
Orientation: -
TSS: 11702821 Embryonic_Utilization: T,N,N,N,N,N,N,N,N,N,N,N

Gene: CG2028
Chromosome: X
Orientation: +
TSS_Cluster_Group: 12487739_12487766 Embryonic_Utilization: T,T,T,T,T,T,T,T,T,N,N,N
TSS: 12488693 Embryonic_Utilization: N,N,N,N,N,N,N,N,N,N,N,N

Gene: CG2031
Chromosome: 3R
Orientation: -
TSS: 1647134 Embryonic_Utilization: N,N,T,T,N,N,N,N,N,N,N,N

Gene: CG2033
Chromosome: X
Orientation: -
TSS_Cluster_Group: 13171483_13171563 Embryonic_Utilization: N,N,N,N,N,N,N,N,N,N,N,N

Gene: CG2038
Chromosome: 2R
Orientation: +
TSS_Cluster_Group: 3932841_3932884 Embryonic_Utilization: T,T,T,N,N,N,N,N,N,N,N,N

Gene: CG2040
Chromosome: 2R
Orientation: -
TSS: 4744471 Embryonic_Utilization: N,N,N,N,N,N,N,N,N,N,N,N
TSS: 4759044 Embryonic_Utilization: N,N,N,N,N,N,N,N,N,T,N,N

Gene: CG2049
Chromosome: 2R
Orientation: -
TSS: 4766561 Embryonic_Utilization: N,N,N,N,N,N,N,N,N,N,N,N
TSS: 4768199 Embryonic_Utilization: N,N,N,N,N,N,N,N,N,T,N,N
TSS: 4784481 Embryonic_Utilization: N,N,N,N,N,N,N,N,N,N,N,N
TSS: 4796910 Embryonic_Utilization: T,T,N,T,T,T,N,N,N,N,N,N

Gene: CG2050
Chromosome: 3R
Orientation: +
TSS_Cluster_Group: 27878324_27878400_27878435 Embryonic_Utilization: T,T,T,T,T,T,T,T,T,T,T,T

Gene: CG2051
Chromosome: 3R
Orientation: -
TSS: 1614751 Embryonic_Utilization: T,N,N,N,N,N,N,N,N,N,N,N

Gene: CG2054
Chromosome: 3L
Orientation: -
TSS: 1739195 Embryonic_Utilization: N,N,N,N,N,N,N,N,N,N,N,N

Gene: CG2060
Chromosome: 2R
Orientation: +
TSS: 3956548 Embryonic_Utilization: T,T,N,T,T,T,T,N,T,T,T,T

Gene: CG2063
Chromosome: 2R
Orientation: -
TSS: 4798442 Embryonic_Utilization: N,N,N,N,N,N,N,N,N,N,N,N

Gene: CG2065
Chromosome: 2R
Orientation: +
TSS: 3175599 Embryonic_Utilization: N,N,N,N,N,N,N,N,N,N,N,N

Gene: CG2072
Chromosome: 2R
Orientation: -
TSS: 4803364 Embryonic_Utilization: T,T,T,T,T,T,N,N,N,N,N,N

Gene: CG2076
Chromosome: X
Orientation: +
TSS_Cluster_Group: 10935599_10935686 Embryonic_Utilization: T,T,N,N,N,T,T,T,T,T,T,N

Gene: CG2079
Chromosome: X
Orientation: +
TSS_Cluster_Group: 7169470_7169503 Embryonic_Utilization: T,T,N,N,N,N,N,N,N,N,N,N

Gene: CG2081
Chromosome: X
Orientation: +
TSS: 10934508 Embryonic_Utilization: N,N,N,N,N,N,N,N,N,N,N,N

Gene: CG2082
Chromosome: 3R
Orientation: -
TSS_Cluster_Group: 1597529_1597617 Embryonic_Utilization: N,N,N,N,N,N,N,N,N,N,N,N
TSS: 1603514 Embryonic_Utilization: N,N,N,N,N,N,N,N,N,N,N,N

Gene: CG2087
Chromosome: 3R
Orientation: -
TSS: 1286666 Embryonic_Utilization: N,N,N,N,N,N,N,N,N,N,N,N
TSS: 1290454 Embryonic_Utilization: T,T,N,N,N,N,N,N,N,N,N,N

Gene: CG2091
Chromosome: 3R
Orientation: -
TSS: 1580492 Embryonic_Utilization: N,N,N,N,N,N,N,N,N,N,N,N

Gene: CG2092
Chromosome: 2R
Orientation: +
TSS_Cluster_Group: 3102017_3102069 Embryonic_Utilization: T,T,T,T,T,T,N,N,N,N,T,N

Gene: CG2095
Chromosome: 3R
Orientation: -
TSS: 1584699 Embryonic_Utilization: N,N,N,N,N,N,N,N,N,N,N,N

Gene: CG2096
Chromosome: X
Orientation: +
TSS: 10231188 Embryonic_Utilization: T,T,N,N,N,T,T,T,T,T,T,T

Gene: CG2098
Chromosome: 3R
Orientation: -
TSS: 27637840 Embryonic_Utilization: N,N,N,N,N,N,N,N,N,N,N,N

Gene: CG2099
Chromosome: 3R
Orientation: -
TSS: 1292108 Embryonic_Utilization: T,T,T,T,T,T,T,T,T,T,T,T
TSS_Cluster_Group: 1292725_1292814 Embryonic_Utilization: N,N,N,N,N,N,N,T,N,T,N,N

Gene: CG2108
Chromosome: 3R
Orientation: -
TSS: 1511143 Embryonic_Utilization: N,N,N,N,N,N,N,T,N,N,N,N

Gene: CG2139
Chromosome: 3R
Orientation: -
TSS: 26276118 Embryonic_Utilization: T,N,N,N,N,N,N,N,N,N,N,N
TSS: 26279470 Embryonic_Utilization: N,N,N,N,N,N,N,N,N,N,N,N

Gene: CG2140
Chromosome: 2R
Orientation: +
TSS: 3045391 Embryonic_Utilization: T,T,T,T,T,T,T,T,T,T,T,T

Gene: CG2144
Chromosome: 2R
Orientation: +
TSS: 3031093 Embryonic_Utilization: N,N,N,N,N,N,N,N,N,N,N,N

Gene: CG2145
Chromosome: X
Orientation: +
TSS: 10772694 Embryonic_Utilization: N,N,T,N,N,N,N,N,T,T,T,T

Gene: CG2147
Chromosome: X
Orientation: +
TSS: 8085879 Embryonic_Utilization: T,N,N,N,T,T,N,N,N,N,N,N

Gene: CG2150
Chromosome: 3R
Orientation: -
TSS: 27590486 Embryonic_Utilization: N,T,N,T,T,N,N,T,T,N,N,N

Gene: CG2151
Chromosome: X
Orientation: +
TSS: 8087795 Embryonic_Utilization: T,T,N,T,T,T,T,T,T,T,T,T
TSS: 8088823 Embryonic_Utilization: T,T,N,N,N,T,T,N,T,T,T,N
TSS: 8089041 Embryonic_Utilization: N,N,N,N,N,N,N,N,N,N,N,N

Gene: CG2152
Chromosome: 3R
Orientation: -
TSS: 1380033 Embryonic_Utilization: N,N,T,T,N,N,N,N,N,N,N,N

Gene: CG2158
Chromosome: 2R
Orientation: +
TSS_Cluster_Group: 3634851_3634936 Embryonic_Utilization: N,T,N,N,N,N,N,N,N,N,N,N

Gene: CG2162
Chromosome: 3L
Orientation: +
TSS: 3018730 Embryonic_Utilization: T,T,N,N,N,N,N,N,N,N,N,N

Gene: CG2163
Chromosome: 2R
Orientation: +
TSS_Cluster_Group: 3643246_3643269 Embryonic_Utilization: T,T,T,T,T,T,T,T,T,T,T,T

Gene: CG2165
Chromosome: 4
Orientation: -
TSS: 369282 Embryonic_Utilization: N,N,N,N,N,N,N,N,N,N,N,N
TSS: 378906 Embryonic_Utilization: T,T,T,T,T,T,T,T,T,T,T,T

Gene: CG2168
Chromosome: 4
Orientation: -
TSS: 86916 Embryonic_Utilization: N,N,N,N,N,N,N,N,N,N,N,N
TSS: 87518 Embryonic_Utilization: N,N,N,N,N,N,N,N,N,N,N,N
TSS: 87812 Embryonic_Utilization: T,T,T,T,T,T,T,T,T,T,T,T

Gene: CG2171
Chromosome: 3R
Orientation: -
TSS: 25959826 Embryonic_Utilization: T,N,N,N,N,N,T,T,T,T,T,T
TSS: 25960000 Embryonic_Utilization: N,N,N,N,N,N,N,N,N,N,N,N
TSS: 25960317 Embryonic_Utilization: N,N,N,N,N,N,N,N,N,N,N,N

Gene: CG2173
Chromosome: 2R
Orientation: +
TSS: 3676712 Embryonic_Utilization: N,N,N,N,N,N,N,N,N,N,N,N

Gene: CG2179
Chromosome: 3R
Orientation: -
TSS: 1493151 Embryonic_Utilization: N,N,N,N,N,N,N,N,N,N,N,N

Gene: CG2182
Chromosome: 3R
Orientation: -
TSS_Cluster_Group: 1485578_1485630 Embryonic_Utilization: T,N,N,N,N,N,N,N,N,N,N,N

Gene: CG2184
Chromosome: 3R
Orientation: -
TSS: 25999313 Embryonic_Utilization: T,T,N,T,N,N,N,N,N,N,N,N
TSS: 26000260 Embryonic_Utilization: N,N,N,N,N,T,T,T,T,T,T,T

Gene: CG2185
Chromosome: 3R
Orientation: -
TSS: 1480510 Embryonic_Utilization: T,T,N,N,N,N,N,T,N,T,T,N

Gene: CG2186
Chromosome: X
Orientation: +
TSS: 10702914 Embryonic_Utilization: T,T,N,T,T,T,T,N,N,N,N,N

Gene: CG2191
Chromosome: 3R
Orientation: -
TSS_Cluster_Group: 27587269_27587299 Embryonic_Utilization: N,N,N,N,N,N,N,N,N,N,N,N

Gene: CG2194
Chromosome: X
Orientation: -
TSS_Cluster_Group: 9047013_9047037 Embryonic_Utilization: N,N,N,N,N,N,T,N,T,T,T,T

Gene: CG2198
Chromosome: 3R
Orientation: +
TSS: 2589128 Embryonic_Utilization: N,T,T,T,T,T,T,N,N,N,N,N

Gene: CG2199
Chromosome: 3L
Orientation: -
TSS: 1325696 Embryonic_Utilization: N,N,N,N,N,N,N,N,N,N,N,N

Gene: CG2200
Chromosome: X
Orientation: +
TSS: 12928502 Embryonic_Utilization: N,N,N,N,N,N,N,N,N,N,N,N

Gene: CG2201
Chromosome: 2L
Orientation: -
TSS: 21602992 Embryonic_Utilization: N,N,N,N,N,N,N,N,N,N,N,N
TSS: 21605671 Embryonic_Utilization: T,T,N,T,T,T,N,N,N,T,N,N
TSS: 21606365 Embryonic_Utilization: N,N,T,T,T,N,N,N,N,N,N,N
TSS: 21611213 Embryonic_Utilization: N,N,N,N,N,N,N,N,N,N,N,N

Gene: CG2204
Chromosome: 2R
Orientation: +
TSS: 5949801 Embryonic_Utilization: N,T,N,N,N,T,T,T,N,N,T,T
TSS: 5950074 Embryonic_Utilization: N,N,N,N,N,N,N,N,N,N,N,N
TSS: 5956160 Embryonic_Utilization: N,N,N,N,N,N,N,N,N,N,N,N

Gene: CG2206
Chromosome: X
Orientation: -
TSS_Cluster_Group: 7792120_7792140 Embryonic_Utilization: T,T,T,N,T,T,T,T,N,N,N,N

Gene: CG2207
Chromosome: 2L
Orientation: -
TSS: 21617518 Embryonic_Utilization: T,T,T,T,T,T,T,T,T,T,T,T

Gene: CG2210
Chromosome: 3R
Orientation: -
TSS_Cluster_Group: 27571645_27571706 Embryonic_Utilization: N,N,N,N,N,N,N,N,N,N,N,N

Gene: CG2216
Chromosome: 3R
Orientation: -
TSS_Cluster_Group: 26213315_26213346 Embryonic_Utilization: T,T,N,T,T,T,T,N,T,N,T,N
TSS_Cluster_Group: 26213518_26213578 Embryonic_Utilization: T,T,T,T,T,T,T,T,T,T,T,T
TSS: 26213846 Embryonic_Utilization: N,N,N,N,N,N,N,N,N,N,N,N

Gene: CG2221
Chromosome: X
Orientation: -
TSS_Cluster_Group: 10211448_10211480 Embryonic_Utilization: T,T,T,T,T,T,T,T,T,T,T,T

Gene: CG2222
Chromosome: X
Orientation: -
TSS: 10230335 Embryonic_Utilization: T,T,N,N,N,N,N,N,N,N,N,N

Gene: CG2224
Chromosome: 3R
Orientation: -
TSS: 26285101 Embryonic_Utilization: N,N,N,N,N,N,N,N,N,N,N,N

Gene: CG2225
Chromosome: 2L
Orientation: -
TSS: 21657790 Embryonic_Utilization: N,N,N,N,N,N,N,N,N,N,N,N

Gene: CG2233
Chromosome: X
Orientation: -
TSS_Cluster_Group: 7881512_7881563 Embryonic_Utilization: N,N,N,N,N,N,N,N,N,N,N,N
TSS: 7881871 Embryonic_Utilization: N,N,N,N,N,N,N,N,T,T,T,T
TSS: 7882037 Embryonic_Utilization: N,N,N,N,N,N,N,N,N,N,N,N
TSS: 7882749 Embryonic_Utilization: N,N,N,N,N,N,N,N,N,T,T,T

Gene: CG2238
Chromosome: 2L
Orientation: -
TSS: 21667348 Embryonic_Utilization: T,T,T,T,T,T,T,T,T,T,T,T
TSS: 21667561 Embryonic_Utilization: N,N,N,N,N,N,N,N,N,N,N,N
TSS: 21668999 Embryonic_Utilization: N,N,N,N,N,N,N,N,N,N,N,N
TSS: 21669152 Embryonic_Utilization: T,T,T,T,T,T,T,T,T,T,T,T
TSS: 21669671 Embryonic_Utilization: T,T,T,T,T,T,T,T,T,T,T,T

Gene: CG2239
Chromosome: 3R
Orientation: -
TSS: 26352761 Embryonic_Utilization: N,N,N,N,N,N,N,N,N,N,N,N

Gene: CG2244
Chromosome: 3R
Orientation: -
TSS_Cluster_Group: 1474427_1474459 Embryonic_Utilization: N,T,N,N,N,N,N,N,N,N,N,N

Gene: CG2246
Chromosome: 3R
Orientation: -
TSS: 26427178 Embryonic_Utilization: N,N,N,N,N,N,N,N,N,N,N,N

Gene: CG2247
Chromosome: X
Orientation: -
TSS: 11449399 Embryonic_Utilization: T,T,T,N,N,N,N,N,N,N,T,N

Gene: CG2249
Chromosome: 2R
Orientation: +
TSS: 5561303 Embryonic_Utilization: T,T,T,T,T,T,T,T,T,T,T,T

Gene: CG2254
Chromosome: X
Orientation: -
TSS_Cluster_Group: 7926718_7926817 Embryonic_Utilization: N,N,N,N,N,N,N,T,N,T,N,T

Gene: CG2257
Chromosome: X
Orientation: -
TSS: 7937346 Embryonic_Utilization: T,T,N,N,N,T,T,T,T,N,N,T
TSS_Cluster_Group: 7939194_7939262_7939294 Embryonic_Utilization: N,T,N,N,N,N,N,N,N,N,N,N

Gene: CG2269
Chromosome: 2R
Orientation: +
TSS: 5599386 Embryonic_Utilization: N,N,N,N,N,N,N,N,N,N,N,N

Gene: CG2275
Chromosome: 2R
Orientation: +
TSS: 5608764 Embryonic_Utilization: T,N,N,N,T,T,T,T,T,T,T,T

Gene: CG2286
Chromosome: X
Orientation: -
TSS: 8096687 Embryonic_Utilization: N,N,N,N,N,N,N,N,N,N,N,N
TSS_Cluster_Group: 8096885_8096941 Embryonic_Utilization: N,N,N,N,N,N,N,N,N,N,N,N

Gene: CG2297
Chromosome: 2R
Orientation: -
TSS: 3646896 Embryonic_Utilization: N,N,N,N,N,N,N,N,T,T,T,T

Gene: CG2310
Chromosome: 3R
Orientation: -
TSS: 25319234 Embryonic_Utilization: N,N,N,N,N,N,N,N,N,N,N,N

Gene: CG2316
Chromosome: 4
Orientation: -
TSS: 213703 Embryonic_Utilization: N,N,N,N,N,N,N,N,N,N,N,N
TSS: 214072 Embryonic_Utilization: N,N,N,N,N,N,N,N,N,N,N,N

Gene: CG2331
Chromosome: 2R
Orientation: +
TSS: 5501019 Embryonic_Utilization: N,N,N,N,N,N,N,N,N,N,N,N

Gene: CG2342
Chromosome: 3R
Orientation: +
TSS: 2512450 Embryonic_Utilization: N,N,N,N,N,N,T,T,T,T,T,N

Gene: CG2346
Chromosome: 2R
Orientation: +
TSS: 5418106 Embryonic_Utilization: N,N,N,N,N,N,N,N,N,N,N,N

Gene: CG2358
Chromosome: 3R
Orientation: +
TSS: 2483646 Embryonic_Utilization: T,T,T,T,T,T,T,N,N,N,N,N

Gene: CG2368
Chromosome: 2R
Orientation: +
TSS: 6095507 Embryonic_Utilization: N,N,N,N,N,N,N,N,N,N,N,N

Gene: CG2374
Chromosome: 2R
Orientation: +
TSS: 2561609 Embryonic_Utilization: N,N,N,N,N,N,T,T,T,T,T,N

Gene: CG2380
Chromosome: 4
Orientation: -
TSS: 296617 Embryonic_Utilization: N,N,N,N,N,N,N,N,N,N,N,N

Gene: CG2381
Chromosome: 4
Orientation: -
TSS: 326060 Embryonic_Utilization: N,N,N,N,N,N,N,N,N,N,N,N

Gene: CG2446
Chromosome: X
Orientation: -
TSS: 11551578 Embryonic_Utilization: T,T,T,T,T,T,N,N,N,N,N,N
TSS: 11552429 Embryonic_Utilization: T,T,T,T,T,T,T,T,N,N,T,N
TSS: 11552673 Embryonic_Utilization: N,T,T,N,N,N,N,N,N,N,N,N

Gene: CG2467
Chromosome: X
Orientation: -
TSS: 11751193 Embryonic_Utilization: N,N,N,N,N,N,N,N,T,N,N,N

Gene: CG2469
Chromosome: 3L
Orientation: +
TSS: 1291085 Embryonic_Utilization: T,T,T,T,T,T,N,N,N,N,N,N

Gene: CG2478
Chromosome: 2L
Orientation: -
TSS: 20643749 Embryonic_Utilization: N,N,N,N,N,N,N,N,N,N,N,T

Gene: CG2488
Chromosome: 2L
Orientation: -
TSS_Cluster_Group: 20633352_20633382 Embryonic_Utilization: N,N,N,N,N,N,N,N,N,N,N,N

Gene: CG2503
Chromosome: 3R
Orientation: +
TSS: 601370 Embryonic_Utilization: T,T,T,T,T,T,N,N,N,N,N,N

Gene: CG2505
Chromosome: 3R
Orientation: +
TSS: 3368466 Embryonic_Utilization: N,N,N,N,N,N,N,N,N,N,N,N

Gene: CG2519
Chromosome: 3R
Orientation: -
TSS: 1367771 Embryonic_Utilization: N,N,N,N,N,N,N,N,N,N,N,N
TSS: 1373428 Embryonic_Utilization: T,T,N,T,T,T,T,N,T,N,N,N

Gene: CG2520
Chromosome: 3R
Orientation: +
TSS_Cluster_Group: 3012722_3012749 Embryonic_Utilization: T,N,N,T,T,T,T,T,T,T,T,T

Gene: CG2522
Chromosome: X
Orientation: -
TSS_Cluster_Group: 10974245_10974290 Embryonic_Utilization: N,N,N,N,T,T,T,T,N,N,N,N

Gene: CG2534
Chromosome: 3R
Orientation: -
TSS: 1043147 Embryonic_Utilization: T,T,T,T,T,T,T,T,T,N,N,N

Gene: CG2556
Chromosome: X
Orientation: +
TSS: 12331156 Embryonic_Utilization: T,N,N,N,N,N,N,N,T,T,T,T

Gene: CG2560
Chromosome: X
Orientation: +
TSS: 12320912 Embryonic_Utilization: N,N,N,N,N,N,N,N,T,N,N,T

Gene: CG2574
Chromosome: X
Orientation: +
TSS: 12242828 Embryonic_Utilization: N,N,N,N,N,N,N,N,N,N,N,N

Gene: CG2604
Chromosome: 3R
Orientation: -
TSS_Cluster_Group: 1048994_1049038 Embryonic_Utilization: N,N,N,N,N,N,N,N,N,N,N,N

Gene: CG2614
Chromosome: 2L
Orientation: +
TSS: 20644021 Embryonic_Utilization: N,N,N,N,N,N,N,N,N,N,N,N

Gene: CG2621
Chromosome: X
Orientation: +
TSS: 2490138 Embryonic_Utilization: N,N,N,N,N,N,N,N,N,N,N,N

Gene: CG2637
Chromosome: 2L
Orientation: +
TSS_Cluster_Group: 20722513_20722575 Embryonic_Utilization: T,T,T,T,T,T,T,T,T,T,N,N

Gene: CG2658
Chromosome: X
Orientation: -
TSS: 2554347 Embryonic_Utilization: T,N,N,N,N,N,N,N,N,N,N,N

Gene: CG2663
Chromosome: 3R
Orientation: -
TSS: 1229847 Embryonic_Utilization: N,N,N,N,N,N,N,T,T,N,N,N

Gene: CG2666
Chromosome: 3R
Orientation: -
TSS: 1206436 Embryonic_Utilization: N,N,N,N,N,N,N,N,N,N,N,N
TSS: 1218587 Embryonic_Utilization: N,N,N,N,N,N,N,N,N,T,N,N

Gene: CG2668
Chromosome: 2R
Orientation: -
TSS_Cluster_Group: 20684294_20684315 Embryonic_Utilization: N,N,N,N,N,N,N,N,N,N,N,N

Gene: CG2671
Chromosome: 2L
Orientation: -
TSS_Cluster_Group: 18534_18567 Embryonic_Utilization: T,T,T,T,T,T,T,T,T,T,T,T
TSS: 21372 Embryonic_Utilization: T,T,T,T,T,T,T,T,T,T,T,T

Gene: CG2674
Chromosome: 2L
Orientation: +
TSS: 108133 Embryonic_Utilization: T,T,T,N,T,T,T,T,T,T,T,T

Gene: CG2675
Chromosome: X
Orientation: -
TSS: 2559846 Embryonic_Utilization: N,N,N,N,N,N,N,N,N,N,N,N

Gene: CG2682
Chromosome: 2R
Orientation: +
TSS: 801472 Embryonic_Utilization: T,T,T,T,T,T,N,N,N,N,N,N

Gene: CG2685
Chromosome: X
Orientation: -
TSS: 2570107 Embryonic_Utilization: T,T,N,N,N,N,N,N,N,N,N,N

Gene: CG2691
Chromosome: X
Orientation: -
TSS: 13458337 Embryonic_Utilization: T,T,T,T,T,T,N,N,N,N,T,N

Gene: CG2694
Chromosome: X
Orientation: +
TSS: 2570242 Embryonic_Utilization: T,N,N,N,N,N,N,N,N,N,N,N
TSS: 2570882 Embryonic_Utilization: T,T,N,N,N,N,N,N,N,N,N,N

Gene: CG2698
Chromosome: 3R
Orientation: +
TSS_Cluster_Group: 3827327_3827361_3827391 Embryonic_Utilization: T,T,N,N,T,T,N,N,N,N,N,N

Gene: CG2699
Chromosome: 2L
Orientation: +
TSS: 297911 Embryonic_Utilization: T,N,N,N,N,N,N,T,N,N,N,T

Gene: CG2701
Chromosome: X
Orientation: -
TSS: 2576451 Embryonic_Utilization: N,N,N,N,N,N,N,N,N,N,N,N

Gene: CG2708
Chromosome: 3R
Orientation: +
TSS: 3859091 Embryonic_Utilization: N,N,N,N,T,T,N,N,N,N,N,N

Gene: CG2711
Chromosome: X
Orientation: +
TSS: 2583891 Embryonic_Utilization: N,N,N,N,N,N,N,N,N,N,N,N

Gene: CG2713
Chromosome: X
Orientation: -
TSS: 2588317 Embryonic_Utilization: T,N,N,T,N,T,T,T,T,T,T,T

Gene: CG2714
Chromosome: X
Orientation: -
TSS: 2594648 Embryonic_Utilization: N,N,N,N,N,N,N,N,N,N,N,N
TSS_Cluster_Group: 2594870_2594926 Embryonic_Utilization: T,T,T,N,N,N,N,N,N,N,N,N

Gene: CG2718
Chromosome: 2L
Orientation: +
TSS_Cluster_Group: 132080_132120 Embryonic_Utilization: T,T,N,T,T,T,T,T,T,T,T,T

Gene: CG2720
Chromosome: 2L
Orientation: +
TSS: 295172 Embryonic_Utilization: T,N,N,T,T,T,N,N,N,N,N,N

Gene: CG2727
Chromosome: 2R
Orientation: -
TSS: 20490798 Embryonic_Utilization: N,N,N,N,N,N,N,T,N,N,N,N

Gene: CG2746
Chromosome: 2R
Orientation: -
TSS: 20476826 Embryonic_Utilization: T,T,T,T,T,T,T,T,T,T,T,T
TSS: 20477101 Embryonic_Utilization: N,N,N,N,N,N,N,N,N,N,N,N

Gene: CG2750
Chromosome: X
Orientation: +
TSS: 11941137 Embryonic_Utilization: N,N,N,N,N,N,N,N,N,N,N,N

Gene: CG2762
Chromosome: 2L
Orientation: +
TSS: 523736 Embryonic_Utilization: N,T,N,N,N,N,N,N,N,N,N,N

Gene: CG2765
Chromosome: 2R
Orientation: -
TSS: 20472675 Embryonic_Utilization: T,T,N,N,T,T,T,T,T,T,T,T

Gene: CG2767
Chromosome: 3R
Orientation: -
TSS: 3833170 Embryonic_Utilization: N,N,N,N,T,N,T,T,N,N,N,N
TSS: 3833793 Embryonic_Utilization: T,T,N,N,T,T,T,T,N,N,N,N

Gene: CG2772
Chromosome: 2L
Orientation: +
TSS: 3445997 Embryonic_Utilization: T,N,N,N,N,N,N,N,T,N,N,T

Gene: CG2774
Chromosome: 2L
Orientation: +
TSS: 3449706 Embryonic_Utilization: T,N,T,N,N,T,T,T,N,T,T,N

Gene: CG2789
Chromosome: 2L
Orientation: +
TSS: 559675 Embryonic_Utilization: T,N,N,N,N,N,N,N,N,N,N,N

Gene: CG2791
Chromosome: 3R
Orientation: -
TSS: 3803442 Embryonic_Utilization: T,T,T,T,T,T,T,T,T,T,T,T

Gene: CG2803
Chromosome: 2R
Orientation: -
TSS: 20450009 Embryonic_Utilization: T,N,N,N,T,T,T,T,T,T,T,T

Gene: CG2812
Chromosome: 2R
Orientation: +
TSS: 19432839 Embryonic_Utilization: N,N,N,T,T,T,T,N,N,N,N,N

Gene: CG2813
Chromosome: 2L
Orientation: +
TSS: 574518 Embryonic_Utilization: N,N,N,N,N,N,N,N,N,N,N,N

Gene: CG2818
Chromosome: 2L
Orientation: +
TSS: 3713380 Embryonic_Utilization: N,N,N,N,N,N,N,N,N,N,N,N

Gene: CG2827
Chromosome: 2R
Orientation: +
TSS: 19448014 Embryonic_Utilization: T,N,T,N,T,T,T,T,T,T,T,T

Gene: CG2835
Chromosome: 2R
Orientation: +
TSS_Cluster_Group: 19450141_19450209 Embryonic_Utilization: N,N,N,N,N,N,N,N,N,N,N,N

Gene: CG2837
Chromosome: 2L
Orientation: -
TSS: 4906761 Embryonic_Utilization: N,N,N,N,N,N,N,N,N,N,N,N

Gene: CG2841
Chromosome: X
Orientation: -
TSS: 2206031 Embryonic_Utilization: N,N,N,N,N,N,N,N,N,N,N,N
TSS: 2210421 Embryonic_Utilization: N,N,N,N,N,N,N,N,N,N,N,N

Gene: CG2843
Chromosome: 2L
Orientation: +
TSS: 2745105 Embryonic_Utilization: N,N,N,N,N,N,N,N,N,N,N,N

Gene: CG2846
Chromosome: 3R
Orientation: -
TSS_Cluster_Group: 3738937_3738966 Embryonic_Utilization: N,N,N,N,N,N,N,N,N,N,N,N

Gene: CG2848
Chromosome: 2L
Orientation: +
TSS_Cluster_Group: 2759938_2759963 Embryonic_Utilization: N,N,N,N,N,N,N,N,N,N,N,N

Gene: CG2849
Chromosome: X
Orientation: -
TSS: 3565356 Embryonic_Utilization: T,T,T,T,T,T,T,T,T,T,T,T

Gene: CG2852
Chromosome: 2R
Orientation: -
TSS: 18153920 Embryonic_Utilization: T,T,T,T,T,T,T,T,T,N,T,T

Gene: CG2859
Chromosome: 2L
Orientation: +
TSS: 2767912 Embryonic_Utilization: T,T,T,T,T,T,T,T,T,T,T,T

Gene: CG2862
Chromosome: 2L
Orientation: +
TSS: 2770137 Embryonic_Utilization: N,T,N,N,N,N,N,N,N,N,N,N

Gene: CG2875
Chromosome: X
Orientation: -
TSS_Cluster_Group: 3429722_3429751 Embryonic_Utilization: T,T,T,T,T,T,T,N,N,N,N,N

Gene: CG2889
Chromosome: X
Orientation: +
TSS: 10319156 Embryonic_Utilization: N,N,N,N,N,N,N,N,N,N,N,N

Gene: CG2890
Chromosome: X
Orientation: +
TSS: 10324096 Embryonic_Utilization: N,N,N,N,N,N,N,N,N,N,N,N

Gene: CG2902
Chromosome: 3R
Orientation: -
TSS: 1349046 Embryonic_Utilization: N,N,N,N,N,N,N,N,N,N,N,N

Gene: CG2903
Chromosome: 2L
Orientation: +
TSS_Cluster_Group: 2740042_2740093 Embryonic_Utilization: N,N,N,N,N,N,N,N,N,N,N,N
TSS: 2740994 Embryonic_Utilization: N,N,N,N,N,N,N,N,N,N,N,N

Gene: CG2910
Chromosome: 2R
Orientation: +
TSS_Cluster_Group: 3474285_3474324 Embryonic_Utilization: T,T,T,T,T,T,T,T,T,N,N,N

Gene: CG2913
Chromosome: X
Orientation: -
TSS: 3710501 Embryonic_Utilization: T,N,N,N,N,N,N,N,N,N,N,N
TSS: 3713563 Embryonic_Utilization: T,N,N,N,N,N,N,N,N,N,N,N

Gene: CG2915
Chromosome: 2R
Orientation: -
TSS: 3471466 Embryonic_Utilization: N,N,T,N,N,N,N,N,N,N,N,N
TSS: 3471601 Embryonic_Utilization: T,T,T,N,N,N,N,N,N,N,N,N

Gene: CG2916
Chromosome: 2R
Orientation: -
TSS: 3473731 Embryonic_Utilization: N,N,N,N,N,N,N,N,N,N,N,N

Gene: CG2918
Chromosome: X
Orientation: -
TSS: 2130326 Embryonic_Utilization: N,N,N,N,N,N,N,N,N,N,N,N
TSS: 2131210 Embryonic_Utilization: T,T,T,T,T,T,T,T,T,T,T,T

Gene: CG2921
Chromosome: 2R
Orientation: -
TSS: 17582846 Embryonic_Utilization: T,T,N,N,N,N,N,N,N,N,N,N

Gene: CG2922
Chromosome: 3R
Orientation: -
TSS_Cluster_Group: 1425929_1425955 Embryonic_Utilization: T,T,T,T,T,T,T,T,T,N,N,N
TSS_Cluster_Group: 1426229_1426269 Embryonic_Utilization: T,T,T,T,T,T,T,T,T,T,T,N

Gene: CG2929
Chromosome: 3R
Orientation: -
TSS_Cluster_Group: 1389305_1389348 Embryonic_Utilization: N,N,N,N,N,N,N,N,N,N,N,N

Gene: CG2930
Chromosome: X
Orientation: +
TSS: 3717659 Embryonic_Utilization: N,N,N,N,N,N,N,N,T,N,T,N

Gene: CG2934
Chromosome: X
Orientation: +
TSS_Cluster_Group: 3725984_3726026_3726090 Embryonic_Utilization: T,T,T,T,T,T,T,T,T,T,T,T

Gene: CG2938
Chromosome: X
Orientation: -
TSS_Cluster_Group: 3781375_3781405 Embryonic_Utilization: T,T,N,N,N,N,N,N,N,N,N,N

Gene: CG2943
Chromosome: 3R
Orientation: -
TSS: 3731087 Embryonic_Utilization: T,T,T,T,T,T,T,T,T,T,T,T
TSS: 3732957 Embryonic_Utilization: N,N,N,N,N,N,N,N,N,N,N,N
TSS: 3733085 Embryonic_Utilization: T,T,N,T,T,T,T,N,N,N,N,N

Gene: CG2944
Chromosome: 2R
Orientation: -
TSS_Cluster_Group: 629599_629633 Embryonic_Utilization: T,T,N,N,N,N,N,N,N,T,N,N
TSS_Cluster_Group: 635665_635688 Embryonic_Utilization: T,T,N,N,T,T,T,N,N,N,N,N

Gene: CG2945
Chromosome: X
Orientation: +
TSS_Cluster_Group: 112498_112568 Embryonic_Utilization: T,T,N,N,N,N,N,N,N,N,N,N

Gene: CG2947
Chromosome: X
Orientation: +
TSS_Cluster_Group: 3635297_3635320 Embryonic_Utilization: T,T,T,N,T,T,T,T,N,T,N,N

Gene: CG2950
Chromosome: 2L
Orientation: -
TSS: 4847281 Embryonic_Utilization: N,N,N,N,N,N,N,N,N,N,N,N

Gene: CG2957
Chromosome: 3R
Orientation: -
TSS: 3728381 Embryonic_Utilization: N,T,N,T,N,N,N,T,N,N,N,T

Gene: CG2960
Chromosome: 2L
Orientation: +
TSS: 4227710 Embryonic_Utilization: N,T,N,N,T,T,N,N,T,N,N,N

Gene: CG2961
Chromosome: X
Orientation: -
TSS: 10077616 Embryonic_Utilization: N,N,N,N,N,N,N,T,N,N,N,N

Gene: CG2962
Chromosome: X
Orientation: -
TSS: 10061858 Embryonic_Utilization: N,N,N,N,N,T,T,T,T,N,N,N

Gene: CG2967
Chromosome: X
Orientation: +
TSS: 10065342 Embryonic_Utilization: T,N,N,N,N,N,N,N,N,N,N,N

Gene: CG2968
Chromosome: X
Orientation: +
TSS: 10058208 Embryonic_Utilization: T,T,T,T,T,T,T,T,T,T,T,T

Gene: CG2969
Chromosome: 2L
Orientation: +
TSS: 4333926 Embryonic_Utilization: N,N,N,N,N,T,N,N,N,T,N,N

Gene: CG2970
Chromosome: 2R
Orientation: +
TSS_Cluster_Group: 19456953_19456986 Embryonic_Utilization: N,N,N,N,N,N,N,N,N,N,N,N

Gene: CG2976
Chromosome: 2L
Orientation: -
TSS: 4830624 Embryonic_Utilization: N,N,N,N,N,N,N,N,N,N,N,N

Gene: CG2977
Chromosome: X
Orientation: -
TSS: 6838843 Embryonic_Utilization: N,N,N,N,N,N,N,N,T,T,T,N

Gene: CG2979
Chromosome: X
Orientation: -
TSS: 9897839 Embryonic_Utilization: N,N,N,N,N,N,N,N,N,N,N,N

Gene: CG2981
Chromosome: 2R
Orientation: -
TSS: 577502 Embryonic_Utilization: N,N,N,N,N,N,N,N,N,N,N,N

Gene: CG2982
Chromosome: X
Orientation: +
TSS: 4164714 Embryonic_Utilization: N,N,N,N,N,N,N,N,N,N,N,N

Gene: CG2986
Chromosome: 2L
Orientation: +
TSS: 2856116 Embryonic_Utilization: T,T,T,T,T,T,T,T,T,T,T,T

Gene: CG2991
Chromosome: 2L
Orientation: +
TSS: 2857188 Embryonic_Utilization: T,T,N,N,T,T,T,T,N,T,N,T
TSS: 2862539 Embryonic_Utilization: N,N,N,N,N,N,N,N,N,N,N,N

Gene: CG2998
Chromosome: X
Orientation: +
TSS: 9399851 Embryonic_Utilization: T,T,T,T,T,T,T,T,T,T,T,T

Gene: CG2999
Chromosome: 4
Orientation: -
TSS: 896642 Embryonic_Utilization: N,N,N,N,N,N,N,T,T,T,T,N
TSS: 913803 Embryonic_Utilization: N,N,N,N,N,N,N,N,N,N,N,N

Gene: CG3000
Chromosome: X
Orientation: -
TSS: 4522768 Embryonic_Utilization: N,N,N,N,N,N,N,N,N,N,N,N
TSS_Cluster_Group: 4524761_4524823 Embryonic_Utilization: T,N,N,T,T,T,N,N,N,N,N,N

Gene: CG3002
Chromosome: X
Orientation: +
TSS_Cluster_Group: 9446255_9446289 Embryonic_Utilization: T,T,N,N,N,N,N,N,N,N,N,N

Gene: CG30021
Chromosome: 2R
Orientation: -
TSS: 6748408 Embryonic_Utilization: N,N,N,N,N,N,N,N,N,N,N,N

Gene: CG30022
Chromosome: 2R
Orientation: -
TSS: 6904682 Embryonic_Utilization: N,N,N,N,N,N,N,N,N,N,N,N

Gene: CG30033
Chromosome: 2R
Orientation: +
TSS: 6808437 Embryonic_Utilization: N,N,N,N,N,N,N,N,N,N,N,N

Gene: CG30035
Chromosome: 2R
Orientation: +
TSS_Cluster_Group: 7181661_7181702 Embryonic_Utilization: N,N,N,N,N,N,N,N,N,N,N,N
TSS_Cluster_Group: 7187929_7187966 Embryonic_Utilization: N,N,N,T,T,T,N,N,N,N,N,N

Gene: CG30046
Chromosome: 2R
Orientation: +
TSS: 7830026 Embryonic_Utilization: N,N,N,N,N,N,N,N,N,N,N,N

Gene: CG3008
Chromosome: 2L
Orientation: +
TSS: 4883321 Embryonic_Utilization: N,N,N,N,N,N,N,N,N,N,N,N

Gene: CG30080
Chromosome: 2R
Orientation: -
TSS: 11216556 Embryonic_Utilization: N,N,N,N,N,N,N,N,N,N,N,N

Gene: CG30084
Chromosome: 2R
Orientation: -
TSS: 11329776 Embryonic_Utilization: N,N,N,N,N,N,N,N,T,T,T,T

Gene: CG30085
Chromosome: 2R
Orientation: -
TSS: 11383989 Embryonic_Utilization: T,T,T,T,T,N,N,N,N,N,N,N

Gene: CG3009
Chromosome: X
Orientation: -
TSS: 4511933 Embryonic_Utilization: N,N,N,N,N,N,N,N,N,N,N,N

Gene: CG30092
Chromosome: 2R
Orientation: -
TSS: 18236848 Embryonic_Utilization: N,T,T,T,T,T,T,T,N,N,N,N

Gene: CG30101
Chromosome: 2R
Orientation: -
TSS: 12925062 Embryonic_Utilization: N,N,N,N,N,N,N,T,T,N,N,N

Gene: CG30104
Chromosome: 2R
Orientation: +
TSS: 12999860 Embryonic_Utilization: N,N,N,N,N,N,N,N,N,N,N,N

Gene: CG3011
Chromosome: X
Orientation: -
TSS_Cluster_Group: 5760018_5760115 Embryonic_Utilization: N,N,N,N,N,N,N,N,N,N,N,N
TSS: 5761534 Embryonic_Utilization: N,N,N,N,N,N,N,N,N,N,N,N
TSS_Cluster_Group: 5761718_5761809 Embryonic_Utilization: N,N,N,N,N,N,N,N,N,N,N,N
TSS: 5762017 Embryonic_Utilization: N,N,N,N,N,N,N,N,N,N,N,N

Gene: CG30111
Chromosome: 2R
Orientation: +
TSS: 13329208 Embryonic_Utilization: N,N,N,N,N,N,N,N,N,N,N,N

Gene: CG30118
Chromosome: 2R
Orientation: -
TSS: 13946486 Embryonic_Utilization: N,N,N,N,N,N,N,N,N,T,N,N

Gene: CG30122
Chromosome: 2R
Orientation: -
TSS: 14151919 Embryonic_Utilization: N,N,N,N,N,N,N,N,N,N,N,N
TSS: 14154101 Embryonic_Utilization: T,T,T,T,T,T,N,N,N,N,N,N

Gene: CG30147
Chromosome: 2R
Orientation: -
TSS: 16133076 Embryonic_Utilization: N,N,N,N,N,N,N,T,N,N,N,N

Gene: CG30152
Chromosome: 2R
Orientation: +
TSS: 16186071 Embryonic_Utilization: T,N,T,N,N,N,N,N,N,N,T,N

Gene: CG30159
Chromosome: 2R
Orientation: +
TSS: 2504500 Embryonic_Utilization: N,N,N,N,T,T,T,T,T,T,T,T

Gene: CG3016
Chromosome: X
Orientation: -
TSS: 5724854 Embryonic_Utilization: N,N,N,N,N,N,N,N,N,N,N,N

Gene: CG30163
Chromosome: 2R
Orientation: -
TSS: 20171006 Embryonic_Utilization: N,N,N,N,N,N,N,N,N,N,N,N

Gene: CG30172
Chromosome: 2R
Orientation: -
TSS: 19538801 Embryonic_Utilization: N,N,N,N,N,N,N,N,N,N,N,N

Gene: CG3018
Chromosome: 2L
Orientation: -
TSS: 542572 Embryonic_Utilization: T,T,T,T,T,T,T,T,T,N,T,T

Gene: CG30183
Chromosome: 2R
Orientation: -
TSS: 19204636 Embryonic_Utilization: T,N,T,T,T,T,N,N,N,N,N,N

Gene: CG30185
Chromosome: 2R
Orientation: +
TSS: 19051641 Embryonic_Utilization: T,N,N,N,N,N,N,N,N,T,T,N

Gene: CG30193
Chromosome: 2R
Orientation: +
TSS: 18432715 Embryonic_Utilization: N,N,N,N,N,N,N,N,N,N,N,N
TSS: 18434178 Embryonic_Utilization: N,N,N,N,N,N,N,T,T,N,N,N

Gene: CG30194
Chromosome: 2R
Orientation: +
TSS: 18563096 Embryonic_Utilization: N,N,N,N,N,N,N,N,N,N,N,N

Gene: CG3024
Chromosome: X
Orientation: -
TSS: 4495054 Embryonic_Utilization: T,T,N,N,N,N,N,N,N,N,N,N

Gene: CG3025
Chromosome: X
Orientation: -
TSS: 5722022 Embryonic_Utilization: T,T,N,N,N,N,N,N,N,N,N,N

Gene: CG3027
Chromosome: 3R
Orientation: -
TSS: 3575797 Embryonic_Utilization: N,N,N,N,N,N,N,N,T,N,N,N

Gene: CG30278
Chromosome: 2R
Orientation: -
TSS: 17726023 Embryonic_Utilization: N,N,N,N,N,N,N,N,N,N,N,N

Gene: CG30291
Chromosome: 2R
Orientation: -
TSS_Cluster_Group: 16517118_16517152 Embryonic_Utilization: N,N,N,N,N,N,N,N,N,N,N,N

Gene: CG30296
Chromosome: 2R
Orientation: +
TSS_Cluster_Group: 16525400_16525435 Embryonic_Utilization: N,N,N,N,N,N,N,N,N,N,N,N

Gene: CG3033
Chromosome: X
Orientation: -
TSS: 5718562 Embryonic_Utilization: T,N,N,N,N,N,N,N,N,N,N,N

Gene: CG30359
Chromosome: 2R
Orientation: +
TSS: 3974586 Embryonic_Utilization: T,T,N,N,N,N,N,N,N,N,N,N

Gene: CG3036
Chromosome: 2L
Orientation: +
TSS: 4892117 Embryonic_Utilization: N,N,T,N,N,N,N,T,N,T,T,T

Gene: CG30361
Chromosome: 2R
Orientation: -
TSS: 3995609 Embryonic_Utilization: N,N,N,N,N,N,N,N,N,N,N,N

Gene: CG30372
Chromosome: 2R
Orientation: -
TSS: 3634109 Embryonic_Utilization: N,N,N,N,N,N,N,N,N,N,N,N

Gene: CG30373
Chromosome: 2R
Orientation: -
TSS: 3676479 Embryonic_Utilization: N,N,N,N,N,N,N,N,N,N,N,N

Gene: CG3038
Chromosome: X
Orientation: -
TSS: 102655 Embryonic_Utilization: N,N,N,T,N,N,N,N,N,N,N,N

Gene: CG30389
Chromosome: 2R
Orientation: -
TSS: 16664658 Embryonic_Utilization: N,T,T,N,N,N,T,N,N,N,N,T

Gene: CG3039
Chromosome: X
Orientation: -
TSS: 6823047 Embryonic_Utilization: N,N,N,N,N,N,N,N,N,N,N,N
TSS: 6826914 Embryonic_Utilization: N,T,T,T,T,T,T,T,N,T,N,T

Gene: CG30404
Chromosome: 2R
Orientation: -
TSS_Cluster_Group: 17227452_17227514 Embryonic_Utilization: T,T,N,N,N,N,N,N,N,N,N,N

Gene: CG30411
Chromosome: 2R
Orientation: +
TSS: 18923539 Embryonic_Utilization: T,N,N,N,N,N,T,T,T,T,T,N

Gene: CG30415
Chromosome: 2R
Orientation: -
TSS: 18893917 Embryonic_Utilization: T,T,T,T,T,T,T,T,T,T,T,T

Gene: CG30423
Chromosome: 2R
Orientation: -
TSS_Cluster_Group: 20383408_20383436 Embryonic_Utilization: T,T,N,T,T,T,T,N,N,N,N,N

Gene: CG30425
Chromosome: 2R
Orientation: -
TSS: 20411392 Embryonic_Utilization: T,T,T,T,T,T,T,T,T,T,T,T
TSS: 20411529 Embryonic_Utilization: N,T,N,N,N,N,N,N,N,N,N,N

Gene: CG30427
Chromosome: 2R
Orientation: -
TSS: 20443935 Embryonic_Utilization: N,N,N,N,N,N,N,N,N,N,N,N
TSS: 20445071 Embryonic_Utilization: N,N,N,N,N,N,N,T,T,N,N,N

Gene: CG30437
Chromosome: 2R
Orientation: +
TSS: 921136 Embryonic_Utilization: N,N,N,N,N,N,N,T,T,N,N,N

Gene: CG30438
Chromosome: 2R
Orientation: +
TSS: 1004046 Embryonic_Utilization: N,N,N,N,N,N,N,N,N,N,N,N

Gene: CG30460
Chromosome: 2R
Orientation: -
TSS: 12586617 Embryonic_Utilization: N,N,N,N,N,N,N,N,N,N,N,N

Gene: CG30463
Chromosome: 2R
Orientation: -
TSS: 12246247 Embryonic_Utilization: N,N,N,N,N,T,T,N,T,T,N,N

Gene: CG3048
Chromosome: 2L
Orientation: +
TSS: 4371990 Embryonic_Utilization: N,T,T,T,T,T,T,T,T,N,T,N

Gene: CG30489
Chromosome: 2R
Orientation: -
TSS: 6637784 Embryonic_Utilization: N,N,N,N,N,N,N,N,N,N,N,N

Gene: CG30497
Chromosome: 2R
Orientation: -
TSS: 3253986 Embryonic_Utilization: N,N,N,N,N,N,N,N,N,N,N,N

Gene: CG30499
Chromosome: 2R
Orientation: -
TSS_Cluster_Group: 3077374_3077407 Embryonic_Utilization: T,T,N,N,N,N,N,N,N,N,N,N

Gene: CG3050
Chromosome: 3R
Orientation: +
TSS: 9854952 Embryonic_Utilization: N,N,N,N,T,T,T,N,N,N,N,T

Gene: CG30503
Chromosome: 2R
Orientation: -
TSS: 2956439 Embryonic_Utilization: N,N,N,N,N,N,N,N,N,N,N,N

Gene: CG3051
Chromosome: X
Orientation: +
TSS: 1232395 Embryonic_Utilization: T,T,T,T,T,T,T,T,T,N,T,T

Gene: CG3054
Chromosome: 2L
Orientation: +
TSS: 4394235 Embryonic_Utilization: T,N,N,T,N,N,N,T,N,N,N,N

Gene: CG3056
Chromosome: X
Orientation: +
TSS: 1227405 Embryonic_Utilization: N,N,N,N,N,N,N,N,N,N,N,N

Gene: CG3059
Chromosome: 2L
Orientation: -
TSS: 2883126 Embryonic_Utilization: N,N,N,N,N,N,N,N,N,N,N,N
TSS: 2885208 Embryonic_Utilization: N,N,N,N,N,N,N,N,N,N,N,N

Gene: CG3060
Chromosome: 2R
Orientation: +
TSS: 19480033 Embryonic_Utilization: N,N,N,N,N,N,N,N,N,N,N,N

Gene: CG3061
Chromosome: 3R
Orientation: +
TSS_Cluster_Group: 9858126_9858166 Embryonic_Utilization: T,T,T,T,T,T,T,T,T,N,T,T

Gene: CG3071
Chromosome: X
Orientation: +
TSS: 2119032 Embryonic_Utilization: N,N,N,N,N,N,N,N,N,N,N,N

Gene: CG3073
Chromosome: X
Orientation: -
TSS: 2118301 Embryonic_Utilization: N,N,N,N,N,N,N,N,N,N,N,N
TSS: 2118666 Embryonic_Utilization: N,N,N,N,N,N,N,N,N,N,N,N

Gene: CG3074
Chromosome: 2R
Orientation: -
TSS: 17700734 Embryonic_Utilization: T,N,N,T,T,T,T,T,T,T,T,T
TSS: 17710241 Embryonic_Utilization: N,N,N,N,N,N,N,N,N,N,N,N

Gene: CG3075
Chromosome: X
Orientation: -
TSS: 6666077 Embryonic_Utilization: N,N,N,N,N,N,N,N,N,N,N,N

Gene: CG3077
Chromosome: 2L
Orientation: -
TSS_Cluster_Group: 2765599_2765681 Embryonic_Utilization: N,N,N,N,N,N,N,N,N,N,N,N

Gene: CG3078
Chromosome: X
Orientation: -
TSS: 2116019 Embryonic_Utilization: N,N,N,N,N,N,N,N,N,N,N,N

Gene: CG3082
Chromosome: 2R
Orientation: +
TSS_Cluster_Group: 18574802_18574831_18574892 Embryonic_Utilization: N,N,N,N,N,N,N,N,N,N,N,N
TSS_Cluster_Group: 18575230_18575258 Embryonic_Utilization: T,T,T,T,T,T,N,N,N,N,N,N
TSS: 18575687 Embryonic_Utilization: N,N,N,N,N,N,N,N,N,N,N,N

Gene: CG3086
Chromosome: X
Orientation: -
TSS_Cluster_Group: 5609382_5609434 Embryonic_Utilization: T,T,N,N,N,T,T,T,N,N,N,N

Gene: CG3091
Chromosome: X
Orientation: -
TSS: 2110286 Embryonic_Utilization: N,N,N,N,N,N,N,N,N,N,N,N

Gene: CG3093
Chromosome: X
Orientation: +
TSS_Cluster_Group: 1521221_1521265 Embryonic_Utilization: N,N,N,N,N,T,N,N,N,N,N,N

Gene: CG3097
Chromosome: X
Orientation: -
TSS: 5615797 Embryonic_Utilization: N,N,N,N,N,T,T,N,N,N,N,N
TSS: 5616013 Embryonic_Utilization: N,N,N,N,N,N,N,N,N,N,N,N

Gene: CG31000
Chromosome: 3R
Orientation: -
TSS: 27678358 Embryonic_Utilization: N,N,N,N,N,N,N,N,N,N,N,N
TSS: 27699612 Embryonic_Utilization: N,T,N,N,N,N,N,N,N,N,N,N
TSS: 27811487 Embryonic_Utilization: T,T,T,N,N,N,N,N,T,T,N,T

Gene: CG31002
Chromosome: 3R
Orientation: -
TSS: 27221020 Embryonic_Utilization: N,N,T,T,T,T,N,N,N,N,N,N

Gene: CG31004
Chromosome: 3R
Orientation: -
TSS: 27021484 Embryonic_Utilization: N,N,N,N,N,N,N,N,N,N,N,N

Gene: CG31005
Chromosome: 3R
Orientation: -
TSS: 27077896 Embryonic_Utilization: T,N,N,N,N,T,T,T,T,T,T,T

Gene: CG31006
Chromosome: 3R
Orientation: -
TSS: 26994082 Embryonic_Utilization: N,N,N,N,N,N,N,N,N,N,N,N
TSS: 26994825 Embryonic_Utilization: N,N,N,N,N,N,N,N,N,N,N,N

Gene: CG31012
Chromosome: 3R
Orientation: +
TSS: 26643336 Embryonic_Utilization: N,N,N,N,N,N,N,N,N,N,N,N
TSS: 26648195 Embryonic_Utilization: N,N,N,N,N,N,N,N,N,N,N,N

Gene: CG31022
Chromosome: 3R
Orientation: +
TSS: 26291774 Embryonic_Utilization: N,N,T,T,T,T,T,N,N,N,N,N

Gene: CG31025
Chromosome: 3R
Orientation: -
TSS: 25954462 Embryonic_Utilization: N,N,N,N,N,N,N,N,N,N,N,N

Gene: CG31029
Chromosome: 3R
Orientation: -
TSS: 25956899 Embryonic_Utilization: N,N,N,N,N,N,N,N,N,N,N,N

Gene: CG31030
Chromosome: 3R
Orientation: -
TSS: 25992137 Embryonic_Utilization: N,N,N,N,N,N,N,N,N,N,N,N

Gene: CG31033
Chromosome: 3R
Orientation: -
TSS: 25659614 Embryonic_Utilization: N,N,N,N,N,N,N,N,N,N,N,N
TSS_Cluster_Group: 25660797_25660823 Embryonic_Utilization: N,N,N,N,N,N,N,N,N,N,N,N

Gene: CG31036
Chromosome: 3R
Orientation: +
TSS: 25733831 Embryonic_Utilization: N,N,N,N,N,N,N,N,N,N,N,N

Gene: CG31038
Chromosome: 3R
Orientation: +
TSS_Cluster_Group: 25702784_25702805 Embryonic_Utilization: N,N,N,N,N,N,N,N,N,N,N,N

Gene: CG31040
Chromosome: 3R
Orientation: -
TSS: 25758779 Embryonic_Utilization: N,N,N,N,N,N,N,N,N,N,N,N

Gene: CG31052
Chromosome: 3R
Orientation: -
TSS: 18819283 Embryonic_Utilization: N,N,N,N,N,N,N,N,N,N,N,T

Gene: CG31054
Chromosome: 3R
Orientation: +
TSS: 23786492 Embryonic_Utilization: N,T,T,N,N,N,N,N,N,N,N,N

Gene: CG3106
Chromosome: X
Orientation: -
TSS: 9507977 Embryonic_Utilization: N,N,N,N,N,N,N,N,T,T,T,T

Gene: CG31075
Chromosome: 3R
Orientation: -
TSS: 22814232 Embryonic_Utilization: N,N,N,N,N,N,N,N,N,N,N,N

Gene: CG31090
Chromosome: 3R
Orientation: +
TSS: 21732754 Embryonic_Utilization: N,N,N,N,N,N,N,N,N,N,T,T

Gene: CG31094
Chromosome: 3R
Orientation: -
TSS: 21578713 Embryonic_Utilization: N,N,N,N,N,N,N,N,N,N,N,N
TSS: 21586044 Embryonic_Utilization: N,N,N,N,N,N,N,N,N,N,N,N

Gene: CG31100
Chromosome: 3R
Orientation: -
TSS: 4827608 Embryonic_Utilization: N,N,N,N,N,N,N,N,N,N,N,N

Gene: CG31109
Chromosome: 3R
Orientation: -
TSS: 20880356 Embryonic_Utilization: T,T,N,N,N,N,N,N,N,N,N,N

Gene: CG31110
Chromosome: 3R
Orientation: -
TSS: 20870837 Embryonic_Utilization: N,N,N,N,N,N,T,N,N,N,N,N

Gene: CG31120
Chromosome: 3R
Orientation: -
TSS: 20743580 Embryonic_Utilization: N,N,N,N,N,N,N,N,N,N,N,N

Gene: CG31122
Chromosome: 3R
Orientation: -
TSS: 14238587 Embryonic_Utilization: T,T,T,T,T,T,T,N,N,N,N,T

Gene: CG31137
Chromosome: 3R
Orientation: -
TSS: 20047674 Embryonic_Utilization: T,T,T,T,T,T,T,N,N,N,N,N

Gene: CG31145
Chromosome: 3R
Orientation: -
TSS: 19495377 Embryonic_Utilization: N,N,T,N,N,N,N,N,N,N,N,N

Gene: CG31150
Chromosome: 3R
Orientation: -
TSS: 11679301 Embryonic_Utilization: N,N,N,T,N,T,N,N,N,T,N,N

Gene: CG31160
Chromosome: 3R
Orientation: +
TSS: 18273850 Embryonic_Utilization: N,N,N,T,T,T,T,N,N,N,N,N
TSS: 18274009 Embryonic_Utilization: N,N,N,N,N,N,N,N,N,N,N,N

Gene: CG31170
Chromosome: 3R
Orientation: +
TSS: 18237067 Embryonic_Utilization: T,T,N,N,T,T,T,N,N,N,N,N

Gene: CG31196
Chromosome: 3R
Orientation: +
TSS_Cluster_Group: 14068409_14068473 Embryonic_Utilization: T,T,T,T,T,T,T,T,T,T,T,T

Gene: CG31198
Chromosome: 3R
Orientation: +
TSS: 17580048 Embryonic_Utilization: N,N,N,N,N,N,N,N,T,T,T,N

Gene: CG31199
Chromosome: 3R
Orientation: -
TSS: 16569512 Embryonic_Utilization: N,N,N,N,N,N,N,N,N,N,N,N

Gene: CG31203
Chromosome: 3R
Orientation: +
TSS: 16566018 Embryonic_Utilization: N,N,N,N,N,N,N,N,N,N,N,N

Gene: CG31211
Chromosome: 3R
Orientation: +
TSS: 7775453 Embryonic_Utilization: N,N,T,T,T,T,T,N,N,N,N,N

Gene: CG31212
Chromosome: 3R
Orientation: -
TSS: 15228775 Embryonic_Utilization: T,T,N,N,N,N,N,N,N,N,N,N

Gene: CG31217
Chromosome: 3R
Orientation: -
TSS: 12481382 Embryonic_Utilization: N,N,N,N,N,N,N,N,N,N,N,N

Gene: CG31221
Chromosome: 3R
Orientation: +
TSS: 15238416 Embryonic_Utilization: N,N,N,N,N,N,N,N,T,N,N,N

Gene: CG31232
Chromosome: 3R
Orientation: +
TSS: 14229082 Embryonic_Utilization: T,T,N,N,N,N,N,N,N,N,N,N

Gene: CG31243
Chromosome: 3R
Orientation: +
TSS: 13757595 Embryonic_Utilization: N,N,N,N,N,N,N,T,T,T,N,T
TSS: 13769829 Embryonic_Utilization: N,N,N,T,T,T,T,T,T,N,N,N

Gene: CG31245
Chromosome: 3R
Orientation: -
TSS: 15202947 Embryonic_Utilization: N,N,N,N,N,N,N,N,N,N,N,N

Gene: CG31249
Chromosome: 3R
Orientation: -
TSS: 13512787 Embryonic_Utilization: N,N,N,N,N,N,N,N,N,N,N,N

Gene: CG31256
Chromosome: 3R
Orientation: -
TSS: 13217055 Embryonic_Utilization: N,N,N,N,N,N,N,N,N,N,N,N

Gene: CG3127
Chromosome: 2L
Orientation: -
TSS_Cluster_Group: 2748427_2748479_2748522 Embryonic_Utilization: T,N,N,N,N,N,N,N,T,N,T,T

Gene: CG31272
Chromosome: 3R
Orientation: -
TSS: 6585113 Embryonic_Utilization: N,N,N,N,N,N,N,N,N,N,T,N

Gene: CG31289
Chromosome: 3R
Orientation: -
TSS_Cluster_Group: 18408889_18408925 Embryonic_Utilization: T,T,N,N,T,T,N,N,N,N,T,N

Gene: CG3129
Chromosome: X
Orientation: -
TSS_Cluster_Group: 5517001_5517034 Embryonic_Utilization: N,N,N,N,N,N,N,N,N,N,N,N

Gene: CG31313
Chromosome: 3R
Orientation: -
TSS: 10393148 Embryonic_Utilization: N,N,N,N,N,N,N,N,N,N,N,N

Gene: CG3132
Chromosome: 3R
Orientation: +
TSS_Cluster_Group: 7825005_7825029 Embryonic_Utilization: N,N,N,N,N,N,N,N,N,N,N,N

Gene: CG31322
Chromosome: 3R
Orientation: -
TSS: 10085709 Embryonic_Utilization: N,N,N,N,N,N,N,N,N,N,N,N

Gene: CG31326
Chromosome: 3R
Orientation: -
TSS: 10045927 Embryonic_Utilization: N,N,N,N,N,N,N,N,N,N,N,N

Gene: CG31332
Chromosome: 3R
Orientation: -
TSS: 5516482 Embryonic_Utilization: N,N,N,N,N,N,N,N,N,N,N,N
TSS: 5517563 Embryonic_Utilization: N,N,N,T,T,T,T,T,T,T,T,T

Gene: CG31337
Chromosome: 3R
Orientation: -
TSS: 9371106 Embryonic_Utilization: N,N,N,N,N,N,N,N,N,N,N,N

Gene: CG31342
Chromosome: 3R
Orientation: +
TSS: 8811786 Embryonic_Utilization: T,T,N,T,T,N,N,N,N,N,N,N

Gene: CG31343
Chromosome: 3R
Orientation: +
TSS: 17570995 Embryonic_Utilization: N,N,N,N,N,N,N,N,T,T,T,N

Gene: CG31344
Chromosome: 3R
Orientation: -
TSS_Cluster_Group: 11051049_11051139 Embryonic_Utilization: N,N,N,N,N,N,N,N,N,N,N,N

Gene: CG31351
Chromosome: 3R
Orientation: -
TSS: 8345066 Embryonic_Utilization: N,N,N,N,N,N,N,N,N,N,N,N

Gene: CG31352
Chromosome: 3R
Orientation: -
TSS: 5531139 Embryonic_Utilization: N,N,N,N,N,T,T,T,T,T,T,T

Gene: CG3136
Chromosome: 2R
Orientation: +
TSS: 652089 Embryonic_Utilization: T,T,N,T,T,T,T,T,T,N,N,N

Gene: CG31363
Chromosome: 3R
Orientation: -
TSS: 7430468 Embryonic_Utilization: N,N,N,T,T,T,T,T,N,N,N,N
TSS_Cluster_Group: 7445588_7445625 Embryonic_Utilization: T,T,T,T,T,T,T,T,N,N,N,N

Gene: CG31374
Chromosome: 3R
Orientation: -
TSS: 7271716 Embryonic_Utilization: N,T,N,N,N,N,N,N,N,N,N,N

Gene: CG3139
Chromosome: 2L
Orientation: -
TSS: 2793693 Embryonic_Utilization: N,N,N,N,N,N,N,N,N,T,N,T
TSS: 2799970 Embryonic_Utilization: N,N,N,N,N,N,N,N,N,N,N,N

Gene: CG3140
Chromosome: 2R
Orientation: +
TSS: 19531836 Embryonic_Utilization: T,T,T,T,T,T,T,T,T,T,T,T

Gene: CG3143
Chromosome: 3R
Orientation: +
TSS: 9882670 Embryonic_Utilization: N,N,N,N,N,N,N,N,N,N,N,N

Gene: CG31431
Chromosome: 3R
Orientation: +
TSS: 17696406 Embryonic_Utilization: N,N,N,N,N,N,N,N,N,N,N,N

Gene: CG31445
Chromosome: 3R
Orientation: -
TSS: 25070220 Embryonic_Utilization: N,N,N,N,N,N,N,N,N,N,N,N

Gene: CG31453
Chromosome: 3R
Orientation: -
TSS: 4387451 Embryonic_Utilization: T,T,N,N,N,N,N,N,N,N,N,N

Gene: CG31468
Chromosome: 3R
Orientation: -
TSS: 19526073 Embryonic_Utilization: T,N,N,N,T,T,N,N,N,N,N,N

Gene: CG31472
Chromosome: 3R
Orientation: +
TSS: 3636338 Embryonic_Utilization: N,N,N,N,N,N,N,N,N,N,N,N

Gene: CG31478
Chromosome: 3R
Orientation: +
TSS: 11156463 Embryonic_Utilization: N,N,N,N,N,N,N,N,N,N,N,N

Gene: CG31483
Chromosome: 3R
Orientation: +
TSS: 2374805 Embryonic_Utilization: N,N,N,N,N,N,N,N,N,N,N,N

Gene: CG3149
Chromosome: X
Orientation: -
TSS: 5540390 Embryonic_Utilization: N,N,N,N,N,N,N,N,N,N,N,N

Gene: CG31509
Chromosome: 3R
Orientation: +
TSS: 16696758 Embryonic_Utilization: N,N,N,N,N,N,N,N,N,N,N,N

Gene: CG3151
Chromosome: 2L
Orientation: +
TSS: 2959146 Embryonic_Utilization: N,N,N,N,N,N,N,T,N,T,N,T
TSS: 2959488 Embryonic_Utilization: N,N,N,N,N,N,N,N,N,N,N,N

Gene: CG31510
Chromosome: 3R
Orientation: -
TSS_Cluster_Group: 20948595_20948625 Embryonic_Utilization: T,N,N,N,N,N,N,N,N,N,N,N

Gene: CG3152
Chromosome: 2R
Orientation: -
TSS_Cluster_Group: 2147790_2147870 Embryonic_Utilization: N,N,N,N,N,N,N,N,N,N,N,N

Gene: CG31522
Chromosome: 3R
Orientation: -
TSS: 276556 Embryonic_Utilization: N,N,N,N,N,N,N,N,T,N,N,N
TSS: 278952 Embryonic_Utilization: N,N,N,N,T,T,N,N,T,N,N,N

Gene: CG31523
Chromosome: 3R
Orientation: -
TSS: 296996 Embryonic_Utilization: N,N,N,N,N,N,N,N,N,T,N,T
TSS: 297321 Embryonic_Utilization: N,N,N,N,N,N,N,T,N,N,N,N
TSS_Cluster_Group: 304528_304566 Embryonic_Utilization: N,N,N,N,N,N,N,N,N,N,N,N

Gene: CG3153
Chromosome: 3R
Orientation: +
TSS: 9916510 Embryonic_Utilization: N,N,N,N,N,N,N,N,N,N,N,N

Gene: CG31531
Chromosome: 3R
Orientation: +
TSS: 485305 Embryonic_Utilization: T,T,T,T,T,T,T,T,T,T,T,T

Gene: CG31536
Chromosome: 3R
Orientation: +
TSS: 736296 Embryonic_Utilization: N,N,N,T,T,T,T,T,N,T,N,T

Gene: CG31543
Chromosome: 3R
Orientation: +
TSS: 1090666 Embryonic_Utilization: T,T,T,N,N,N,N,N,N,T,T,N

Gene: CG31547
Chromosome: 3R
Orientation: -
TSS: 1324736 Embryonic_Utilization: N,N,N,N,N,N,N,N,N,N,N,N

Gene: CG31550
Chromosome: 3R
Orientation: +
TSS: 1311294 Embryonic_Utilization: T,T,T,T,T,T,T,T,N,N,N,N
TSS: 1311865 Embryonic_Utilization: N,N,N,N,N,N,N,N,N,N,N,N

Gene: CG31558
Chromosome: 3R
Orientation: -
TSS: 1938019 Embryonic_Utilization: N,N,N,N,N,N,N,N,N,N,N,N

Gene: CG3157
Chromosome: 2L
Orientation: +
TSS: 2972895 Embryonic_Utilization: T,T,N,T,N,N,N,N,N,N,N,N

Gene: CG3159
Chromosome: 2L
Orientation: -
TSS: 744395 Embryonic_Utilization: N,N,N,N,N,N,N,N,N,N,N,N

Gene: CG31605
Chromosome: 2L
Orientation: +
TSS_Cluster_Group: 8083442_8083466 Embryonic_Utilization: T,T,T,N,N,N,T,N,T,N,T,T
TSS: 8088306 Embryonic_Utilization: N,N,T,T,T,T,T,N,T,N,T,T

Gene: CG3161
Chromosome: 2R
Orientation: -
TSS: 2144194 Embryonic_Utilization: T,T,T,T,T,T,T,T,T,T,N,T

Gene: CG31626
Chromosome: 2L
Orientation: -
TSS: 21221315 Embryonic_Utilization: N,N,N,N,N,T,T,T,T,T,T,T

Gene: CG31628
Chromosome: 2L
Orientation: -
TSS: 7023894 Embryonic_Utilization: N,N,N,N,N,N,N,N,N,N,N,N

Gene: CG31639
Chromosome: 2L
Orientation: -
TSS_Cluster_Group: 6155042_6155085 Embryonic_Utilization: N,N,N,N,N,N,N,N,N,N,N,N

Gene: CG31641
Chromosome: 2L
Orientation: +
TSS: 6100379 Embryonic_Utilization: T,T,N,N,N,N,N,N,N,N,N,N

Gene: CG31650
Chromosome: 2L
Orientation: -
TSS: 5043157 Embryonic_Utilization: N,N,N,N,N,N,N,N,N,N,N,N

Gene: CG3166
Chromosome: 2L
Orientation: -
TSS: 2161522 Embryonic_Utilization: N,N,T,T,T,T,T,N,N,N,N,N

Gene: CG31666
Chromosome: 2L
Orientation: +
TSS: 1651260 Embryonic_Utilization: N,N,N,N,T,T,T,T,T,T,T,T

Gene: CG3167
Chromosome: 2R
Orientation: +
TSS_Cluster_Group: 19541809_19541837_19541868_19541893 Embryonic_Utilization: T,T,N,N,T,N,N,N,N,N,T,N

Gene: CG31671
Chromosome: 2L
Orientation: -
TSS: 2143623 Embryonic_Utilization: N,N,N,N,N,N,N,N,N,N,N,N
TSS: 2145163 Embryonic_Utilization: T,T,T,T,T,T,T,T,T,T,T,T

Gene: CG31673
Chromosome: 2L
Orientation: +
TSS: 20817204 Embryonic_Utilization: N,N,N,N,N,N,N,N,N,N,N,N

Gene: CG31675
Chromosome: 2L
Orientation: +
TSS: 20855350 Embryonic_Utilization: N,N,N,N,N,N,N,N,N,N,N,N

Gene: CG31676
Chromosome: 2L
Orientation: +
TSS: 20828393 Embryonic_Utilization: N,N,N,N,N,N,N,N,N,N,N,N

Gene: CG3168
Chromosome: X
Orientation: -
TSS: 6575769 Embryonic_Utilization: N,N,N,N,N,N,N,N,N,T,T,T

Gene: CG31682
Chromosome: 2L
Orientation: -
TSS: 2240593 Embryonic_Utilization: N,N,N,N,N,N,N,N,N,N,N,N

Gene: CG31683
Chromosome: 2L
Orientation: -
TSS: 20437530 Embryonic_Utilization: T,T,N,N,T,N,N,N,N,N,N,T

Gene: CG31689
Chromosome: 2L
Orientation: +
TSS: 2730126 Embryonic_Utilization: N,N,N,N,N,N,N,N,T,T,T,N

Gene: CG31692
Chromosome: 2L
Orientation: -
TSS: 19760062 Embryonic_Utilization: N,N,N,N,N,T,T,T,T,T,T,T

Gene: CG31694
Chromosome: 2L
Orientation: -
TSS: 2873734 Embryonic_Utilization: T,T,N,T,T,N,T,N,T,N,T,N
TSS: 2874122 Embryonic_Utilization: N,N,N,N,N,N,N,N,N,N,N,N

Gene: CG31705
Chromosome: 2L
Orientation: -
TSS: 11528201 Embryonic_Utilization: N,N,N,N,N,N,N,N,N,N,N,N

Gene: CG31708
Chromosome: 2L
Orientation: -
TSS: 9071162 Embryonic_Utilization: N,N,N,N,N,N,N,N,N,N,N,N

Gene: CG3171
Chromosome: X
Orientation: -
TSS_Cluster_Group: 5525155_5525212 Embryonic_Utilization: N,N,N,T,T,N,N,N,N,N,N,N

Gene: CG31712
Chromosome: 2L
Orientation: -
TSS: 9938131 Embryonic_Utilization: N,N,N,N,N,N,N,N,N,N,N,N

Gene: CG31716
Chromosome: 2L
Orientation: +
TSS_Cluster_Group: 10396751_10396794 Embryonic_Utilization: T,T,T,T,T,T,T,T,T,T,T,T

Gene: CG31719
Chromosome: 2L
Orientation: -
TSS: 10474347 Embryonic_Utilization: N,N,N,N,N,N,N,N,N,N,N,N

Gene: CG31738
Chromosome: 2L
Orientation: +
TSS: 16653044 Embryonic_Utilization: N,N,N,N,N,N,N,N,N,N,N,N

Gene: CG3174
Chromosome: 2R
Orientation: -
TSS: 2156908 Embryonic_Utilization: N,N,N,N,N,N,T,T,N,N,N,N

Gene: CG31751
Chromosome: 2L
Orientation: +
TSS: 18673132 Embryonic_Utilization: N,N,N,N,N,N,N,N,N,N,N,N

Gene: CG31757
Chromosome: 2L
Orientation: -
TSS: 11928570 Embryonic_Utilization: N,N,N,N,N,N,N,N,N,N,N,N

Gene: CG31759
Chromosome: 2L
Orientation: +
TSS: 12207852 Embryonic_Utilization: N,N,N,N,N,N,N,N,N,N,N,N

Gene: CG31761
Chromosome: 2L
Orientation: +
TSS: 12348118 Embryonic_Utilization: N,N,T,T,T,T,T,N,T,N,T,T

Gene: CG31762
Chromosome: 2L
Orientation: +
TSS: 12270936 Embryonic_Utilization: T,T,N,N,N,N,N,N,N,N,N,N

Gene: CG31764
Chromosome: 2L
Orientation: -
TSS: 12409530 Embryonic_Utilization: N,N,N,N,N,N,N,N,N,N,N,N
TSS_Cluster_Group: 12421833_12421858 Embryonic_Utilization: N,N,N,N,N,N,N,N,N,N,N,N
TSS: 12423436 Embryonic_Utilization: N,N,N,N,N,N,N,N,N,N,N,N

Gene: CG31775
Chromosome: 2L
Orientation: -
TSS: 14737766 Embryonic_Utilization: N,N,N,T,T,T,T,T,T,T,T,T

Gene: CG31782
Chromosome: 2L
Orientation: -
TSS: 16712025 Embryonic_Utilization: T,N,T,T,T,T,T,T,T,T,T,T

Gene: CG31789
Chromosome: 2L
Orientation: +
TSS: 18601856 Embryonic_Utilization: N,N,N,N,N,N,N,N,N,N,N,N

Gene: CG31793
Chromosome: 2L
Orientation: +
TSS: 18999473 Embryonic_Utilization: N,N,N,N,N,N,N,N,N,N,N,N

Gene: CG31794
Chromosome: 2L
Orientation: -
TSS: 19400699 Embryonic_Utilization: N,N,N,N,N,N,N,N,T,T,T,T
TSS: 19419478 Embryonic_Utilization: N,N,N,N,N,N,N,T,N,T,N,T

Gene: CG31795
Chromosome: 2L
Orientation: -
TSS_Cluster_Group: 1043197_1043225 Embryonic_Utilization: N,N,N,N,N,N,N,N,N,N,N,N

Gene: CG3180
Chromosome: 3R
Orientation: +
TSS: 9951541 Embryonic_Utilization: N,N,N,N,N,N,N,N,N,N,N,N

Gene: CG31803
Chromosome: 2L
Orientation: -
TSS: 17408535 Embryonic_Utilization: N,N,N,N,N,N,N,N,N,N,N,N

Gene: CG31815
Chromosome: 2L
Orientation: +
TSS: 16597842 Embryonic_Utilization: N,N,N,N,T,T,T,T,N,N,N,N

Gene: CG31839
Chromosome: 2L
Orientation: -
TSS: 13967016 Embryonic_Utilization: N,N,N,N,N,N,T,T,T,T,T,T

Gene: CG31846
Chromosome: 2L
Orientation: +
TSS: 13461781 Embryonic_Utilization: N,N,N,N,N,N,N,N,N,N,N,N

Gene: CG31852
Chromosome: 2L
Orientation: +
TSS: 13367621 Embryonic_Utilization: T,N,N,N,N,N,N,N,N,N,N,N

Gene: CG3186
Chromosome: 2R
Orientation: +
TSS: 19565458 Embryonic_Utilization: T,T,T,T,T,T,T,T,T,T,T,T
TSS: 19566070 Embryonic_Utilization: T,T,T,T,T,T,T,T,T,T,T,T

Gene: CG31870
Chromosome: 2L
Orientation: +
TSS: 10790242 Embryonic_Utilization: N,N,N,N,N,N,N,N,N,N,N,N

Gene: CG31874
Chromosome: 2L
Orientation: -
TSS_Cluster_Group: 10191465_10191491 Embryonic_Utilization: N,N,N,N,N,N,N,N,N,N,N,N

Gene: CG31884
Chromosome: 2L
Orientation: +
TSS: 9613417 Embryonic_Utilization: T,N,N,T,T,T,T,T,T,T,T,T

Gene: CG31908
Chromosome: 2L
Orientation: -
TSS: 7027271 Embryonic_Utilization: T,N,N,T,N,N,N,N,N,N,N,N

Gene: CG3191
Chromosome: X
Orientation: -
TSS: 2107984 Embryonic_Utilization: N,N,N,N,N,N,N,N,N,N,N,N

Gene: CG31915
Chromosome: 2L
Orientation: +
TSS: 5528151 Embryonic_Utilization: N,N,N,N,T,T,T,T,N,N,N,N

Gene: CG3192
Chromosome: X
Orientation: -
TSS_Cluster_Group: 6523381_6523409 Embryonic_Utilization: N,N,N,N,N,N,N,N,T,N,N,N

Gene: CG3193
Chromosome: X
Orientation: -
TSS_Cluster_Group: 2106066_2106098_2106119 Embryonic_Utilization: N,N,N,N,N,N,N,N,N,N,N,N

Gene: CG31991
Chromosome: 2L
Orientation: +
TSS: 16812594 Embryonic_Utilization: T,N,N,N,T,T,T,N,T,N,N,N

Gene: CG31992
Chromosome: 4
Orientation: -
TSS: 680856 Embryonic_Utilization: T,T,N,T,T,T,N,N,N,N,N,N
TSS: 683359 Embryonic_Utilization: N,N,N,N,T,N,N,N,N,N,N,N

Gene: CG3201
Chromosome: X
Orientation: -
TSS: 5467772 Embryonic_Utilization: N,N,N,N,N,N,N,N,N,N,N,N

Gene: CG32016
Chromosome: 4
Orientation: -
TSS: 972468 Embryonic_Utilization: N,N,N,N,N,N,N,N,N,N,N,N
TSS: 973941 Embryonic_Utilization: N,N,N,T,T,N,N,N,N,N,N,N
TSS: 974298 Embryonic_Utilization: N,N,N,N,N,N,N,N,N,N,N,N
TSS_Cluster_Group: 978587_978612_978642 Embryonic_Utilization: T,T,N,N,N,N,N,N,N,N,N,N

Gene: CG32018
Chromosome: 4
Orientation: -
TSS_Cluster_Group: 1081103_1081136 Embryonic_Utilization: N,N,N,N,N,N,N,N,N,N,N,N

Gene: CG32019
Chromosome: 4
Orientation: +
TSS_Cluster_Group: 744654_744678 Embryonic_Utilization: N,N,N,N,N,T,T,T,T,T,T,T

Gene: CG3203
Chromosome: X
Orientation: -
TSS: 6588348 Embryonic_Utilization: N,N,N,N,N,N,N,N,N,N,N,N
TSS: 6589452 Embryonic_Utilization: N,N,N,N,N,T,T,T,N,T,N,N

Gene: CG32030
Chromosome: 3L
Orientation: +
TSS: 8740391 Embryonic_Utilization: N,T,T,N,N,N,N,T,N,N,N,N

Gene: CG32031
Chromosome: 3L
Orientation: -
TSS: 9031526 Embryonic_Utilization: N,N,N,N,N,N,N,N,N,N,N,N
TSS: 9036881 Embryonic_Utilization: T,T,N,N,N,N,N,N,N,N,N,N
TSS: 9039805 Embryonic_Utilization: N,N,N,N,N,N,N,N,N,T,N,T
TSS: 9039951 Embryonic_Utilization: N,N,N,N,N,N,N,N,N,N,N,N

Gene: CG32032
Chromosome: 3L
Orientation: +
TSS: 9067001 Embryonic_Utilization: N,N,N,N,N,N,N,T,T,T,T,T

Gene: CG32038
Chromosome: 3L
Orientation: +
TSS: 9425827 Embryonic_Utilization: T,T,N,T,T,T,T,N,T,N,T,T

Gene: CG32041
Chromosome: 3L
Orientation: +
TSS: 9346874 Embryonic_Utilization: N,N,N,N,N,N,N,N,N,N,N,N

Gene: CG32043
Chromosome: 3L
Orientation: +
TSS: 9435038 Embryonic_Utilization: T,T,N,N,N,T,N,N,N,N,N,N

Gene: CG32057
Chromosome: 3L
Orientation: -
TSS: 10160052 Embryonic_Utilization: N,N,N,N,N,N,N,N,T,N,N,N

Gene: CG32062
Chromosome: 3L
Orientation: +
TSS: 10489952 Embryonic_Utilization: N,T,T,T,T,T,T,T,T,T,T,T

Gene: CG32066
Chromosome: 3L
Orientation: -
TSS: 10634952 Embryonic_Utilization: T,T,T,T,T,T,T,T,T,T,N,T

Gene: CG32068
Chromosome: 3L
Orientation: +
TSS: 10637347 Embryonic_Utilization: T,T,N,N,N,N,N,N,N,N,T,T

Gene: CG32075
Chromosome: 3L
Orientation: -
TSS: 11038684 Embryonic_Utilization: N,N,N,N,N,N,N,N,N,N,N,N

Gene: CG32076
Chromosome: 3L
Orientation: +
TSS: 11138922 Embryonic_Utilization: N,N,N,N,N,N,N,N,N,N,N,N

Gene: CG32085
Chromosome: 3L
Orientation: -
TSS: 11654287 Embryonic_Utilization: N,N,N,N,N,N,N,N,N,N,N,N

Gene: CG3209
Chromosome: 2R
Orientation: +
TSS_Cluster_Group: 19576672_19576722 Embryonic_Utilization: T,T,N,T,T,N,T,T,T,T,T,T

Gene: CG3210
Chromosome: 2L
Orientation: -
TSS: 2585428 Embryonic_Utilization: T,N,T,T,T,T,N,N,N,N,T,N

Gene: CG32103
Chromosome: 3L
Orientation: -
TSS: 12382568 Embryonic_Utilization: N,N,N,N,N,N,N,N,N,N,N,N
TSS: 12388748 Embryonic_Utilization: N,N,N,N,N,N,N,N,N,N,N,N

Gene: CG32111
Chromosome: 3L
Orientation: +
TSS: 12601883 Embryonic_Utilization: N,N,N,N,N,N,N,N,N,N,N,N

Gene: CG32112
Chromosome: 3L
Orientation: +
TSS: 12715752 Embryonic_Utilization: N,N,N,N,N,N,N,N,N,N,N,N

Gene: CG32119
Chromosome: 3L
Orientation: -
TSS: 13222644 Embryonic_Utilization: N,N,N,N,N,N,N,N,N,N,N,N

Gene: CG32130
Chromosome: 3L
Orientation: +
TSS: 13454711 Embryonic_Utilization: N,N,N,N,N,N,N,N,N,N,N,N

Gene: CG32137
Chromosome: 3L
Orientation: +
TSS: 13904512 Embryonic_Utilization: N,N,N,N,N,N,N,N,N,N,N,N

Gene: CG3214
Chromosome: 2L
Orientation: -
TSS: 2579958 Embryonic_Utilization: N,N,N,N,N,N,N,T,T,T,N,T

Gene: CG32140
Chromosome: 3L
Orientation: +
TSS: 14186701 Embryonic_Utilization: N,N,N,N,N,N,N,N,N,N,N,N

Gene: CG32145
Chromosome: 3L
Orientation: +
TSS: 14672013 Embryonic_Utilization: N,N,N,N,N,N,N,T,N,N,N,N

Gene: CG32156
Chromosome: 3L
Orientation: +
TSS: 16017229 Embryonic_Utilization: T,T,T,T,T,T,T,T,T,N,T,T
TSS: 16038627 Embryonic_Utilization: N,N,N,N,N,N,N,N,N,N,N,N

Gene: CG32158
Chromosome: 3L
Orientation: -
TSS: 16475360 Embryonic_Utilization: N,N,N,N,N,N,N,N,N,N,N,N

Gene: CG32164
Chromosome: 3L
Orientation: +
TSS: 16568346 Embryonic_Utilization: T,T,N,N,N,N,N,N,N,N,N,N

Gene: CG32171
Chromosome: 3L
Orientation: +
TSS: 16830572 Embryonic_Utilization: N,N,N,N,N,N,N,N,T,N,N,N
TSS: 16856487 Embryonic_Utilization: N,N,N,N,N,N,N,N,N,N,N,N
TSS: 16876526 Embryonic_Utilization: N,N,N,N,N,N,T,N,T,N,T,N
TSS: 16881514 Embryonic_Utilization: N,N,N,N,N,N,T,T,N,N,N,N

Gene: CG32176
Chromosome: 3L
Orientation: +
TSS: 17399129 Embryonic_Utilization: N,N,N,N,N,N,N,N,N,N,N,N

Gene: CG32179
Chromosome: 3L
Orientation: -
TSS: 17619535 Embryonic_Utilization: T,N,N,N,T,T,T,N,N,T,N,N

Gene: CG32195
Chromosome: 3L
Orientation: +
TSS: 18078229 Embryonic_Utilization: N,N,N,N,N,N,N,N,N,N,N,N

Gene: CG32207
Chromosome: 3L
Orientation: -
TSS: 19443947 Embryonic_Utilization: T,T,N,N,N,N,N,N,N,N,N,N

Gene: CG32209
Chromosome: 3L
Orientation: -
TSS: 19672902 Embryonic_Utilization: T,N,T,T,T,T,T,T,T,T,T,T

Gene: CG3221
Chromosome: 2R
Orientation: -
TSS: 16501841 Embryonic_Utilization: N,N,N,N,N,N,N,N,N,N,N,N

Gene: CG3223
Chromosome: 3R
Orientation: +
TSS_Cluster_Group: 3835093_3835124 Embryonic_Utilization: N,N,N,N,N,N,N,N,N,N,N,N

Gene: CG32230
Chromosome: 3L
Orientation: +
TSS: 23273168 Embryonic_Utilization: N,N,N,N,T,N,N,N,T,N,T,T

Gene: CG32237
Chromosome: 3L
Orientation: -
TSS: 4833302 Embryonic_Utilization: N,N,N,N,N,N,N,N,N,N,N,N

Gene: CG3224
Chromosome: X
Orientation: -
TSS: 6506657 Embryonic_Utilization: N,N,N,N,N,N,N,N,N,N,N,N

Gene: CG32243
Chromosome: 3L
Orientation: -
TSS_Cluster_Group: 4522057_4522085 Embryonic_Utilization: N,N,N,N,N,N,N,N,N,N,N,N

Gene: CG32244
Chromosome: 3L
Orientation: -
TSS: 4489276 Embryonic_Utilization: N,N,N,N,N,N,T,N,N,N,N,N

Gene: CG3225
Chromosome: 2L
Orientation: -
TSS: 4818210 Embryonic_Utilization: N,N,N,N,N,N,N,N,N,N,N,N

Gene: CG3226
Chromosome: X
Orientation: -
TSS: 6499460 Embryonic_Utilization: T,N,N,N,N,N,N,N,N,T,N,N

Gene: CG32264
Chromosome: 3L
Orientation: -
TSS: 3725714 Embryonic_Utilization: N,N,N,N,N,N,N,N,N,N,N,N
TSS: 3771494 Embryonic_Utilization: N,N,N,T,N,N,N,N,N,N,N,N

Gene: CG32267
Chromosome: 3L
Orientation: -
TSS: 3455645 Embryonic_Utilization: N,T,N,N,N,N,T,N,N,N,N,T

Gene: CG3227
Chromosome: 2L
Orientation: -
TSS: 2576674 Embryonic_Utilization: N,T,N,N,N,N,N,N,N,N,N,N

Gene: CG32278
Chromosome: 3L
Orientation: +
TSS: 3152828 Embryonic_Utilization: N,T,N,N,N,N,N,N,N,N,N,N

Gene: CG32280
Chromosome: 3L
Orientation: +
TSS_Cluster_Group: 3148714_3148763 Embryonic_Utilization: N,N,N,N,N,N,N,N,N,N,N,N

Gene: CG32306
Chromosome: 3L
Orientation: +
TSS: 2444510 Embryonic_Utilization: N,N,N,N,N,N,N,N,N,N,N,N

Gene: CG3231
Chromosome: 2R
Orientation: +
TSS: 19594241 Embryonic_Utilization: N,N,N,N,N,N,N,N,N,N,N,N

Gene: CG32315
Chromosome: 3L
Orientation: -
TSS_Cluster_Group: 1778826_1778850 Embryonic_Utilization: N,T,T,T,T,T,T,T,T,T,T,T

Gene: CG3234
Chromosome: 2L
Orientation: -
TSS: 3507216 Embryonic_Utilization: T,N,N,N,N,N,N,N,N,N,N,N

Gene: CG32344
Chromosome: 3L
Orientation: -
TSS: 306882 Embryonic_Utilization: N,N,N,N,N,N,N,N,N,N,N,N
TSS: 308218 Embryonic_Utilization: N,N,N,N,N,N,N,N,N,N,N,N

Gene: CG32365
Chromosome: 3L
Orientation: +
TSS: 7842991 Embryonic_Utilization: T,T,N,N,N,N,N,N,N,N,N,N

Gene: CG32390
Chromosome: 3L
Orientation: -
TSS: 7118222 Embryonic_Utilization: N,N,N,N,N,N,N,N,N,N,N,N

Gene: CG32393
Chromosome: 3L
Orientation: -
TSS: 6717093 Embryonic_Utilization: N,T,N,N,N,T,N,N,N,N,N,N

Gene: CG32405
Chromosome: 3L
Orientation: -
TSS: 6113920 Embryonic_Utilization: N,N,N,N,N,N,N,N,T,T,T,N

Gene: CG32409
Chromosome: 3L
Orientation: +
TSS: 5873501 Embryonic_Utilization: T,T,T,T,T,T,N,N,N,N,T,N

Gene: CG3241
Chromosome: 2L
Orientation: -
TSS: 3466111 Embryonic_Utilization: N,N,N,N,N,N,N,N,N,N,N,N

Gene: CG32412
Chromosome: 3L
Orientation: -
TSS_Cluster_Group: 5876360_5876397 Embryonic_Utilization: N,N,N,N,N,N,N,N,N,N,N,N

Gene: CG32423
Chromosome: 3L
Orientation: -
TSS: 5158740 Embryonic_Utilization: N,N,N,N,N,N,N,N,N,N,N,N
TSS: 5251891 Embryonic_Utilization: T,T,T,N,N,N,N,N,T,N,T,N

Gene: CG32425
Chromosome: 3L
Orientation: +
TSS: 20431171 Embryonic_Utilization: T,N,N,N,N,N,N,N,N,N,N,N
TSS: 20443743 Embryonic_Utilization: N,N,N,N,N,N,N,N,N,N,N,N

Gene: CG3244
Chromosome: 2L
Orientation: -
TSS: 4801919 Embryonic_Utilization: N,N,N,N,N,N,T,T,T,T,T,T

Gene: CG32441
Chromosome: 3L
Orientation: +
TSS: 21508402 Embryonic_Utilization: T,T,T,T,T,T,T,N,N,N,N,N

Gene: CG32442
Chromosome: 3L
Orientation: -
TSS: 21463136 Embryonic_Utilization: N,N,N,N,N,N,N,N,N,N,N,N

Gene: CG32443
Chromosome: 3L
Orientation: -
TSS: 21251817 Embryonic_Utilization: T,T,T,T,T,N,N,N,N,N,N,N

Gene: CG32451
Chromosome: 3L
Orientation: +
TSS: 22707379 Embryonic_Utilization: T,T,T,N,T,T,N,N,N,N,N,N

Gene: CG3246
Chromosome: 2L
Orientation: -
TSS: 3461944 Embryonic_Utilization: N,N,N,N,N,T,T,N,N,N,N,T

Gene: CG32464
Chromosome: 3R
Orientation: -
TSS: 1113039 Embryonic_Utilization: N,N,N,N,N,N,N,N,T,N,N,N
TSS: 1124499 Embryonic_Utilization: N,N,N,N,N,N,N,N,N,N,N,N
TSS: 1149566 Embryonic_Utilization: T,N,N,N,N,N,N,N,N,N,N,N
TSS: 1175732 Embryonic_Utilization: N,N,N,N,N,N,N,N,N,N,N,N

Gene: CG32473
Chromosome: 3R
Orientation: +
TSS: 9128375 Embryonic_Utilization: N,N,N,N,N,N,N,N,T,T,T,T
TSS: 9130491 Embryonic_Utilization: T,T,N,N,N,N,N,N,N,N,N,N
TSS: 9135107 Embryonic_Utilization: T,T,N,N,N,N,N,N,N,N,N,N

Gene: CG32479
Chromosome: 3L
Orientation: +
TSS: 855435 Embryonic_Utilization: T,T,N,T,N,T,N,N,N,N,N,N

Gene: CG32485
Chromosome: 3L
Orientation: +
TSS: 3033887 Embryonic_Utilization: N,N,N,N,T,T,N,N,T,N,N,N

Gene: CG32486
Chromosome: 3L
Orientation: -
TSS: 3041186 Embryonic_Utilization: N,N,N,N,N,N,N,N,N,N,N,N

Gene: CG3249
Chromosome: X
Orientation: -
TSS: 5265872 Embryonic_Utilization: T,T,N,N,T,T,N,T,N,T,N,N
TSS: 5266100 Embryonic_Utilization: T,T,T,T,T,T,T,N,N,T,T,N

Gene: CG32490
Chromosome: 3R
Orientation: +
TSS: 106001 Embryonic_Utilization: N,N,N,N,N,N,N,N,N,N,N,N
TSS: 107426 Embryonic_Utilization: N,N,N,N,N,N,N,N,N,N,N,N
TSS_Cluster_Group: 107562_107625 Embryonic_Utilization: N,N,N,N,N,N,N,N,N,N,N,N
TSS: 108346 Embryonic_Utilization: N,N,N,N,N,N,N,N,T,T,T,T

Gene: CG32491
Chromosome: 3R
Orientation: -
TSS: 17185474 Embryonic_Utilization: N,T,T,N,N,N,N,N,N,N,N,N
TSS: 17200799 Embryonic_Utilization: N,N,N,N,N,N,N,N,N,N,N,N

Gene: CG32498
Chromosome: X
Orientation: +
TSS: 3032598 Embryonic_Utilization: N,N,N,N,N,N,N,N,N,N,N,T
TSS: 3034999 Embryonic_Utilization: N,N,N,N,N,N,N,N,N,N,N,N
TSS: 3151437 Embryonic_Utilization: N,N,N,N,N,N,N,N,N,N,N,N

Gene: CG32499
Chromosome: X
Orientation: -
TSS: 21835970 Embryonic_Utilization: N,N,N,N,N,N,N,N,N,N,N,N
TSS: 21836105 Embryonic_Utilization: N,N,N,N,N,N,N,T,T,T,N,N
TSS: 21836207 Embryonic_Utilization: N,N,N,N,N,N,N,N,N,N,N,N

Gene: CG32505
Chromosome: X
Orientation: -
TSS_Cluster_Group: 20234431_20234472 Embryonic_Utilization: T,T,T,T,T,T,T,N,N,N,N,N

Gene: CG3251
Chromosome: 2L
Orientation: -
TSS: 4690654 Embryonic_Utilization: N,N,N,N,N,N,N,N,N,N,N,N

Gene: CG32513
Chromosome: X
Orientation: +
TSS: 20865227 Embryonic_Utilization: N,N,N,N,N,N,N,N,N,N,N,N

Gene: CG3252
Chromosome: X
Orientation: -
TSS: 5256082 Embryonic_Utilization: N,N,N,N,N,N,N,N,N,N,N,N

Gene: CG32521
Chromosome: X
Orientation: -
TSS: 21091825 Embryonic_Utilization: N,T,N,N,N,N,N,N,T,T,T,T

Gene: CG32528
Chromosome: X
Orientation: +
TSS_Cluster_Group: 19580042_19580096 Embryonic_Utilization: T,T,T,T,T,T,T,T,T,T,T,T

Gene: CG3254
Chromosome: 2L
Orientation: -
TSS: 3422952 Embryonic_Utilization: N,N,N,N,N,N,N,N,N,T,N,N

Gene: CG32544
Chromosome: X
Orientation: +
TSS: 18694221 Embryonic_Utilization: N,N,N,N,N,N,N,N,N,N,N,N

Gene: CG32548
Chromosome: X
Orientation: -
TSS: 18271237 Embryonic_Utilization: N,N,N,N,N,N,N,N,N,N,N,N

Gene: CG32549
Chromosome: X
Orientation: -
TSS: 18238519 Embryonic_Utilization: N,N,N,N,N,N,N,N,N,N,N,N
TSS_Cluster_Group: 18244041_18244072 Embryonic_Utilization: T,T,N,N,N,N,N,N,N,N,N,N

Gene: CG32555
Chromosome: X
Orientation: -
TSS: 17484837 Embryonic_Utilization: N,N,N,N,N,N,N,N,N,N,N,N

Gene: CG32556
Chromosome: X
Orientation: -
TSS: 17516858 Embryonic_Utilization: N,N,N,N,N,N,N,N,N,N,N,N

Gene: CG32562
Chromosome: X
Orientation: -
TSS: 16993243 Embryonic_Utilization: T,N,N,N,N,N,N,N,N,N,N,N

Gene: CG32581
Chromosome: X
Orientation: -
TSS_Cluster_Group: 15633069_15633089 Embryonic_Utilization: N,N,N,N,N,N,N,N,N,N,N,N

Gene: CG32593
Chromosome: X
Orientation: +
TSS: 14673318 Embryonic_Utilization: N,N,N,N,N,N,N,N,N,N,N,N
TSS: 14674809 Embryonic_Utilization: T,N,N,N,N,T,T,T,T,T,T,T

Gene: CG32603
Chromosome: X
Orientation: +
TSS: 14018501 Embryonic_Utilization: N,N,N,N,N,N,N,N,N,N,N,N

Gene: CG3262
Chromosome: 2L
Orientation: +
TSS: 22227540 Embryonic_Utilization: T,T,N,T,T,T,T,N,N,N,T,N

Gene: CG32626
Chromosome: X
Orientation: -
TSS: 13673840 Embryonic_Utilization: N,N,N,N,N,N,N,N,N,N,N,N
TSS: 13679799 Embryonic_Utilization: N,N,N,N,N,N,N,N,N,N,N,N

Gene: CG32629
Chromosome: X
Orientation: +
TSS: 13397761 Embryonic_Utilization: T,N,N,T,T,T,T,N,N,N,N,N

Gene: CG3263
Chromosome: 3L
Orientation: +
TSS: 20762066 Embryonic_Utilization: N,N,T,N,N,N,N,N,T,T,T,T

Gene: CG3265
Chromosome: 2R
Orientation: +
TSS: 2261070 Embryonic_Utilization: T,T,T,T,T,T,T,T,T,N,T,T
TSS: 2261345 Embryonic_Utilization: N,N,N,N,N,N,N,N,N,N,N,N

Gene: CG32667
Chromosome: X
Orientation: -
TSS: 10985481 Embryonic_Utilization: T,T,T,T,T,T,T,T,T,T,T,T

Gene: CG3267
Chromosome: 2R
Orientation: +
TSS: 2258198 Embryonic_Utilization: N,N,N,N,N,N,N,N,N,N,N,N

Gene: CG32672
Chromosome: X
Orientation: -
TSS: 10613273 Embryonic_Utilization: N,N,N,N,N,N,N,N,N,N,N,N
TSS_Cluster_Group: 10613390_10613438 Embryonic_Utilization: N,T,T,T,T,T,T,T,T,T,T,T
TSS: 10613552 Embryonic_Utilization: N,N,N,N,N,N,N,N,N,N,N,N

Gene: CG3268
Chromosome: 2R
Orientation: +
TSS: 2253743 Embryonic_Utilization: T,T,N,N,T,N,T,N,N,N,N,N

Gene: CG32684
Chromosome: X
Orientation: -
TSS: 10171157 Embryonic_Utilization: T,T,N,N,N,N,T,N,N,N,N,N

Gene: CG3269
Chromosome: 2R
Orientation: +
TSS_Cluster_Group: 2208535_2208586 Embryonic_Utilization: T,T,N,T,T,T,T,T,T,N,N,T

Gene: CG32694
Chromosome: X
Orientation: +
TSS: 9834916 Embryonic_Utilization: N,N,N,T,T,T,N,T,T,T,T,N
TSS: 9838247 Embryonic_Utilization: N,N,N,N,N,N,N,T,T,T,T,N

Gene: CG32697
Chromosome: X
Orientation: -
TSS: 9495997 Embryonic_Utilization: N,N,N,N,N,N,N,N,N,N,N,N
TSS: 9504117 Embryonic_Utilization: N,N,N,N,N,N,N,N,N,N,N,N

Gene: CG32700
Chromosome: X
Orientation: -
TSS: 9396057 Embryonic_Utilization: N,N,N,N,N,N,N,N,N,N,N,N

Gene: CG32701
Chromosome: X
Orientation: -
TSS: 9398877 Embryonic_Utilization: T,T,T,T,T,T,T,T,T,T,T,T

Gene: CG32707
Chromosome: X
Orientation: +
TSS: 8928173 Embryonic_Utilization: N,N,N,N,N,N,N,N,N,T,N,N

Gene: CG32717
Chromosome: X
Orientation: +
TSS: 8075850 Embryonic_Utilization: N,N,N,T,N,N,N,N,N,N,N,N

Gene: CG32721
Chromosome: X
Orientation: -
TSS: 7573556 Embryonic_Utilization: N,N,N,N,N,N,N,N,N,N,N,N

Gene: CG32726
Chromosome: X
Orientation: -
TSS: 7270979 Embryonic_Utilization: N,N,N,N,N,N,N,N,N,N,N,N

Gene: CG32742
Chromosome: X
Orientation: +
TSS: 6499953 Embryonic_Utilization: T,N,T,N,N,N,N,N,N,N,N,N

Gene: CG32744
Chromosome: X
Orientation: -
TSS: 6124504 Embryonic_Utilization: T,T,T,T,T,T,T,T,T,T,T,T

Gene: CG32756
Chromosome: X
Orientation: +
TSS: 5790967 Embryonic_Utilization: T,N,N,N,N,N,N,N,N,N,N,N

Gene: CG32767
Chromosome: X
Orientation: -
TSS: 4929964 Embryonic_Utilization: N,T,N,N,T,N,N,N,N,N,N,N

Gene: CG3278
Chromosome: 2L
Orientation: +
TSS: 22237471 Embryonic_Utilization: N,N,N,N,N,N,N,N,N,N,N,N

Gene: CG32789
Chromosome: X
Orientation: +
TSS: 3644385 Embryonic_Utilization: N,T,N,N,N,T,N,T,N,N,N,N

Gene: CG3279
Chromosome: 3L
Orientation: -
TSS: 676442 Embryonic_Utilization: N,N,N,N,N,N,N,N,N,N,N,N

Gene: CG32796
Chromosome: X
Orientation: -
TSS: 2326197 Embryonic_Utilization: N,N,N,N,N,N,N,N,N,N,N,N

Gene: CG32810
Chromosome: X
Orientation: +
TSS: 1369895 Embryonic_Utilization: T,T,T,T,T,T,T,T,T,T,T,T

Gene: CG32813
Chromosome: X
Orientation: +
TSS: 1245436 Embryonic_Utilization: N,N,N,N,N,N,N,N,N,N,N,N

Gene: CG32816
Chromosome: X
Orientation: -
TSS: 191621 Embryonic_Utilization: N,N,N,N,N,N,N,N,N,N,N,N

Gene: CG3283
Chromosome: 2R
Orientation: +
TSS: 2319443 Embryonic_Utilization: T,T,N,N,N,N,T,T,T,T,T,T

Gene: CG32858
Chromosome: X
Orientation: +
TSS: 7809260 Embryonic_Utilization: N,N,N,N,N,N,N,N,N,N,N,N
TSS_Cluster_Group: 7814943_7814973 Embryonic_Utilization: T,T,T,T,T,T,T,T,N,N,N,N

Gene: CG32859
Chromosome: X
Orientation: -
TSS: 1019211 Embryonic_Utilization: N,N,N,N,N,N,N,N,N,N,N,N

Gene: CG3287
Chromosome: 2R
Orientation: +
TSS: 2322835 Embryonic_Utilization: T,T,T,T,T,T,T,N,T,T,T,T
TSS: 2323598 Embryonic_Utilization: T,N,N,N,N,N,N,N,N,T,N,N

Gene: CG3291
Chromosome: X
Orientation: -
TSS: 19323497 Embryonic_Utilization: N,N,N,N,N,N,N,N,N,N,N,N
TSS: 19325888 Embryonic_Utilization: N,T,N,N,N,N,N,N,N,N,N,N

Gene: CG32956
Chromosome: 2L
Orientation: +
TSS: 8438327 Embryonic_Utilization: N,N,N,N,N,N,N,N,N,N,N,N

Gene: CG32982
Chromosome: 2L
Orientation: +
TSS: 9151204 Embryonic_Utilization: N,N,T,N,N,N,N,N,N,N,N,N

Gene: CG3299
Chromosome: X
Orientation: -
TSS: 2076683 Embryonic_Utilization: T,T,N,N,N,N,N,N,T,N,T,T
TSS: 2078446 Embryonic_Utilization: N,T,N,N,N,T,T,N,T,N,T,T

Gene: CG3301
Chromosome: 3R
Orientation: -
TSS: 17101973 Embryonic_Utilization: N,N,N,N,N,N,N,N,N,T,N,T

Gene: CG3305
Chromosome: 2L
Orientation: +
TSS: 21560986 Embryonic_Utilization: T,T,T,T,T,T,T,T,T,T,T,T

Gene: CG33052
Chromosome: 3L
Orientation: -
TSS: 17394086 Embryonic_Utilization: N,N,T,N,N,N,N,N,N,N,N,N

Gene: CG33054
Chromosome: 3L
Orientation: -
TSS: 21134524 Embryonic_Utilization: N,N,N,N,N,N,N,N,N,N,N,N

Gene: CG3307
Chromosome: 3R
Orientation: +
TSS_Cluster_Group: 10141770_10141799 Embryonic_Utilization: T,T,T,T,T,N,N,N,N,N,N,N

Gene: CG3308
Chromosome: 3R
Orientation: -
TSS: 17099533 Embryonic_Utilization: T,T,N,T,N,N,N,T,T,T,N,T

Gene: CG33080
Chromosome: X
Orientation: -
TSS: 5563014 Embryonic_Utilization: N,N,N,N,N,N,N,N,N,N,N,N

Gene: CG33090
Chromosome: 2L
Orientation: +
TSS: 14334160 Embryonic_Utilization: T,N,N,N,T,N,N,N,N,N,N,N

Gene: CG33094
Chromosome: 3R
Orientation: +
TSS: 16658522 Embryonic_Utilization: N,N,N,N,N,N,N,N,N,N,N,N

Gene: CG33096
Chromosome: 3R
Orientation: +
TSS_Cluster_Group: 20923367_20923396 Embryonic_Utilization: T,T,T,T,T,T,N,N,N,N,N,N

Gene: CG33097
Chromosome: 3R
Orientation: -
TSS_Cluster_Group: 2193879_2193906 Embryonic_Utilization: N,N,N,N,N,N,N,N,N,N,N,N

Gene: CG33098
Chromosome: 3R
Orientation: +
TSS_Cluster_Group: 8213467_8213555 Embryonic_Utilization: N,N,N,N,N,N,N,N,N,N,N,N

Gene: CG33100
Chromosome: 3R
Orientation: -
TSS: 19934671 Embryonic_Utilization: T,N,N,N,T,T,T,N,N,N,N,N

Gene: CG33101
Chromosome: 3R
Orientation: -
TSS_Cluster_Group: 9663631_9663656_9663684 Embryonic_Utilization: N,N,N,N,N,N,N,N,N,N,N,N

Gene: CG33104
Chromosome: 3R
Orientation: -
TSS_Cluster_Group: 5511124_5511191 Embryonic_Utilization: N,T,N,N,T,T,T,T,T,N,N,N

Gene: CG33105
Chromosome: 3R
Orientation: -
TSS_Cluster_Group: 5518462_5518516 Embryonic_Utilization: N,N,N,N,N,N,N,N,N,N,N,N

Gene: CG33108
Chromosome: 3R
Orientation: +
TSS: 19821393 Embryonic_Utilization: N,N,N,N,N,N,N,N,N,N,N,N

Gene: CG33111
Chromosome: 3R
Orientation: -
TSS: 19644939 Embryonic_Utilization: T,N,N,N,T,N,N,N,N,N,N,N

Gene: CG33113
Chromosome: 2L
Orientation: -
TSS: 4994385 Embryonic_Utilization: T,T,T,T,T,T,T,T,T,T,T,T
TSS: 4997377 Embryonic_Utilization: N,N,N,N,T,T,T,T,N,T,T,N
TSS: 4999340 Embryonic_Utilization: N,N,T,T,T,T,T,T,N,N,T,N
TSS: 4999500 Embryonic_Utilization: N,N,N,N,N,N,N,N,N,N,N,T
TSS: 5000362 Embryonic_Utilization: N,N,T,T,T,T,T,N,N,N,N,N
TSS: 5004921 Embryonic_Utilization: N,N,N,N,N,N,N,T,N,T,N,T
TSS: 5006561 Embryonic_Utilization: T,T,N,N,N,N,N,N,N,N,N,N

Gene: CG33115
Chromosome: 2L
Orientation: -
TSS: 13969973 Embryonic_Utilization: N,N,N,N,N,N,N,N,N,N,N,N

Gene: CG33116
Chromosome: 2L
Orientation: +
TSS: 19529440 Embryonic_Utilization: T,T,T,T,T,T,T,T,N,T,N,T

Gene: CG33129
Chromosome: 2L
Orientation: -
TSS: 10966626 Embryonic_Utilization: T,T,N,T,T,T,T,T,N,N,N,N

Gene: CG3313
Chromosome: 3R
Orientation: -
TSS: 7842600 Embryonic_Utilization: N,N,N,N,N,N,N,N,N,N,N,N

Gene: CG33133
Chromosome: 2R
Orientation: -
TSS: 16519485 Embryonic_Utilization: N,N,N,N,N,N,N,N,N,N,N,N

Gene: CG33138
Chromosome: 2R
Orientation: +
TSS: 8687308 Embryonic_Utilization: T,T,N,N,N,N,N,N,N,N,N,N

Gene: CG33143
Chromosome: 2R
Orientation: +
TSS: 18121912 Embryonic_Utilization: N,N,T,N,N,N,T,T,N,T,N,N

Gene: CG33149
Chromosome: 2R
Orientation: +
TSS: 19582613 Embryonic_Utilization: N,N,N,N,N,T,T,T,T,T,T,T

Gene: CG33156
Chromosome: 2R
Orientation: -
TSS_Cluster_Group: 9066110_9066135_9066162 Embryonic_Utilization: T,N,N,N,N,N,N,N,N,N,N,N

Gene: CG33162
Chromosome: 3L
Orientation: -
TSS: 8694111 Embryonic_Utilization: N,T,N,N,T,T,T,N,N,N,N,N

Gene: CG33170
Chromosome: 3L
Orientation: +
TSS: 22799328 Embryonic_Utilization: N,N,N,N,N,N,N,N,N,N,N,N

Gene: CG33174
Chromosome: X
Orientation: +
TSS: 13617653 Embryonic_Utilization: N,N,N,N,N,N,N,N,N,N,N,N

Gene: CG33178
Chromosome: X
Orientation: +
TSS: 14916764 Embryonic_Utilization: N,N,N,N,N,N,N,N,N,N,T,N

Gene: CG3318
Chromosome: 2R
Orientation: +
TSS: 19647185 Embryonic_Utilization: N,N,N,N,N,N,N,N,N,N,T,T

Gene: CG33199
Chromosome: 2R
Orientation: -
TSS_Cluster_Group: 4462830_4462899 Embryonic_Utilization: T,T,T,N,T,T,N,N,T,N,T,T

Gene: CG3320
Chromosome: 3R
Orientation: -
TSS: 17093126 Embryonic_Utilization: T,T,T,T,T,T,T,T,T,T,N,N
TSS_Cluster_Group: 17094749_17094778 Embryonic_Utilization: T,T,T,T,T,T,T,T,T,T,T,T

Gene: CG33203
Chromosome: 3R
Orientation: -
TSS: 24713428 Embryonic_Utilization: N,N,N,N,N,N,N,N,N,N,N,N

Gene: CG33205
Chromosome: 3L
Orientation: +
TSS: 9790017 Embryonic_Utilization: N,N,N,N,N,N,T,T,T,N,T,T

Gene: CG33207
Chromosome: 3R
Orientation: +
TSS: 11491908 Embryonic_Utilization: N,T,T,T,T,T,T,T,N,N,N,N

Gene: CG33208
Chromosome: 3R
Orientation: -
TSS: 5845283 Embryonic_Utilization: N,N,N,N,N,N,N,N,N,N,N,N
TSS: 5847399 Embryonic_Utilization: N,N,N,N,N,N,N,N,N,N,N,N

Gene: CG3321
Chromosome: 3R
Orientation: +
TSS: 10152798 Embryonic_Utilization: T,T,N,T,T,T,T,T,T,T,T,T

Gene: CG33217
Chromosome: 3L
Orientation: +
TSS: 23059872 Embryonic_Utilization: N,T,N,N,N,N,N,N,N,N,N,N

Gene: CG3322
Chromosome: 3L
Orientation: +
TSS: 9588866 Embryonic_Utilization: N,N,N,T,T,T,T,T,T,T,T,T

Gene: CG3323
Chromosome: X
Orientation: -
TSS_Cluster_Group: 5150894_5150955 Embryonic_Utilization: N,N,N,N,N,N,N,N,N,N,N,N

Gene: CG33248
Chromosome: X
Orientation: -
TSS: 14067981 Embryonic_Utilization: N,N,N,N,N,N,N,N,N,N,N,N

Gene: CG3325
Chromosome: 3R
Orientation: +
TSS: 10153786 Embryonic_Utilization: N,N,N,N,N,N,N,N,N,N,N,N

Gene: CG33261
Chromosome: 3L
Orientation: -
TSS: 14719509 Embryonic_Utilization: T,T,T,T,T,N,T,N,T,N,T,T
TSS: 14722591 Embryonic_Utilization: T,T,T,T,T,T,T,N,T,N,N,N
TSS_Cluster_Group: 14723190_14723218 Embryonic_Utilization: T,T,T,T,T,T,T,N,N,N,N,N

Gene: CG3327
Chromosome: 2L
Orientation: -
TSS: 3354829 Embryonic_Utilization: T,N,N,N,N,T,N,N,N,N,N,N

Gene: CG33275
Chromosome: 3L
Orientation: +
TSS: 7579011 Embryonic_Utilization: N,N,N,N,T,T,N,T,T,N,N,N

Gene: CG3328
Chromosome: 2R
Orientation: +
TSS: 19670090 Embryonic_Utilization: N,N,N,N,N,N,N,N,N,N,N,T

Gene: CG3329
Chromosome: 3L
Orientation: +
TSS_Cluster_Group: 14965219_14965243 Embryonic_Utilization: T,T,T,T,T,T,T,T,T,N,T,T

Gene: CG33293
Chromosome: 3R
Orientation: -
TSS: 1066406 Embryonic_Utilization: N,N,N,N,N,N,N,N,N,N,N,N

Gene: CG33297
Chromosome: 2L
Orientation: +
TSS: 8366072 Embryonic_Utilization: T,T,T,T,T,T,T,T,T,T,T,T
TSS_Cluster_Group: 8366226_8366264 Embryonic_Utilization: N,N,N,N,N,N,N,N,N,N,N,N

Gene: CG33302
Chromosome: 2L
Orientation: +
TSS: 10054218 Embryonic_Utilization: N,N,N,N,N,N,N,N,T,T,T,T

Gene: CG3331
Chromosome: 3R
Orientation: -
TSS: 17062896 Embryonic_Utilization: N,N,N,N,N,N,N,N,N,N,N,N

Gene: CG33323
Chromosome: 3R
Orientation: +
TSS: 2961928 Embryonic_Utilization: N,N,N,N,N,N,N,N,N,N,N,N

Gene: CG3333
Chromosome: 2R
Orientation: +
TSS: 19682480 Embryonic_Utilization: T,T,T,T,T,T,T,T,T,T,T,T

Gene: CG3338
Chromosome: 2L
Orientation: -
TSS: 4386022 Embryonic_Utilization: N,N,N,N,N,N,N,N,N,N,N,N

Gene: CG3340
Chromosome: 2R
Orientation: +
TSS: 20734218 Embryonic_Utilization: N,T,T,T,T,T,N,N,N,N,N,N

Gene: CG3344
Chromosome: 3L
Orientation: -
TSS: 671480 Embryonic_Utilization: N,N,N,N,N,N,N,N,N,T,T,T

Gene: CG3345
Chromosome: 2L
Orientation: +
TSS: 269173 Embryonic_Utilization: N,N,N,N,N,N,N,N,N,N,N,N

Gene: CG3346
Chromosome: X
Orientation: +
TSS: 4481567 Embryonic_Utilization: T,N,T,T,T,N,N,N,N,N,N,N

Gene: CG33484
Chromosome: 3L
Orientation: -
TSS: 2108869 Embryonic_Utilization: N,N,N,N,N,N,N,N,N,N,N,N

Gene: CG33485
Chromosome: 3R
Orientation: -
TSS: 10902927 Embryonic_Utilization: N,N,N,N,N,N,N,N,N,N,N,N

Gene: CG33502
Chromosome: X
Orientation: -
TSS: 21422191 Embryonic_Utilization: N,N,N,N,N,N,N,N,N,N,N,N

Gene: CG33505
Chromosome: 2R
Orientation: -
TSS: 10375607 Embryonic_Utilization: N,N,N,N,N,N,N,N,N,N,N,N

Gene: CG33521
Chromosome: 4
Orientation: +
TSS: 1206014 Embryonic_Utilization: N,N,N,N,N,N,N,N,N,N,N,N

Gene: CG33522
Chromosome: 3L
Orientation: -
TSS: 17007807 Embryonic_Utilization: N,N,N,N,N,N,N,N,N,N,N,N

Gene: CG33526
Chromosome: 2L
Orientation: +
TSS: 870464 Embryonic_Utilization: T,N,N,T,T,T,T,T,T,N,T,T
TSS: 871097 Embryonic_Utilization: N,N,N,N,N,N,N,N,N,N,N,N

Gene: CG33528
Chromosome: 2R
Orientation: -
TSS: 9035951 Embryonic_Utilization: N,N,N,N,N,N,N,N,N,N,N,N
TSS: 9048824 Embryonic_Utilization: N,N,N,N,N,N,N,T,T,T,T,T

Gene: CG33529
Chromosome: 2L
Orientation: -
TSS: 7544423 Embryonic_Utilization: N,T,T,T,T,T,N,T,N,N,N,N

Gene: CG3353
Chromosome: 3R
Orientation: -
TSS_Cluster_Group: 17044484_17044511 Embryonic_Utilization: N,N,N,N,N,N,N,N,N,N,N,N

Gene: CG33554
Chromosome: 2R
Orientation: -
TSS: 758179 Embryonic_Utilization: N,N,N,N,N,N,N,N,N,N,N,N

Gene: CG3359
Chromosome: 3R
Orientation: -
TSS: 7819035 Embryonic_Utilization: N,N,N,T,T,T,T,T,N,N,T,N

Gene: CG3361
Chromosome: 3R
Orientation: -
TSS: 23107566 Embryonic_Utilization: N,N,N,N,N,N,N,N,N,N,N,N

Gene: CG3368
Chromosome: 3R
Orientation: +
TSS: 23109526 Embryonic_Utilization: N,T,N,N,T,N,N,N,N,N,N,N

Gene: CG33691
Chromosome: X
Orientation: +
TSS: 6713749 Embryonic_Utilization: T,T,T,T,T,T,T,T,T,T,T,T

Gene: CG33713
Chromosome: X
Orientation: -
TSS: 21129919 Embryonic_Utilization: N,N,N,N,N,N,N,N,N,N,N,N

Gene: CG33718
Chromosome: 3L
Orientation: +
TSS: 5753992 Embryonic_Utilization: N,N,N,N,N,N,N,N,N,N,N,N

Gene: CG33719
Chromosome: 3R
Orientation: -
TSS: 4672741 Embryonic_Utilization: N,N,N,N,N,N,N,N,N,N,N,N

Gene: CG3373
Chromosome: 3R
Orientation: +
TSS: 23114493 Embryonic_Utilization: T,T,N,N,T,T,N,N,N,N,N,N

Gene: CG3376
Chromosome: 2R
Orientation: +
TSS: 19765613 Embryonic_Utilization: T,T,N,N,N,N,T,T,T,N,N,N

Gene: CG3379
Chromosome: 3R
Orientation: +
TSS_Cluster_Group: 10451509_10451562 Embryonic_Utilization: T,T,T,T,T,T,N,N,T,N,N,N
TSS: 10451741 Embryonic_Utilization: T,T,T,T,T,T,T,T,T,T,T,T

Gene: CG3385
Chromosome: 2R
Orientation: +
TSS: 19783337 Embryonic_Utilization: N,N,N,N,N,N,N,N,N,N,N,N

Gene: CG33934
Chromosome: 3R
Orientation: +
TSS: 15871549 Embryonic_Utilization: N,N,N,N,N,N,N,N,N,N,N,N

Gene: CG33937
Chromosome: 3R
Orientation: +
TSS: 5181709 Embryonic_Utilization: N,N,N,N,N,N,N,N,N,N,N,N

Gene: CG3394
Chromosome: 2R
Orientation: +
TSS: 19803121 Embryonic_Utilization: N,N,N,N,N,N,N,T,N,T,N,N

Gene: CG3395
Chromosome: 3L
Orientation: -
TSS: 9485470 Embryonic_Utilization: N,N,N,N,N,N,N,N,N,N,N,N

Gene: CG33969
Chromosome: 3L
Orientation: -
TSS: 20327343 Embryonic_Utilization: N,N,N,N,N,N,N,N,N,N,N,N

Gene: CG3397
Chromosome: 3R
Orientation: -
TSS: 7810259 Embryonic_Utilization: N,N,N,N,N,N,N,N,N,N,N,N

Gene: CG33981
Chromosome: 2R
Orientation: -
TSS: 13296728 Embryonic_Utilization: N,N,N,N,N,N,N,N,N,N,N,N

Gene: CG3399
Chromosome: 2L
Orientation: -
TSS: 3878988 Embryonic_Utilization: N,N,N,N,N,N,N,N,N,N,N,N
TSS_Cluster_Group: 3902821_3902860 Embryonic_Utilization: N,N,N,N,N,N,N,N,N,N,N,N

Gene: CG33993
Chromosome: 3L
Orientation: -
TSS: 5924602 Embryonic_Utilization: N,N,N,N,N,N,N,N,N,N,N,N

Gene: CG33995
Chromosome: 2L
Orientation: +
TSS: 5043269 Embryonic_Utilization: N,N,N,N,N,N,N,N,N,N,N,N
TSS: 5044457 Embryonic_Utilization: N,N,N,N,N,N,N,N,N,N,N,N

Gene: CG3400
Chromosome: X
Orientation: +
TSS: 19329442 Embryonic_Utilization: N,N,N,N,N,N,N,N,N,N,N,N
TSS: 19332310 Embryonic_Utilization: N,N,T,T,N,N,T,N,N,T,T,T

Gene: CG3401
Chromosome: 2R
Orientation: +
TSS: 19813483 Embryonic_Utilization: N,N,N,T,T,T,T,T,N,N,N,N

Gene: CG3403
Chromosome: 2R
Orientation: -
TSS_Cluster_Group: 2208390_2208442 Embryonic_Utilization: T,T,T,T,T,T,T,T,T,N,N,N

Gene: CG3407
Chromosome: 2L
Orientation: -
TSS: 3813405 Embryonic_Utilization: N,N,N,N,N,N,N,N,N,N,N,N

Gene: CG3412
Chromosome: 3R
Orientation: -
TSS_Cluster_Group: 16953175_16953202 Embryonic_Utilization: T,T,T,T,T,T,T,T,T,T,T,T

Gene: CG3413
Chromosome: 2R
Orientation: -
TSS: 17818888 Embryonic_Utilization: N,N,N,N,N,N,N,N,N,N,N,N
TSS: 17819517 Embryonic_Utilization: N,N,N,N,N,N,N,T,T,T,T,N

Gene: CG3416
Chromosome: 2R
Orientation: +
TSS_Cluster_Group: 19910611_19910644 Embryonic_Utilization: T,T,T,T,T,T,T,T,N,T,N,N

Gene: CG3419
Chromosome: 2R
Orientation: +
TSS: 19919491 Embryonic_Utilization: N,N,N,N,N,N,N,N,N,N,N,N

Gene: CG3424
Chromosome: 3L
Orientation: -
TSS: 9479271 Embryonic_Utilization: T,N,N,N,T,N,N,N,N,N,N,N

Gene: CG3425
Chromosome: 2R
Orientation: -
TSS: 17839639 Embryonic_Utilization: N,N,N,N,N,N,N,N,N,N,N,N

Gene: CG3429
Chromosome: X
Orientation: -
TSS: 6210939 Embryonic_Utilization: T,T,N,N,N,N,N,N,N,N,N,N

Gene: CG3431
Chromosome: 3L
Orientation: -
TSS_Cluster_Group: 9450871_9450920 Embryonic_Utilization: N,T,N,N,N,N,N,N,N,N,N,N

Gene: CG3436
Chromosome: 2L
Orientation: +
TSS: 156029 Embryonic_Utilization: N,N,N,N,N,N,N,N,N,N,N,N
TSS: 156164 Embryonic_Utilization: N,N,N,N,N,N,N,N,N,N,N,N

Gene: CG3446
Chromosome: X
Orientation: -
TSS_Cluster_Group: 6195600_6195632 Embryonic_Utilization: N,N,N,N,N,N,T,T,N,N,T,T

Gene: CG3455
Chromosome: X
Orientation: -
TSS: 6136458 Embryonic_Utilization: T,T,N,N,T,N,N,N,N,N,N,N

Gene: CG3458
Chromosome: X
Orientation: -
TSS: 6133182 Embryonic_Utilization: N,T,N,T,N,N,N,N,N,N,N,N

Gene: CG3461
Chromosome: X
Orientation: +
TSS_Cluster_Group: 2037387_2037411 Embryonic_Utilization: N,T,N,N,N,N,N,N,N,N,N,N

Gene: CG3478
Chromosome: 2L
Orientation: -
TSS: 14381170 Embryonic_Utilization: N,N,N,N,N,N,N,N,N,N,N,N

Gene: CG3480
Chromosome: X
Orientation: +
TSS_Cluster_Group: 1764399_1764433 Embryonic_Utilization: N,T,N,T,T,N,N,N,N,N,N,N

Gene: CG3488
Chromosome: 2L
Orientation: +
TSS_Cluster_Group: 3163650_3163716 Embryonic_Utilization: T,T,T,T,T,T,T,T,T,T,T,T

Gene: CG3495
Chromosome: 2R
Orientation: -
TSS: 18396399 Embryonic_Utilization: N,N,N,N,N,N,N,N,N,N,N,N

Gene: CG3499
Chromosome: 2R
Orientation: -
TSS: 18393098 Embryonic_Utilization: N,N,N,N,N,N,N,N,N,N,N,N
TSS: 18393635 Embryonic_Utilization: N,N,N,N,N,N,N,N,N,N,N,N

Gene: CG3501
Chromosome: 2R
Orientation: -
TSS: 18390273 Embryonic_Utilization: N,N,N,N,N,N,N,N,N,N,N,N

Gene: CG3504
Chromosome: 2R
Orientation: -
TSS_Cluster_Group: 18366354_18366385 Embryonic_Utilization: N,N,N,N,N,N,N,N,N,N,N,N

Gene: CG3508
Chromosome: 3R
Orientation: +
TSS: 10485184 Embryonic_Utilization: T,T,N,N,N,N,N,N,N,N,N,N

Gene: CG3510
Chromosome: 2R
Orientation: -
TSS: 18314399 Embryonic_Utilization: T,T,T,T,T,T,T,N,N,N,N,N
TSS: 18314508 Embryonic_Utilization: T,T,T,T,T,T,T,N,N,T,N,N

Gene: CG3511
Chromosome: 2R
Orientation: +
TSS: 20079451 Embryonic_Utilization: T,N,T,N,N,N,N,N,N,N,N,N

Gene: CG3522
Chromosome: 2R
Orientation: +
TSS_Cluster_Group: 20082175_20082205 Embryonic_Utilization: T,N,N,T,N,N,N,N,N,N,N,N

Gene: CG3523
Chromosome: 2L
Orientation: +
TSS: 3056615 Embryonic_Utilization: N,N,N,N,N,N,N,N,T,T,T,T

Gene: CG3525
Chromosome: X
Orientation: +
TSS: 16112310 Embryonic_Utilization: T,T,N,N,N,N,N,N,T,T,T,T

Gene: CG3527
Chromosome: X
Orientation: +
TSS: 4397228 Embryonic_Utilization: N,N,N,N,N,N,N,N,N,N,N,N

Gene: CG3529
Chromosome: 3L
Orientation: +
TSS: 9420828 Embryonic_Utilization: N,N,N,N,N,N,T,T,T,N,T,T

Gene: CG3530
Chromosome: 2R
Orientation: -
TSS: 18899506 Embryonic_Utilization: N,N,N,N,N,N,N,N,N,N,N,N
TSS: 18904279 Embryonic_Utilization: N,N,N,N,N,N,N,N,N,N,N,N

Gene: CG3533
Chromosome: 2R
Orientation: +
TSS_Cluster_Group: 20519665_20519729 Embryonic_Utilization: N,N,N,N,T,N,N,N,N,T,T,T

Gene: CG3534
Chromosome: 3R
Orientation: +
TSS: 12822179 Embryonic_Utilization: N,N,N,N,N,N,N,N,N,N,N,N

Gene: CG3542
Chromosome: 2L
Orientation: +
TSS: 3023312 Embryonic_Utilization: T,T,T,T,T,N,N,N,N,N,N,N

Gene: CG3558
Chromosome: 2L
Orientation: +
TSS: 2992994 Embryonic_Utilization: T,T,T,N,N,T,N,T,T,N,T,N

Gene: CG3564
Chromosome: X
Orientation: +
TSS_Cluster_Group: 4386147_4386175 Embryonic_Utilization: T,T,T,T,T,T,T,T,T,T,T,T

Gene: CG3567
Chromosome: 2R
Orientation: -
TSS: 2486805 Embryonic_Utilization: N,N,N,N,N,N,N,N,N,N,N,N

Gene: CG3571
Chromosome: 3R
Orientation: -
TSS_Cluster_Group: 7836124_7836152 Embryonic_Utilization: N,T,N,N,N,N,N,N,N,N,N,N

Gene: CG3572
Chromosome: 2R
Orientation: -
TSS: 2497517 Embryonic_Utilization: T,T,N,T,T,T,N,N,N,N,N,N

Gene: CG3576
Chromosome: X
Orientation: -
TSS: 6112430 Embryonic_Utilization: T,N,N,N,T,T,T,N,T,T,N,N

Gene: CG3582
Chromosome: 2L
Orientation: -
TSS: 294664 Embryonic_Utilization: T,T,N,T,N,N,N,N,N,N,N,N

Gene: CG3584
Chromosome: 2R
Orientation: -
TSS: 17919105 Embryonic_Utilization: N,N,N,N,N,N,N,N,N,N,N,N

Gene: CG3587
Chromosome: X
Orientation: +
TSS: 1796465 Embryonic_Utilization: T,N,N,N,N,N,N,N,N,N,N,N

Gene: CG3588
Chromosome: X
Orientation: +
TSS: 2776277 Embryonic_Utilization: N,N,N,N,N,N,N,N,N,T,T,T

Gene: CG3593
Chromosome: 3R
Orientation: -
TSS: 16899015 Embryonic_Utilization: N,N,N,N,N,N,N,N,N,N,N,N

Gene: CG3595
Chromosome: X
Orientation: -
TSS: 6070350 Embryonic_Utilization: T,N,T,T,T,T,T,N,T,T,T,N

Gene: CG3597
Chromosome: 2L
Orientation: -
TSS: 2371451 Embryonic_Utilization: N,N,N,N,N,N,N,N,N,N,N,N

Gene: CG3605
Chromosome: 2L
Orientation: -
TSS: 3029166 Embryonic_Utilization: N,N,N,N,N,N,N,N,N,N,N,N

Gene: CG3606
Chromosome: X
Orientation: +
TSS_Cluster_Group: 16122749_16122783 Embryonic_Utilization: T,T,T,T,T,T,T,T,T,N,T,N

Gene: CG3608
Chromosome: 2R
Orientation: +
TSS: 20119346 Embryonic_Utilization: N,N,N,N,N,N,N,N,N,N,N,N

Gene: CG3609
Chromosome: 2L
Orientation: -
TSS: 2373730 Embryonic_Utilization: N,N,N,N,N,N,N,N,N,T,T,T

Gene: CG3612
Chromosome: 2R
Orientation: +
TSS_Cluster_Group: 18306697_18306770 Embryonic_Utilization: T,T,T,T,T,T,T,T,T,T,T,T

Gene: CG3620
Chromosome: X
Orientation: +
TSS: 4193160 Embryonic_Utilization: N,N,N,N,N,N,N,N,N,N,N,N

Gene: CG3621
Chromosome: X
Orientation: +
TSS_Cluster_Group: 2028683_2028734 Embryonic_Utilization: T,N,N,N,T,T,N,T,T,T,T,T

Gene: CG3624
Chromosome: 2R
Orientation: -
TSS: 17909634 Embryonic_Utilization: N,N,N,N,T,T,T,T,N,N,N,N

Gene: CG3625
Chromosome: 2L
Orientation: -
TSS_Cluster_Group: 285726_285757 Embryonic_Utilization: N,N,T,T,T,T,T,T,N,N,T,N
TSS: 286527 Embryonic_Utilization: N,N,N,N,N,N,N,N,N,N,N,N

Gene: CG3630
Chromosome: X
Orientation: +
TSS: 2022995 Embryonic_Utilization: N,N,N,N,N,N,N,N,N,T,T,T

Gene: CG3631
Chromosome: 3R
Orientation: +
TSS: 10705192 Embryonic_Utilization: N,N,N,N,N,N,N,N,N,N,N,N

Gene: CG3637
Chromosome: 3R
Orientation: -
TSS_Cluster_Group: 16890117_16890161 Embryonic_Utilization: N,N,N,N,N,N,N,N,N,N,N,N

Gene: CG3638
Chromosome: X
Orientation: -
TSS: 1091874 Embryonic_Utilization: N,N,N,N,N,N,N,N,N,T,N,N

Gene: CG3644
Chromosome: 2R
Orientation: +
TSS: 8386162 Embryonic_Utilization: T,T,T,T,T,T,T,T,T,T,T,T

Gene: CG3647
Chromosome: 2L
Orientation: +
TSS: 15109686 Embryonic_Utilization: N,N,N,N,N,N,N,N,N,N,N,N

Gene: CG3661
Chromosome: 2R
Orientation: +
TSS: 18362114 Embryonic_Utilization: N,N,N,N,N,N,N,N,N,N,N,N

Gene: CG3662
Chromosome: 2L
Orientation: +
TSS_Cluster_Group: 821446_821474_821499_821530 Embryonic_Utilization: T,T,T,T,T,T,T,T,T,T,T,T

Gene: CG3664
Chromosome: 2L
Orientation: -
TSS: 2364721 Embryonic_Utilization: N,N,N,N,N,T,T,T,T,T,T,T
TSS: 2364937 Embryonic_Utilization: T,N,N,N,N,N,N,T,T,N,N,N

Gene: CG3665
Chromosome: X
Orientation: -
TSS: 4051327 Embryonic_Utilization: N,N,N,N,T,T,N,T,N,T,N,N

Gene: CG3671
Chromosome: 3R
Orientation: -
TSS_Cluster_Group: 16886332_16886353 Embryonic_Utilization: N,N,N,N,N,N,N,N,N,N,N,N
TSS: 16886517 Embryonic_Utilization: N,N,N,N,N,N,N,N,N,N,N,N

Gene: CG3672
Chromosome: 3L
Orientation: +
TSS: 9378742 Embryonic_Utilization: N,N,N,N,N,N,N,N,N,N,T,T

Gene: CG3678
Chromosome: 3R
Orientation: -
TSS_Cluster_Group: 12817563_12817586 Embryonic_Utilization: T,T,N,N,T,N,N,N,N,N,N,N

Gene: CG3679
Chromosome: X
Orientation: +
TSS_Cluster_Group: 16137809_16137835 Embryonic_Utilization: T,T,T,N,N,N,N,N,N,N,N,N

Gene: CG3683
Chromosome: 2R
Orientation: +
TSS: 20172025 Embryonic_Utilization: T,N,N,N,N,N,T,T,T,T,T,T

Gene: CG3689
Chromosome: 3L
Orientation: +
TSS_Cluster_Group: 9384990_9385013 Embryonic_Utilization: N,N,N,T,N,N,N,N,N,N,N,N

Gene: CG3691
Chromosome: 2R
Orientation: +
TSS: 20177069 Embryonic_Utilization: N,N,N,N,N,N,N,N,N,N,N,N

Gene: CG3694
Chromosome: 2L
Orientation: +
TSS: 9256586 Embryonic_Utilization: N,N,N,N,N,N,N,N,N,N,N,N
TSS_Cluster_Group: 9256939_9256975 Embryonic_Utilization: N,N,N,N,N,N,N,N,N,N,N,N

Gene: CG3696
Chromosome: 2L
Orientation: -
TSS: 234013 Embryonic_Utilization: N,N,N,N,N,N,N,N,N,N,N,N

Gene: CG3697
Chromosome: X
Orientation: -
TSS: 4163347 Embryonic_Utilization: N,N,N,N,N,N,N,N,N,N,N,N

Gene: CG3701
Chromosome: 2R
Orientation: -
TSS: 17983822 Embryonic_Utilization: N,N,N,N,N,N,N,N,N,N,N,N

Gene: CG3702
Chromosome: 2L
Orientation: -
TSS: 4226972 Embryonic_Utilization: T,N,T,T,N,T,N,N,N,N,N,N

Gene: CG3707
Chromosome: X
Orientation: -
TSS: 2012023 Embryonic_Utilization: T,T,N,N,N,N,N,N,N,N,N,N

Gene: CG3709
Chromosome: 2L
Orientation: -
TSS: 155244 Embryonic_Utilization: N,N,N,N,N,N,N,N,N,N,N,N

Gene: CG3712
Chromosome: X
Orientation: -
TSS: 4167438 Embryonic_Utilization: N,N,N,N,N,N,N,N,N,N,N,N

Gene: CG3714
Chromosome: 2L
Orientation: -
TSS: 4197377 Embryonic_Utilization: N,N,N,N,N,N,N,N,T,N,T,N

Gene: CG3715
Chromosome: 3L
Orientation: +
TSS: 9400977 Embryonic_Utilization: T,T,T,T,T,T,T,T,T,T,T,T

Gene: CG3724
Chromosome: X
Orientation: +
TSS_Cluster_Group: 2001494_2001527 Embryonic_Utilization: T,N,N,N,N,N,N,N,N,N,N,T

Gene: CG3725
Chromosome: 2R
Orientation: -
TSS: 19437813 Embryonic_Utilization: N,N,N,N,N,N,N,N,N,N,N,N
TSS_Cluster_Group: 19441060_19441112 Embryonic_Utilization: T,T,N,T,T,T,T,T,T,T,T,T
TSS_Cluster_Group: 19441337_19441358 Embryonic_Utilization: N,N,N,N,N,N,N,N,N,N,N,N
TSS: 19443279 Embryonic_Utilization: N,N,N,N,N,N,N,T,T,T,T,T

Gene: CG3727
Chromosome: 2L
Orientation: +
TSS: 825971 Embryonic_Utilization: N,T,N,N,N,N,T,N,N,N,N,N

Gene: CG3730
Chromosome: 2R
Orientation: +
TSS: 11779551 Embryonic_Utilization: N,T,N,N,N,N,N,N,N,N,N,N

Gene: CG3731
Chromosome: 3R
Orientation: +
TSS_Cluster_Group: 10715971_10716004 Embryonic_Utilization: T,T,T,T,T,T,T,T,T,T,T,T

Gene: CG3734
Chromosome: 3R
Orientation: +
TSS: 15213694 Embryonic_Utilization: N,N,T,N,N,N,T,T,T,T,T,T

Gene: CG3735
Chromosome: 2R
Orientation: -
TSS: 19447331 Embryonic_Utilization: N,N,N,N,N,N,N,N,N,N,N,N

Gene: CG3738
Chromosome: 2L
Orientation: +
TSS: 9330767 Embryonic_Utilization: T,T,T,T,N,N,N,N,N,N,N,N

Gene: CG3746
Chromosome: 2R
Orientation: -
TSS: 18157325 Embryonic_Utilization: N,N,N,N,N,N,N,N,T,T,T,N

Gene: CG3747
Chromosome: 2L
Orientation: +
TSS: 9337810 Embryonic_Utilization: N,N,N,N,N,N,N,N,N,N,N,N

Gene: CG3751
Chromosome: 2R
Orientation: -
TSS: 18148996 Embryonic_Utilization: T,T,N,T,T,T,T,T,T,T,T,T

Gene: CG3752
Chromosome: 2L
Orientation: +
TSS: 9387679 Embryonic_Utilization: T,N,N,N,N,N,N,T,T,T,T,T

Gene: CG3760
Chromosome: 2R
Orientation: +
TSS: 20445982 Embryonic_Utilization: T,N,N,N,N,N,N,N,N,N,N,N

Gene: CG3762
Chromosome: 2L
Orientation: +
TSS_Cluster_Group: 12974369_12974404 Embryonic_Utilization: T,N,N,N,N,N,T,T,T,T,T,T

Gene: CG3767
Chromosome: 2R
Orientation: +
TSS: 11804187 Embryonic_Utilization: N,N,N,N,N,T,T,T,N,N,N,T

Gene: CG3771
Chromosome: X
Orientation: -
TSS: 1552019 Embryonic_Utilization: N,N,N,N,N,N,N,N,N,N,N,N

Gene: CG3772
Chromosome: 3R
Orientation: +
TSS: 15037921 Embryonic_Utilization: N,N,N,N,N,N,N,N,N,N,N,N

Gene: CG3774
Chromosome: X
Orientation: +
TSS_Cluster_Group: 6065160_6065233 Embryonic_Utilization: T,T,T,T,T,T,T,T,T,T,T,T
TSS: 6065582 Embryonic_Utilization: N,N,N,N,N,N,N,N,N,N,N,N

Gene: CG3779
Chromosome: 2L
Orientation: +
TSS: 9437489 Embryonic_Utilization: N,T,N,N,N,N,N,N,N,N,N,N
TSS: 9450192 Embryonic_Utilization: N,T,N,T,N,T,T,T,N,N,N,N

Gene: CG3780
Chromosome: X
Orientation: +
TSS_Cluster_Group: 6101069_6101130 Embryonic_Utilization: T,T,T,T,T,T,T,N,N,N,N,N

Gene: CG3782
Chromosome: 2L
Orientation: +
TSS: 4974023 Embryonic_Utilization: N,N,N,N,N,N,N,N,N,N,N,N

Gene: CG3790
Chromosome: 2R
Orientation: -
TSS_Cluster_Group: 8390868_8390920 Embryonic_Utilization: N,N,N,N,N,N,N,N,N,N,N,N

Gene: CG3793
Chromosome: 2L
Orientation: +
TSS: 15760159 Embryonic_Utilization: N,N,N,N,N,N,N,N,N,N,N,N

Gene: CG3798
Chromosome: 2R
Orientation: -
TSS_Cluster_Group: 8395563_8395652_8395701 Embryonic_Utilization: N,N,N,N,N,N,N,N,N,N,N,N

Gene: CG3799
Chromosome: 3L
Orientation: +
TSS: 16951894 Embryonic_Utilization: N,N,N,N,N,N,N,N,N,N,N,N

Gene: CG3806
Chromosome: X
Orientation: -
TSS: 1779017 Embryonic_Utilization: N,N,N,N,N,N,N,N,N,N,N,N

Gene: CG3811
Chromosome: 2L
Orientation: +
TSS: 9521215 Embryonic_Utilization: T,T,N,T,T,T,T,T,T,N,T,N

Gene: CG3812
Chromosome: X
Orientation: +
TSS: 12599221 Embryonic_Utilization: N,N,N,N,N,N,N,N,N,N,N,N

Gene: CG3814
Chromosome: 2R
Orientation: -
TSS: 8392735 Embryonic_Utilization: N,N,N,N,N,N,N,N,N,N,N,N

Gene: CG3815
Chromosome: X
Orientation: +
TSS: 6140663 Embryonic_Utilization: T,T,T,T,T,N,N,N,N,N,N,N

Gene: CG3819
Chromosome: 3L
Orientation: -
TSS: 18887362 Embryonic_Utilization: N,N,N,N,N,N,N,N,N,N,N,N

Gene: CG3820
Chromosome: 2R
Orientation: -
TSS: 18432316 Embryonic_Utilization: N,T,N,N,N,N,N,N,N,N,N,N

Gene: CG3821
Chromosome: 2R
Orientation: +
TSS: 8396194 Embryonic_Utilization: N,N,N,N,N,N,N,N,N,N,N,N

Gene: CG3829
Chromosome: 2R
Orientation: +
TSS: 20494344 Embryonic_Utilization: N,N,N,N,N,N,N,N,N,N,N,N

Gene: CG3831
Chromosome: 2R
Orientation: -
TSS: 18448544 Embryonic_Utilization: T,N,N,N,N,T,N,N,N,N,N,N

Gene: CG3832
Chromosome: 2R
Orientation: -
TSS: 19495768 Embryonic_Utilization: N,N,N,N,N,N,N,N,N,N,N,N
TSS_Cluster_Group: 19496021_19496050 Embryonic_Utilization: N,N,N,N,N,N,N,N,N,N,N,N

Gene: CG3835
Chromosome: X
Orientation: +
TSS: 1997644 Embryonic_Utilization: N,N,N,N,N,N,N,N,N,N,T,T

Gene: CG3836
Chromosome: 3L
Orientation: -
TSS: 14375149 Embryonic_Utilization: T,N,N,T,T,N,N,N,N,N,N,N

Gene: CG3838
Chromosome: 2L
Orientation: +
TSS_Cluster_Group: 9568892_9568945 Embryonic_Utilization: N,N,N,N,N,N,N,N,N,N,N,N

Gene: CG3842
Chromosome: X
Orientation: +
TSS: 6186376 Embryonic_Utilization: N,N,N,N,N,N,N,N,N,N,N,N

Gene: CG3850
Chromosome: 2R
Orientation: +
TSS: 8444770 Embryonic_Utilization: N,N,N,N,N,T,T,N,T,T,T,T

Gene: CG3856
Chromosome: 3R
Orientation: -
TSS: 16540263 Embryonic_Utilization: N,N,N,N,N,T,N,T,N,N,N,N

Gene: CG3860
Chromosome: 2R
Orientation: -
TSS_Cluster_Group: 19502626_19502650 Embryonic_Utilization: N,N,N,N,N,N,N,N,N,N,N,N

Gene: CG3861
Chromosome: X
Orientation: +
TSS_Cluster_Group: 6197517_6197612 Embryonic_Utilization: T,T,T,T,T,T,T,T,T,T,T,T

Gene: CG3868
Chromosome: 3L
Orientation: -
TSS: 14367978 Embryonic_Utilization: N,N,N,N,N,N,N,N,N,N,N,T

Gene: CG3869
Chromosome: X
Orientation: +
TSS_Cluster_Group: 6211199_6211232 Embryonic_Utilization: T,T,T,T,T,T,T,T,T,T,T,T

Gene: CG3879
Chromosome: 2R
Orientation: -
TSS: 8462251 Embryonic_Utilization: N,N,N,N,N,N,N,N,N,N,N,N

Gene: CG3883
Chromosome: 2L
Orientation: -
TSS: 815917 Embryonic_Utilization: N,N,N,T,T,T,T,T,N,T,N,N

Gene: CG3884
Chromosome: 2R
Orientation: -
TSS: 8468193 Embryonic_Utilization: N,N,N,N,N,N,N,N,T,T,T,N

Gene: CG3887
Chromosome: 2L
Orientation: +
TSS_Cluster_Group: 5011101_5011138 Embryonic_Utilization: T,T,T,T,T,T,T,T,T,T,T,N

Gene: CG3889
Chromosome: 3L
Orientation: -
TSS_Cluster_Group: 18870117_18870179 Embryonic_Utilization: N,N,N,N,N,N,N,N,N,N,N,N

Gene: CG3891
Chromosome: 3L
Orientation: -
TSS: 9416200 Embryonic_Utilization: T,T,N,N,T,T,T,N,N,N,N,N

Gene: CG3897
Chromosome: 3L
Orientation: -
TSS: 17386772 Embryonic_Utilization: T,T,N,T,T,N,N,T,N,T,N,N

Gene: CG3902
Chromosome: 3L
Orientation: -
TSS_Cluster_Group: 18863501_18863538 Embryonic_Utilization: T,N,N,N,N,N,T,T,N,T,T,T

Gene: CG3903
Chromosome: 2L
Orientation: -
TSS: 15753255 Embryonic_Utilization: N,N,N,N,N,N,N,N,N,N,N,N
TSS: 15758684 Embryonic_Utilization: N,N,T,T,T,T,T,T,T,T,T,N

Gene: CG3907
Chromosome: 2R
Orientation: -
TSS: 19529694 Embryonic_Utilization: N,N,N,N,N,N,N,N,N,N,N,N

Gene: CG3918
Chromosome: X
Orientation: +
TSS: 6369732 Embryonic_Utilization: T,T,T,T,T,T,T,T,T,T,T,T

Gene: CG3922
Chromosome: 3L
Orientation: -
TSS: 9403277 Embryonic_Utilization: T,T,T,T,T,T,T,T,T,T,T,T
TSS: 9403762 Embryonic_Utilization: N,N,N,N,N,N,N,N,N,N,N,N

Gene: CG3923
Chromosome: X
Orientation: -
TSS: 333381 Embryonic_Utilization: T,T,N,N,N,N,N,N,N,N,N,N

Gene: CG3924
Chromosome: 2R
Orientation: -
TSS: 19541536 Embryonic_Utilization: T,T,N,T,T,T,T,N,N,N,N,N

Gene: CG3925
Chromosome: 3R
Orientation: +
TSS_Cluster_Group: 5874925_5874994 Embryonic_Utilization: T,T,N,N,N,N,N,N,N,N,N,N

Gene: CG3926
Chromosome: X
Orientation: +
TSS: 6374184 Embryonic_Utilization: N,N,N,N,N,N,N,N,N,N,N,T

Gene: CG3927
Chromosome: 2R
Orientation: +
TSS: 18102270 Embryonic_Utilization: N,N,N,N,N,N,N,N,N,N,N,N

Gene: CG3935
Chromosome: 2L
Orientation: +
TSS: 378116 Embryonic_Utilization: N,N,N,N,N,N,T,N,N,N,N,N

Gene: CG3937
Chromosome: 3R
Orientation: -
TSS_Cluster_Group: 12921234_12921266 Embryonic_Utilization: N,N,N,N,N,N,T,T,N,N,N,N

Gene: CG3938
Chromosome: 2L
Orientation: -
TSS: 15725515 Embryonic_Utilization: N,N,N,N,N,N,N,N,N,N,N,N
TSS: 15742538 Embryonic_Utilization: T,T,N,N,N,N,N,N,N,N,N,N
TSS: 15744052 Embryonic_Utilization: T,T,N,N,N,N,N,N,N,N,N,N

Gene: CG3939
Chromosome: X
Orientation: +
TSS: 3031372 Embryonic_Utilization: T,N,N,N,N,N,N,N,N,N,N,N

Gene: CG3941
Chromosome: 2R
Orientation: -
TSS: 19062105 Embryonic_Utilization: T,T,N,T,N,N,N,N,N,N,N,N
TSS: 19062311 Embryonic_Utilization: N,N,N,N,N,N,N,N,N,N,N,N

Gene: CG3943
Chromosome: 2L
Orientation: +
TSS_Cluster_Group: 852767_852850 Embryonic_Utilization: N,N,N,N,N,N,N,N,N,N,N,N

Gene: CG3945
Chromosome: 3L
Orientation: -
TSS: 18837781 Embryonic_Utilization: N,N,N,N,N,N,N,N,N,N,N,N

Gene: CG3947
Chromosome: 3L
Orientation: -
TSS: 20712081 Embryonic_Utilization: N,N,N,N,N,N,N,N,N,N,N,N

Gene: CG3948
Chromosome: 3L
Orientation: -
TSS: 16638791 Embryonic_Utilization: N,T,T,T,T,T,N,T,T,T,T,N

Gene: CG3949
Chromosome: 2L
Orientation: +
TSS: 9699840 Embryonic_Utilization: T,N,T,T,T,T,T,T,T,T,T,T

Gene: CG3954
Chromosome: X
Orientation: +
TSS_Cluster_Group: 1950433_1950456 Embryonic_Utilization: T,T,N,N,T,T,T,N,N,N,N,N
TSS: 1964405 Embryonic_Utilization: N,N,N,N,N,N,N,N,N,N,N,N

Gene: CG3955
Chromosome: 2R
Orientation: -
TSS: 8644961 Embryonic_Utilization: N,N,N,N,N,N,N,N,N,N,N,N

Gene: CG3959
Chromosome: 2L
Orientation: +
TSS: 9700812 Embryonic_Utilization: T,T,N,N,N,N,N,N,N,N,N,N

Gene: CG3961
Chromosome: 3L
Orientation: -
TSS: 18855741 Embryonic_Utilization: N,N,N,N,N,N,N,N,N,N,N,N

Gene: CG3962
Chromosome: 3R
Orientation: -
TSS: 12905665 Embryonic_Utilization: N,N,N,N,N,N,N,N,N,N,N,N

Gene: CG3971
Chromosome: 3L
Orientation: -
TSS: 16626865 Embryonic_Utilization: T,T,N,N,T,T,T,T,T,T,T,T

Gene: CG3979
Chromosome: 3L
Orientation: -
TSS: 18805771 Embryonic_Utilization: T,T,T,T,T,T,N,N,N,T,T,T
TSS: 18811519 Embryonic_Utilization: N,N,N,N,N,N,N,N,N,N,T,N

Gene: CG3980
Chromosome: 2L
Orientation: +
TSS: 3867714 Embryonic_Utilization: T,N,T,N,N,N,N,N,N,N,N,N

Gene: CG3981
Chromosome: X
Orientation: +
TSS: 1936769 Embryonic_Utilization: N,N,N,N,N,N,T,N,T,N,N,N

Gene: CG3983
Chromosome: 3R
Orientation: -
TSS: 12898380 Embryonic_Utilization: N,T,T,N,N,N,N,N,N,N,N,N

Gene: CG3985
Chromosome: 3R
Orientation: +
TSS: 6016411 Embryonic_Utilization: N,N,N,N,N,N,N,N,T,T,T,T

Gene: CG3989
Chromosome: X
Orientation: -
TSS: 12594548 Embryonic_Utilization: T,T,T,T,T,T,T,T,T,T,T,T

Gene: CG3991
Chromosome: 2R
Orientation: -
TSS: 8670068 Embryonic_Utilization: N,N,N,N,N,N,N,N,N,N,N,N
TSS: 8673143 Embryonic_Utilization: N,N,N,N,N,N,N,N,N,N,N,N
TSS: 8674192 Embryonic_Utilization: T,T,T,N,T,N,N,N,N,N,N,N
TSS: 8674997 Embryonic_Utilization: N,N,N,N,N,N,N,N,N,N,N,N

Gene: CG3997
Chromosome: 2R
Orientation: -
TSS: 19569906 Embryonic_Utilization: T,T,N,T,T,T,T,N,N,N,N,N
TSS: 19570025 Embryonic_Utilization: T,T,T,T,T,T,T,T,T,T,T,T

Gene: CG3998
Chromosome: 2L
Orientation: +
TSS_Cluster_Group: 9758350_9758392 Embryonic_Utilization: T,T,N,T,T,T,T,T,N,T,N,N

Gene: CG3999
Chromosome: 3R
Orientation: +
TSS: 6077240 Embryonic_Utilization: N,N,N,N,N,N,N,N,N,N,N,T

Gene: CG4000
Chromosome: 3R
Orientation: -
TSS: 16503070 Embryonic_Utilization: N,N,N,N,N,N,N,N,N,N,N,N

Gene: CG4001
Chromosome: 2R
Orientation: +
TSS_Cluster_Group: 5623043_5623067_5623090 Embryonic_Utilization: N,N,N,N,N,N,N,N,N,N,T,T

Gene: CG4006
Chromosome: 3R
Orientation: +
TSS: 11924952 Embryonic_Utilization: N,N,N,N,T,N,N,N,N,N,N,N

Gene: CG4008
Chromosome: 2L
Orientation: +
TSS: 9763538 Embryonic_Utilization: T,T,T,T,T,T,T,T,T,T,T,T

Gene: CG4016
Chromosome: 2R
Orientation: +
TSS_Cluster_Group: 8684415_8684458 Embryonic_Utilization: N,N,N,N,N,N,N,N,N,N,N,N

Gene: CG4019
Chromosome: 2R
Orientation: -
TSS: 19122144 Embryonic_Utilization: N,N,N,N,N,N,N,N,N,N,N,N

Gene: CG4022
Chromosome: 3L
Orientation: -
TSS: 9384730 Embryonic_Utilization: T,T,T,T,T,T,T,T,N,T,N,N

Gene: CG4025
Chromosome: X
Orientation: +
TSS: 1933163 Embryonic_Utilization: N,N,N,N,N,N,N,N,N,N,N,N

Gene: CG4027
Chromosome: X
Orientation: +
TSS: 5746106 Embryonic_Utilization: T,T,T,T,T,T,T,T,T,T,T,T
TSS: 5747222 Embryonic_Utilization: T,T,T,T,T,T,T,T,T,T,T,T

Gene: CG4029
Chromosome: 3R
Orientation: +
TSS_Cluster_Group: 6175906_6175946 Embryonic_Utilization: T,T,T,T,T,T,N,N,N,N,N,N

Gene: CG4030
Chromosome: 2R
Orientation: -
TSS_Cluster_Group: 16598537_16598569 Embryonic_Utilization: N,N,N,N,N,N,N,N,N,N,N,N

Gene: CG4035
Chromosome: 3L
Orientation: -
TSS: 9375072 Embryonic_Utilization: N,N,N,N,N,N,N,N,N,N,N,N
TSS_Cluster_Group: 9376336_9376396 Embryonic_Utilization: T,T,N,T,T,T,T,T,T,N,T,T

Gene: CG4038
Chromosome: 2R
Orientation: -
TSS: 16604879 Embryonic_Utilization: T,T,T,T,T,T,T,T,T,T,T,T

Gene: CG4046
Chromosome: 2R
Orientation: +
TSS: 18113736 Embryonic_Utilization: N,N,N,N,N,N,N,N,N,N,N,N

Gene: CG40478
Chromosome: 4
Orientation: -
TSS: 1233216 Embryonic_Utilization: N,N,N,N,N,N,N,N,N,N,N,N
TSS: 1234057 Embryonic_Utilization: N,T,N,T,T,T,N,N,N,N,N,N

Gene: CG4050
Chromosome: 2R
Orientation: -
TSS: 16635142 Embryonic_Utilization: N,N,N,N,N,N,N,N,N,N,N,N

Gene: CG4062
Chromosome: 2R
Orientation: +
TSS: 8714758 Embryonic_Utilization: N,N,N,N,N,N,N,N,N,N,N,N

Gene: CG4063
Chromosome: 2L
Orientation: +
TSS_Cluster_Group: 415071_415093_415122 Embryonic_Utilization: T,T,T,T,T,T,T,T,N,N,T,T

Gene: CG4067
Chromosome: 3R
Orientation: +
TSS: 6525380 Embryonic_Utilization: N,N,N,N,N,N,N,N,N,N,N,T

Gene: CG4069
Chromosome: 3L
Orientation: -
TSS_Cluster_Group: 12511163_12511215_12511257 Embryonic_Utilization: N,N,N,N,N,N,N,N,N,N,N,N

Gene: CG4070
Chromosome: X
Orientation: +
TSS_Cluster_Group: 12493370_12493435 Embryonic_Utilization: T,T,T,T,T,T,T,T,T,T,T,T

Gene: CG4071
Chromosome: 2R
Orientation: +
TSS: 18116115 Embryonic_Utilization: N,N,N,N,N,N,N,N,N,N,N,N

Gene: CG4082
Chromosome: 3R
Orientation: +
TSS_Cluster_Group: 6614271_6614331 Embryonic_Utilization: T,T,T,T,T,N,N,N,N,N,T,N

Gene: CG4086
Chromosome: 3L
Orientation: -
TSS: 16577454 Embryonic_Utilization: N,N,T,N,N,N,N,N,N,N,N,N

Gene: CG4087
Chromosome: 2L
Orientation: +
TSS_Cluster_Group: 419956_420009 Embryonic_Utilization: T,T,T,T,T,T,T,T,T,T,T,T

Gene: CG4088
Chromosome: 2R
Orientation: -
TSS: 8722427 Embryonic_Utilization: N,N,N,N,N,N,N,N,N,N,N,N

Gene: CG4089
Chromosome: 3R
Orientation: +
TSS: 6641016 Embryonic_Utilization: N,N,N,N,N,N,N,N,N,N,N,N

Gene: CG4094
Chromosome: X
Orientation: +
TSS_Cluster_Group: 6523702_6523730 Embryonic_Utilization: T,N,N,N,N,T,N,T,T,T,T,T
TSS_Cluster_Group: 6524854_6524878 Embryonic_Utilization: N,N,N,N,N,N,N,N,N,N,N,N

Gene: CG4097
Chromosome: 3L
Orientation: -
TSS: 16575656 Embryonic_Utilization: T,T,T,T,T,T,T,T,N,N,N,N

Gene: CG4104
Chromosome: 2L
Orientation: +
TSS_Cluster_Group: 4388326_4388364 Embryonic_Utilization: N,N,N,T,T,N,N,N,N,T,T,T
TSS_Cluster_Group: 4388497_4388521_4388576 Embryonic_Utilization: N,N,N,T,T,N,N,N,T,T,T,T

Gene: CG4111
Chromosome: X
Orientation: +
TSS: 5517731 Embryonic_Utilization: T,T,T,T,T,T,T,T,T,T,T,T
TSS: 5517972 Embryonic_Utilization: T,T,T,T,T,T,T,T,T,T,T,T

Gene: CG4115
Chromosome: 3R
Orientation: +
TSS: 8185736 Embryonic_Utilization: N,N,N,N,N,T,T,T,T,T,N,N

Gene: CG4118
Chromosome: 3L
Orientation: -
TSS: 16545228 Embryonic_Utilization: N,N,N,N,N,N,N,N,N,N,N,N

Gene: CG4120
Chromosome: 3L
Orientation: -
TSS: 18651578 Embryonic_Utilization: N,N,N,N,N,N,N,N,N,N,N,N

Gene: CG4122
Chromosome: X
Orientation: +
TSS: 356223 Embryonic_Utilization: N,N,N,N,N,N,N,N,N,N,N,N

Gene: CG4123
Chromosome: 3L
Orientation: -
TSS: 16537656 Embryonic_Utilization: N,N,N,N,N,N,N,N,T,T,T,N

Gene: CG4125
Chromosome: X
Orientation: -
TSS: 2829988 Embryonic_Utilization: N,N,N,N,N,N,N,N,N,N,N,N

Gene: CG4128
Chromosome: 2L
Orientation: -
TSS: 9807431 Embryonic_Utilization: N,N,N,N,N,N,N,N,N,N,N,N

Gene: CG4132
Chromosome: 2L
Orientation: +
TSS: 16284223 Embryonic_Utilization: N,N,N,N,N,N,N,N,N,N,N,N

Gene: CG4139
Chromosome: X
Orientation: +
TSS: 11622783 Embryonic_Utilization: N,N,N,N,N,N,N,N,N,N,N,N

Gene: CG4141
Chromosome: 3R
Orientation: -
TSS: 16460445 Embryonic_Utilization: N,N,N,N,N,N,N,N,N,N,N,N

Gene: CG4143
Chromosome: 3L
Orientation: +
TSS_Cluster_Group: 16539923_16539955 Embryonic_Utilization: T,N,N,T,N,T,T,T,T,N,T,N

Gene: CG4144
Chromosome: 3L
Orientation: -
TSS: 18640685 Embryonic_Utilization: N,N,N,N,N,N,N,N,N,N,N,N

Gene: CG4145
Chromosome: 2L
Orientation: +
TSS: 5029615 Embryonic_Utilization: N,N,N,N,N,N,N,T,T,T,T,N

Gene: CG4147
Chromosome: X
Orientation: -
TSS: 11639296 Embryonic_Utilization: N,N,N,N,T,T,N,N,N,N,N,N
TSS: 11640253 Embryonic_Utilization: T,T,N,T,T,T,T,T,T,T,N,N
TSS: 11641049 Embryonic_Utilization: N,N,N,T,T,T,T,T,T,T,T,N

Gene: CG4148
Chromosome: 2L
Orientation: -
TSS: 15764230 Embryonic_Utilization: N,N,N,N,N,N,N,N,N,N,N,N

Gene: CG4153
Chromosome: 3L
Orientation: -
TSS: 12500667 Embryonic_Utilization: T,N,N,N,N,T,N,T,N,N,N,N

Gene: CG4162
Chromosome: 2L
Orientation: +
TSS: 15495086 Embryonic_Utilization: T,T,N,N,N,N,T,T,N,N,N,N

Gene: CG4165
Chromosome: X
Orientation: +
TSS: 5266794 Embryonic_Utilization: N,N,N,N,N,N,N,N,N,N,N,N
TSS_Cluster_Group: 5267222_5267250 Embryonic_Utilization: N,T,N,N,N,T,T,N,N,N,N,N
TSS: 5267416 Embryonic_Utilization: N,N,N,N,N,N,N,N,N,N,N,N

Gene: CG4169
Chromosome: 3L
Orientation: +
TSS: 16549540 Embryonic_Utilization: T,N,T,T,T,T,T,T,T,T,T,T

Gene: CG4170
Chromosome: 2L
Orientation: -
TSS_Cluster_Group: 15063865_15063901_15063926_15063960_15064040 Embryonic_Utilization: N,N,N,N,N,N,N,T,N,T,N,N

Gene: CG4173
Chromosome: 3R
Orientation: -
TSS_Cluster_Group: 16414017_16414072 Embryonic_Utilization: T,T,N,T,T,T,N,N,N,N,N,N

Gene: CG4180
Chromosome: 2L
Orientation: -
TSS: 15034734 Embryonic_Utilization: N,N,N,N,N,N,N,N,N,N,N,N

Gene: CG4182
Chromosome: 2L
Orientation: +
TSS: 15031403 Embryonic_Utilization: N,N,N,N,N,N,T,N,T,N,T,T

Gene: CG4184
Chromosome: 2L
Orientation: +
TSS: 473041 Embryonic_Utilization: T,T,T,T,T,T,N,N,N,N,N,N

Gene: CG4196
Chromosome: 3R
Orientation: +
TSS: 11022336 Embryonic_Utilization: N,N,N,N,N,N,N,N,N,N,N,N
TSS: 11022645 Embryonic_Utilization: N,N,N,N,N,N,N,N,N,N,N,N
TSS: 11024582 Embryonic_Utilization: T,T,T,T,T,T,N,N,T,T,N,N

Gene: CG4204
Chromosome: 3R
Orientation: -
TSS: 16405558 Embryonic_Utilization: T,T,T,T,T,T,T,T,T,N,T,T

Gene: CG4207
Chromosome: 2R
Orientation: +
TSS: 18145354 Embryonic_Utilization: T,T,T,T,T,T,T,T,T,T,T,T

Gene: CG4208
Chromosome: X
Orientation: +
TSS: 5175123 Embryonic_Utilization: T,T,N,N,N,N,N,N,N,N,N,N

Gene: CG4209
Chromosome: X
Orientation: +
TSS: 5177982 Embryonic_Utilization: N,N,N,N,N,N,N,N,N,N,N,N

Gene: CG4211
Chromosome: X
Orientation: +
TSS: 16195551 Embryonic_Utilization: T,T,T,T,T,T,T,T,N,N,N,N

Gene: CG4212
Chromosome: 2L
Orientation: +
TSS: 14355208 Embryonic_Utilization: T,T,T,T,T,T,T,T,T,T,T,T

Gene: CG4213
Chromosome: 2L
Orientation: -
TSS: 400294 Embryonic_Utilization: N,N,N,N,N,N,N,N,N,N,N,N

Gene: CG4214
Chromosome: 2L
Orientation: +
TSS: 16303299 Embryonic_Utilization: N,N,N,N,N,N,N,N,N,N,N,N

Gene: CG4215
Chromosome: 2L
Orientation: +
TSS: 14362121 Embryonic_Utilization: N,N,N,N,N,N,N,N,N,N,N,N

Gene: CG4217
Chromosome: 3R
Orientation: -
TSS: 16402723 Embryonic_Utilization: T,T,N,T,T,T,T,T,T,N,T,N

Gene: CG4221
Chromosome: 3R
Orientation: +
TSS: 11746635 Embryonic_Utilization: N,N,T,N,N,N,T,N,N,N,N,N

Gene: CG4226
Chromosome: 2L
Orientation: +
TSS: 914090 Embryonic_Utilization: N,N,N,N,N,N,N,N,N,N,N,N

Gene: CG4229
Chromosome: 3L
Orientation: +
TSS: 16522087 Embryonic_Utilization: N,N,N,N,N,N,N,N,T,T,T,N

Gene: CG4233
Chromosome: 2L
Orientation: -
TSS: 1986916 Embryonic_Utilization: N,N,N,N,N,N,N,N,N,N,N,N
TSS: 1987749 Embryonic_Utilization: T,N,N,N,N,N,N,N,N,N,T,T

Gene: CG4236
Chromosome: 3R
Orientation: +
TSS_Cluster_Group: 11051322_11051356 Embryonic_Utilization: T,T,T,T,T,T,N,N,N,N,N,N

Gene: CG4237
Chromosome: 3L
Orientation: -
TSS_Cluster_Group: 12391474_12391503 Embryonic_Utilization: N,N,N,N,N,N,N,N,N,N,N,N

Gene: CG4239
Chromosome: X
Orientation: +
TSS: 16219565 Embryonic_Utilization: N,N,N,N,N,N,N,N,N,N,N,N

Gene: CG4241
Chromosome: 3R
Orientation: -
TSS: 16383376 Embryonic_Utilization: N,N,N,N,N,N,N,N,N,N,N,N

Gene: CG4244
Chromosome: 2L
Orientation: +
TSS_Cluster_Group: 2037716_2037804 Embryonic_Utilization: N,N,N,N,N,N,N,N,N,N,N,N
TSS: 2039920 Embryonic_Utilization: T,N,N,T,T,N,N,T,T,T,N,T

Gene: CG4250
Chromosome: 2R
Orientation: +
TSS: 18171274 Embryonic_Utilization: N,N,N,N,N,N,N,N,N,N,N,N

Gene: CG4254
Chromosome: 2R
Orientation: -
TSS_Cluster_Group: 19554366_19554436 Embryonic_Utilization: T,T,T,T,T,T,T,T,T,T,T,T

Gene: CG4257
Chromosome: 3R
Orientation: -
TSS_Cluster_Group: 16376802_16376824 Embryonic_Utilization: T,T,N,T,T,T,T,N,N,N,N,N
TSS_Cluster_Group: 16377967_16377999_16378034 Embryonic_Utilization: T,T,N,N,N,N,N,N,N,N,N,N

Gene: CG4260
Chromosome: 2L
Orientation: -
TSS: 411403 Embryonic_Utilization: N,N,N,N,N,N,N,N,N,N,N,N
TSS_Cluster_Group: 414738_414775 Embryonic_Utilization: T,N,N,N,T,N,N,N,N,N,N,N

Gene: CG4265
Chromosome: 2L
Orientation: -
TSS_Cluster_Group: 2213982_2214005 Embryonic_Utilization: T,N,N,N,N,N,N,N,N,N,N,N

Gene: CG4266
Chromosome: 2R
Orientation: -
TSS_Cluster_Group: 16676187_16676211_16676240 Embryonic_Utilization: T,T,T,T,T,T,T,T,T,T,N,T

Gene: CG4267
Chromosome: 2L
Orientation: +
TSS: 2242378 Embryonic_Utilization: T,N,N,N,N,N,N,N,N,N,N,N

Gene: CG4268
Chromosome: 3L
Orientation: +
TSS_Cluster_Group: 20705404_20705431 Embryonic_Utilization: T,T,T,T,T,T,T,T,T,T,T,N

Gene: CG4272
Chromosome: 2L
Orientation: +
TSS: 2365347 Embryonic_Utilization: T,T,N,N,T,T,T,N,N,N,N,N

Gene: CG4274
Chromosome: 2L
Orientation: +
TSS_Cluster_Group: 16306888_16306924 Embryonic_Utilization: T,T,T,T,T,T,N,N,N,N,N,N

Gene: CG4276
Chromosome: 2L
Orientation: -
TSS: 868013 Embryonic_Utilization: N,N,N,N,N,N,N,N,N,N,N,N
TSS: 868352 Embryonic_Utilization: N,N,N,N,N,N,N,N,N,N,N,N

Gene: CG4280
Chromosome: 2L
Orientation: -
TSS: 452930 Embryonic_Utilization: T,T,N,N,N,N,N,N,N,N,N,N

Gene: CG4281
Chromosome: X
Orientation: -
TSS: 1921257 Embryonic_Utilization: T,T,N,N,N,N,N,N,N,N,N,N

Gene: CG4287
Chromosome: 3R
Orientation: -
TSS: 11789584 Embryonic_Utilization: N,N,N,N,N,N,N,N,N,N,N,N

Gene: CG4288
Chromosome: 3R
Orientation: -
TSS: 16338111 Embryonic_Utilization: N,N,N,N,N,N,N,N,N,N,N,N

Gene: CG4289
Chromosome: 3L
Orientation: +
TSS: 20712692 Embryonic_Utilization: T,T,N,N,N,N,N,N,N,T,N,N

Gene: CG4299
Chromosome: 3R
Orientation: +
TSS: 11089277 Embryonic_Utilization: T,T,T,T,T,T,N,N,N,N,N,N
TSS: 11089384 Embryonic_Utilization: T,T,T,T,T,T,T,N,N,N,N,N

Gene: CG4300
Chromosome: 3L
Orientation: -
TSS: 12251185 Embryonic_Utilization: T,T,N,N,N,N,N,N,N,N,N,N

Gene: CG4302
Chromosome: 2R
Orientation: -
TSS: 16722550 Embryonic_Utilization: N,N,N,T,N,N,N,T,N,T,N,T

Gene: CG4303
Chromosome: X
Orientation: -
TSS_Cluster_Group: 12993411_12993448 Embryonic_Utilization: T,T,T,T,T,T,N,N,N,N,N,N

Gene: CG4307
Chromosome: 3R
Orientation: +
TSS: 11091355 Embryonic_Utilization: T,T,N,N,T,T,N,T,T,T,T,N

Gene: CG4311
Chromosome: 2R
Orientation: +
TSS_Cluster_Group: 11851616_11851684 Embryonic_Utilization: T,N,N,N,N,T,T,T,N,N,N,N
TSS: 11853170 Embryonic_Utilization: N,N,N,N,N,N,T,T,N,N,N,N
TSS: 11854004 Embryonic_Utilization: T,T,N,T,N,T,T,T,T,N,N,T

Gene: CG4314
Chromosome: 3L
Orientation: +
TSS: 16462913 Embryonic_Utilization: N,N,N,N,N,N,N,N,N,N,N,N

Gene: CG4317
Chromosome: X
Orientation: -
TSS: 5936624 Embryonic_Utilization: T,N,N,N,N,N,N,N,N,N,N,N

Gene: CG4330
Chromosome: X
Orientation: +
TSS: 12965457 Embryonic_Utilization: N,N,N,N,N,N,N,N,N,N,N,N

Gene: CG4341
Chromosome: 2L
Orientation: +
TSS: 930270 Embryonic_Utilization: N,N,N,N,N,N,N,N,N,N,N,N

Gene: CG4346
Chromosome: X
Orientation: +
TSS: 12949074 Embryonic_Utilization: N,N,N,N,N,N,N,N,N,N,N,N

Gene: CG4347
Chromosome: 3L
Orientation: -
TSS: 9325985 Embryonic_Utilization: N,N,N,N,N,N,N,T,N,T,N,N
TSS_Cluster_Group: 9331727_9331825 Embryonic_Utilization: N,N,N,N,N,N,N,N,N,N,N,N
TSS: 9332797 Embryonic_Utilization: T,T,N,N,N,N,N,N,N,N,N,N

Gene: CG4353
Chromosome: X
Orientation: -
TSS: 12920399 Embryonic_Utilization: N,N,N,N,N,N,N,N,N,N,N,N

Gene: CG4357
Chromosome: 3L
Orientation: -
TSS: 12365386 Embryonic_Utilization: N,N,N,N,T,T,T,N,T,T,N,N

Gene: CG4362
Chromosome: 3R
Orientation: -
TSS: 16133226 Embryonic_Utilization: N,N,N,N,N,N,N,N,N,N,N,N

Gene: CG4364
Chromosome: 2L
Orientation: -
TSS_Cluster_Group: 9711218_9711262 Embryonic_Utilization: T,T,T,T,T,T,T,T,T,T,T,T

Gene: CG4370
Chromosome: 3R
Orientation: -
TSS: 19340340 Embryonic_Utilization: N,N,N,N,N,N,N,N,N,T,N,T

Gene: CG4376
Chromosome: X
Orientation: -
TSS: 1898467 Embryonic_Utilization: N,N,N,N,N,N,N,N,N,N,N,N

Gene: CG4379
Chromosome: 2L
Orientation: -
TSS: 9699293 Embryonic_Utilization: T,T,T,N,T,T,T,T,T,T,T,T

Gene: CG4389
Chromosome: 2L
Orientation: -
TSS: 9576732 Embryonic_Utilization: T,T,N,N,N,N,N,N,T,N,N,N

Gene: CG4390
Chromosome: 3R
Orientation: -
TSS: 15883207 Embryonic_Utilization: N,N,N,N,N,N,N,N,N,N,N,N

Gene: CG4402
Chromosome: 2R
Orientation: -
TSS: 17299060 Embryonic_Utilization: N,N,N,N,N,N,N,N,N,N,N,N

Gene: CG4404
Chromosome: X
Orientation: -
TSS: 12739660 Embryonic_Utilization: N,T,N,T,N,N,N,N,N,N,N,N
TSS: 12739953 Embryonic_Utilization: N,N,N,N,N,N,N,N,N,N,N,N

Gene: CG4412
Chromosome: 3R
Orientation: -
TSS: 19181763 Embryonic_Utilization: N,N,N,N,N,N,N,N,N,N,N,N

Gene: CG4420
Chromosome: X
Orientation: +
TSS: 16275512 Embryonic_Utilization: T,T,T,T,T,T,T,T,T,T,T,T

Gene: CG4422
Chromosome: 2L
Orientation: -
TSS: 9492690 Embryonic_Utilization: N,N,N,N,N,N,N,N,N,N,N,N
TSS: 9494721 Embryonic_Utilization: T,T,T,T,T,T,T,T,T,N,T,T

Gene: CG4427
Chromosome: 2L
Orientation: -
TSS: 479682 Embryonic_Utilization: N,N,N,N,T,T,N,N,T,N,T,T

Gene: CG4428
Chromosome: 2L
Orientation: +
TSS: 1080921 Embryonic_Utilization: T,T,N,T,T,T,T,N,N,N,N,N
TSS_Cluster_Group: 1081159_1081210 Embryonic_Utilization: N,N,N,N,N,N,N,N,N,N,N,N

Gene: CG4429
Chromosome: X
Orientation: +
TSS: 16282616 Embryonic_Utilization: N,N,N,N,N,N,N,N,N,N,N,N

Gene: CG4432
Chromosome: 3L
Orientation: +
TSS: 9314405 Embryonic_Utilization: N,N,N,N,N,T,N,N,N,N,N,N

Gene: CG4434
Chromosome: 3R
Orientation: -
TSS: 19114854 Embryonic_Utilization: N,N,N,N,N,N,N,N,N,N,N,N
TSS: 19115788 Embryonic_Utilization: N,N,N,N,N,N,N,N,N,N,N,N
TSS: 19115906 Embryonic_Utilization: N,N,N,N,N,N,N,N,N,N,N,N

Gene: CG4439
Chromosome: 2R
Orientation: +
TSS: 12005980 Embryonic_Utilization: N,N,N,N,N,N,N,N,N,N,N,N
TSS: 12006142 Embryonic_Utilization: N,N,N,N,N,N,N,N,N,N,N,N

Gene: CG4443
Chromosome: X
Orientation: +
TSS_Cluster_Group: 16427616_16427681 Embryonic_Utilization: N,N,N,N,N,N,N,N,N,N,N,N

Gene: CG4445
Chromosome: 2R
Orientation: -
TSS: 2573267 Embryonic_Utilization: N,N,N,N,N,N,N,T,N,N,N,N

Gene: CG4446
Chromosome: 3L
Orientation: +
TSS: 9334565 Embryonic_Utilization: T,T,T,T,T,T,T,T,T,T,T,T

Gene: CG4449
Chromosome: 3R
Orientation: -
TSS: 19077001 Embryonic_Utilization: N,N,T,N,N,N,N,N,N,N,N,N

Gene: CG4451
Chromosome: 3R
Orientation: -
TSS: 15834230 Embryonic_Utilization: N,N,N,N,N,N,N,N,N,N,N,N

Gene: CG4452
Chromosome: 3L
Orientation: +
TSS_Cluster_Group: 9341344_9341391 Embryonic_Utilization: T,T,T,T,T,T,N,N,N,N,N,N

Gene: CG4454
Chromosome: 2L
Orientation: -
TSS_Cluster_Group: 9253082_9253113 Embryonic_Utilization: T,T,T,T,T,N,N,N,N,N,N,N

Gene: CG4455
Chromosome: 2L
Orientation: +
TSS: 16348881 Embryonic_Utilization: T,T,T,T,T,T,T,T,T,N,N,N

Gene: CG4464
Chromosome: X
Orientation: +
TSS: 16471835 Embryonic_Utilization: N,N,N,T,N,N,N,N,N,N,N,N
TSS: 16472166 Embryonic_Utilization: T,T,T,T,T,T,T,T,T,T,T,T

Gene: CG4468
Chromosome: 3R
Orientation: -
TSS: 15741131 Embryonic_Utilization: N,N,N,N,N,N,N,N,N,N,N,N

Gene: CG4482
Chromosome: 2L
Orientation: -
TSS: 14993485 Embryonic_Utilization: N,N,N,N,N,N,N,N,N,N,N,N

Gene: CG4486
Chromosome: 2R
Orientation: -
TSS: 2643948 Embryonic_Utilization: N,N,N,N,N,N,N,N,T,T,N,T

Gene: CG4491
Chromosome: 2L
Orientation: +
TSS: 14490863 Embryonic_Utilization: N,T,T,T,T,T,T,T,T,T,T,T

Gene: CG4494
Chromosome: 2L
Orientation: -
TSS: 6967580 Embryonic_Utilization: T,T,T,T,T,T,T,N,N,N,N,N

Gene: CG4495
Chromosome: 2L
Orientation: +
TSS_Cluster_Group: 7182236_7182269 Embryonic_Utilization: T,T,N,N,N,N,N,N,N,N,N,N

Gene: CG4497
Chromosome: 2L
Orientation: -
TSS: 7194403 Embryonic_Utilization: N,N,N,N,N,N,N,N,N,N,N,N

Gene: CG4501
Chromosome: 2L
Orientation: +
TSS: 14013748 Embryonic_Utilization: T,T,N,N,T,T,T,T,T,T,T,T

Gene: CG4502
Chromosome: 2L
Orientation: -
TSS: 7204259 Embryonic_Utilization: T,T,N,N,N,N,N,N,N,N,N,N

Gene: CG4510
Chromosome: 3R
Orientation: -
TSS: 15730588 Embryonic_Utilization: N,T,N,N,N,N,N,N,N,N,N,N

Gene: CG4523
Chromosome: X
Orientation: +
TSS_Cluster_Group: 6529052_6529111 Embryonic_Utilization: N,N,N,N,N,N,N,N,N,N,N,N
TSS: 6529265 Embryonic_Utilization: N,N,N,N,N,N,N,N,N,N,N,N
TSS_Cluster_Group: 6529596_6529642 Embryonic_Utilization: N,N,N,N,N,N,N,N,N,N,N,N

Gene: CG4527
Chromosome: 2R
Orientation: -
TSS: 19908990 Embryonic_Utilization: T,T,T,T,T,T,T,T,T,T,T,T

Gene: CG4532
Chromosome: X
Orientation: +
TSS: 6648942 Embryonic_Utilization: N,N,T,N,N,N,N,N,N,N,N,N

Gene: CG4533
Chromosome: 2R
Orientation: -
TSS: 19193140 Embryonic_Utilization: N,N,N,N,N,N,N,N,N,N,N,T

Gene: CG4535
Chromosome: 2L
Orientation: +
TSS: 9888101 Embryonic_Utilization: T,N,N,N,N,N,T,N,N,N,N,N

Gene: CG4538
Chromosome: 3R
Orientation: -
TSS: 15728980 Embryonic_Utilization: N,N,N,N,N,N,N,N,N,N,N,N
TSS: 15729098 Embryonic_Utilization: N,N,T,T,T,N,T,N,T,N,N,N

Gene: CG4539
Chromosome: 2L
Orientation: +
TSS: 9895289 Embryonic_Utilization: T,T,T,N,N,N,N,N,N,N,T,N

Gene: CG4546
Chromosome: 3R
Orientation: +
TSS: 11672290 Embryonic_Utilization: N,N,N,N,N,N,N,N,N,N,N,N

Gene: CG4551
Chromosome: 2L
Orientation: -
TSS: 14234122 Embryonic_Utilization: T,T,T,T,T,T,T,T,T,N,T,T

Gene: CG4552
Chromosome: 2L
Orientation: +
TSS: 1129336 Embryonic_Utilization: T,N,N,N,N,N,N,N,N,N,N,N

Gene: CG4559
Chromosome: 2L
Orientation: +
TSS: 16446991 Embryonic_Utilization: N,N,N,N,N,N,N,N,T,T,T,T

Gene: CG4562
Chromosome: 3R
Orientation: -
TSS: 15700941 Embryonic_Utilization: N,N,N,N,N,N,N,N,N,T,N,N

Gene: CG4567
Chromosome: 2L
Orientation: -
TSS: 7222997 Embryonic_Utilization: N,N,N,N,N,N,N,N,N,N,N,N

Gene: CG4572
Chromosome: 3R
Orientation: -
TSS: 15690096 Embryonic_Utilization: N,N,N,N,N,N,N,N,N,N,N,N

Gene: CG4576
Chromosome: 3R
Orientation: +
TSS: 11651510 Embryonic_Utilization: N,N,N,N,N,N,N,T,T,T,T,N

Gene: CG4579
Chromosome: 2L
Orientation: +
TSS: 11004823 Embryonic_Utilization: T,T,T,T,T,N,N,N,N,N,N,N

Gene: CG4581
Chromosome: 2R
Orientation: -
TSS_Cluster_Group: 19376149_19376192 Embryonic_Utilization: T,T,N,T,T,T,T,N,T,N,T,T

Gene: CG4585
Chromosome: 2R
Orientation: -
TSS: 19372932 Embryonic_Utilization: T,T,N,N,N,N,N,T,N,N,N,N

Gene: CG4589
Chromosome: 2R
Orientation: -
TSS: 20022323 Embryonic_Utilization: N,N,N,N,N,N,N,N,N,N,N,N

Gene: CG4590
Chromosome: X
Orientation: +
TSS: 6843911 Embryonic_Utilization: N,T,T,T,T,T,T,T,T,T,T,T

Gene: CG4598
Chromosome: 2L
Orientation: +
TSS: 9918654 Embryonic_Utilization: N,N,N,N,N,N,N,N,N,N,N,N

Gene: CG4599
Chromosome: 2L
Orientation: +
TSS_Cluster_Group: 16487472_16487523 Embryonic_Utilization: T,T,T,T,T,T,T,T,T,T,T,T
TSS: 16492695 Embryonic_Utilization: N,N,N,N,N,N,N,N,N,N,N,N

Gene: CG4600
Chromosome: 2L
Orientation: +
TSS: 9915256 Embryonic_Utilization: T,N,N,N,N,N,N,T,N,N,N,N

Gene: CG4606
Chromosome: 3R
Orientation: +
TSS: 11629974 Embryonic_Utilization: T,T,N,N,T,T,T,N,N,N,N,N

Gene: CG4607
Chromosome: X
Orientation: +
TSS: 6915172 Embryonic_Utilization: N,N,T,N,N,N,N,N,N,T,T,T

Gene: CG4609
Chromosome: 3L
Orientation: -
TSS: 16370618 Embryonic_Utilization: T,N,N,T,N,T,T,T,T,N,N,N

Gene: CG4612
Chromosome: 2R
Orientation: -
TSS_Cluster_Group: 20033643_20033679 Embryonic_Utilization: T,N,N,N,N,N,N,N,N,N,N,N

Gene: CG4615
Chromosome: X
Orientation: -
TSS: 6947528 Embryonic_Utilization: N,N,N,N,N,N,N,N,N,N,N,N

Gene: CG4617
Chromosome: X
Orientation: -
TSS_Cluster_Group: 6949705_6949729 Embryonic_Utilization: N,N,N,N,N,N,N,N,N,T,N,N

Gene: CG4620
Chromosome: 3R
Orientation: -
TSS: 18983575 Embryonic_Utilization: N,N,N,N,N,N,N,N,N,N,N,N

Gene: CG4621
Chromosome: 2L
Orientation: +
TSS: 10970455 Embryonic_Utilization: N,N,N,N,N,N,N,N,N,N,N,N

Gene: CG4622
Chromosome: 2R
Orientation: -
TSS: 20042986 Embryonic_Utilization: N,N,N,N,N,N,N,N,N,N,N,N

Gene: CG4627
Chromosome: 2R
Orientation: +
TSS: 8730650 Embryonic_Utilization: N,N,N,N,N,N,N,N,N,N,N,N

Gene: CG4629
Chromosome: 2L
Orientation: -
TSS: 1102506 Embryonic_Utilization: T,T,T,T,T,T,T,T,T,T,N,T

Gene: CG4633
Chromosome: 3L
Orientation: +
TSS: 5120088 Embryonic_Utilization: N,N,N,N,N,N,N,N,N,N,N,N

Gene: CG4634
Chromosome: 2R
Orientation: -
TSS: 20068640 Embryonic_Utilization: T,T,T,T,T,T,T,T,T,T,N,T

Gene: CG4636
Chromosome: 2L
Orientation: +
TSS_Cluster_Group: 10976774_10976812 Embryonic_Utilization: N,N,N,N,N,N,N,N,N,N,N,N

Gene: CG4643
Chromosome: 2R
Orientation: -
TSS: 8738236 Embryonic_Utilization: T,N,N,N,N,N,N,T,N,N,N,N

Gene: CG4646
Chromosome: 2R
Orientation: -
TSS: 8736119 Embryonic_Utilization: N,N,N,N,N,N,N,N,N,N,N,N

Gene: CG4651
Chromosome: 2L
Orientation: +
TSS: 9967615 Embryonic_Utilization: T,T,T,T,T,T,T,T,T,T,T,T

Gene: CG4654
Chromosome: 2R
Orientation: +
TSS: 8738412 Embryonic_Utilization: T,T,T,T,T,T,T,T,N,N,N,T

Gene: CG4656
Chromosome: 3R
Orientation: -
TSS: 18943649 Embryonic_Utilization: N,T,N,N,N,N,N,N,N,N,N,N

Gene: CG4658
Chromosome: 2L
Orientation: +
TSS_Cluster_Group: 9957297_9957318 Embryonic_Utilization: N,N,N,N,N,N,N,N,N,N,N,N
TSS: 9957555 Embryonic_Utilization: N,N,N,N,N,N,N,N,N,N,N,N

Gene: CG4660
Chromosome: X
Orientation: -
TSS: 5926598 Embryonic_Utilization: T,N,T,N,N,N,N,T,N,N,T,N

Gene: CG4665
Chromosome: 3L
Orientation: +
TSS: 9108510 Embryonic_Utilization: N,N,N,N,N,N,N,N,N,N,N,N

Gene: CG4666
Chromosome: X
Orientation: -
TSS: 5922718 Embryonic_Utilization: N,N,N,N,N,N,N,T,N,N,N,N

Gene: CG4672
Chromosome: 3L
Orientation: +
TSS_Cluster_Group: 16378010_16378055 Embryonic_Utilization: N,N,N,N,N,N,T,N,N,N,N,N

Gene: CG4673
Chromosome: 3R
Orientation: -
TSS: 21448977 Embryonic_Utilization: N,N,N,N,N,N,N,N,N,N,N,N
TSS: 21450382 Embryonic_Utilization: N,N,N,N,N,N,N,N,N,N,N,N

Gene: CG4678
Chromosome: X
Orientation: +
TSS: 16530069 Embryonic_Utilization: N,N,N,N,N,N,N,N,N,N,N,N

Gene: CG4685
Chromosome: 3R
Orientation: -
TSS_Cluster_Group: 21452497_21452540_21452624 Embryonic_Utilization: N,N,N,N,N,N,N,N,N,N,N,N

Gene: CG4686
Chromosome: 3R
Orientation: +
TSS: 15690510 Embryonic_Utilization: T,T,T,T,N,N,N,N,N,N,N,N

Gene: CG4688
Chromosome: 2R
Orientation: +
TSS: 8755635 Embryonic_Utilization: N,N,N,N,N,N,N,N,N,N,N,N

Gene: CG4690
Chromosome: X
Orientation: -
TSS: 5918233 Embryonic_Utilization: N,N,N,N,N,N,N,N,N,N,N,N

Gene: CG4692
Chromosome: 2R
Orientation: -
TSS_Cluster_Group: 20107305_20107387 Embryonic_Utilization: N,T,N,T,T,T,N,N,T,T,T,T

Gene: CG4696
Chromosome: 2R
Orientation: +
TSS: 8762578 Embryonic_Utilization: N,N,N,N,N,N,T,T,T,T,T,T

Gene: CG4700
Chromosome: 2R
Orientation: +
TSS_Cluster_Group: 12031036_12031094 Embryonic_Utilization: T,T,T,T,T,T,T,N,N,N,N,N

Gene: CG4702
Chromosome: 3R
Orientation: -
TSS: 7953919 Embryonic_Utilization: N,T,N,N,N,T,T,T,N,N,N,N

Gene: CG4703
Chromosome: 3R
Orientation: +
TSS: 15703491 Embryonic_Utilization: T,N,N,T,N,N,N,N,N,N,N,N

Gene: CG4707
Chromosome: 2R
Orientation: -
TSS: 20114560 Embryonic_Utilization: N,N,N,N,N,N,N,N,N,N,N,N

Gene: CG4710
Chromosome: 2L
Orientation: -
TSS: 1118752 Embryonic_Utilization: N,N,N,N,N,N,N,N,N,N,N,N
TSS: 1119028 Embryonic_Utilization: T,T,T,N,N,N,N,N,N,T,T,T
TSS: 1128939 Embryonic_Utilization: T,N,N,N,N,N,N,N,N,N,N,N

Gene: CG4711
Chromosome: 2L
Orientation: +
TSS_Cluster_Group: 16675986_16676054 Embryonic_Utilization: T,T,T,T,N,N,N,N,N,N,N,N
TSS: 16676500 Embryonic_Utilization: T,T,N,N,N,N,N,N,N,N,N,N

Gene: CG4713
Chromosome: 2L
Orientation: +
TSS: 11106956 Embryonic_Utilization: N,N,N,N,N,N,N,N,N,N,N,N

Gene: CG4720
Chromosome: 3R
Orientation: +
TSS_Cluster_Group: 15705447_15705475 Embryonic_Utilization: T,N,N,N,N,N,T,T,T,T,T,T

Gene: CG4722
Chromosome: 2L
Orientation: +
TSS: 9984650 Embryonic_Utilization: N,T,T,T,T,T,N,N,N,N,N,N

Gene: CG4726
Chromosome: 2L
Orientation: +
TSS: 1143203 Embryonic_Utilization: N,N,N,N,T,T,T,T,T,N,T,T

Gene: CG4729
Chromosome: 3L
Orientation: -
TSS: 16351148 Embryonic_Utilization: N,N,T,N,N,N,N,N,N,N,N,N

Gene: CG4738
Chromosome: 2L
Orientation: +
TSS: 11123795 Embryonic_Utilization: N,T,N,N,N,N,N,N,N,N,N,N

Gene: CG4742
Chromosome: X
Orientation: +
TSS: 16617911 Embryonic_Utilization: T,N,T,T,T,T,T,N,T,N,T,T

Gene: CG4747
Chromosome: 2L
Orientation: +
TSS_Cluster_Group: 10003865_10003930 Embryonic_Utilization: T,T,T,T,T,T,T,T,T,T,T,T

Gene: CG4751
Chromosome: 2L
Orientation: +
TSS: 11130791 Embryonic_Utilization: N,N,N,N,N,N,N,N,N,N,N,N

Gene: CG4752
Chromosome: 2R
Orientation: +
TSS: 17985969 Embryonic_Utilization: N,N,N,N,N,N,N,N,T,T,T,T

Gene: CG4753
Chromosome: 3L
Orientation: -
TSS: 16346460 Embryonic_Utilization: N,N,N,N,N,N,N,N,N,T,N,N

Gene: CG4755
Chromosome: 3R
Orientation: +
TSS: 15730886 Embryonic_Utilization: T,N,N,N,N,N,N,N,N,N,N,N

Gene: CG4756
Chromosome: X
Orientation: +
TSS: 16621832 Embryonic_Utilization: N,N,N,N,N,N,N,N,N,N,N,N

Gene: CG4758
Chromosome: 2L
Orientation: +
TSS: 10009393 Embryonic_Utilization: T,N,N,T,T,T,T,T,T,T,T,T

Gene: CG4759
Chromosome: 3R
Orientation: -
TSS: 21510768 Embryonic_Utilization: N,N,N,N,N,N,N,N,N,N,N,N

Gene: CG4767
Chromosome: 2L
Orientation: +
TSS: 15850211 Embryonic_Utilization: N,N,N,N,N,N,N,N,N,N,N,N

Gene: CG4768
Chromosome: X
Orientation: +
TSS: 16626092 Embryonic_Utilization: T,T,N,T,T,N,N,N,N,N,N,N

Gene: CG4769
Chromosome: 3L
Orientation: +
TSS: 5334198 Embryonic_Utilization: T,T,T,T,T,T,T,T,T,T,T,T

Gene: CG4774
Chromosome: 3R
Orientation: -
TSS: 21512850 Embryonic_Utilization: N,N,N,N,N,N,N,N,T,N,T,N

Gene: CG4778
Chromosome: 2L
Orientation: +
TSS: 10032694 Embryonic_Utilization: N,N,N,N,N,N,N,N,N,N,N,N

Gene: CG4795
Chromosome: 3R
Orientation: -
TSS: 7991906 Embryonic_Utilization: N,N,N,N,N,N,N,N,N,N,N,N

Gene: CG4797
Chromosome: 2R
Orientation: -
TSS: 19325926 Embryonic_Utilization: N,N,N,N,N,N,N,N,N,N,N,N

Gene: CG4798
Chromosome: 2R
Orientation: +
TSS: 12936240 Embryonic_Utilization: T,T,N,N,T,T,N,N,N,N,N,N
TSS: 12936457 Embryonic_Utilization: N,N,N,N,N,N,N,N,N,N,N,N

Gene: CG4799
Chromosome: 2L
Orientation: +
TSS: 10057030 Embryonic_Utilization: T,T,T,T,T,T,N,N,N,N,N,N
TSS_Cluster_Group: 10057616_10057639 Embryonic_Utilization: T,T,T,T,T,T,N,N,N,N,N,N

Gene: CG4802
Chromosome: 2R
Orientation: +
TSS: 12942850 Embryonic_Utilization: N,T,N,N,N,N,N,N,N,N,N,N

Gene: CG4816
Chromosome: 2R
Orientation: +
TSS_Cluster_Group: 12984495_12984518 Embryonic_Utilization: T,N,N,N,N,N,N,N,N,N,N,N

Gene: CG4817
Chromosome: 2R
Orientation: -
TSS: 19316572 Embryonic_Utilization: T,T,T,T,N,T,N,N,N,N,N,N

Gene: CG4821
Chromosome: 3L
Orientation: +
TSS: 9061147 Embryonic_Utilization: N,N,N,N,N,N,N,N,N,N,N,N

Gene: CG4822
Chromosome: 2L
Orientation: -
TSS: 120462 Embryonic_Utilization: N,N,N,N,N,N,N,N,N,N,N,N

Gene: CG4824
Chromosome: 2L
Orientation: +
TSS: 16038852 Embryonic_Utilization: T,T,N,N,N,N,N,N,N,N,N,N

Gene: CG4827
Chromosome: 2R
Orientation: +
TSS: 12994012 Embryonic_Utilization: N,N,N,N,N,N,N,N,N,N,N,N
TSS: 12994677 Embryonic_Utilization: T,T,T,T,T,T,N,N,N,N,T,T

Gene: CG4829
Chromosome: X
Orientation: +
TSS: 16645638 Embryonic_Utilization: N,N,N,N,N,T,T,T,N,N,N,N
TSS_Cluster_Group: 16650821_16650846 Embryonic_Utilization: N,N,N,N,T,N,N,N,N,N,N,N

Gene: CG4830
Chromosome: 3R
Orientation: -
TSS: 8036079 Embryonic_Utilization: N,N,T,N,N,N,N,N,N,T,T,T

Gene: CG4832
Chromosome: 2R
Orientation: -
TSS: 8965304 Embryonic_Utilization: N,T,T,T,T,T,N,N,N,N,N,N
TSS: 8966336 Embryonic_Utilization: T,T,N,T,N,N,N,N,N,N,N,N

Gene: CG4839
Chromosome: 2L
Orientation: +
TSS: 10146958 Embryonic_Utilization: N,N,N,N,N,N,N,N,N,N,N,N

Gene: CG4843
Chromosome: 3R
Orientation: +
TSS: 11135975 Embryonic_Utilization: N,N,N,N,N,N,T,T,T,T,T,T

Gene: CG4847
Chromosome: 2R
Orientation: +
TSS: 13027093 Embryonic_Utilization: N,N,N,N,N,N,N,N,N,N,N,N
TSS: 13027289 Embryonic_Utilization: N,N,N,N,N,N,N,T,N,T,T,T

Gene: CG4849
Chromosome: 3R
Orientation: +
TSS_Cluster_Group: 23789138_23789159 Embryonic_Utilization: N,T,T,N,N,N,N,N,N,N,N,N

Gene: CG4851
Chromosome: 2L
Orientation: +
TSS: 11280315 Embryonic_Utilization: N,N,N,N,N,N,N,N,N,N,N,N

Gene: CG4852
Chromosome: 3L
Orientation: +
TSS: 5537751 Embryonic_Utilization: T,T,N,N,N,N,N,N,N,N,N,N

Gene: CG4853
Chromosome: 2R
Orientation: +
TSS: 13029114 Embryonic_Utilization: T,N,N,N,N,N,N,N,N,N,N,N

Gene: CG4863
Chromosome: 3R
Orientation: +
TSS: 7047894 Embryonic_Utilization: T,T,T,T,T,T,T,T,T,T,T,T

Gene: CG4867
Chromosome: 3L
Orientation: +
TSS: 5539189 Embryonic_Utilization: T,T,N,T,T,T,T,T,T,T,T,T

Gene: CG4877
Chromosome: 3L
Orientation: +
TSS: 16351604 Embryonic_Utilization: T,T,N,N,N,N,N,N,N,N,N,N

Gene: CG4878
Chromosome: 2R
Orientation: +
TSS: 13051269 Embryonic_Utilization: T,T,T,T,T,T,T,T,T,T,T,T

Gene: CG4879
Chromosome: 3L
Orientation: -
TSS: 14593859 Embryonic_Utilization: N,N,N,N,N,N,N,N,N,N,N,N
TSS: 14597325 Embryonic_Utilization: N,N,N,N,N,N,N,N,N,N,N,N

Gene: CG4882
Chromosome: 2R
Orientation: -
TSS_Cluster_Group: 19389925_19389996 Embryonic_Utilization: N,N,N,N,N,N,N,N,N,N,N,N

Gene: CG4887
Chromosome: 2L
Orientation: +
TSS_Cluster_Group: 1173011_1173084 Embryonic_Utilization: N,N,T,N,N,N,N,N,N,N,N,N

Gene: CG4889
Chromosome: 2L
Orientation: +
TSS: 7307161 Embryonic_Utilization: N,N,T,T,T,T,N,N,N,N,N,N

Gene: CG4893
Chromosome: 3L
Orientation: -
TSS: 16324684 Embryonic_Utilization: N,N,N,N,N,N,N,T,T,T,T,T

Gene: CG4897
Chromosome: 2L
Orientation: +
TSS: 10201228 Embryonic_Utilization: T,T,T,T,T,T,T,T,T,T,T,T

Gene: CG4898
Chromosome: 3R
Orientation: +
TSS: 11107274 Embryonic_Utilization: N,N,N,N,N,N,N,T,N,T,N,N
TSS: 11116668 Embryonic_Utilization: N,T,N,N,N,N,N,N,N,N,N,N

Gene: CG4899
Chromosome: 3L
Orientation: -
TSS: 16319564 Embryonic_Utilization: N,N,N,N,N,N,N,N,N,N,N,N

Gene: CG4900
Chromosome: 3R
Orientation: -
TSS_Cluster_Group: 18550258_18550290 Embryonic_Utilization: N,N,N,N,N,N,N,N,N,N,N,N

Gene: CG4904
Chromosome: 2L
Orientation: +
TSS: 10221411 Embryonic_Utilization: T,N,N,N,N,N,N,N,N,N,N,N

Gene: CG4911
Chromosome: 3L
Orientation: -
TSS: 9046668 Embryonic_Utilization: T,N,N,N,N,N,N,N,N,N,N,N

Gene: CG4912
Chromosome: 2L
Orientation: +
TSS: 10232511 Embryonic_Utilization: T,T,T,T,T,T,T,T,T,T,T,T

Gene: CG4916
Chromosome: 2L
Orientation: +
TSS_Cluster_Group: 10239345_10239374_10239431 Embryonic_Utilization: T,T,T,T,T,T,T,T,T,T,T,T

Gene: CG4917
Chromosome: 3R
Orientation: -
TSS: 18516054 Embryonic_Utilization: N,N,N,N,N,N,N,N,N,N,N,N

Gene: CG4920
Chromosome: 3R
Orientation: +
TSS: 11154453 Embryonic_Utilization: T,T,N,N,N,N,N,N,N,T,N,T

Gene: CG4921
Chromosome: 2R
Orientation: +
TSS: 13088334 Embryonic_Utilization: N,N,N,N,N,N,N,N,N,N,N,N

Gene: CG4922
Chromosome: 2L
Orientation: +
TSS: 11486189 Embryonic_Utilization: T,N,N,N,N,N,N,N,N,T,N,N

Gene: CG4935
Chromosome: 2L
Orientation: +
TSS: 16258082 Embryonic_Utilization: N,N,N,N,N,N,N,N,N,N,N,N

Gene: CG4936
Chromosome: 3R
Orientation: +
TSS: 15857548 Embryonic_Utilization: T,T,T,T,T,T,N,N,N,N,N,N

Gene: CG4943
Chromosome: 2R
Orientation: +
TSS: 13107688 Embryonic_Utilization: T,T,T,T,T,T,T,T,T,T,N,T

Gene: CG4944
Chromosome: X
Orientation: +
TSS: 3951352 Embryonic_Utilization: T,T,N,T,T,T,T,T,N,N,N,N

Gene: CG4952
Chromosome: 2L
Orientation: -
TSS: 16464082 Embryonic_Utilization: N,N,N,N,N,N,N,N,N,N,N,N

Gene: CG4953
Chromosome: 2L
Orientation: +
TSS: 10266705 Embryonic_Utilization: N,N,N,N,N,N,N,N,N,N,N,N

Gene: CG4954
Chromosome: 2R
Orientation: +
TSS: 13180631 Embryonic_Utilization: T,T,N,T,T,T,T,N,T,T,T,T

Gene: CG4962
Chromosome: 3L
Orientation: -
TSS: 16260799 Embryonic_Utilization: N,N,N,N,N,N,N,N,T,T,T,N

Gene: CG4965
Chromosome: 2L
Orientation: -
TSS_Cluster_Group: 16257617_16257658 Embryonic_Utilization: T,T,N,N,N,N,N,N,N,N,N,N

Gene: CG4968
Chromosome: 2L
Orientation: +
TSS: 10306959 Embryonic_Utilization: T,T,N,T,T,N,T,T,N,N,N,N

Gene: CG4972
Chromosome: 2L
Orientation: +
TSS: 10314797 Embryonic_Utilization: T,N,N,N,N,N,N,N,N,N,N,N

Gene: CG4973
Chromosome: 3R
Orientation: +
TSS_Cluster_Group: 15883475_15883501 Embryonic_Utilization: T,T,N,N,N,N,N,N,N,N,N,N

Gene: CG4978
Chromosome: 3L
Orientation: +
TSS_Cluster_Group: 8865537_8865591 Embryonic_Utilization: T,T,T,T,T,N,N,N,N,N,N,N

Gene: CG4980
Chromosome: 3R
Orientation: -
TSS: 23748073 Embryonic_Utilization: T,T,T,T,T,N,N,N,N,N,N,N

Gene: CG4984
Chromosome: 2R
Orientation: +
TSS: 13243828 Embryonic_Utilization: N,N,N,N,N,N,N,N,N,N,N,N

Gene: CG4993
Chromosome: 2L
Orientation: -
TSS: 16247702 Embryonic_Utilization: N,N,N,N,N,N,N,N,N,N,N,N
TSS_Cluster_Group: 16253459_16253514 Embryonic_Utilization: T,T,N,T,T,T,T,T,T,T,T,T

Gene: CG4994
Chromosome: 3L
Orientation: +
TSS: 14502933 Embryonic_Utilization: N,N,N,T,N,T,N,N,T,N,T,T
TSS: 14503049 Embryonic_Utilization: N,N,N,N,N,N,N,N,N,N,N,N

Gene: CG4995
Chromosome: 2L
Orientation: +
TSS: 10322535 Embryonic_Utilization: N,N,N,N,N,N,N,N,N,N,N,N

Gene: CG4996
Chromosome: 2R
Orientation: +
TSS: 13254766 Embryonic_Utilization: T,N,N,N,T,N,T,N,N,T,N,N

Gene: CG4998
Chromosome: 3L
Orientation: +
TSS: 16304261 Embryonic_Utilization: N,N,N,N,N,N,N,T,T,N,N,N

Gene: CG4999
Chromosome: 3L
Orientation: +
TSS: 8886491 Embryonic_Utilization: T,T,N,N,N,N,T,T,T,T,T,T

Gene: CG5001
Chromosome: 2L
Orientation: +
TSS: 1186256 Embryonic_Utilization: N,N,N,N,N,N,T,N,T,T,T,T

Gene: CG5002
Chromosome: 2R
Orientation: +
TSS: 13265161 Embryonic_Utilization: N,N,N,N,N,N,N,N,N,N,N,N

Gene: CG5003
Chromosome: 3R
Orientation: -
TSS: 23742217 Embryonic_Utilization: T,T,N,N,T,T,T,N,N,N,N,N

Gene: CG5004
Chromosome: X
Orientation: +
TSS: 16941530 Embryonic_Utilization: T,T,T,T,T,T,T,T,T,N,T,T

Gene: CG5009
Chromosome: 2R
Orientation: +
TSS: 13276032 Embryonic_Utilization: N,N,N,N,N,N,N,N,N,N,N,N

Gene: CG5010
Chromosome: X
Orientation: +
TSS: 16982980 Embryonic_Utilization: T,N,N,T,T,T,T,T,T,T,T,T

Gene: CG5014
Chromosome: X
Orientation: +
TSS_Cluster_Group: 3794240_3794267 Embryonic_Utilization: T,T,T,T,T,T,T,T,T,T,T,T
TSS_Cluster_Group: 3794546_3794565 Embryonic_Utilization: N,N,N,N,N,N,N,N,N,N,N,N

Gene: CG5020
Chromosome: 2L
Orientation: +
TSS: 17385270 Embryonic_Utilization: N,N,N,N,N,N,N,N,T,T,T,T

Gene: CG5023
Chromosome: 3R
Orientation: +
TSS: 15995162 Embryonic_Utilization: N,N,N,N,N,N,N,N,T,T,T,T

Gene: CG5026
Chromosome: 3L
Orientation: +
TSS_Cluster_Group: 8942477_8942518_8942546 Embryonic_Utilization: T,T,N,N,N,N,N,N,N,N,N,N

Gene: CG5027
Chromosome: 3L
Orientation: +
TSS_Cluster_Group: 16194385_16194412 Embryonic_Utilization: N,N,T,N,N,N,N,N,N,N,N,N

Gene: CG5028
Chromosome: 3R
Orientation: +
TSS_Cluster_Group: 21506579_21506624 Embryonic_Utilization: T,T,T,T,T,T,T,T,T,T,T,T

Gene: CG5029
Chromosome: 2L
Orientation: +
TSS: 10339498 Embryonic_Utilization: N,N,N,N,N,N,N,N,N,N,N,N

Gene: CG5032
Chromosome: 2R
Orientation: +
TSS: 13301019 Embryonic_Utilization: T,N,N,N,N,N,N,N,N,N,N,N

Gene: CG5033
Chromosome: 2R
Orientation: +
TSS_Cluster_Group: 13304555_13304595 Embryonic_Utilization: T,T,T,T,T,T,T,T,T,T,T,T

Gene: CG5037
Chromosome: 2L
Orientation: +
TSS: 10331478 Embryonic_Utilization: T,T,N,N,N,N,T,T,T,T,T,T

Gene: CG5041
Chromosome: 2L
Orientation: -
TSS: 1150673 Embryonic_Utilization: T,N,T,N,N,N,N,N,N,N,N,N

Gene: CG5044
Chromosome: 3R
Orientation: +
TSS: 11182967 Embryonic_Utilization: T,N,N,N,N,T,N,N,N,N,T,T

Gene: CG5045
Chromosome: 2L
Orientation: +
TSS: 10356842 Embryonic_Utilization: N,N,N,N,N,N,N,N,N,N,N,N

Gene: CG5048
Chromosome: 3L
Orientation: +
TSS: 14650043 Embryonic_Utilization: N,N,N,N,N,N,N,N,N,N,N,N

Gene: CG5052
Chromosome: 2L
Orientation: +
TSS: 10363012 Embryonic_Utilization: T,T,N,T,N,N,N,N,N,N,N,N

Gene: CG5058
Chromosome: 2R
Orientation: +
TSS: 13338428 Embryonic_Utilization: N,N,N,N,T,T,T,N,T,N,N,T

Gene: CG5059
Chromosome: 3L
Orientation: -
TSS: 20451134 Embryonic_Utilization: N,T,N,N,N,N,N,N,N,N,N,N
TSS_Cluster_Group: 20453194_20453232 Embryonic_Utilization: N,N,N,N,N,N,N,N,N,N,N,N

Gene: CG5064
Chromosome: 3L
Orientation: +
TSS_Cluster_Group: 8948995_8949027 Embryonic_Utilization: T,T,T,T,T,T,T,T,T,T,T,T

Gene: CG5068
Chromosome: 3L
Orientation: +
TSS_Cluster_Group: 8960662_8960686 Embryonic_Utilization: N,N,N,N,N,N,N,N,N,N,N,N

Gene: CG5072
Chromosome: 2R
Orientation: +
TSS: 12094340 Embryonic_Utilization: N,N,N,N,N,N,N,N,N,N,N,N

Gene: CG5073
Chromosome: 3R
Orientation: +
TSS_Cluster_Group: 11197691_11197745 Embryonic_Utilization: T,N,T,T,T,T,T,T,T,T,T,T

Gene: CG5074
Chromosome: 2L
Orientation: -
TSS_Cluster_Group: 1158146_1158179_1158225_1158264 Embryonic_Utilization: N,N,N,N,N,N,N,N,N,N,N,N

Gene: CG5080
Chromosome: 2L
Orientation: -
TSS: 1163882 Embryonic_Utilization: N,N,N,N,T,T,T,T,T,N,N,N

Gene: CG5081
Chromosome: 3L
Orientation: +
TSS_Cluster_Group: 21379678_21379732 Embryonic_Utilization: T,T,N,T,T,T,N,N,T,T,T,T

Gene: CG5084
Chromosome: 2R
Orientation: +
TSS: 13533528 Embryonic_Utilization: N,N,N,N,N,N,N,N,N,N,N,N

Gene: CG5087
Chromosome: 3L
Orientation: +
TSS: 8972166 Embryonic_Utilization: N,N,N,N,N,N,N,N,N,N,N,N

Gene: CG5096
Chromosome: 2L
Orientation: +
TSS: 10382267 Embryonic_Utilization: N,N,N,N,N,N,N,N,T,T,T,N

Gene: CG5105
Chromosome: 2L
Orientation: -
TSS_Cluster_Group: 1169851_1169880_1169918 Embryonic_Utilization: N,N,N,N,N,N,N,N,N,N,N,N

Gene: CG5108
Chromosome: 2L
Orientation: +
TSS: 10386664 Embryonic_Utilization: T,T,T,T,T,T,T,T,T,T,T,N

Gene: CG5110
Chromosome: 2L
Orientation: +
TSS: 17477175 Embryonic_Utilization: N,N,N,N,N,N,N,N,N,N,N,N

Gene: CG5119
Chromosome: 2R
Orientation: +
TSS: 13654962 Embryonic_Utilization: N,N,N,N,N,N,N,N,N,N,N,N
TSS: 13655110 Embryonic_Utilization: N,N,N,N,N,N,N,N,N,N,N,N
TSS_Cluster_Group: 13656180_13656243 Embryonic_Utilization: T,T,T,T,T,T,T,T,T,T,T,T
TSS: 13656350 Embryonic_Utilization: T,T,T,T,T,T,T,T,T,T,T,T

Gene: CG5125
Chromosome: 2L
Orientation: +
TSS: 7377738 Embryonic_Utilization: N,N,N,N,N,N,N,N,N,N,N,N

Gene: CG5126
Chromosome: 2L
Orientation: -
TSS_Cluster_Group: 1183955_1183998_1184021 Embryonic_Utilization: N,N,N,N,N,N,N,N,N,N,N,N

Gene: CG5130
Chromosome: 3L
Orientation: -
TSS: 20427326 Embryonic_Utilization: N,N,N,N,N,N,N,N,N,N,N,N

Gene: CG5147
Chromosome: 3L
Orientation: -
TSS: 18074752 Embryonic_Utilization: N,N,N,N,N,N,N,N,N,N,N,N

Gene: CG5154
Chromosome: 2R
Orientation: +
TSS: 13908525 Embryonic_Utilization: N,N,N,N,N,N,N,N,N,N,N,N

Gene: CG5162
Chromosome: X
Orientation: +
TSS: 17049239 Embryonic_Utilization: N,N,N,N,N,N,N,N,N,N,N,N

Gene: CG5165
Chromosome: 3L
Orientation: -
TSS: 16093770 Embryonic_Utilization: T,T,N,N,N,T,T,T,T,T,T,T

Gene: CG5166
Chromosome: 3R
Orientation: +
TSS: 11235176 Embryonic_Utilization: N,N,N,N,N,N,N,N,N,N,N,N

Gene: CG5168
Chromosome: 2L
Orientation: +
TSS_Cluster_Group: 10423420_10423445 Embryonic_Utilization: N,N,N,N,N,N,N,N,N,N,N,N

Gene: CG5170
Chromosome: 2R
Orientation: +
TSS: 13927868 Embryonic_Utilization: T,T,N,T,T,T,N,T,T,N,T,T

Gene: CG5171
Chromosome: 2L
Orientation: +
TSS: 7402906 Embryonic_Utilization: N,N,N,N,T,T,T,T,T,N,N,N
TSS: 7403145 Embryonic_Utilization: N,N,T,T,T,T,T,T,N,N,N,N

Gene: CG5172
Chromosome: X
Orientation: +
TSS: 17055379 Embryonic_Utilization: N,N,N,N,N,N,N,N,N,N,N,N

Gene: CG5174
Chromosome: 2R
Orientation: +
TSS_Cluster_Group: 13936293_13936348 Embryonic_Utilization: T,T,N,N,T,N,N,T,N,N,N,N

Gene: CG5175
Chromosome: 3R
Orientation: +
TSS: 12905974 Embryonic_Utilization: T,T,T,T,T,T,T,T,N,N,N,N
TSS: 12908112 Embryonic_Utilization: N,T,N,N,N,N,N,N,N,N,N,N

Gene: CG5177
Chromosome: 2L
Orientation: +
TSS: 7405250 Embryonic_Utilization: N,N,N,N,N,T,T,T,T,T,T,T

Gene: CG5178
Chromosome: 3R
Orientation: +
TSS: 11265711 Embryonic_Utilization: N,N,T,N,N,N,N,N,N,N,N,N

Gene: CG5179
Chromosome: 2R
Orientation: -
TSS: 18145244 Embryonic_Utilization: N,N,N,N,N,N,N,N,N,N,N,N

Gene: CG5183
Chromosome: 2L
Orientation: +
TSS: 10426908 Embryonic_Utilization: T,T,N,T,T,T,T,T,T,N,N,N

Gene: CG5184
Chromosome: 3R
Orientation: +
TSS: 12898453 Embryonic_Utilization: N,N,N,N,N,N,N,N,N,N,N,N

Gene: CG5187
Chromosome: 3L
Orientation: -
TSS: 8993187 Embryonic_Utilization: N,N,N,N,N,N,N,N,N,N,N,N

Gene: CG5191
Chromosome: 3R
Orientation: +
TSS: 16386605 Embryonic_Utilization: N,N,N,N,N,N,N,N,N,N,N,N
TSS: 16386923 Embryonic_Utilization: N,N,N,N,N,N,N,N,N,N,N,N

Gene: CG5194
Chromosome: 3L
Orientation: -
TSS: 8983746 Embryonic_Utilization: N,N,N,N,N,N,N,N,N,N,N,N

Gene: CG5196
Chromosome: 3R
Orientation: +
TSS_Cluster_Group: 8234050_8234096 Embryonic_Utilization: N,N,N,N,N,N,N,N,N,N,N,N

Gene: CG5201
Chromosome: 3R
Orientation: +
TSS: 12879729 Embryonic_Utilization: N,N,N,T,T,T,T,T,T,N,T,T

Gene: CG5203
Chromosome: 2L
Orientation: +
TSS: 10437573 Embryonic_Utilization: T,T,N,N,N,N,N,N,N,N,N,N

Gene: CG5208
Chromosome: 3R
Orientation: +
TSS_Cluster_Group: 12869310_12869366 Embryonic_Utilization: T,N,N,N,N,N,N,N,N,N,N,N

Gene: CG5210
Chromosome: 2R
Orientation: +
TSS: 12206568 Embryonic_Utilization: T,T,T,N,N,T,T,T,T,T,T,T

Gene: CG5212
Chromosome: 3R
Orientation: -
TSS: 19687638 Embryonic_Utilization: T,T,T,T,T,T,T,T,N,N,N,N
TSS_Cluster_Group: 19715723_19715771 Embryonic_Utilization: T,T,T,T,T,T,T,T,T,N,N,N

Gene: CG5214
Chromosome: 3R
Orientation: +
TSS_Cluster_Group: 7070041_7070108 Embryonic_Utilization: T,T,N,N,N,N,T,T,T,T,T,T

Gene: CG5219
Chromosome: 3L
Orientation: -
TSS: 20370012 Embryonic_Utilization: N,N,N,N,N,N,N,N,N,N,N,N

Gene: CG5220
Chromosome: 3R
Orientation: +
TSS: 12866460 Embryonic_Utilization: T,T,T,N,N,N,N,N,N,N,N,N

Gene: CG5224
Chromosome: 2R
Orientation: +
TSS: 14018611 Embryonic_Utilization: T,N,N,N,T,T,T,T,N,N,N,N

Gene: CG5231
Chromosome: 3L
Orientation: -
TSS: 20366180 Embryonic_Utilization: N,N,N,N,N,N,N,N,N,N,N,N

Gene: CG5237
Chromosome: 3R
Orientation: -
TSS: 15071852 Embryonic_Utilization: N,N,N,N,N,N,N,N,N,N,N,N

Gene: CG5241
Chromosome: 3L
Orientation: -
TSS: 16052770 Embryonic_Utilization: N,N,N,N,N,N,N,N,N,N,N,N

Gene: CG5248
Chromosome: 3R
Orientation: -
TSS: 18452354 Embryonic_Utilization: N,N,N,N,N,N,N,N,N,N,N,N

Gene: CG5252
Chromosome: 3R
Orientation: +
TSS_Cluster_Group: 7238298_7238338 Embryonic_Utilization: T,T,N,N,N,N,N,N,N,N,N,N

Gene: CG5258
Chromosome: 3L
Orientation: -
TSS: 14767416 Embryonic_Utilization: N,N,N,N,N,N,N,N,N,N,N,N

Gene: CG5261
Chromosome: 2L
Orientation: +
TSS: 7427012 Embryonic_Utilization: T,T,T,T,T,T,T,T,T,T,T,T
TSS: 7428109 Embryonic_Utilization: N,N,T,N,N,T,N,N,T,N,T,T

Gene: CG5263
Chromosome: 3L
Orientation: -
TSS: 8970518 Embryonic_Utilization: N,N,N,N,N,N,N,N,N,N,N,N
TSS: 8971037 Embryonic_Utilization: T,N,N,N,N,N,N,N,N,N,N,N

Gene: CG5266
Chromosome: 3R
Orientation: +
TSS_Cluster_Group: 8257063_8257105 Embryonic_Utilization: T,T,N,N,T,T,N,N,N,N,N,N

Gene: CG5269
Chromosome: 3R
Orientation: -
TSS: 15045166 Embryonic_Utilization: N,N,N,N,N,N,N,N,N,N,N,N
TSS_Cluster_Group: 15052326_15052373 Embryonic_Utilization: N,N,N,N,N,N,N,N,N,N,N,N

Gene: CG5271
Chromosome: 2L
Orientation: +
TSS: 10409707 Embryonic_Utilization: T,T,T,T,T,T,T,T,T,T,T,T

Gene: CG5273
Chromosome: X
Orientation: +
TSS: 616441 Embryonic_Utilization: N,N,N,N,N,N,N,N,N,N,N,N

Gene: CG5278
Chromosome: 3R
Orientation: -
TSS: 18388287 Embryonic_Utilization: N,N,N,N,N,N,N,N,N,N,N,N

Gene: CG5279
Chromosome: 2L
Orientation: +
TSS: 12008381 Embryonic_Utilization: N,N,N,N,N,N,N,N,N,N,N,N

Gene: CG5280
Chromosome: 3L
Orientation: -
TSS: 8964175 Embryonic_Utilization: N,N,N,N,N,N,N,N,N,N,N,N

Gene: CG5281
Chromosome: 3R
Orientation: +
TSS: 7261603 Embryonic_Utilization: N,N,T,T,N,N,N,N,N,N,N,N

Gene: CG5284
Chromosome: 3L
Orientation: +
TSS: 16055725 Embryonic_Utilization: N,T,N,N,N,N,N,N,N,N,N,N

Gene: CG5288
Chromosome: 3L
Orientation: -
TSS: 8960036 Embryonic_Utilization: N,N,N,N,N,N,N,T,N,T,T,N

Gene: CG5289
Chromosome: 3R
Orientation: -
TSS_Cluster_Group: 19757106_19757154 Embryonic_Utilization: T,T,N,T,T,T,N,N,N,N,N,N

Gene: CG5295
Chromosome: 3L
Orientation: -
TSS_Cluster_Group: 14751599_14751634 Embryonic_Utilization: T,T,N,T,T,T,N,T,N,T,T,T

Gene: CG5304
Chromosome: 2L
Orientation: +
TSS: 12027440 Embryonic_Utilization: T,N,N,N,N,N,N,N,T,T,T,T

Gene: CG5315
Chromosome: 3R
Orientation: -
TSS: 18371995 Embryonic_Utilization: N,N,N,N,N,N,N,N,N,N,N,N
TSS: 18372772 Embryonic_Utilization: N,N,N,N,N,N,N,N,N,N,N,N
TSS_Cluster_Group: 18373436_18373522_18373551 Embryonic_Utilization: N,N,N,N,T,T,N,T,N,N,N,N

Gene: CG5316
Chromosome: 3R
Orientation: +
TSS: 15229193 Embryonic_Utilization: T,T,N,N,T,T,N,N,N,N,N,N

Gene: CG5317
Chromosome: 2L
Orientation: +
TSS: 12056352 Embryonic_Utilization: T,T,N,T,T,T,T,T,T,N,T,T

Gene: CG5319
Chromosome: 3R
Orientation: +
TSS: 13211661 Embryonic_Utilization: T,T,T,T,T,T,T,T,T,T,N,N

Gene: CG5320
Chromosome: 3R
Orientation: -
TSS_Cluster_Group: 19768779_19768820 Embryonic_Utilization: T,T,N,N,N,T,T,T,T,T,T,T

Gene: CG5325
Chromosome: 2L
Orientation: +
TSS: 12093791 Embryonic_Utilization: T,T,T,T,T,T,T,T,T,T,T,T

Gene: CG5326
Chromosome: 3R
Orientation: -
TSS: 18365621 Embryonic_Utilization: N,N,N,N,N,N,N,T,T,T,T,N

Gene: CG5330
Chromosome: 2R
Orientation: -
TSS: 19414324 Embryonic_Utilization: T,T,T,T,T,T,N,N,T,T,T,T
TSS: 19414863 Embryonic_Utilization: T,T,T,T,T,T,T,T,N,T,T,T

Gene: CG5335
Chromosome: 2R
Orientation: +
TSS: 14136608 Embryonic_Utilization: N,N,N,N,N,N,N,N,N,T,N,N

Gene: CG5336
Chromosome: 2L
Orientation: +
TSS: 12097860 Embryonic_Utilization: T,T,T,T,T,T,T,N,T,N,N,N

Gene: CG5344
Chromosome: 3R
Orientation: +
TSS: 7407301 Embryonic_Utilization: N,N,N,N,N,N,N,N,N,N,N,N
TSS: 7408649 Embryonic_Utilization: N,N,N,N,N,N,N,N,N,N,N,N

Gene: CG5346
Chromosome: 3R
Orientation: -
TSS: 18347858 Embryonic_Utilization: T,T,N,T,T,T,N,N,N,T,N,N
TSS: 18354329 Embryonic_Utilization: N,N,T,N,N,N,N,N,N,T,T,N

Gene: CG5352
Chromosome: 2L
Orientation: -
TSS: 10426587 Embryonic_Utilization: T,T,T,T,T,T,N,T,N,N,N,N

Gene: CG5353
Chromosome: 2L
Orientation: +
TSS: 12103770 Embryonic_Utilization: N,N,N,N,N,N,N,N,N,N,N,N
TSS: 12104489 Embryonic_Utilization: N,N,N,N,N,N,N,T,N,N,N,N

Gene: CG5355
Chromosome: 2L
Orientation: -
TSS: 10413446 Embryonic_Utilization: T,T,T,N,N,N,N,N,N,N,N,N
TSS: 10413572 Embryonic_Utilization: N,N,N,N,N,N,N,N,N,N,N,N

Gene: CG5360
Chromosome: 2R
Orientation: +
TSS_Cluster_Group: 19031487_19031570 Embryonic_Utilization: T,T,T,T,T,T,T,T,N,N,N,N

Gene: CG5362
Chromosome: 2L
Orientation: -
TSS_Cluster_Group: 10396229_10396261 Embryonic_Utilization: N,N,N,N,N,N,N,N,N,N,N,N

Gene: CG5363
Chromosome: 2L
Orientation: -
TSS: 10386240 Embryonic_Utilization: N,N,N,N,N,N,N,N,N,N,N,N

Gene: CG5366
Chromosome: 2L
Orientation: -
TSS: 10362665 Embryonic_Utilization: T,N,N,N,N,N,N,N,N,N,N,N

Gene: CG5371
Chromosome: 2L
Orientation: -
TSS_Cluster_Group: 10327912_10327943 Embryonic_Utilization: T,T,N,T,N,N,N,N,N,N,N,N

Gene: CG5374
Chromosome: 3R
Orientation: -
TSS: 18317124 Embryonic_Utilization: T,T,N,T,T,T,T,N,N,N,N,N

Gene: CG5380
Chromosome: 3R
Orientation: -
TSS: 18192881 Embryonic_Utilization: N,N,N,N,N,N,N,N,N,N,N,N

Gene: CG5381
Chromosome: 2L
Orientation: -
TSS: 10321798 Embryonic_Utilization: N,N,N,N,N,N,N,N,N,N,N,N

Gene: CG5384
Chromosome: 2L
Orientation: -
TSS: 10314366 Embryonic_Utilization: N,N,N,N,N,N,N,N,N,N,N,N

Gene: CG5385
Chromosome: 2L
Orientation: -
TSS: 10312052 Embryonic_Utilization: T,T,N,T,T,T,N,N,N,N,N,N

Gene: CG5390
Chromosome: 2L
Orientation: -
TSS: 10306594 Embryonic_Utilization: N,N,N,N,N,N,N,N,N,N,N,N

Gene: CG5393
Chromosome: 2R
Orientation: +
TSS: 19072497 Embryonic_Utilization: T,T,N,N,N,N,T,N,N,N,N,N
TSS: 19088695 Embryonic_Utilization: N,T,T,T,T,T,T,T,T,T,T,T

Gene: CG5394
Chromosome: 3R
Orientation: -
TSS: 19784106 Embryonic_Utilization: N,N,N,N,N,N,N,N,N,N,N,N

Gene: CG5395
Chromosome: 2L
Orientation: -
TSS: 10303924 Embryonic_Utilization: T,T,N,N,N,N,N,N,N,N,N,N

Gene: CG5399
Chromosome: 3R
Orientation: +
TSS: 11520970 Embryonic_Utilization: N,N,N,T,N,N,T,T,T,T,T,T

Gene: CG5404
Chromosome: 3R
Orientation: +
TSS: 11530401 Embryonic_Utilization: N,N,N,N,N,N,N,N,N,N,N,N

Gene: CG5407
Chromosome: 3R
Orientation: -
TSS: 13227150 Embryonic_Utilization: N,N,N,N,N,N,N,N,N,N,N,N
TSS: 13228233 Embryonic_Utilization: N,N,N,N,N,N,N,N,N,N,N,N

Gene: CG5413
Chromosome: 3R
Orientation: -
TSS: 13220000 Embryonic_Utilization: N,N,N,N,N,N,N,N,N,N,N,N

Gene: CG5422
Chromosome: 3R
Orientation: -
TSS_Cluster_Group: 19873663_19873712 Embryonic_Utilization: T,T,N,T,T,T,N,N,N,N,N,N
TSS_Cluster_Group: 19873958_19873987 Embryonic_Utilization: N,N,N,N,N,N,N,N,N,N,N,N

Gene: CG5431
Chromosome: 2R
Orientation: +
TSS: 19190982 Embryonic_Utilization: N,N,N,N,N,N,T,T,T,N,N,N

Gene: CG5434
Chromosome: 3R
Orientation: +
TSS: 16414543 Embryonic_Utilization: N,N,N,N,N,N,N,N,N,N,N,N

Gene: CG5441
Chromosome: 3R
Orientation: +
TSS: 22266918 Embryonic_Utilization: N,N,N,N,N,N,N,N,N,N,N,N

Gene: CG5442
Chromosome: 2L
Orientation: -
TSS_Cluster_Group: 12433951_12434000 Embryonic_Utilization: T,T,T,T,T,T,T,T,N,N,N,N

Gene: CG5444
Chromosome: 3L
Orientation: +
TSS: 16079109 Embryonic_Utilization: T,N,N,T,N,N,N,N,N,N,N,N

Gene: CG5445
Chromosome: X
Orientation: +
TSS: 17136432 Embryonic_Utilization: N,N,N,N,N,N,N,N,N,N,N,N

Gene: CG5447
Chromosome: 3R
Orientation: +
TSS: 22278266 Embryonic_Utilization: T,N,N,N,N,N,N,N,N,N,N,N

Gene: CG5451
Chromosome: 3R
Orientation: -
TSS_Cluster_Group: 14806664_14806688 Embryonic_Utilization: N,N,N,N,N,N,N,N,N,N,N,N

Gene: CG5452
Chromosome: 3R
Orientation: +
TSS: 14807149 Embryonic_Utilization: T,T,T,T,T,T,T,T,T,T,T,T

Gene: CG5455
Chromosome: 3R
Orientation: +
TSS: 22287252 Embryonic_Utilization: N,N,N,N,N,N,N,N,N,N,N,N
TSS: 22292391 Embryonic_Utilization: T,N,N,N,N,N,N,N,N,N,N,N

Gene: CG5458
Chromosome: 2L
Orientation: +
TSS: 13183477 Embryonic_Utilization: N,N,N,N,N,N,N,N,N,N,N,N

Gene: CG5460
Chromosome: 3R
Orientation: +
TSS: 16447665 Embryonic_Utilization: T,T,T,T,T,T,T,N,N,N,T,N

Gene: CG5463
Chromosome: 3R
Orientation: -
TSS: 19954528 Embryonic_Utilization: N,N,N,N,N,N,N,N,N,N,N,N
TSS: 19955976 Embryonic_Utilization: N,N,N,N,N,N,N,N,N,N,N,N

Gene: CG5468
Chromosome: 3R
Orientation: +
TSS: 22444845 Embryonic_Utilization: N,N,N,N,N,N,N,T,T,T,T,N

Gene: CG5469
Chromosome: 2R
Orientation: -
TSS_Cluster_Group: 14175394_14175457 Embryonic_Utilization: N,N,N,N,N,N,N,T,N,N,N,N

Gene: CG5473
Chromosome: 2R
Orientation: -
TSS: 14167635 Embryonic_Utilization: N,N,N,N,N,N,N,N,N,N,N,N

Gene: CG5475
Chromosome: 3R
Orientation: -
TSS: 19977684 Embryonic_Utilization: N,N,N,N,N,N,N,N,N,N,N,N

Gene: CG5482
Chromosome: 2R
Orientation: -
TSS_Cluster_Group: 14146702_14146754 Embryonic_Utilization: T,T,T,T,T,T,T,T,N,N,N,T

Gene: CG5484
Chromosome: 3R
Orientation: +
TSS: 22543628 Embryonic_Utilization: N,N,N,N,N,N,N,N,N,N,N,N

Gene: CG5486
Chromosome: 3L
Orientation: +
TSS: 5726947 Embryonic_Utilization: T,T,N,T,T,T,N,N,N,N,N,N

Gene: CG5489
Chromosome: 2R
Orientation: -
TSS: 14139878 Embryonic_Utilization: N,T,N,N,N,N,N,N,N,N,N,N

Gene: CG5490
Chromosome: 3R
Orientation: +
TSS: 22624768 Embryonic_Utilization: T,T,T,T,T,T,T,T,T,N,T,T

Gene: CG5492
Chromosome: 3L
Orientation: -
TSS: 17861113 Embryonic_Utilization: N,N,N,N,N,N,N,N,T,N,N,N

Gene: CG5493
Chromosome: 2R
Orientation: -
TSS: 14132875 Embryonic_Utilization: N,N,N,N,N,N,N,N,N,N,N,N

Gene: CG5494
Chromosome: 3R
Orientation: +
TSS: 16495293 Embryonic_Utilization: N,N,N,N,N,N,N,N,T,T,N,N

Gene: CG5497
Chromosome: 2R
Orientation: -
TSS: 14129879 Embryonic_Utilization: N,N,N,N,N,N,N,N,N,N,N,N

Gene: CG5499
Chromosome: 3R
Orientation: +
TSS_Cluster_Group: 22692596_22692657 Embryonic_Utilization: T,T,T,T,T,T,T,T,T,N,T,N

Gene: CG5505
Chromosome: 3L
Orientation: +
TSS: 5745167 Embryonic_Utilization: N,N,N,N,N,N,N,N,N,N,N,N

Gene: CG5508
Chromosome: 3R
Orientation: +
TSS_Cluster_Group: 23751453_23751503 Embryonic_Utilization: T,T,N,N,N,N,N,N,N,N,T,T

Gene: CG5510
Chromosome: 3R
Orientation: -
TSS: 19995261 Embryonic_Utilization: N,T,N,N,N,N,N,N,N,N,N,N

Gene: CG5514
Chromosome: 3R
Orientation: +
TSS: 23764332 Embryonic_Utilization: T,T,T,T,T,T,T,N,N,T,N,T

Gene: CG5516
Chromosome: 3R
Orientation: +
TSS: 11789603 Embryonic_Utilization: N,N,N,N,N,N,N,N,N,N,N,N

Gene: CG5517
Chromosome: 3L
Orientation: -
TSS: 20306393 Embryonic_Utilization: T,N,N,N,N,N,T,T,T,T,N,N
TSS: 20309691 Embryonic_Utilization: T,T,T,N,T,T,T,T,T,T,T,T

Gene: CG5518
Chromosome: 3R
Orientation: +
TSS: 22741488 Embryonic_Utilization: N,N,N,N,N,N,T,N,T,T,T,N

Gene: CG5519
Chromosome: 2R
Orientation: -
TSS_Cluster_Group: 13965848_13965885 Embryonic_Utilization: T,T,T,T,T,T,T,N,N,N,N,N

Gene: CG5520
Chromosome: 3R
Orientation: +
TSS_Cluster_Group: 23774457_23774513 Embryonic_Utilization: T,T,T,T,T,T,T,T,T,T,T,T

Gene: CG5522
Chromosome: 2R
Orientation: +
TSS: 12298543 Embryonic_Utilization: T,T,T,T,T,T,N,N,N,N,N,N

Gene: CG5524
Chromosome: 3R
Orientation: -
TSS: 20018561 Embryonic_Utilization: N,N,N,N,N,N,N,N,N,N,N,N

Gene: CG5525
Chromosome: 2L
Orientation: -
TSS: 12692904 Embryonic_Utilization: T,N,N,N,N,N,N,N,N,N,N,N

Gene: CG5532
Chromosome: 2R
Orientation: +
TSS: 19260364 Embryonic_Utilization: T,T,T,N,N,N,T,T,N,N,N,N

Gene: CG5541
Chromosome: X
Orientation: +
TSS: 14878063 Embryonic_Utilization: T,T,N,N,N,N,N,N,N,N,N,N

Gene: CG5547
Chromosome: 2L
Orientation: +
TSS_Cluster_Group: 13203808_13203837 Embryonic_Utilization: T,T,N,T,T,T,N,N,N,N,N,N
TSS: 13204023 Embryonic_Utilization: N,N,N,N,T,N,N,N,T,T,T,T

Gene: CG5554
Chromosome: 2R
Orientation: +
TSS_Cluster_Group: 19352614_19352660 Embryonic_Utilization: T,T,T,T,T,T,T,T,T,N,N,T

Gene: CG5555
Chromosome: 3R
Orientation: -
TSS: 15006044 Embryonic_Utilization: N,N,N,N,N,N,N,N,N,N,N,N

Gene: CG5558
Chromosome: 3R
Orientation: -
TSS: 14988000 Embryonic_Utilization: N,N,N,N,N,N,N,N,N,N,N,N

Gene: CG5561
Chromosome: 2L
Orientation: -
TSS: 1354073 Embryonic_Utilization: N,N,N,N,N,N,N,N,N,N,N,N

Gene: CG5568
Chromosome: 3L
Orientation: +
TSS: 5845473 Embryonic_Utilization: T,N,N,N,N,N,N,N,N,N,N,N

Gene: CG5580
Chromosome: 2R
Orientation: -
TSS: 13803600 Embryonic_Utilization: T,T,N,N,N,N,N,N,N,N,N,N

Gene: CG5588
Chromosome: 3R
Orientation: +
TSS_Cluster_Group: 23462308_23462334 Embryonic_Utilization: T,T,T,T,T,T,T,T,N,N,N,N

Gene: CG5594
Chromosome: 2R
Orientation: +
TSS: 19416045 Embryonic_Utilization: N,N,N,N,N,T,N,T,T,T,T,T
TSS_Cluster_Group: 19418126_19418161 Embryonic_Utilization: N,N,N,N,N,N,N,N,N,N,N,N

Gene: CG5596
Chromosome: 3R
Orientation: -
TSS: 23484422 Embryonic_Utilization: N,N,N,N,N,N,N,N,N,N,N,N
TSS: 23485888 Embryonic_Utilization: N,N,T,N,N,T,T,T,T,T,T,T

Gene: CG5597
Chromosome: 2R
Orientation: +
TSS_Cluster_Group: 19394574_19394635 Embryonic_Utilization: N,N,N,N,N,N,N,N,N,T,T,T

Gene: CG5599
Chromosome: X
Orientation: +
TSS: 14920105 Embryonic_Utilization: T,N,N,N,N,N,N,N,N,N,T,T

Gene: CG5605
Chromosome: 3L
Orientation: +
TSS_Cluster_Group: 20282199_20282242 Embryonic_Utilization: N,N,N,N,T,N,N,N,N,N,N,N

Gene: CG5608
Chromosome: 3R
Orientation: -
TSS: 8290995 Embryonic_Utilization: N,N,N,T,N,N,N,N,N,N,N,N

Gene: CG5611
Chromosome: 3R
Orientation: -
TSS: 23461004 Embryonic_Utilization: N,N,N,N,N,N,N,N,N,N,N,N

Gene: CG5613
Chromosome: X
Orientation: +
TSS: 17259936 Embryonic_Utilization: N,N,N,N,N,N,N,N,N,N,N,N

Gene: CG5618
Chromosome: 3L
Orientation: +
TSS: 20287954 Embryonic_Utilization: N,N,N,N,N,N,N,N,N,N,N,N

Gene: CG5620
Chromosome: 3L
Orientation: -
TSS: 12240736 Embryonic_Utilization: T,N,N,N,T,N,N,N,T,N,N,N

Gene: CG5625
Chromosome: 2R
Orientation: +
TSS_Cluster_Group: 17693560_17693595 Embryonic_Utilization: N,T,N,T,T,T,N,N,N,N,N,N

Gene: CG5640
Chromosome: 2L
Orientation: -
TSS: 10277548 Embryonic_Utilization: N,N,N,N,N,N,N,N,N,N,N,N

Gene: CG5641
Chromosome: 3R
Orientation: -
TSS: 8255000 Embryonic_Utilization: T,T,N,T,T,N,N,N,N,N,N,N

Gene: CG5642
Chromosome: 3L
Orientation: -
TSS_Cluster_Group: 12119955_12120034 Embryonic_Utilization: T,T,T,T,T,T,T,T,T,T,T,T

Gene: CG5643
Chromosome: 3R
Orientation: -
TSS: 23407907 Embryonic_Utilization: T,T,T,T,T,T,T,N,T,N,N,N

Gene: CG5644
Chromosome: 3L
Orientation: -
TSS: 8953823 Embryonic_Utilization: N,N,N,N,N,N,N,N,N,N,N,N

Gene: CG5651
Chromosome: 3L
Orientation: -
TSS_Cluster_Group: 8948635_8948679 Embryonic_Utilization: T,T,T,T,T,T,T,T,T,N,T,T

Gene: CG5654
Chromosome: 3L
Orientation: -
TSS_Cluster_Group: 12099052_12099094 Embryonic_Utilization: T,T,T,T,T,T,T,T,T,T,T,T

Gene: CG5656
Chromosome: 3L
Orientation: -
TSS: 21378655 Embryonic_Utilization: N,N,N,N,T,T,N,N,N,N,N,N

Gene: CG5659
Chromosome: X
Orientation: -
TSS_Cluster_Group: 17971552_17971586 Embryonic_Utilization: N,N,T,N,N,N,N,N,N,N,N,N

Gene: CG5670
Chromosome: 3R
Orientation: +
TSS: 16774515 Embryonic_Utilization: N,N,N,N,T,T,T,T,N,N,N,N
TSS: 16783463 Embryonic_Utilization: T,N,N,N,N,N,T,T,T,T,T,T

Gene: CG5671
Chromosome: 2L
Orientation: -
TSS: 10261045 Embryonic_Utilization: N,N,N,N,N,N,N,N,N,N,N,N

Gene: CG5674
Chromosome: 2L
Orientation: +
TSS: 17959322 Embryonic_Utilization: T,T,N,T,T,N,N,N,N,N,N,N

Gene: CG5675
Chromosome: X
Orientation: +
TSS: 17433563 Embryonic_Utilization: N,T,N,N,N,N,N,N,N,T,N,N

Gene: CG5676
Chromosome: 2L
Orientation: -
TSS: 10255251 Embryonic_Utilization: T,T,T,T,T,T,N,N,N,N,N,N
TSS: 10255884 Embryonic_Utilization: N,T,N,T,N,N,N,N,N,N,N,N

Gene: CG5680
Chromosome: 2L
Orientation: -
TSS: 10249466 Embryonic_Utilization: N,N,N,N,N,N,N,N,N,N,N,N
TSS: 10250479 Embryonic_Utilization: N,N,N,T,T,T,T,T,N,N,N,N

Gene: CG5682
Chromosome: 2L
Orientation: +
TSS: 13192208 Embryonic_Utilization: T,T,T,T,T,T,T,T,T,N,N,N

Gene: CG5683
Chromosome: 3L
Orientation: +
TSS_Cluster_Group: 21367272_21367301 Embryonic_Utilization: T,T,N,N,N,N,N,T,N,T,N,N

Gene: CG5684
Chromosome: 3L
Orientation: -
TSS_Cluster_Group: 11976774_11976839 Embryonic_Utilization: T,T,T,T,T,T,N,N,N,N,N,N

Gene: CG5694
Chromosome: 2L
Orientation: -
TSS_Cluster_Group: 10231648_10231678 Embryonic_Utilization: T,T,N,N,N,N,N,N,N,N,N,N

Gene: CG5695
Chromosome: 3R
Orientation: -
TSS: 20082124 Embryonic_Utilization: N,N,N,N,N,N,N,N,N,N,N,N
TSS: 20082356 Embryonic_Utilization: N,T,N,N,N,N,N,N,N,N,N,N
TSS: 20085208 Embryonic_Utilization: T,N,T,T,N,N,N,N,N,N,N,N
TSS: 20096952 Embryonic_Utilization: N,N,T,T,T,T,T,T,N,T,N,N

Gene: CG5697
Chromosome: 3R
Orientation: +
TSS: 16841671 Embryonic_Utilization: N,N,N,N,N,N,N,N,N,N,N,N

Gene: CG5700
Chromosome: 3L
Orientation: -
TSS: 11940078 Embryonic_Utilization: N,N,N,N,N,N,N,N,T,T,T,T

Gene: CG5701
Chromosome: 3L
Orientation: +
TSS: 20310095 Embryonic_Utilization: N,N,N,N,N,N,N,N,N,N,N,N

Gene: CG5703
Chromosome: X
Orientation: +
TSS_Cluster_Group: 17466251_17466276 Embryonic_Utilization: N,T,N,T,T,T,T,T,T,T,T,T

Gene: CG5706
Chromosome: 3R
Orientation: -
TSS: 20078380 Embryonic_Utilization: T,N,N,N,T,N,N,N,N,N,N,N

Gene: CG5708
Chromosome: 2L
Orientation: -
TSS_Cluster_Group: 10226768_10226807 Embryonic_Utilization: T,N,N,N,N,N,N,N,N,N,N,N

Gene: CG5711
Chromosome: 2L
Orientation: +
TSS: 18074226 Embryonic_Utilization: N,N,N,N,N,N,N,N,N,N,N,N

Gene: CG5714
Chromosome: 3L
Orientation: -
TSS: 2249315 Embryonic_Utilization: N,N,N,N,N,N,N,N,N,N,N,N

Gene: CG5720
Chromosome: 3R
Orientation: -
TSS: 20144113 Embryonic_Utilization: T,T,N,N,N,N,N,N,N,N,N,N

Gene: CG5721
Chromosome: 2R
Orientation: -
TSS: 13698924 Embryonic_Utilization: N,N,N,N,N,N,N,N,N,N,N,N

Gene: CG5722
Chromosome: 2L
Orientation: -
TSS: 10220904 Embryonic_Utilization: N,N,N,N,N,N,N,T,N,N,N,N

Gene: CG5725
Chromosome: 3L
Orientation: +
TSS: 20318272 Embryonic_Utilization: T,N,N,N,N,N,N,N,N,N,N,N

Gene: CG5728
Chromosome: 3R
Orientation: -
TSS: 20159000 Embryonic_Utilization: T,T,N,T,T,T,N,N,N,N,N,N

Gene: CG5729
Chromosome: 2R
Orientation: -
TSS: 13687470 Embryonic_Utilization: N,N,N,N,N,N,N,N,N,N,N,N

Gene: CG5730
Chromosome: 3R
Orientation: +
TSS: 16890964 Embryonic_Utilization: N,N,N,N,N,N,T,N,T,N,N,T
TSS: 16893159 Embryonic_Utilization: T,T,N,N,T,T,T,T,T,T,T,T

Gene: CG5735
Chromosome: 3L
Orientation: -
TSS: 8918837 Embryonic_Utilization: N,N,N,N,N,N,N,N,N,N,N,N
TSS: 8927175 Embryonic_Utilization: N,N,N,N,N,N,T,T,N,N,N,N
TSS: 8928207 Embryonic_Utilization: T,T,N,N,N,N,N,N,N,N,N,N

Gene: CG5738
Chromosome: 2R
Orientation: -
TSS_Cluster_Group: 13670873_13670905 Embryonic_Utilization: T,T,T,T,N,N,T,N,N,N,N,N
TSS: 13671032 Embryonic_Utilization: T,T,T,T,T,T,T,T,T,N,N,N
TSS: 13672853 Embryonic_Utilization: N,N,N,N,N,N,N,N,N,N,N,N

Gene: CG5739
Chromosome: 2L
Orientation: -
TSS_Cluster_Group: 10204268_10204305 Embryonic_Utilization: N,T,T,N,N,N,N,N,N,N,N,N

Gene: CG5745
Chromosome: 3R
Orientation: +
TSS: 16927943 Embryonic_Utilization: T,T,T,T,T,N,N,N,N,N,N,N

Gene: CG5746
Chromosome: 3R
Orientation: -
TSS: 20174499 Embryonic_Utilization: T,T,T,T,T,T,T,T,T,N,N,N

Gene: CG5748
Chromosome: 2R
Orientation: -
TSS: 13649492 Embryonic_Utilization: T,T,N,N,N,N,N,N,N,N,N,N

Gene: CG5753
Chromosome: 2R
Orientation: -
TSS: 13635530 Embryonic_Utilization: T,T,T,T,T,T,T,T,T,T,T,N
TSS: 13640642 Embryonic_Utilization: T,T,T,T,T,T,N,T,N,N,T,T

Gene: CG5756
Chromosome: 2R
Orientation: -
TSS: 13623248 Embryonic_Utilization: N,N,N,N,N,N,N,T,N,N,N,N

Gene: CG5758
Chromosome: 2L
Orientation: +
TSS: 18118456 Embryonic_Utilization: N,N,N,N,N,N,N,N,N,N,N,N

Gene: CG5760
Chromosome: 3R
Orientation: +
TSS_Cluster_Group: 16934184_16934259 Embryonic_Utilization: T,T,N,N,T,N,T,N,N,N,N,N

Gene: CG5765
Chromosome: 2R
Orientation: -
TSS: 13566964 Embryonic_Utilization: N,N,N,N,N,N,N,N,T,T,T,T

Gene: CG5771
Chromosome: 3R
Orientation: +
TSS: 16937144 Embryonic_Utilization: T,T,N,T,T,T,T,T,N,N,N,N

Gene: CG5773
Chromosome: 2R
Orientation: -
TSS: 13558473 Embryonic_Utilization: N,N,N,N,N,N,N,N,N,N,T,T

Gene: CG5778
Chromosome: 3R
Orientation: -
TSS: 17912082 Embryonic_Utilization: N,N,N,N,N,N,N,N,N,N,N,N

Gene: CG5779
Chromosome: 2R
Orientation: -
TSS: 13404834 Embryonic_Utilization: N,N,N,N,T,T,T,T,T,N,N,N

Gene: CG5784
Chromosome: 2R
Orientation: -
TSS_Cluster_Group: 13386790_13386843_13386869 Embryonic_Utilization: N,N,N,N,N,N,N,N,N,N,N,N

Gene: CG5786
Chromosome: 3R
Orientation: +
TSS: 16942011 Embryonic_Utilization: N,N,N,N,N,N,N,N,N,N,N,N

Gene: CG5789
Chromosome: 3R
Orientation: -
TSS: 20369629 Embryonic_Utilization: T,T,N,N,N,N,N,N,N,N,N,N

Gene: CG5792
Chromosome: 2L
Orientation: -
TSS: 12721836 Embryonic_Utilization: T,N,N,N,N,N,N,N,N,N,N,N

Gene: CG5798
Chromosome: 3R
Orientation: +
TSS: 16959984 Embryonic_Utilization: T,N,N,N,N,N,N,N,N,N,N,N

Gene: CG5800
Chromosome: X
Orientation: +
TSS_Cluster_Group: 17470220_17470264 Embryonic_Utilization: N,N,T,N,N,N,N,N,N,N,N,N

Gene: CG5803
Chromosome: 2L
Orientation: +
TSS: 18316036 Embryonic_Utilization: N,N,T,T,T,T,T,T,T,T,T,T

Gene: CG5805
Chromosome: 3R
Orientation: -
TSS_Cluster_Group: 20613059_20613080_20613099 Embryonic_Utilization: N,N,N,N,N,N,N,N,N,N,N,N

Gene: CG5807
Chromosome: 3R
Orientation: -
TSS: 20639712 Embryonic_Utilization: T,T,T,T,T,N,N,N,N,N,T,N

Gene: CG5809
Chromosome: 2L
Orientation: -
TSS_Cluster_Group: 16352587_16352663 Embryonic_Utilization: T,T,T,N,T,T,N,N,N,N,N,N

Gene: CG5812
Chromosome: 3R
Orientation: +
TSS: 22874947 Embryonic_Utilization: N,N,N,N,N,N,N,N,N,N,N,N

Gene: CG5815
Chromosome: 3R
Orientation: +
TSS: 22938293 Embryonic_Utilization: N,N,N,N,N,N,N,N,N,N,N,N

Gene: CG5819
Chromosome: 2R
Orientation: +
TSS: 17801043 Embryonic_Utilization: N,N,N,N,N,N,T,T,T,T,N,N

Gene: CG5820
Chromosome: 2R
Orientation: +
TSS: 17825247 Embryonic_Utilization: N,T,T,T,T,T,T,T,T,T,T,T

Gene: CG5821
Chromosome: 2R
Orientation: +
TSS_Cluster_Group: 17923448_17923468 Embryonic_Utilization: T,T,T,T,T,T,T,T,N,T,N,N

Gene: CG5823
Chromosome: 3R
Orientation: -
TSS: 13360297 Embryonic_Utilization: N,N,N,N,N,N,N,N,N,N,N,N

Gene: CG5824
Chromosome: 3R
Orientation: -
TSS_Cluster_Group: 13365647_13365671 Embryonic_Utilization: N,N,N,N,N,N,N,N,N,N,N,N

Gene: CG5825
Chromosome: 2L
Orientation: +
TSS_Cluster_Group: 5055135_5055184 Embryonic_Utilization: T,T,T,T,T,T,T,T,T,N,N,N

Gene: CG5826
Chromosome: 3R
Orientation: -
TSS: 13372230 Embryonic_Utilization: T,T,N,N,N,N,T,T,N,T,N,N

Gene: CG5827
Chromosome: 2L
Orientation: +
TSS: 5071003 Embryonic_Utilization: N,N,N,N,N,N,N,N,N,N,N,N

Gene: CG5830
Chromosome: 3L
Orientation: -
TSS: 15969973 Embryonic_Utilization: N,N,N,N,N,N,T,N,N,N,T,T

Gene: CG5835
Chromosome: 3R
Orientation: -
TSS: 14979402 Embryonic_Utilization: N,N,N,N,N,N,N,N,N,N,T,N

Gene: CG5840
Chromosome: 3R
Orientation: +
TSS: 13361434 Embryonic_Utilization: N,N,N,N,N,N,N,N,N,N,N,N

Gene: CG5844
Chromosome: 3R
Orientation: +
TSS: 8259883 Embryonic_Utilization: N,N,N,N,N,N,N,N,N,T,N,N

Gene: CG5848
Chromosome: 2L
Orientation: -
TSS: 16321547 Embryonic_Utilization: T,T,T,T,T,T,T,T,T,T,T,T

Gene: CG5853
Chromosome: 2L
Orientation: -
TSS: 9947388 Embryonic_Utilization: N,N,N,N,N,N,T,N,N,T,T,T

Gene: CG5854
Chromosome: 3R
Orientation: +
TSS_Cluster_Group: 19759653_19759713 Embryonic_Utilization: T,T,T,T,T,T,N,N,N,N,N,N

Gene: CG5862
Chromosome: 3R
Orientation: +
TSS: 17040823 Embryonic_Utilization: N,T,N,T,T,T,N,T,N,N,N,N

Gene: CG5864
Chromosome: 3R
Orientation: +
TSS: 19784406 Embryonic_Utilization: T,T,T,T,T,T,T,T,T,N,T,T

Gene: CG5867
Chromosome: 2L
Orientation: +
TSS: 13236493 Embryonic_Utilization: N,N,N,N,N,N,N,N,N,N,N,N

Gene: CG5869
Chromosome: 2L
Orientation: -
TSS: 16298817 Embryonic_Utilization: N,N,N,N,N,N,N,N,N,N,N,N

Gene: CG5873
Chromosome: 3R
Orientation: +
TSS: 13251494 Embryonic_Utilization: N,N,N,N,N,N,T,N,N,N,N,N

Gene: CG5874
Chromosome: 3R
Orientation: +
TSS: 17049428 Embryonic_Utilization: T,N,N,T,T,T,N,N,N,N,N,N

Gene: CG5884
Chromosome: X
Orientation: +
TSS: 17537296 Embryonic_Utilization: T,T,T,T,T,T,T,N,N,N,N,N

Gene: CG5886
Chromosome: 3R
Orientation: +
TSS: 21677393 Embryonic_Utilization: T,N,T,N,N,N,N,T,N,N,N,N

Gene: CG5887
Chromosome: 3R
Orientation: +
TSS: 8265366 Embryonic_Utilization: N,N,T,N,N,N,N,N,N,N,N,N
TSS: 8267184 Embryonic_Utilization: N,N,N,N,N,N,N,N,T,T,T,T
TSS: 8269776 Embryonic_Utilization: T,N,N,T,T,T,N,N,N,N,N,T

Gene: CG5888
Chromosome: 2L
Orientation: -
TSS: 16444394 Embryonic_Utilization: N,N,N,N,T,T,T,T,N,N,N,N

Gene: CG5889
Chromosome: 3R
Orientation: +
TSS: 22977389 Embryonic_Utilization: T,T,N,N,N,N,N,N,T,T,T,T

Gene: CG5896
Chromosome: 3R
Orientation: +
TSS: 22983668 Embryonic_Utilization: N,N,N,N,N,N,N,N,N,N,N,N

Gene: CG5902
Chromosome: 3R
Orientation: +
TSS: 19812379 Embryonic_Utilization: N,N,N,N,T,N,N,N,N,N,N,N

Gene: CG5903
Chromosome: 3R
Orientation: -
TSS_Cluster_Group: 11972373_11972412_11972445 Embryonic_Utilization: T,T,N,N,T,T,T,T,T,T,T,T

Gene: CG5904
Chromosome: 3L
Orientation: +
TSS_Cluster_Group: 15970456_15970484 Embryonic_Utilization: N,N,T,N,N,N,N,N,N,N,N,N

Gene: CG5907
Chromosome: X
Orientation: +
TSS: 18020094 Embryonic_Utilization: N,N,N,N,N,N,T,T,N,N,N,N

Gene: CG5909
Chromosome: 3R
Orientation: +
TSS: 22986879 Embryonic_Utilization: N,N,N,N,N,N,N,N,N,N,N,N

Gene: CG5915
Chromosome: 3R
Orientation: +
TSS: 19818734 Embryonic_Utilization: T,T,T,T,T,T,T,T,T,T,T,T

Gene: CG5916
Chromosome: 3R
Orientation: +
TSS: 11972757 Embryonic_Utilization: T,N,T,N,N,N,N,N,N,N,N,N

Gene: CG5919
Chromosome: 3R
Orientation: +
TSS: 17095859 Embryonic_Utilization: N,N,N,N,N,N,N,N,N,N,N,N

Gene: CG5920
Chromosome: 2L
Orientation: -
TSS: 9897503 Embryonic_Utilization: N,N,N,T,N,N,N,N,N,N,N,N

Gene: CG5928
Chromosome: X
Orientation: +
TSS: 5913200 Embryonic_Utilization: N,N,N,N,N,N,N,T,N,N,N,N

Gene: CG5933
Chromosome: 3R
Orientation: +
TSS: 19857915 Embryonic_Utilization: N,N,N,N,N,N,N,N,N,N,N,N

Gene: CG5934
Chromosome: 3R
Orientation: +
TSS: 23099432 Embryonic_Utilization: T,T,N,N,T,N,N,N,N,N,N,N

Gene: CG5935
Chromosome: 2R
Orientation: +
TSS: 12371114 Embryonic_Utilization: T,T,N,T,T,T,T,N,N,N,N,N

Gene: CG5938
Chromosome: 3R
Orientation: +
TSS: 23100539 Embryonic_Utilization: T,N,N,N,N,N,N,N,N,N,N,N

Gene: CG5939
Chromosome: 3L
Orientation: -
TSS: 8711491 Embryonic_Utilization: N,N,N,N,N,N,N,N,N,N,N,N
TSS_Cluster_Group: 8719190_8719219_8719256 Embryonic_Utilization: N,N,N,N,N,N,T,T,T,T,T,T

Gene: CG5940
Chromosome: 3L
Orientation: -
TSS: 11807464 Embryonic_Utilization: T,T,T,T,T,T,N,N,N,N,N,N

Gene: CG5941
Chromosome: X
Orientation: +
TSS_Cluster_Group: 5883140_5883175 Embryonic_Utilization: T,T,N,T,N,T,N,N,N,N,N,N

Gene: CG5942
Chromosome: 3L
Orientation: -
TSS: 15948128 Embryonic_Utilization: T,T,N,T,T,T,N,T,N,N,N,N

Gene: CG5946
Chromosome: 3L
Orientation: -
TSS: 11793896 Embryonic_Utilization: T,N,N,N,N,N,N,N,N,T,N,T

Gene: CG5949
Chromosome: 3L
Orientation: -
TSS: 15953014 Embryonic_Utilization: T,N,N,N,N,N,N,N,N,N,N,N

Gene: CG5953
Chromosome: 2L
Orientation: -
TSS: 16528806 Embryonic_Utilization: N,N,N,N,N,N,N,N,N,N,N,N

Gene: CG5955
Chromosome: 3L
Orientation: +
TSS_Cluster_Group: 20400792_20400811 Embryonic_Utilization: N,N,N,N,N,N,N,N,N,N,N,N

Gene: CG5958
Chromosome: 2L
Orientation: -
TSS: 7433496 Embryonic_Utilization: N,N,N,T,T,T,T,N,T,T,T,T

Gene: CG5961
Chromosome: 3R
Orientation: -
TSS_Cluster_Group: 8285869_8285922 Embryonic_Utilization: N,N,N,N,N,N,N,N,N,N,N,N

Gene: CG5966
Chromosome: X
Orientation: +
TSS: 5834029 Embryonic_Utilization: T,T,N,N,N,N,T,N,T,N,T,T

Gene: CG5970
Chromosome: 2R
Orientation: -
TSS_Cluster_Group: 9001266_9001292 Embryonic_Utilization: N,N,N,N,N,N,N,N,N,N,N,N

Gene: CG5976
Chromosome: 3L
Orientation: +
TSS: 20408827 Embryonic_Utilization: T,T,T,T,T,T,T,T,T,N,T,T

Gene: CG5978
Chromosome: 3L
Orientation: -
TSS: 8597817 Embryonic_Utilization: N,N,N,N,N,N,N,N,N,N,N,N

Gene: CG5987
Chromosome: 3R
Orientation: -
TSS: 23076717 Embryonic_Utilization: N,N,N,N,N,N,N,N,N,N,N,N

Gene: CG5989
Chromosome: 3L
Orientation: -
TSS: 8578092 Embryonic_Utilization: N,N,N,N,N,N,N,N,N,N,N,N

Gene: CG5991
Chromosome: 3R
Orientation: +
TSS: 19876514 Embryonic_Utilization: N,N,N,N,N,N,N,N,N,N,N,N

Gene: CG5992
Chromosome: 3L
Orientation: -
TSS: 17729412 Embryonic_Utilization: T,T,N,T,T,T,T,T,N,N,N,N

Gene: CG5994
Chromosome: 3L
Orientation: -
TSS: 8574759 Embryonic_Utilization: T,T,T,T,T,N,N,N,N,N,N,N

Gene: CG6005
Chromosome: 3R
Orientation: -
TSS: 14849744 Embryonic_Utilization: T,T,N,N,N,N,N,N,N,N,N,N

Gene: CG6007
Chromosome: 3R
Orientation: -
TSS_Cluster_Group: 14854523_14854555 Embryonic_Utilization: N,N,N,N,N,N,N,N,N,N,N,N

Gene: CG6013
Chromosome: 3R
Orientation: +
TSS: 14857258 Embryonic_Utilization: T,T,N,N,N,N,N,T,N,T,N,T

Gene: CG6016
Chromosome: 2R
Orientation: -
TSS_Cluster_Group: 9010735_9010762 Embryonic_Utilization: T,T,T,T,T,T,T,T,T,T,T,T

Gene: CG6018
Chromosome: 2R
Orientation: +
TSS: 18057682 Embryonic_Utilization: N,N,N,N,N,N,N,T,N,N,N,N

Gene: CG6020
Chromosome: 3L
Orientation: +
TSS: 20429218 Embryonic_Utilization: T,T,N,T,T,T,T,T,T,T,T,T

Gene: CG6022
Chromosome: 3R
Orientation: -
TSS_Cluster_Group: 17853008_17853036 Embryonic_Utilization: N,N,N,N,N,N,N,N,N,N,N,N

Gene: CG6024
Chromosome: 3L
Orientation: -
TSS: 11739745 Embryonic_Utilization: N,N,N,N,N,N,N,N,N,N,N,N

Gene: CG6028
Chromosome: 3R
Orientation: -
TSS_Cluster_Group: 17851117_17851205 Embryonic_Utilization: N,N,N,N,N,N,N,N,N,N,N,N

Gene: CG6030
Chromosome: 3R
Orientation: +
TSS_Cluster_Group: 14920720_14920768 Embryonic_Utilization: N,N,N,N,N,N,N,N,N,T,N,N

Gene: CG6033
Chromosome: 2R
Orientation: -
TSS: 9018196 Embryonic_Utilization: N,N,N,T,T,N,N,N,N,N,N,N
TSS_Cluster_Group: 9018666_9018705_9018743 Embryonic_Utilization: N,N,N,N,N,N,N,N,N,N,N,N

Gene: CG6042
Chromosome: 3R
Orientation: +
TSS: 14960882 Embryonic_Utilization: N,N,N,N,N,N,N,N,N,N,N,N

Gene: CG6043
Chromosome: 2L
Orientation: +
TSS: 13261010 Embryonic_Utilization: N,N,T,N,N,N,N,T,T,T,T,T

Gene: CG6044
Chromosome: 2R
Orientation: +
TSS: 17911757 Embryonic_Utilization: N,N,T,N,N,N,N,N,N,N,N,N

Gene: CG6046
Chromosome: 3R
Orientation: -
TSS: 12012615 Embryonic_Utilization: N,N,N,N,N,N,N,N,N,N,N,N

Gene: CG6050
Chromosome: 2R
Orientation: +
TSS: 9023470 Embryonic_Utilization: T,T,N,T,T,T,T,T,T,T,T,T

Gene: CG6055
Chromosome: 2L
Orientation: +
TSS: 7466549 Embryonic_Utilization: N,N,N,N,N,N,N,T,T,N,N,N

Gene: CG6058
Chromosome: 3R
Orientation: -
TSS: 22085552 Embryonic_Utilization: N,N,N,N,N,N,N,N,N,N,N,N
TSS_Cluster_Group: 22087131_22087191 Embryonic_Utilization: N,N,N,N,N,N,N,N,N,N,T,T

Gene: CG6059
Chromosome: 3R
Orientation: -
TSS: 22949870 Embryonic_Utilization: N,N,N,N,N,N,N,N,N,N,N,T

Gene: CG6061
Chromosome: 2R
Orientation: +
TSS: 9022349 Embryonic_Utilization: T,T,T,T,T,T,T,N,N,N,N,N

Gene: CG6072
Chromosome: 3R
Orientation: +
TSS: 12012725 Embryonic_Utilization: T,T,N,N,N,N,N,N,N,N,N,N

Gene: CG6073
Chromosome: 3R
Orientation: -
TSS: 22014526 Embryonic_Utilization: N,N,N,N,N,N,N,N,N,N,N,N

Gene: CG6084
Chromosome: 3L
Orientation: -
TSS: 11597659 Embryonic_Utilization: T,N,N,N,N,N,N,N,T,N,N,N

Gene: CG6090
Chromosome: 3R
Orientation: -
TSS: 21884773 Embryonic_Utilization: N,T,N,N,T,T,T,N,N,N,N,N

Gene: CG6091
Chromosome: 3L
Orientation: -
TSS_Cluster_Group: 11582155_11582232 Embryonic_Utilization: N,N,N,N,N,N,N,N,N,N,N,N
TSS: 11583059 Embryonic_Utilization: N,T,T,N,T,N,N,N,N,N,N,N

Gene: CG6105
Chromosome: 2L
Orientation: -
TSS_Cluster_Group: 10976310_10976386 Embryonic_Utilization: N,N,N,N,N,N,N,N,N,N,N,N

Gene: CG6113
Chromosome: 2L
Orientation: +
TSS: 10529418 Embryonic_Utilization: N,N,N,N,N,N,N,N,N,N,N,N

Gene: CG6115
Chromosome: 2L
Orientation: -
TSS_Cluster_Group: 16883826_16883859_16883891 Embryonic_Utilization: N,N,N,N,N,N,N,N,N,N,N,N

Gene: CG6117
Chromosome: 3L
Orientation: -
TSS: 15920057 Embryonic_Utilization: N,N,N,N,N,N,N,N,N,N,N,N

Gene: CG6120
Chromosome: 3R
Orientation: -
TSS: 21707116 Embryonic_Utilization: T,T,T,T,T,T,N,T,N,N,N,N

Gene: CG6121
Chromosome: X
Orientation: -
TSS: 3962155 Embryonic_Utilization: N,N,N,N,N,N,N,N,N,N,N,N

Gene: CG6122
Chromosome: 2L
Orientation: -
TSS: 10987399 Embryonic_Utilization: T,N,N,N,N,N,N,N,N,N,N,N

Gene: CG6125
Chromosome: 3R
Orientation: -
TSS: 11232789 Embryonic_Utilization: N,N,N,N,N,N,N,N,N,N,N,N

Gene: CG6126
Chromosome: 3R
Orientation: -
TSS: 12028802 Embryonic_Utilization: N,N,N,N,N,N,N,N,N,T,T,N

Gene: CG6128
Chromosome: 3L
Orientation: -
TSS: 11496660 Embryonic_Utilization: N,N,N,N,N,N,N,N,N,N,N,N

Gene: CG6132
Chromosome: 3L
Orientation: -
TSS: 11483325 Embryonic_Utilization: N,N,N,N,N,N,N,N,N,N,N,N

Gene: CG6133
Chromosome: X
Orientation: -
TSS_Cluster_Group: 3958912_3958961 Embryonic_Utilization: N,N,N,N,N,N,N,N,N,N,N,N

Gene: CG6134
Chromosome: 3R
Orientation: -
TSS: 22892152 Embryonic_Utilization: N,N,N,N,N,N,N,N,N,N,N,N

Gene: CG6137
Chromosome: 2L
Orientation: -
TSS: 11001428 Embryonic_Utilization: N,N,N,N,N,N,N,N,N,N,N,N

Gene: CG6141
Chromosome: 2L
Orientation: -
TSS: 11004149 Embryonic_Utilization: N,N,N,N,N,N,N,N,N,N,N,N

Gene: CG6143
Chromosome: 3L
Orientation: -
TSS: 17610289 Embryonic_Utilization: T,T,T,T,T,T,T,T,T,T,N,N

Gene: CG6146
Chromosome: X
Orientation: +
TSS: 15153430 Embryonic_Utilization: T,T,N,N,N,N,T,N,N,N,N,N

Gene: CG6147
Chromosome: 3R
Orientation: +
TSS: 19956032 Embryonic_Utilization: N,N,N,N,N,N,N,N,N,N,N,N

Gene: CG6148
Chromosome: 3R
Orientation: +
TSS: 8523071 Embryonic_Utilization: N,N,N,N,N,N,N,N,N,N,N,N
TSS: 8523208 Embryonic_Utilization: N,N,N,N,N,N,N,N,N,N,N,N

Gene: CG6151
Chromosome: 3L
Orientation: -
TSS_Cluster_Group: 15781583_15781630_15781656 Embryonic_Utilization: T,T,N,T,T,T,T,T,T,T,T,T

Gene: CG6154
Chromosome: 3R
Orientation: +
TSS: 22088389 Embryonic_Utilization: N,N,N,N,N,N,N,T,N,T,N,N

Gene: CG6155
Chromosome: 2R
Orientation: +
TSS: 9070057 Embryonic_Utilization: T,N,N,N,T,T,T,N,T,N,T,T

Gene: CG6159
Chromosome: 3R
Orientation: +
TSS: 19960558 Embryonic_Utilization: N,N,N,N,N,N,N,N,N,N,N,N

Gene: CG6167
Chromosome: 2L
Orientation: +
TSS: 12696204 Embryonic_Utilization: N,N,N,N,N,N,N,N,N,N,N,N

Gene: CG6170
Chromosome: X
Orientation: +
TSS: 15167579 Embryonic_Utilization: T,N,N,N,T,T,T,T,N,N,N,N

Gene: CG6173
Chromosome: 3R
Orientation: +
TSS: 19967116 Embryonic_Utilization: N,N,N,N,N,N,N,N,N,N,N,N

Gene: CG6174
Chromosome: 3R
Orientation: +
TSS_Cluster_Group: 8517458_8517488 Embryonic_Utilization: T,N,N,N,N,N,N,N,N,N,N,T

Gene: CG6176
Chromosome: 2L
Orientation: +
TSS: 10483299 Embryonic_Utilization: T,T,N,N,N,N,N,N,N,N,N,N

Gene: CG6177
Chromosome: 3R
Orientation: -
TSS: 11187379 Embryonic_Utilization: N,N,N,N,N,N,N,N,N,N,N,N

Gene: CG6178
Chromosome: 3R
Orientation: +
TSS: 19978240 Embryonic_Utilization: T,N,N,N,T,T,N,N,T,N,T,T

Gene: CG6181
Chromosome: 2L
Orientation: -
TSS: 11100838 Embryonic_Utilization: T,T,T,T,N,N,N,N,N,N,N,N

Gene: CG6184
Chromosome: 3R
Orientation: -
TSS: 15482210 Embryonic_Utilization: N,N,N,N,N,N,N,N,N,N,N,N

Gene: CG6186
Chromosome: X
Orientation: +
TSS: 18221878 Embryonic_Utilization: N,N,N,N,N,N,N,N,N,N,N,N

Gene: CG6188
Chromosome: 3R
Orientation: +
TSS: 8500331 Embryonic_Utilization: N,N,N,N,N,N,N,N,N,N,T,T

Gene: CG6189
Chromosome: X
Orientation: +
TSS: 486623 Embryonic_Utilization: T,T,N,T,T,T,N,N,N,N,N,N

Gene: CG6190
Chromosome: 3L
Orientation: -
TSS_Cluster_Group: 11184426_11184455_11184480_11184521 Embryonic_Utilization: T,T,N,N,N,N,N,T,N,T,N,T

Gene: CG6191
Chromosome: 2R
Orientation: -
TSS_Cluster_Group: 9109208_9109243 Embryonic_Utilization: T,N,N,N,N,N,N,N,N,N,N,N

Gene: CG6192
Chromosome: 2L
Orientation: -
TSS: 11106638 Embryonic_Utilization: N,N,N,N,N,N,N,N,N,N,N,N

Gene: CG6196
Chromosome: 3R
Orientation: -
TSS: 11176741 Embryonic_Utilization: N,N,N,N,N,N,N,N,N,N,N,N

Gene: CG6198
Chromosome: 3R
Orientation: +
TSS: 20012122 Embryonic_Utilization: N,N,N,N,N,N,N,T,N,N,N,N

Gene: CG6199
Chromosome: 3L
Orientation: -
TSS: 11173341 Embryonic_Utilization: N,T,T,N,T,T,T,T,T,N,N,N
TSS_Cluster_Group: 11179958_11179993 Embryonic_Utilization: N,N,N,N,N,N,N,T,T,N,N,N

Gene: CG6202
Chromosome: 3R
Orientation: -
TSS_Cluster_Group: 11171817_11171867_11171905 Embryonic_Utilization: N,N,N,N,N,N,N,N,N,N,N,N

Gene: CG6203
Chromosome: 3R
Orientation: -
TSS: 5930997 Embryonic_Utilization: T,T,N,T,T,T,T,N,T,T,T,T
TSS: 5934033 Embryonic_Utilization: N,N,N,N,N,N,N,N,N,N,N,N
TSS: 5935699 Embryonic_Utilization: N,N,N,N,N,N,N,N,N,N,N,N

Gene: CG6206
Chromosome: 2L
Orientation: +
TSS: 10457660 Embryonic_Utilization: N,N,N,T,T,N,N,N,N,N,N,N

Gene: CG6213
Chromosome: 3R
Orientation: -
TSS_Cluster_Group: 15470071_15470101 Embryonic_Utilization: T,T,N,T,T,T,T,T,T,T,T,T

Gene: CG6214
Chromosome: 2L
Orientation: +
TSS: 12722277 Embryonic_Utilization: T,T,N,T,T,T,N,N,T,N,N,N

Gene: CG6218
Chromosome: 3R
Orientation: -
TSS: 11168748 Embryonic_Utilization: N,N,N,N,N,N,N,N,N,N,N,N

Gene: CG6222
Chromosome: X
Orientation: +
TSS_Cluster_Group: 492719_492749 Embryonic_Utilization: T,T,N,T,T,T,N,N,N,N,N,N

Gene: CG6224
Chromosome: 3L
Orientation: +
TSS: 15792153 Embryonic_Utilization: T,T,T,T,T,T,T,T,T,N,N,N

Gene: CG6225
Chromosome: 3R
Orientation: +
TSS: 8480299 Embryonic_Utilization: N,N,N,N,N,N,N,N,N,N,N,N

Gene: CG6226
Chromosome: 3R
Orientation: -
TSS: 11158843 Embryonic_Utilization: T,T,T,T,T,T,T,N,N,N,N,N

Gene: CG6227
Chromosome: X
Orientation: +
TSS: 15179139 Embryonic_Utilization: N,T,N,N,N,N,N,N,N,N,N,N

Gene: CG6231
Chromosome: 3R
Orientation: -
TSS: 15446860 Embryonic_Utilization: T,N,N,N,T,N,N,N,N,T,N,T
TSS: 15453465 Embryonic_Utilization: N,N,N,N,N,N,N,N,N,N,N,N

Gene: CG6234
Chromosome: 3R
Orientation: +
TSS: 8473782 Embryonic_Utilization: N,T,T,T,T,T,T,N,N,N,N,N

Gene: CG6235
Chromosome: 3R
Orientation: -
TSS_Cluster_Group: 5965467_5965492 Embryonic_Utilization: N,N,N,N,N,N,N,N,N,N,N,N

Gene: CG6238
Chromosome: 3R
Orientation: -
TSS: 20770654 Embryonic_Utilization: T,N,N,N,N,N,N,N,N,N,N,N

Gene: CG6246
Chromosome: 2L
Orientation: +
TSS: 12618784 Embryonic_Utilization: N,T,T,T,N,T,T,N,N,T,N,N

Gene: CG6249
Chromosome: 2L
Orientation: -
TSS: 11123567 Embryonic_Utilization: T,T,N,N,T,N,N,N,N,N,N,N

Gene: CG6253
Chromosome: 3L
Orientation: +
TSS: 8574965 Embryonic_Utilization: N,N,N,N,N,N,N,N,N,N,N,N

Gene: CG6258
Chromosome: 2L
Orientation: -
TSS_Cluster_Group: 11130288_11130314 Embryonic_Utilization: T,N,N,N,N,N,N,N,N,N,N,N

Gene: CG6259
Chromosome: 3L
Orientation: -
TSS_Cluster_Group: 17586734_17586757 Embryonic_Utilization: T,N,N,N,N,N,N,N,N,N,N,N

Gene: CG6262
Chromosome: 2R
Orientation: +
TSS_Cluster_Group: 11874630_11874681 Embryonic_Utilization: N,N,N,N,N,N,N,N,N,N,N,N

Gene: CG6264
Chromosome: 3R
Orientation: -
TSS: 5996207 Embryonic_Utilization: N,N,N,N,N,N,N,N,N,N,N,T

Gene: CG6277
Chromosome: 3R
Orientation: -
TSS: 22848916 Embryonic_Utilization: N,N,N,N,N,N,N,N,N,N,N,N

Gene: CG6289
Chromosome: 3L
Orientation: +
TSS: 20276545 Embryonic_Utilization: N,N,N,N,N,N,N,N,N,N,N,N

Gene: CG6291
Chromosome: 2L
Orientation: -
TSS_Cluster_Group: 16906277_16906322_16906344 Embryonic_Utilization: N,N,N,N,N,N,N,N,N,N,N,N

Gene: CG6292
Chromosome: 3L
Orientation: -
TSS: 17522012 Embryonic_Utilization: N,N,N,N,N,N,N,N,N,N,N,N

Gene: CG6293
Chromosome: 3R
Orientation: -
TSS: 6137331 Embryonic_Utilization: T,N,N,N,N,N,N,N,N,N,N,N

Gene: CG6299
Chromosome: X
Orientation: +
TSS: 15299502 Embryonic_Utilization: N,N,N,N,N,N,N,T,N,T,N,T
TSS: 15299679 Embryonic_Utilization: N,N,N,N,N,N,N,N,T,T,N,T

Gene: CG6302
Chromosome: 3L
Orientation: -
TSS: 11048321 Embryonic_Utilization: T,T,N,T,T,T,T,T,N,T,N,N

Gene: CG6315
Chromosome: 2R
Orientation: -
TSS: 9340432 Embryonic_Utilization: T,T,T,T,T,T,N,N,N,N,N,N

Gene: CG6323
Chromosome: 3R
Orientation: -
TSS_Cluster_Group: 22790503_22790533 Embryonic_Utilization: T,T,N,N,N,N,N,N,N,N,N,N

Gene: CG6327
Chromosome: 3L
Orientation: -
TSS: 11020585 Embryonic_Utilization: N,N,N,N,N,N,N,N,N,N,N,N
TSS: 11025316 Embryonic_Utilization: N,N,N,N,N,N,N,N,N,N,N,N

Gene: CG6329
Chromosome: 2R
Orientation: +
TSS: 9342283 Embryonic_Utilization: N,N,N,N,N,N,N,N,N,N,N,N
TSS: 9342873 Embryonic_Utilization: N,N,N,N,N,N,N,N,N,N,N,N

Gene: CG6330
Chromosome: 3R
Orientation: -
TSS: 22778971 Embryonic_Utilization: N,N,N,T,N,N,N,N,N,N,N,N
TSS: 22784209 Embryonic_Utilization: N,N,N,N,N,N,T,N,N,T,T,T

Gene: CG6342
Chromosome: 3R
Orientation: -
TSS: 6238437 Embryonic_Utilization: N,N,N,N,N,N,N,N,N,N,N,T
TSS: 6238588 Embryonic_Utilization: N,N,N,N,N,N,N,N,N,N,N,N

Gene: CG6343
Chromosome: 3R
Orientation: +
TSS_Cluster_Group: 17853454_17853488 Embryonic_Utilization: N,N,N,N,N,N,N,N,N,N,N,N

Gene: CG6347
Chromosome: 2R
Orientation: +
TSS: 9352328 Embryonic_Utilization: N,N,N,N,N,N,N,T,N,N,N,N

Gene: CG6354
Chromosome: 3R
Orientation: -
TSS_Cluster_Group: 22701407_22701461 Embryonic_Utilization: N,N,N,N,N,N,N,N,N,N,N,N

Gene: CG6359
Chromosome: 3R
Orientation: +
TSS: 8453791 Embryonic_Utilization: T,T,T,T,T,T,T,T,T,T,N,T

Gene: CG6361
Chromosome: X
Orientation: -
TSS: 18317682 Embryonic_Utilization: N,N,N,N,N,N,N,N,T,N,N,N

Gene: CG6363
Chromosome: 3R
Orientation: -
TSS: 11103767 Embryonic_Utilization: N,T,N,N,N,N,N,N,N,N,N,N

Gene: CG6364
Chromosome: 3R
Orientation: +
TSS: 20115897 Embryonic_Utilization: N,N,N,N,N,N,N,N,N,N,N,N

Gene: CG6369
Chromosome: 3R
Orientation: -
TSS: 20859176 Embryonic_Utilization: N,N,N,N,N,N,N,N,N,N,N,N

Gene: CG6370
Chromosome: 2R
Orientation: -
TSS: 13281866 Embryonic_Utilization: T,T,T,T,T,T,T,T,T,T,N,T

Gene: CG6371
Chromosome: 3R
Orientation: +
TSS: 8351910 Embryonic_Utilization: N,N,N,N,N,N,N,N,N,N,N,N

Gene: CG6375
Chromosome: 3R
Orientation: +
TSS: 17860020 Embryonic_Utilization: N,N,N,N,N,N,N,N,N,N,N,N

Gene: CG6376
Chromosome: 3R
Orientation: -
TSS: 17486127 Embryonic_Utilization: N,N,N,N,N,N,N,T,N,N,N,N

Gene: CG6378
Chromosome: 3R
Orientation: -
TSS_Cluster_Group: 22697673_22697712 Embryonic_Utilization: N,N,N,N,N,N,T,T,T,T,T,N

Gene: CG6382
Chromosome: 2L
Orientation: +
TSS: 12434894 Embryonic_Utilization: T,T,T,T,T,T,T,T,N,T,T,T

Gene: CG6384
Chromosome: 3R
Orientation: -
TSS_Cluster_Group: 11100862_11100886_11100909 Embryonic_Utilization: T,T,T,T,N,T,N,N,N,N,N,N

Gene: CG6388
Chromosome: 2L
Orientation: +
TSS: 12428053 Embryonic_Utilization: T,N,N,T,T,N,N,N,N,N,N,N

Gene: CG6395
Chromosome: 3L
Orientation: +
TSS: 22201409 Embryonic_Utilization: T,T,T,T,T,T,T,T,T,T,T,T

Gene: CG6398
Chromosome: X
Orientation: +
TSS: 17664767 Embryonic_Utilization: T,T,T,T,T,T,T,T,N,N,N,N

Gene: CG6405
Chromosome: 2L
Orientation: +
TSS: 12424906 Embryonic_Utilization: N,N,N,N,N,N,N,N,N,N,N,N

Gene: CG6406
Chromosome: 2R
Orientation: -
TSS: 13252069 Embryonic_Utilization: T,T,N,N,N,N,N,N,N,N,N,N

Gene: CG6409
Chromosome: 3L
Orientation: -
TSS: 10855996 Embryonic_Utilization: N,N,N,N,N,N,N,N,N,N,N,N

Gene: CG6412
Chromosome: 2L
Orientation: -
TSS: 17497005 Embryonic_Utilization: T,T,N,N,T,T,N,T,T,N,N,N

Gene: CG6415
Chromosome: 2L
Orientation: +
TSS: 10703621 Embryonic_Utilization: N,N,N,N,T,T,T,N,N,N,N,N

Gene: CG6416
Chromosome: 3L
Orientation: +
TSS: 8604195 Embryonic_Utilization: N,N,N,N,N,N,T,T,T,T,T,T
TSS: 8604470 Embryonic_Utilization: N,N,N,N,N,N,T,T,T,T,T,T

Gene: CG6417
Chromosome: 2L
Orientation: +
TSS: 12448486 Embryonic_Utilization: N,N,N,N,N,N,N,N,N,N,N,N

Gene: CG6421
Chromosome: 2R
Orientation: +
TSS: 12387113 Embryonic_Utilization: N,N,N,N,N,N,N,N,N,N,N,N

Gene: CG6422
Chromosome: 3R
Orientation: -
TSS_Cluster_Group: 20864772_20864801 Embryonic_Utilization: T,T,N,N,N,N,N,N,N,N,N,N

Gene: CG6425
Chromosome: 3R
Orientation: -
TSS_Cluster_Group: 22543052_22543075 Embryonic_Utilization: N,T,T,N,N,N,N,N,N,N,N,N

Gene: CG6426
Chromosome: 2R
Orientation: +
TSS: 12384255 Embryonic_Utilization: N,N,N,N,N,N,N,N,N,T,T,T

Gene: CG6439
Chromosome: 3R
Orientation: -
TSS: 17844922 Embryonic_Utilization: N,T,N,T,T,T,T,T,N,N,T,N
TSS: 17845043 Embryonic_Utilization: N,N,N,N,N,N,N,N,N,N,N,N

Gene: CG6440
Chromosome: 3R
Orientation: +
TSS: 20167275 Embryonic_Utilization: N,N,N,N,N,N,N,N,N,N,N,N

Gene: CG6447
Chromosome: 3R
Orientation: -
TSS: 22451374 Embryonic_Utilization: T,T,T,T,T,T,T,T,T,T,T,T

Gene: CG6454
Chromosome: 3R
Orientation: +
TSS_Cluster_Group: 20174908_20174950 Embryonic_Utilization: T,T,T,T,T,T,T,T,N,T,T,T

Gene: CG6455
Chromosome: 3R
Orientation: -
TSS_Cluster_Group: 17848741_17848794 Embryonic_Utilization: N,N,N,N,N,N,N,N,N,N,N,N
TSS: 17848911 Embryonic_Utilization: N,N,N,N,N,N,N,N,N,N,N,N
TSS: 17849062 Embryonic_Utilization: N,N,N,N,N,N,N,N,N,N,N,N

Gene: CG6456
Chromosome: 3L
Orientation: -
TSS: 17314921 Embryonic_Utilization: T,N,N,T,N,N,N,N,N,N,N,N

Gene: CG6459
Chromosome: 2R
Orientation: -
TSS: 13187487 Embryonic_Utilization: T,N,T,T,T,T,T,T,T,T,T,T

Gene: CG6461
Chromosome: X
Orientation: -
TSS: 18346270 Embryonic_Utilization: T,N,N,N,N,N,N,N,N,N,N,N

Gene: CG6463
Chromosome: 3L
Orientation: -
TSS: 10668053 Embryonic_Utilization: N,N,N,N,N,N,N,N,T,N,T,T

Gene: CG6467
Chromosome: 3L
Orientation: +
TSS: 6013115 Embryonic_Utilization: N,N,N,N,N,N,N,N,T,T,T,T

Gene: CG6470
Chromosome: X
Orientation: -
TSS: 18348747 Embryonic_Utilization: N,N,N,N,N,N,N,N,N,N,N,N

Gene: CG6474
Chromosome: X
Orientation: +
TSS: 17676119 Embryonic_Utilization: N,N,N,N,N,N,N,N,N,N,N,N

Gene: CG6476
Chromosome: 3R
Orientation: -
TSS: 11089159 Embryonic_Utilization: T,T,N,T,T,T,T,T,N,N,T,T

Gene: CG6478
Chromosome: 3R
Orientation: -
TSS: 22449265 Embryonic_Utilization: N,N,N,N,N,N,N,N,T,T,N,N

Gene: CG6479
Chromosome: 3L
Orientation: -
TSS_Cluster_Group: 17304434_17304500 Embryonic_Utilization: T,T,N,N,N,N,N,N,N,N,N,N

Gene: CG6494
Chromosome: 3L
Orientation: +
TSS: 8649906 Embryonic_Utilization: N,N,N,N,N,N,N,N,N,T,N,N

Gene: CG6495
Chromosome: 2L
Orientation: +
TSS: 10761147 Embryonic_Utilization: N,N,N,N,N,N,N,N,N,T,T,N

Gene: CG6501
Chromosome: 2R
Orientation: -
TSS: 13083296 Embryonic_Utilization: T,T,T,T,T,T,T,T,T,T,T,T

Gene: CG6502
Chromosome: 3L
Orientation: -
TSS: 10611825 Embryonic_Utilization: N,N,N,N,N,N,N,N,N,N,N,N

Gene: CG6510
Chromosome: 2R
Orientation: -
TSS: 13062310 Embryonic_Utilization: T,T,T,T,N,T,T,T,T,T,T,T

Gene: CG6512
Chromosome: 3L
Orientation: -
TSS_Cluster_Group: 17207228_17207313_17207358_17207382 Embryonic_Utilization: N,N,N,N,N,N,N,N,N,N,N,N

Gene: CG6513
Chromosome: 3L
Orientation: -
TSS: 13996788 Embryonic_Utilization: N,N,N,N,T,N,N,N,N,N,N,N
TSS: 13996963 Embryonic_Utilization: T,T,T,T,T,T,T,T,T,N,N,T

Gene: CG6514
Chromosome: 2L
Orientation: +
TSS: 5218259 Embryonic_Utilization: N,N,N,N,N,N,N,N,N,N,T,T

Gene: CG6518
Chromosome: 2R
Orientation: +
TSS: 12413456 Embryonic_Utilization: N,N,N,N,N,N,N,N,N,N,N,N

Gene: CG6521
Chromosome: 2L
Orientation: +
TSS: 10858556 Embryonic_Utilization: N,N,N,N,N,T,T,T,N,T,T,N

Gene: CG6522
Chromosome: 2R
Orientation: -
TSS: 12984036 Embryonic_Utilization: N,N,N,N,N,N,N,N,N,N,N,N

Gene: CG6523
Chromosome: 2L
Orientation: +
TSS_Cluster_Group: 13366466_13366517 Embryonic_Utilization: T,T,T,T,T,T,T,T,N,T,T,T

Gene: CG6531
Chromosome: X
Orientation: -
TSS: 18468840 Embryonic_Utilization: N,N,N,T,T,T,N,T,T,N,N,T

Gene: CG6538
Chromosome: 3R
Orientation: -
TSS: 6593491 Embryonic_Utilization: T,T,N,N,N,N,N,N,N,N,N,N

Gene: CG6540
Chromosome: X
Orientation: +
TSS: 18482152 Embryonic_Utilization: T,T,T,T,T,T,T,N,N,N,N,N

Gene: CG6541
Chromosome: 2L
Orientation: -
TSS: 11586833 Embryonic_Utilization: N,N,N,N,N,N,N,N,N,N,N,N

Gene: CG6543
Chromosome: 2R
Orientation: -
TSS: 9369404 Embryonic_Utilization: N,N,N,N,N,N,N,N,N,N,N,N
TSS_Cluster_Group: 9370138_9370207_9370228 Embryonic_Utilization: N,N,N,N,N,N,N,N,N,N,N,N

Gene: CG6544
Chromosome: 3R
Orientation: -
TSS_Cluster_Group: 6602991_6603046_6603090 Embryonic_Utilization: N,N,N,N,N,N,T,T,T,T,T,T

Gene: CG6546
Chromosome: 2R
Orientation: -
TSS: 12945817 Embryonic_Utilization: T,T,T,N,T,N,N,N,N,N,N,N

Gene: CG6547
Chromosome: 3R
Orientation: -
TSS: 6609294 Embryonic_Utilization: N,N,N,N,N,N,N,N,N,N,N,N
TSS: 6609813 Embryonic_Utilization: N,N,N,N,N,N,N,N,N,N,N,N

Gene: CG6549
Chromosome: 2L
Orientation: -
TSS: 17476911 Embryonic_Utilization: N,N,N,N,N,N,N,N,N,N,N,N

Gene: CG6551
Chromosome: X
Orientation: +
TSS: 18491714 Embryonic_Utilization: N,N,T,N,N,N,N,N,N,N,N,N

Gene: CG6554
Chromosome: 3R
Orientation: -
TSS_Cluster_Group: 6613893_6613946 Embryonic_Utilization: T,T,N,N,N,N,N,N,N,N,N,N

Gene: CG6563
Chromosome: 3R
Orientation: -
TSS: 11055081 Embryonic_Utilization: N,T,N,N,N,N,N,N,N,N,N,N

Gene: CG6569
Chromosome: 3R
Orientation: -
TSS: 17693467 Embryonic_Utilization: N,N,N,N,N,N,N,N,N,N,N,N
TSS: 17693618 Embryonic_Utilization: N,N,N,N,N,N,N,N,N,N,N,N

Gene: CG6579
Chromosome: 2L
Orientation: -
TSS: 12177688 Embryonic_Utilization: N,N,N,N,N,N,N,T,T,T,T,N

Gene: CG6582
Chromosome: 2L
Orientation: -
TSS: 17473770 Embryonic_Utilization: N,T,T,T,T,T,T,N,N,N,N,N

Gene: CG6584
Chromosome: 3R
Orientation: -
TSS_Cluster_Group: 6694329_6694362 Embryonic_Utilization: T,T,N,N,N,N,N,N,N,N,N,N

Gene: CG6586
Chromosome: 3L
Orientation: +
TSS: 6029121 Embryonic_Utilization: N,N,N,N,N,N,N,N,N,N,N,N

Gene: CG6588
Chromosome: 3R
Orientation: +
TSS_Cluster_Group: 12450948_12451015 Embryonic_Utilization: N,T,N,N,T,T,N,N,N,N,N,N

Gene: CG6593
Chromosome: 3R
Orientation: +
TSS: 20343997 Embryonic_Utilization: T,T,N,T,T,T,T,T,T,T,T,T

Gene: CG6597
Chromosome: 3L
Orientation: +
TSS_Cluster_Group: 20236283_20236314 Embryonic_Utilization: N,N,N,N,N,N,N,N,N,N,N,N

Gene: CG6598
Chromosome: 3R
Orientation: -
TSS_Cluster_Group: 6698071_6698102 Embryonic_Utilization: T,T,N,N,N,N,N,T,T,T,N,T

Gene: CG6603
Chromosome: 3L
Orientation: +
TSS: 14002332 Embryonic_Utilization: T,T,N,T,T,T,T,N,T,N,T,T

Gene: CG6605
Chromosome: 2L
Orientation: -
TSS: 17460415 Embryonic_Utilization: N,N,N,N,N,N,N,N,N,N,N,N

Gene: CG6606
Chromosome: X
Orientation: -
TSS: 18481500 Embryonic_Utilization: T,N,N,N,N,N,T,N,N,N,N,N

Gene: CG6608
Chromosome: 3R
Orientation: -
TSS: 6707668 Embryonic_Utilization: N,N,N,N,N,N,N,N,N,N,N,N
TSS: 6707888 Embryonic_Utilization: T,N,N,N,N,N,N,N,N,N,N,N

Gene: CG6611
Chromosome: 3L
Orientation: -
TSS: 10175466 Embryonic_Utilization: N,N,N,N,N,N,T,T,N,N,N,N
TSS: 10175780 Embryonic_Utilization: N,N,N,N,N,T,T,T,N,N,N,N

Gene: CG6625
Chromosome: 3L
Orientation: +
TSS_Cluster_Group: 20247485_20247530_20247576 Embryonic_Utilization: T,T,N,T,T,T,T,T,T,T,T,T

Gene: CG6627
Chromosome: 2L
Orientation: -
TSS: 10856592 Embryonic_Utilization: N,N,N,N,N,N,N,N,N,N,N,N

Gene: CG6632
Chromosome: X
Orientation: -
TSS: 18486949 Embryonic_Utilization: N,N,N,N,N,N,N,N,N,N,N,N

Gene: CG6634
Chromosome: 2L
Orientation: +
TSS: 5461641 Embryonic_Utilization: N,N,T,T,T,T,T,T,N,N,N,N

Gene: CG6638
Chromosome: 3L
Orientation: -
TSS: 8549971 Embryonic_Utilization: T,N,N,N,N,N,N,N,N,N,N,N

Gene: CG6639
Chromosome: 2L
Orientation: -
TSS: 17451846 Embryonic_Utilization: N,N,N,N,N,N,N,N,N,N,N,N

Gene: CG6643
Chromosome: 3R
Orientation: +
TSS: 20374739 Embryonic_Utilization: N,N,N,N,N,N,N,N,N,N,N,N

Gene: CG6644
Chromosome: 3R
Orientation: -
TSS: 6998386 Embryonic_Utilization: N,N,N,N,N,N,N,N,N,N,N,N

Gene: CG6647
Chromosome: 2L
Orientation: -
TSS: 10850813 Embryonic_Utilization: T,T,T,T,T,T,T,T,T,T,T,T

Gene: CG6650
Chromosome: 3L
Orientation: +
TSS: 13996752 Embryonic_Utilization: N,N,N,N,N,N,N,T,N,N,N,N
TSS_Cluster_Group: 13997363_13997413 Embryonic_Utilization: T,N,N,N,N,N,N,N,N,N,N,N

Gene: CG6652
Chromosome: 3L
Orientation: -
TSS: 16987970 Embryonic_Utilization: N,N,N,N,N,N,N,N,N,N,N,N

Gene: CG6659
Chromosome: X
Orientation: -
TSS_Cluster_Group: 18491193_18491223 Embryonic_Utilization: N,N,N,N,N,N,N,N,N,N,N,N

Gene: CG6664
Chromosome: 3L
Orientation: -
TSS: 16981277 Embryonic_Utilization: T,N,N,N,N,N,N,N,N,N,N,N

Gene: CG6666
Chromosome: 3R
Orientation: -
TSS: 7035571 Embryonic_Utilization: N,N,N,N,N,N,N,N,N,N,N,N

Gene: CG6667
Chromosome: 2L
Orientation: -
TSS: 17441496 Embryonic_Utilization: N,N,T,N,N,N,N,N,N,N,T,N
TSS: 17446289 Embryonic_Utilization: T,N,N,N,N,N,N,T,N,N,N,N

Gene: CG6668
Chromosome: 3R
Orientation: +
TSS_Cluster_Group: 20451398_20451445 Embryonic_Utilization: T,T,N,T,T,T,T,T,T,T,T,T
TSS: 20456316 Embryonic_Utilization: N,N,N,N,T,T,T,T,N,N,N,N

Gene: CG6672
Chromosome: 3R
Orientation: -
TSS: 7040237 Embryonic_Utilization: N,N,N,N,N,N,N,N,N,N,N,N

Gene: CG6673
Chromosome: 3L
Orientation: -
TSS: 8497448 Embryonic_Utilization: T,T,N,N,N,N,N,N,N,N,N,N

Gene: CG6674
Chromosome: 3L
Orientation: -
TSS: 9945997 Embryonic_Utilization: N,N,N,N,N,N,N,N,N,N,N,N

Gene: CG6677
Chromosome: 3R
Orientation: +
TSS: 20475868 Embryonic_Utilization: N,N,T,N,N,N,N,N,N,N,N,N

Gene: CG6678
Chromosome: 3R
Orientation: +
TSS: 17712767 Embryonic_Utilization: N,N,N,N,N,N,N,N,N,N,N,N

Gene: CG6680
Chromosome: 3L
Orientation: +
TSS: 20251069 Embryonic_Utilization: N,N,N,N,N,N,N,N,N,T,N,T

Gene: CG6686
Chromosome: 2L
Orientation: -
TSS_Cluster_Group: 11987984_11988030 Embryonic_Utilization: N,T,T,T,N,N,N,N,N,N,N,N

Gene: CG6687
Chromosome: 3R
Orientation: -
TSS: 11034484 Embryonic_Utilization: N,N,N,N,N,N,N,N,N,N,N,N

Gene: CG6689
Chromosome: 3R
Orientation: -
TSS: 7045766 Embryonic_Utilization: N,N,N,N,N,N,N,N,N,N,N,N

Gene: CG6692
Chromosome: 2R
Orientation: +
TSS: 9476622 Embryonic_Utilization: T,T,T,T,T,T,T,T,T,T,N,T

Gene: CG6697
Chromosome: 3R
Orientation: +
TSS: 18887217 Embryonic_Utilization: T,T,N,N,N,N,N,N,N,N,N,N

Gene: CG6698
Chromosome: 2R
Orientation: +
TSS: 17635390 Embryonic_Utilization: N,N,N,N,T,T,T,T,N,N,N,N

Gene: CG6699
Chromosome: 2L
Orientation: +
TSS: 13378932 Embryonic_Utilization: T,T,N,T,T,T,T,T,N,N,N,N

Gene: CG6700
Chromosome: 2L
Orientation: -
TSS: 10842585 Embryonic_Utilization: T,T,T,T,T,T,T,T,N,T,T,T

Gene: CG6702
Chromosome: 2R
Orientation: +
TSS: 12488791 Embryonic_Utilization: N,N,N,N,N,N,N,N,T,T,T,T

Gene: CG6703
Chromosome: 3R
Orientation: -
TSS: 17634409 Embryonic_Utilization: N,N,N,N,N,N,N,N,N,N,N,N
TSS: 17648380 Embryonic_Utilization: N,N,N,N,N,N,N,N,N,N,N,N

Gene: CG6705
Chromosome: 3R
Orientation: -
TSS: 17608256 Embryonic_Utilization: N,N,N,N,N,N,N,N,N,N,N,N

Gene: CG6706
Chromosome: 3R
Orientation: -
TSS: 17599444 Embryonic_Utilization: N,N,N,N,N,N,N,N,N,N,N,N

Gene: CG6707
Chromosome: 3L
Orientation: -
TSS: 9872151 Embryonic_Utilization: T,N,N,N,N,N,N,N,N,N,N,N

Gene: CG6718
Chromosome: 3L
Orientation: -
TSS: 9838260 Embryonic_Utilization: T,N,N,N,N,N,N,N,N,N,N,N

Gene: CG6719
Chromosome: 3R
Orientation: -
TSS: 7235543 Embryonic_Utilization: T,N,N,N,T,T,T,N,N,N,N,N

Gene: CG6720
Chromosome: 2L
Orientation: -
TSS: 10767737 Embryonic_Utilization: T,T,N,T,T,T,T,T,T,T,T,T
TSS: 10767933 Embryonic_Utilization: T,T,N,N,N,N,N,N,N,N,N,N

Gene: CG6723
Chromosome: 3R
Orientation: -
TSS: 7244387 Embryonic_Utilization: N,N,N,N,N,N,N,N,N,N,N,N

Gene: CG6726
Chromosome: 3R
Orientation: +
TSS: 18917585 Embryonic_Utilization: N,N,N,N,N,N,N,N,N,N,N,N

Gene: CG6729
Chromosome: 2L
Orientation: -
TSS: 10743845 Embryonic_Utilization: N,N,N,N,N,N,N,N,N,N,N,N

Gene: CG6730
Chromosome: 2L
Orientation: +
TSS: 7605601 Embryonic_Utilization: N,N,N,N,N,N,N,N,N,N,N,N

Gene: CG6733
Chromosome: 3R
Orientation: +
TSS: 18923454 Embryonic_Utilization: N,N,N,N,N,N,N,N,N,N,N,N

Gene: CG6742
Chromosome: 3R
Orientation: +
TSS: 18944167 Embryonic_Utilization: T,T,N,N,N,N,N,N,N,N,N,N

Gene: CG6744
Chromosome: 3R
Orientation: -
TSS: 7261328 Embryonic_Utilization: N,N,N,N,N,N,N,N,N,N,N,N

Gene: CG6750
Chromosome: 2L
Orientation: -
TSS: 10732390 Embryonic_Utilization: T,T,N,T,T,T,T,T,T,N,N,N

Gene: CG6754
Chromosome: 3L
Orientation: -
TSS: 9697091 Embryonic_Utilization: N,N,N,N,N,N,N,N,N,N,N,N

Gene: CG6755
Chromosome: 3R
Orientation: +
TSS: 19077307 Embryonic_Utilization: T,T,N,T,N,N,N,N,N,N,N,N

Gene: CG6756
Chromosome: 2L
Orientation: -
TSS_Cluster_Group: 12038427_12038460_12038504 Embryonic_Utilization: N,N,N,N,N,N,N,N,N,N,N,N

Gene: CG6758
Chromosome: 2R
Orientation: +
TSS: 17682510 Embryonic_Utilization: T,N,N,N,N,N,N,N,N,N,N,N

Gene: CG6759
Chromosome: 3R
Orientation: +
TSS: 19106931 Embryonic_Utilization: T,T,T,N,T,N,N,N,N,N,N,N

Gene: CG6764
Chromosome: 3R
Orientation: -
TSS: 7257290 Embryonic_Utilization: T,T,T,T,T,T,T,N,T,N,T,T

Gene: CG6765
Chromosome: 3L
Orientation: +
TSS: 8486713 Embryonic_Utilization: T,N,N,N,N,N,T,N,T,N,T,T

Gene: CG6767
Chromosome: 3L
Orientation: -
TSS: 9668395 Embryonic_Utilization: T,T,T,N,T,T,T,T,T,T,T,T
TSS: 9669377 Embryonic_Utilization: N,N,N,N,N,N,N,N,N,N,N,N
TSS: 9670640 Embryonic_Utilization: N,N,N,N,N,N,N,N,N,N,N,N

Gene: CG6772
Chromosome: 2L
Orientation: -
TSS: 7659521 Embryonic_Utilization: N,N,N,N,N,N,N,N,N,N,N,N

Gene: CG6773
Chromosome: 3R
Orientation: +
TSS: 19182302 Embryonic_Utilization: T,T,T,T,T,T,T,T,T,T,T,T

Gene: CG6778
Chromosome: 3L
Orientation: +
TSS: 15060417 Embryonic_Utilization: N,N,N,N,N,N,N,N,N,N,N,N

Gene: CG6779
Chromosome: 3R
Orientation: +
TSS: 19184561 Embryonic_Utilization: N,N,N,N,N,N,N,N,N,N,N,N

Gene: CG6781
Chromosome: 3L
Orientation: +
TSS: 8494505 Embryonic_Utilization: N,N,N,N,N,N,N,N,N,N,N,N

Gene: CG6783
Chromosome: 3R
Orientation: -
TSS: 7392771 Embryonic_Utilization: T,T,N,N,N,N,T,T,T,T,T,T

Gene: CG6794
Chromosome: 2L
Orientation: -
TSS: 17424124 Embryonic_Utilization: N,N,N,N,N,N,N,N,N,N,N,N

Gene: CG6801
Chromosome: 3L
Orientation: +
TSS: 12090053 Embryonic_Utilization: T,T,N,N,N,N,N,N,N,N,N,N

Gene: CG6803
Chromosome: 3R
Orientation: -
TSS: 10998496 Embryonic_Utilization: N,N,N,N,N,N,N,N,N,N,N,T
TSS: 11005988 Embryonic_Utilization: N,N,N,N,N,N,T,T,T,T,T,T

Gene: CG6815
Chromosome: 3R
Orientation: -
TSS_Cluster_Group: 12089702_12089729_12089759_12089795 Embryonic_Utilization: N,N,N,N,N,N,N,N,N,N,N,N

Gene: CG6822
Chromosome: 3L
Orientation: +
TSS: 8508929 Embryonic_Utilization: N,N,N,T,T,T,N,N,N,N,N,N

Gene: CG6824
Chromosome: X
Orientation: +
TSS: 4909470 Embryonic_Utilization: T,N,N,N,N,N,N,N,N,N,N,N

Gene: CG6830
Chromosome: 3R
Orientation: -
TSS: 7510062 Embryonic_Utilization: N,N,N,N,N,N,N,N,N,N,N,N

Gene: CG6834
Chromosome: 3R
Orientation: -
TSS: 7513852 Embryonic_Utilization: N,N,N,N,N,N,N,N,N,N,N,N

Gene: CG6838
Chromosome: 3L
Orientation: -
TSS_Cluster_Group: 22651064_22651102 Embryonic_Utilization: T,T,T,T,T,T,T,T,N,N,N,N

Gene: CG6841
Chromosome: 3L
Orientation: +
TSS: 18870660 Embryonic_Utilization: T,N,N,N,N,N,N,N,N,N,N,N

Gene: CG6842
Chromosome: X
Orientation: +
TSS: 17741666 Embryonic_Utilization: N,N,N,N,N,N,N,N,N,N,N,N

Gene: CG6846
Chromosome: 3L
Orientation: +
TSS: 18864343 Embryonic_Utilization: N,T,T,T,T,T,T,T,N,N,N,T

Gene: CG6847
Chromosome: X
Orientation: +
TSS: 17745400 Embryonic_Utilization: N,N,N,N,N,N,N,N,N,N,N,N

Gene: CG6851
Chromosome: 3L
Orientation: +
TSS: 168186 Embryonic_Utilization: T,N,N,N,N,N,N,N,N,N,N,N

Gene: CG6854
Chromosome: 3L
Orientation: +
TSS_Cluster_Group: 15063396_15063432 Embryonic_Utilization: T,T,T,T,T,T,T,N,N,T,T,T
TSS: 15071143 Embryonic_Utilization: N,N,N,N,N,N,N,N,N,N,N,N

Gene: CG6859
Chromosome: 3L
Orientation: +
TSS_Cluster_Group: 15109650_15109679 Embryonic_Utilization: N,N,N,N,N,N,N,N,N,N,N,N

Gene: CG6866
Chromosome: 2L
Orientation: +
TSS: 13382660 Embryonic_Utilization: T,T,N,T,N,T,T,N,N,N,N,N

Gene: CG6868
Chromosome: 3R
Orientation: +
TSS: 20575456 Embryonic_Utilization: N,N,N,N,N,N,N,N,N,N,N,N

Gene: CG6871
Chromosome: 3L
Orientation: +
TSS_Cluster_Group: 18787913_18787968 Embryonic_Utilization: T,T,T,T,T,T,T,T,T,T,T,T

Gene: CG6874
Chromosome: 3L
Orientation: +
TSS: 18786432 Embryonic_Utilization: T,T,T,T,N,N,N,N,N,N,N,N

Gene: CG6876
Chromosome: 3L
Orientation: +
TSS: 15124365 Embryonic_Utilization: T,T,T,T,T,N,N,N,N,N,N,N

Gene: CG6878
Chromosome: 3L
Orientation: +
TSS: 15127074 Embryonic_Utilization: N,N,N,N,N,N,N,N,N,N,N,N

Gene: CG6879
Chromosome: 3R
Orientation: +
TSS: 20605439 Embryonic_Utilization: N,N,N,N,N,N,N,N,N,N,N,N

Gene: CG6891
Chromosome: X
Orientation: +
TSS: 18609171 Embryonic_Utilization: N,N,N,T,T,T,T,T,T,N,N,N

Gene: CG6897
Chromosome: 3L
Orientation: +
TSS: 18587967 Embryonic_Utilization: T,T,N,T,N,N,N,N,N,N,N,N

Gene: CG6899
Chromosome: X
Orientation: +
TSS: 4784369 Embryonic_Utilization: N,N,T,N,N,N,N,N,N,N,N,N

Gene: CG6904
Chromosome: 3R
Orientation: -
TSS: 10971190 Embryonic_Utilization: N,N,N,N,N,N,N,N,N,N,N,N
TSS: 10973249 Embryonic_Utilization: N,N,N,N,N,N,N,N,N,N,N,N

Gene: CG6905
Chromosome: 3L
Orientation: -
TSS_Cluster_Group: 344741_344778 Embryonic_Utilization: T,T,T,N,N,N,N,N,N,N,N,N

Gene: CG6906
Chromosome: 3L
Orientation: +
TSS: 12153830 Embryonic_Utilization: T,N,N,N,N,N,N,T,T,T,T,T

Gene: CG6910
Chromosome: 3L
Orientation: +
TSS: 12159905 Embryonic_Utilization: N,N,N,N,N,N,N,N,N,N,N,N

Gene: CG6912
Chromosome: 3R
Orientation: -
TSS: 10962702 Embryonic_Utilization: N,N,N,N,N,N,N,N,N,N,N,N

Gene: CG6921
Chromosome: 3R
Orientation: +
TSS: 18376407 Embryonic_Utilization: N,N,N,N,N,N,N,N,T,T,T,N
TSS: 18380259 Embryonic_Utilization: N,N,N,N,N,N,N,N,N,N,N,N

Gene: CG6932
Chromosome: 3R
Orientation: +
TSS: 18406500 Embryonic_Utilization: T,T,T,N,N,N,N,N,N,N,N,N

Gene: CG6933
Chromosome: 3L
Orientation: -
TSS: 20154022 Embryonic_Utilization: N,N,N,N,N,N,N,N,T,T,T,T

Gene: CG6934
Chromosome: 3R
Orientation: -
TSS: 10957646 Embryonic_Utilization: N,N,N,N,N,N,N,N,N,N,N,N

Gene: CG6937
Chromosome: 3R
Orientation: +
TSS: 18410508 Embryonic_Utilization: T,N,N,T,T,N,N,N,N,N,N,N

Gene: CG6944
Chromosome: 2L
Orientation: +
TSS: 5542565 Embryonic_Utilization: T,T,T,T,T,T,T,T,T,N,T,T

Gene: CG6945
Chromosome: 3L
Orientation: -
TSS: 15059978 Embryonic_Utilization: N,N,N,N,N,N,N,N,N,N,N,N

Gene: CG6946
Chromosome: 3R
Orientation: -
TSS: 7645055 Embryonic_Utilization: T,T,T,T,T,T,N,N,N,N,N,N

Gene: CG6948
Chromosome: 3L
Orientation: +
TSS: 20176364 Embryonic_Utilization: T,T,T,T,T,T,T,T,N,N,N,N

Gene: CG6949
Chromosome: 3R
Orientation: +
TSS: 18444218 Embryonic_Utilization: T,T,N,N,N,N,T,T,N,N,N,T

Gene: CG6950
Chromosome: 3R
Orientation: -
TSS: 7648210 Embryonic_Utilization: N,N,N,N,N,N,N,N,N,N,N,N

Gene: CG6953
Chromosome: 2R
Orientation: +
TSS: 12568869 Embryonic_Utilization: N,N,N,N,N,N,N,T,T,T,N,T

Gene: CG6961
Chromosome: X
Orientation: -
TSS: 18622108 Embryonic_Utilization: T,T,N,T,T,N,N,N,N,N,N,N

Gene: CG6962
Chromosome: 3R
Orientation: -
TSS: 7708253 Embryonic_Utilization: T,T,N,N,N,N,N,N,N,N,N,N

Gene: CG6963
Chromosome: 3R
Orientation: +
TSS: 12098729 Embryonic_Utilization: T,T,T,T,T,T,T,T,T,N,T,T
TSS: 12106640 Embryonic_Utilization: N,N,N,N,T,T,N,N,N,N,N,N

Gene: CG6972
Chromosome: 3R
Orientation: +
TSS: 18527729 Embryonic_Utilization: N,N,N,N,N,T,T,T,T,N,N,N

Gene: CG6976
Chromosome: 2L
Orientation: +
TSS: 7666047 Embryonic_Utilization: N,N,N,N,N,N,N,N,N,N,N,N

Gene: CG6981
Chromosome: 3L
Orientation: +
TSS: 20122383 Embryonic_Utilization: N,N,N,N,N,N,N,T,T,T,T,T

Gene: CG6986
Chromosome: X
Orientation: +
TSS: 4553155 Embryonic_Utilization: N,N,N,N,N,N,N,N,N,N,N,N

Gene: CG6987
Chromosome: 3R
Orientation: -
TSS_Cluster_Group: 12167642_12167706 Embryonic_Utilization: T,T,T,T,T,T,T,T,N,N,N,N

Gene: CG6998
Chromosome: X
Orientation: +
TSS: 4533443 Embryonic_Utilization: T,T,T,T,T,T,T,T,T,T,T,T

Gene: CG7001
Chromosome: X
Orientation: +
TSS: 18622507 Embryonic_Utilization: T,T,T,T,T,T,T,N,T,N,T,T
TSS: 18622715 Embryonic_Utilization: N,N,N,N,N,N,N,N,N,T,N,N

Gene: CG7004
Chromosome: 3L
Orientation: -
TSS: 303412 Embryonic_Utilization: N,T,N,N,T,N,N,N,N,N,N,N

Gene: CG7005
Chromosome: 3R
Orientation: +
TSS: 20672736 Embryonic_Utilization: N,N,T,T,T,T,N,N,N,N,N,N

Gene: CG7006
Chromosome: 3R
Orientation: +
TSS: 20676392 Embryonic_Utilization: T,T,T,T,T,T,N,N,N,N,N,N

Gene: CG7007
Chromosome: 3R
Orientation: -
TSS: 10729743 Embryonic_Utilization: T,N,N,N,N,N,N,T,T,T,T,T

Gene: CG7008
Chromosome: 3L
Orientation: -
TSS: 247902 Embryonic_Utilization: T,T,T,T,T,T,T,T,T,T,T,T

Gene: CG7010
Chromosome: X
Orientation: +
TSS_Cluster_Group: 4547581_4547612 Embryonic_Utilization: T,T,N,N,N,T,T,T,T,T,T,T
TSS: 4547742 Embryonic_Utilization: N,N,T,N,N,N,N,N,N,N,N,N

Gene: CG7011
Chromosome: 3L
Orientation: -
TSS: 15128860 Embryonic_Utilization: N,N,T,N,N,N,N,N,N,N,N,N

Gene: CG7012
Chromosome: 3R
Orientation: +
TSS: 20677334 Embryonic_Utilization: T,T,T,T,T,T,N,N,N,N,N,N

Gene: CG7013
Chromosome: 3R
Orientation: +
TSS_Cluster_Group: 12175135_12175167 Embryonic_Utilization: T,T,T,T,T,T,T,T,T,T,T,N

Gene: CG7014
Chromosome: 3R
Orientation: -
TSS: 10727267 Embryonic_Utilization: T,T,T,T,T,T,T,T,T,N,N,N

Gene: CG7020
Chromosome: 3L
Orientation: -
TSS: 241453 Embryonic_Utilization: N,N,N,N,N,N,N,N,T,N,N,N

Gene: CG7021
Chromosome: 3R
Orientation: +
TSS: 20691073 Embryonic_Utilization: N,N,N,N,N,N,N,N,N,N,N,N

Gene: CG7023
Chromosome: 3R
Orientation: +
TSS_Cluster_Group: 18576663_18576683 Embryonic_Utilization: T,T,T,T,T,T,T,T,N,N,T,T

Gene: CG7024
Chromosome: X
Orientation: +
TSS: 4550671 Embryonic_Utilization: N,N,N,N,N,N,N,N,N,N,N,N

Gene: CG7035
Chromosome: X
Orientation: +
TSS_Cluster_Group: 4495298_4495326 Embryonic_Utilization: T,T,T,N,T,T,N,N,N,N,N,N
TSS: 4495563 Embryonic_Utilization: N,N,N,N,N,N,N,N,N,N,N,N

Gene: CG7038
Chromosome: X
Orientation: +
TSS: 4493128 Embryonic_Utilization: T,N,N,N,N,N,N,N,T,N,N,N

Gene: CG7039
Chromosome: X
Orientation: +
TSS: 8952297 Embryonic_Utilization: N,N,N,N,N,N,N,N,N,N,N,N

Gene: CG7042
Chromosome: 3L
Orientation: -
TSS_Cluster_Group: 167917_167954 Embryonic_Utilization: N,N,N,N,N,N,N,N,N,N,N,N

Gene: CG7047
Chromosome: 3L
Orientation: -
TSS: 162161 Embryonic_Utilization: N,N,N,N,N,N,N,T,N,T,N,N

Gene: CG7057
Chromosome: 3R
Orientation: +
TSS: 18288176 Embryonic_Utilization: T,N,T,T,T,T,T,T,T,T,T,T

Gene: CG7061
Chromosome: 2L
Orientation: -
TSS: 12063143 Embryonic_Utilization: N,N,N,N,N,N,N,N,N,N,N,N

Gene: CG7062
Chromosome: 3L
Orientation: +
TSS: 8271149 Embryonic_Utilization: N,N,N,N,N,N,N,N,N,N,N,N

Gene: CG7067
Chromosome: 3L
Orientation: +
TSS: 187278 Embryonic_Utilization: N,N,N,N,N,N,N,N,N,N,N,N

Gene: CG7068
Chromosome: 2L
Orientation: +
TSS: 7702807 Embryonic_Utilization: N,N,N,N,N,N,N,N,N,N,N,N

Gene: CG7069
Chromosome: 3R
Orientation: +
TSS: 18198580 Embryonic_Utilization: N,N,N,N,N,N,N,N,N,N,N,N

Gene: CG7070
Chromosome: 3R
Orientation: +
TSS_Cluster_Group: 18193263_18193314 Embryonic_Utilization: T,T,T,N,N,N,T,T,T,T,T,T
TSS: 18194930 Embryonic_Utilization: N,N,N,N,N,N,N,N,N,N,N,N

Gene: CG7071
Chromosome: 3R
Orientation: +
TSS: 18188646 Embryonic_Utilization: N,N,N,N,N,N,N,N,N,N,N,N

Gene: CG7073
Chromosome: 3R
Orientation: +
TSS: 18182502 Embryonic_Utilization: N,N,N,N,N,N,N,N,N,N,N,N

Gene: CG7074
Chromosome: 2L
Orientation: +
TSS_Cluster_Group: 2217327_2217363 Embryonic_Utilization: N,N,N,N,N,N,N,N,N,N,N,N

Gene: CG7077
Chromosome: 3R
Orientation: +
TSS: 18177966 Embryonic_Utilization: N,N,N,N,N,N,N,N,N,N,N,N

Gene: CG7080
Chromosome: 3R
Orientation: +
TSS: 18155024 Embryonic_Utilization: N,N,N,N,N,N,N,N,N,N,N,N

Gene: CG7082
Chromosome: 2L
Orientation: +
TSS: 2220802 Embryonic_Utilization: T,T,N,T,T,T,N,N,N,T,N,T

Gene: CG7084
Chromosome: 3R
Orientation: +
TSS: 18124538 Embryonic_Utilization: N,N,N,N,N,N,N,N,N,N,N,N

Gene: CG7088
Chromosome: X
Orientation: -
TSS: 18631614 Embryonic_Utilization: N,T,T,T,T,T,T,T,T,N,T,T

Gene: CG7097
Chromosome: 2R
Orientation: +
TSS: 14693620 Embryonic_Utilization: N,N,N,T,T,T,T,N,N,N,N,N

Gene: CG7103
Chromosome: X
Orientation: +
TSS: 18666651 Embryonic_Utilization: T,T,N,N,N,T,T,T,T,N,N,N

Gene: CG7105
Chromosome: 2L
Orientation: -
TSS: 7871455 Embryonic_Utilization: N,N,N,N,N,N,N,N,N,N,N,N

Gene: CG7107
Chromosome: X
Orientation: -
TSS: 13436434 Embryonic_Utilization: N,N,N,N,N,N,T,T,T,T,T,T

Gene: CG7108
Chromosome: 3L
Orientation: +
TSS: 8314267 Embryonic_Utilization: N,N,N,N,N,N,N,N,N,N,N,N

Gene: CG7109
Chromosome: 2L
Orientation: +
TSS: 7827804 Embryonic_Utilization: T,T,T,T,T,T,T,T,T,T,T,T

Gene: CG7110
Chromosome: 2L
Orientation: +
TSS: 13399022 Embryonic_Utilization: T,T,N,T,N,N,N,N,N,N,N,N

Gene: CG7111
Chromosome: 2L
Orientation: -
TSS: 7827207 Embryonic_Utilization: T,T,T,T,T,T,T,T,T,T,T,T

Gene: CG7113
Chromosome: X
Orientation: +
TSS_Cluster_Group: 17925201_17925264 Embryonic_Utilization: T,T,N,T,T,T,T,T,T,T,T,T

Gene: CG7123
Chromosome: 2L
Orientation: +
TSS: 7811440 Embryonic_Utilization: N,N,T,T,T,T,T,T,T,N,T,T

Gene: CG7125
Chromosome: 3R
Orientation: -
TSS: 14136628 Embryonic_Utilization: N,N,N,N,N,N,T,N,N,N,N,N

Gene: CG7127
Chromosome: 3L
Orientation: +
TSS: 8385868 Embryonic_Utilization: N,N,N,N,N,N,N,N,N,N,N,N

Gene: CG7129
Chromosome: 3R
Orientation: -
TSS: 14117489 Embryonic_Utilization: N,N,N,N,N,N,N,N,N,N,N,N

Gene: CG7134
Chromosome: 2L
Orientation: -
TSS: 7810697 Embryonic_Utilization: N,N,N,N,N,N,T,T,T,N,T,N

Gene: CG7139
Chromosome: 3L
Orientation: -
TSS: 22005674 Embryonic_Utilization: T,T,T,T,N,N,N,N,N,N,N,N

Gene: CG7144
Chromosome: 2L
Orientation: -
TSS: 7795958 Embryonic_Utilization: N,N,N,N,N,N,T,N,T,T,T,T

Gene: CG7145
Chromosome: 3L
Orientation: -
TSS_Cluster_Group: 21775123_21775158 Embryonic_Utilization: N,N,N,N,N,N,N,T,N,T,N,T

Gene: CG7146
Chromosome: 3R
Orientation: -
TSS: 14100168 Embryonic_Utilization: N,N,N,N,N,N,N,N,N,N,N,N

Gene: CG7147
Chromosome: 2L
Orientation: +
TSS_Cluster_Group: 13550143_13550164 Embryonic_Utilization: T,T,T,T,T,T,T,T,T,T,N,N

Gene: CG7149
Chromosome: 2L
Orientation: -
TSS: 7787867 Embryonic_Utilization: N,N,N,N,N,N,N,N,N,N,N,N
TSS: 7790557 Embryonic_Utilization: N,N,N,N,N,N,N,T,N,N,N,N

Gene: CG7154
Chromosome: 2L
Orientation: +
TSS: 7782884 Embryonic_Utilization: T,T,T,T,T,T,T,N,N,N,N,N

Gene: CG7156
Chromosome: 3R
Orientation: -
TSS_Cluster_Group: 14067820_14067869 Embryonic_Utilization: T,T,N,N,N,N,N,N,N,N,N,N

Gene: CG7162
Chromosome: 3L
Orientation: -
TSS: 21568282 Embryonic_Utilization: N,N,N,N,N,N,N,N,N,N,N,N

Gene: CG7164
Chromosome: 2L
Orientation: +
TSS_Cluster_Group: 7781499_7781538 Embryonic_Utilization: N,N,N,N,N,N,N,N,N,N,N,N

Gene: CG7175
Chromosome: 3R
Orientation: -
TSS: 14049206 Embryonic_Utilization: T,N,N,N,N,N,N,N,N,N,N,N
TSS: 14049392 Embryonic_Utilization: N,N,N,N,N,N,N,N,N,N,N,N

Gene: CG7176
Chromosome: 3L
Orientation: -
TSS: 8332812 Embryonic_Utilization: N,N,N,N,N,N,N,N,N,N,N,N
TSS: 8334845 Embryonic_Utilization: N,N,N,N,N,N,N,N,N,N,N,N

Gene: CG7178
Chromosome: X
Orientation: -
TSS_Cluster_Group: 17950730_17950757 Embryonic_Utilization: N,N,N,N,N,T,T,T,T,T,T,T

Gene: CG7181
Chromosome: 3L
Orientation: -
TSS: 21473253 Embryonic_Utilization: T,T,T,T,T,T,T,T,T,T,T,T

Gene: CG7184
Chromosome: 3L
Orientation: -
TSS: 21465679 Embryonic_Utilization: T,T,T,T,T,N,T,N,N,N,N,N
TSS_Cluster_Group: 21467466_21467501_21467532 Embryonic_Utilization: T,T,N,T,T,T,N,N,N,N,N,N

Gene: CG7185
Chromosome: 3L
Orientation: -
TSS_Cluster_Group: 8289372_8289415 Embryonic_Utilization: T,T,T,T,T,T,T,N,N,N,N,N

Gene: CG7186
Chromosome: 3L
Orientation: -
TSS: 21449725 Embryonic_Utilization: N,N,T,N,N,N,N,N,N,N,N,N

Gene: CG7187
Chromosome: 3R
Orientation: -
TSS: 14025280 Embryonic_Utilization: T,T,T,N,T,T,N,N,N,N,N,N

Gene: CG7188
Chromosome: 3L
Orientation: -
TSS_Cluster_Group: 8282884_8282909 Embryonic_Utilization: N,N,N,N,N,N,N,N,N,N,N,N

Gene: CG7192
Chromosome: X
Orientation: -
TSS: 17935248 Embryonic_Utilization: T,T,N,T,T,T,N,N,N,N,N,N

Gene: CG7196
Chromosome: 2L
Orientation: +
TSS: 7764551 Embryonic_Utilization: N,N,N,N,N,N,N,N,N,N,N,N

Gene: CG7199
Chromosome: 3L
Orientation: -
TSS: 21430782 Embryonic_Utilization: N,N,N,N,N,N,N,N,N,N,N,N
TSS_Cluster_Group: 21431290_21431323 Embryonic_Utilization: T,N,N,N,T,T,N,N,T,N,N,N

Gene: CG7203
Chromosome: 2L
Orientation: -
TSS: 7753150 Embryonic_Utilization: N,N,N,N,N,N,N,N,N,N,N,N

Gene: CG7206
Chromosome: X
Orientation: -
TSS: 17924424 Embryonic_Utilization: N,N,N,N,N,N,N,N,N,N,N,N

Gene: CG7207
Chromosome: 3L
Orientation: -
TSS: 8263420 Embryonic_Utilization: N,N,N,N,N,N,N,N,N,N,N,N
TSS: 8263795 Embryonic_Utilization: N,N,N,N,N,N,N,N,N,N,N,N

Gene: CG7212
Chromosome: 3R
Orientation: -
TSS_Cluster_Group: 14009150_14009201 Embryonic_Utilization: N,N,N,N,N,N,N,N,N,N,N,N

Gene: CG7214
Chromosome: 2L
Orientation: -
TSS: 7744837 Embryonic_Utilization: N,N,N,N,N,N,N,N,N,N,N,N

Gene: CG7216
Chromosome: 2L
Orientation: -
TSS: 7741534 Embryonic_Utilization: N,N,N,N,N,N,N,N,N,N,N,N

Gene: CG7217
Chromosome: 3R
Orientation: -
TSS_Cluster_Group: 13992124_13992148_13992218_13992243 Embryonic_Utilization: N,N,N,N,N,N,N,N,N,T,N,N

Gene: CG7218
Chromosome: 3R
Orientation: -
TSS: 13990115 Embryonic_Utilization: T,N,N,N,N,N,N,N,N,N,N,N

Gene: CG7220
Chromosome: 2R
Orientation: +
TSS: 6251580 Embryonic_Utilization: N,N,N,N,N,N,N,N,T,N,T,T

Gene: CG7221
Chromosome: 2L
Orientation: -
TSS: 8004267 Embryonic_Utilization: N,N,N,N,N,N,N,N,N,N,N,N

Gene: CG7222
Chromosome: 2R
Orientation: +
TSS: 6329458 Embryonic_Utilization: T,T,T,T,T,T,T,T,T,N,T,N
TSS: 6329570 Embryonic_Utilization: T,T,T,T,T,T,T,N,T,N,T,N

Gene: CG7223
Chromosome: 3R
Orientation: -
TSS: 13875083 Embryonic_Utilization: N,N,N,N,N,N,N,N,N,N,N,N

Gene: CG7224
Chromosome: 2L
Orientation: +
TSS_Cluster_Group: 7998948_7999045 Embryonic_Utilization: N,N,N,T,N,N,N,N,N,T,N,T

Gene: CG7227
Chromosome: 2L
Orientation: -
TSS: 7997701 Embryonic_Utilization: N,N,N,N,N,N,T,T,N,N,N,N

Gene: CG7228
Chromosome: 2L
Orientation: -
TSS: 7991576 Embryonic_Utilization: T,T,T,T,T,N,T,T,N,T,T,N
TSS: 7994182 Embryonic_Utilization: N,N,N,N,N,N,N,N,N,N,N,N

Gene: CG7230
Chromosome: 2R
Orientation: +
TSS: 14790597 Embryonic_Utilization: N,T,T,T,T,T,T,T,T,N,N,N

Gene: CG7235
Chromosome: 2L
Orientation: +
TSS: 5668846 Embryonic_Utilization: N,N,N,N,N,N,N,N,N,N,N,N

Gene: CG7241
Chromosome: 3R
Orientation: +
TSS: 8789519 Embryonic_Utilization: N,N,N,N,N,N,N,N,N,N,N,N

Gene: CG7242
Chromosome: 3R
Orientation: +
TSS: 8787481 Embryonic_Utilization: T,T,N,N,N,N,N,N,N,N,N,N

Gene: CG7251
Chromosome: 2L
Orientation: -
TSS: 5588357 Embryonic_Utilization: N,N,N,N,N,N,N,N,N,N,N,N

Gene: CG7254
Chromosome: 2L
Orientation: +
TSS_Cluster_Group: 2130815_2130852_2130906_2130927 Embryonic_Utilization: T,T,N,N,N,T,T,T,T,T,T,T

Gene: CG7262
Chromosome: 3R
Orientation: -
TSS_Cluster_Group: 10724044_10724078 Embryonic_Utilization: N,N,N,N,N,N,N,N,N,N,N,N

Gene: CG7263
Chromosome: 2L
Orientation: +
TSS: 2151848 Embryonic_Utilization: T,N,N,N,N,N,T,N,N,N,T,N
TSS: 2151951 Embryonic_Utilization: N,N,N,N,N,N,N,N,N,N,N,N

Gene: CG7264
Chromosome: 3L
Orientation: +
TSS: 11802977 Embryonic_Utilization: N,N,N,N,N,N,N,N,N,N,N,N

Gene: CG7265
Chromosome: 3R
Orientation: -
TSS: 10719574 Embryonic_Utilization: N,N,T,T,T,N,N,N,N,N,N,N
TSS: 10719675 Embryonic_Utilization: N,N,N,N,N,N,N,N,N,N,N,N

Gene: CG7266
Chromosome: 3L
Orientation: +
TSS_Cluster_Group: 15476311_15476332 Embryonic_Utilization: N,N,N,N,N,T,N,N,N,N,N,N

Gene: CG7267
Chromosome: X
Orientation: -
TSS: 8923716 Embryonic_Utilization: N,N,N,N,T,T,T,T,T,T,T,T

Gene: CG7269
Chromosome: 2L
Orientation: -
TSS_Cluster_Group: 5542232_5542269 Embryonic_Utilization: T,T,T,T,T,T,T,N,N,N,N,N

Gene: CG7272
Chromosome: 3L
Orientation: +
TSS: 15466203 Embryonic_Utilization: N,T,T,T,T,T,T,N,T,T,T,T

Gene: CG7275
Chromosome: 3L
Orientation: +
TSS_Cluster_Group: 15464223_15464252 Embryonic_Utilization: T,T,T,T,T,T,T,N,N,N,T,T

Gene: CG7279
Chromosome: 2L
Orientation: -
TSS: 10701458 Embryonic_Utilization: N,N,N,N,N,N,N,T,N,N,N,N

Gene: CG7283
Chromosome: 3L
Orientation: +
TSS: 11796819 Embryonic_Utilization: N,N,N,N,N,N,N,N,N,N,N,N
TSS: 11797145 Embryonic_Utilization: T,T,T,T,T,T,T,T,T,T,T,T

Gene: CG7288
Chromosome: X
Orientation: +
TSS_Cluster_Group: 18692144_18692200 Embryonic_Utilization: N,N,N,N,N,N,N,N,N,N,N,N

Gene: CG7292
Chromosome: 3R
Orientation: -
TSS: 10711775 Embryonic_Utilization: T,T,T,T,T,N,N,N,N,N,N,N

Gene: CG7293
Chromosome: 3L
Orientation: +
TSS: 11769557 Embryonic_Utilization: T,N,N,N,N,N,N,N,N,N,N,N

Gene: CG7298
Chromosome: 3L
Orientation: -
TSS: 20137524 Embryonic_Utilization: N,N,N,N,N,N,N,N,T,T,T,T

Gene: CG7319
Chromosome: 3L
Orientation: +
TSS_Cluster_Group: 11682948_11682973 Embryonic_Utilization: T,T,N,T,T,T,T,T,T,N,N,T

Gene: CG7322
Chromosome: X
Orientation: -
TSS: 18691335 Embryonic_Utilization: N,N,N,N,N,N,N,N,N,T,N,T

Gene: CG7334
Chromosome: 3L
Orientation: +
TSS: 11658158 Embryonic_Utilization: T,T,N,N,N,N,N,N,N,N,N,N

Gene: CG7338
Chromosome: 3L
Orientation: +
TSS: 21269075 Embryonic_Utilization: T,T,T,N,T,N,N,N,N,N,T,T

Gene: CG7340
Chromosome: 3R
Orientation: -
TSS_Cluster_Group: 8787316_8787348 Embryonic_Utilization: T,T,N,N,N,N,N,N,N,N,N,N
TSS_Cluster_Group: 8793401_8793434 Embryonic_Utilization: N,N,N,N,N,N,N,N,N,N,N,N

Gene: CG7354
Chromosome: 3L
Orientation: +
TSS: 18071840 Embryonic_Utilization: T,N,N,N,T,T,T,T,N,T,N,N

Gene: CG7356
Chromosome: 2L
Orientation: +
TSS: 8011407 Embryonic_Utilization: N,N,N,N,N,N,N,N,T,N,T,N
TSS: 8012773 Embryonic_Utilization: N,N,N,N,N,N,N,N,N,N,N,N

Gene: CG7357
Chromosome: 3R
Orientation: -
TSS: 13634941 Embryonic_Utilization: N,N,N,N,N,N,N,N,N,N,N,N

Gene: CG7359
Chromosome: X
Orientation: +
TSS_Cluster_Group: 662914_662939 Embryonic_Utilization: T,T,N,N,T,T,N,N,N,N,N,N

Gene: CG7361
Chromosome: 2L
Orientation: -
TSS_Cluster_Group: 1614087_1614150 Embryonic_Utilization: N,N,N,N,N,N,N,N,N,N,N,T

Gene: CG7364
Chromosome: 2L
Orientation: +
TSS_Cluster_Group: 13771087_13771158 Embryonic_Utilization: N,N,N,N,N,N,N,N,N,N,N,N

Gene: CG7365
Chromosome: 3L
Orientation: -
TSS: 20061218 Embryonic_Utilization: N,N,N,N,N,N,N,N,N,N,N,N

Gene: CG7371
Chromosome: 2L
Orientation: -
TSS: 5523855 Embryonic_Utilization: T,N,N,T,N,N,N,N,N,N,N,N

Gene: CG7375
Chromosome: 3L
Orientation: -
TSS: 8171787 Embryonic_Utilization: N,N,N,N,N,N,N,N,N,N,N,N

Gene: CG7378
Chromosome: X
Orientation: +
TSS: 18734347 Embryonic_Utilization: N,N,T,N,N,N,N,N,N,T,T,T

Gene: CG7379
Chromosome: 3R
Orientation: -
TSS_Cluster_Group: 13623978_13624022 Embryonic_Utilization: T,T,T,T,T,T,N,T,N,N,N,N

Gene: CG7380
Chromosome: 2L
Orientation: +
TSS_Cluster_Group: 8029518_8029543 Embryonic_Utilization: T,T,T,T,T,T,N,N,N,N,N,N

Gene: CG7381
Chromosome: 3R
Orientation: -
TSS: 8797848 Embryonic_Utilization: N,N,N,N,N,N,N,N,N,N,N,N

Gene: CG7382
Chromosome: 2L
Orientation: -
TSS: 5519881 Embryonic_Utilization: N,N,N,N,N,N,N,N,N,N,N,N

Gene: CG7387
Chromosome: 3L
Orientation: -
TSS: 8167034 Embryonic_Utilization: N,N,N,N,N,N,N,N,N,N,N,N

Gene: CG7390
Chromosome: 3R
Orientation: -
TSS: 10573043 Embryonic_Utilization: N,N,N,N,N,N,N,N,N,N,N,N

Gene: CG7392
Chromosome: 2L
Orientation: +
TSS_Cluster_Group: 8030731_8030765 Embryonic_Utilization: N,N,T,T,T,T,T,N,N,N,N,N
TSS: 8031007 Embryonic_Utilization: N,N,N,N,N,N,N,N,N,N,N,N

Gene: CG7393
Chromosome: 2L
Orientation: +
TSS: 13780696 Embryonic_Utilization: N,N,N,N,N,N,N,N,N,N,N,N

Gene: CG7398
Chromosome: 3L
Orientation: +
TSS_Cluster_Group: 6167431_6167462 Embryonic_Utilization: T,T,T,T,T,T,T,N,T,T,T,N

Gene: CG7400
Chromosome: 2L
Orientation: -
TSS: 10516668 Embryonic_Utilization: N,N,N,N,N,N,N,N,N,T,N,N

Gene: CG7406
Chromosome: X
Orientation: +
TSS: 18911662 Embryonic_Utilization: N,N,N,N,N,N,N,T,T,N,N,N

Gene: CG7407
Chromosome: 3L
Orientation: +
TSS: 21757360 Embryonic_Utilization: T,N,N,N,N,N,N,N,N,N,N,N

Gene: CG7414
Chromosome: 3L
Orientation: +
TSS: 21758670 Embryonic_Utilization: N,N,N,N,N,N,N,N,N,N,N,N
TSS_Cluster_Group: 21758799_21758872 Embryonic_Utilization: N,N,N,N,T,T,N,T,N,N,N,N

Gene: CG7415
Chromosome: 3R
Orientation: +
TSS: 4170554 Embryonic_Utilization: N,N,N,N,N,N,T,T,N,T,T,T

Gene: CG7417
Chromosome: 2R
Orientation: +
TSS: 14807431 Embryonic_Utilization: T,N,N,N,N,N,N,N,N,N,N,N
TSS: 14813105 Embryonic_Utilization: N,N,N,N,N,N,N,N,N,N,N,N
TSS: 14813235 Embryonic_Utilization: N,N,N,N,N,N,N,N,N,N,N,N

Gene: CG7421
Chromosome: 3L
Orientation: +
TSS_Cluster_Group: 21766603_21766645 Embryonic_Utilization: T,T,T,T,T,T,T,T,N,T,T,N

Gene: CG7424
Chromosome: 2L
Orientation: -
TSS: 8042618 Embryonic_Utilization: T,T,T,T,T,T,T,T,T,T,T,T
TSS: 8042850 Embryonic_Utilization: N,N,N,N,N,N,N,N,N,N,N,N

Gene: CG7425
Chromosome: 3R
Orientation: -
TSS_Cluster_Group: 10566372_10566393_10566425_10566505 Embryonic_Utilization: T,T,T,T,T,T,T,N,N,N,T,N

Gene: CG7427
Chromosome: 3L
Orientation: +
TSS: 15528697 Embryonic_Utilization: N,T,N,N,N,N,N,N,N,N,N,N

Gene: CG7430
Chromosome: 3L
Orientation: +
TSS_Cluster_Group: 17812337_17812362 Embryonic_Utilization: T,T,N,T,T,T,T,T,T,T,T,T

Gene: CG7433
Chromosome: 3L
Orientation: -
TSS: 19934032 Embryonic_Utilization: N,N,N,N,N,N,N,N,N,N,N,N

Gene: CG7434
Chromosome: X
Orientation: -
TSS: 621431 Embryonic_Utilization: N,N,N,N,N,N,N,N,N,N,N,N
TSS: 621745 Embryonic_Utilization: T,T,T,T,T,T,T,T,T,T,T,T

Gene: CG7436
Chromosome: 3L
Orientation: -
TSS: 8152337 Embryonic_Utilization: T,T,N,N,N,N,N,N,N,N,N,N

Gene: CG7437
Chromosome: 3L
Orientation: +
TSS: 21813450 Embryonic_Utilization: T,T,T,T,T,T,T,T,T,T,T,T

Gene: CG7439
Chromosome: 3L
Orientation: +
TSS_Cluster_Group: 15519389_15519437 Embryonic_Utilization: T,T,T,T,T,T,T,T,T,T,T,T

Gene: CG7447
Chromosome: 3L
Orientation: +
TSS: 4367457 Embryonic_Utilization: N,N,N,N,N,N,N,N,N,N,N,N

Gene: CG7456
Chromosome: 2L
Orientation: -
TSS: 10488598 Embryonic_Utilization: N,N,N,N,N,N,N,N,N,N,N,N

Gene: CG7458
Chromosome: 3L
Orientation: +
TSS: 21888952 Embryonic_Utilization: N,N,N,N,N,N,N,N,N,T,T,N

Gene: CG7459
Chromosome: 3R
Orientation: +
TSS: 4143340 Embryonic_Utilization: N,N,N,N,N,N,N,N,N,N,N,T

Gene: CG7462
Chromosome: 3L
Orientation: -
TSS: 7680643 Embryonic_Utilization: N,N,N,N,N,T,N,N,N,N,N,N
TSS: 7687597 Embryonic_Utilization: N,N,N,N,T,T,T,T,T,T,T,N

Gene: CG7465
Chromosome: 3L
Orientation: +
TSS: 4461130 Embryonic_Utilization: N,N,N,N,N,N,N,N,T,T,T,T

Gene: CG7470
Chromosome: 3L
Orientation: +
TSS_Cluster_Group: 21905842_21905889 Embryonic_Utilization: N,N,N,N,N,N,N,T,T,T,T,T

Gene: CG7471
Chromosome: 3L
Orientation: +
TSS: 4607617 Embryonic_Utilization: T,T,T,T,T,T,T,N,N,N,N,N

Gene: CG7479
Chromosome: 3L
Orientation: +
TSS: 4806744 Embryonic_Utilization: N,N,N,N,N,N,N,N,N,N,N,N

Gene: CG7483
Chromosome: 3R
Orientation: +
TSS_Cluster_Group: 4138936_4138962 Embryonic_Utilization: T,T,T,T,T,T,T,N,N,N,T,N

Gene: CG7490
Chromosome: 3L
Orientation: +
TSS: 22009953 Embryonic_Utilization: N,N,N,T,T,T,T,N,T,N,T,N
TSS: 22010085 Embryonic_Utilization: T,T,T,T,T,T,T,T,T,T,T,T

Gene: CG7492
Chromosome: 3L
Orientation: -
TSS: 7628696 Embryonic_Utilization: T,N,N,T,N,N,N,N,N,N,N,N

Gene: CG7497
Chromosome: 3L
Orientation: +
TSS: 17598708 Embryonic_Utilization: N,N,N,N,N,N,N,N,N,N,N,N

Gene: CG7499
Chromosome: 3L
Orientation: +
TSS: 4891215 Embryonic_Utilization: N,N,N,N,N,N,N,T,N,T,T,T

Gene: CG7503
Chromosome: 3L
Orientation: -
TSS: 4957016 Embryonic_Utilization: N,N,N,N,N,N,N,N,N,N,N,N

Gene: CG7516
Chromosome: 2L
Orientation: -
TSS: 14355067 Embryonic_Utilization: N,N,N,N,N,N,N,N,N,N,N,N

Gene: CG7523
Chromosome: 3R
Orientation: -
TSS: 13496147 Embryonic_Utilization: N,N,N,N,N,N,N,N,N,N,N,N
TSS: 13496605 Embryonic_Utilization: N,N,N,N,N,N,N,N,N,N,N,N

Gene: CG7524
Chromosome: 3L
Orientation: -
TSS_Cluster_Group: 4606947_4606975_4607043 Embryonic_Utilization: N,N,N,N,N,N,N,N,N,N,N,N

Gene: CG7526
Chromosome: 3L
Orientation: +
TSS: 7536559 Embryonic_Utilization: N,N,N,N,N,N,N,N,N,N,N,N

Gene: CG7528
Chromosome: 3L
Orientation: -
TSS: 8101738 Embryonic_Utilization: T,T,T,T,T,N,N,N,N,N,N,N

Gene: CG7529
Chromosome: 3L
Orientation: +
TSS: 21435270 Embryonic_Utilization: N,N,N,N,N,N,N,N,N,N,N,N

Gene: CG7530
Chromosome: 3R
Orientation: -
TSS_Cluster_Group: 10557191_10557231 Embryonic_Utilization: T,T,N,N,N,N,N,N,N,N,N,N

Gene: CG7532
Chromosome: 2L
Orientation: -
TSS: 14351510 Embryonic_Utilization: N,N,N,N,N,N,N,N,N,T,N,N

Gene: CG7536
Chromosome: X
Orientation: -
TSS: 17919339 Embryonic_Utilization: T,T,N,T,N,T,T,T,N,T,N,T

Gene: CG7540
Chromosome: 3L
Orientation: +
TSS: 21441715 Embryonic_Utilization: N,N,N,T,T,T,T,T,T,N,N,N
TSS: 21443722 Embryonic_Utilization: N,N,N,N,N,N,N,N,N,N,N,N

Gene: CG7544
Chromosome: 2R
Orientation: +
TSS: 10662741 Embryonic_Utilization: T,N,N,N,N,N,N,N,N,N,N,N

Gene: CG7546
Chromosome: 3L
Orientation: +
TSS: 7485080 Embryonic_Utilization: T,T,T,T,T,T,T,T,T,T,T,N

Gene: CG7555
Chromosome: 3L
Orientation: +
TSS: 17495367 Embryonic_Utilization: T,T,T,T,T,T,T,N,T,N,N,T

Gene: CG7557
Chromosome: 3L
Orientation: +
TSS: 11419129 Embryonic_Utilization: N,N,N,N,N,N,N,N,N,N,N,N

Gene: CG7558
Chromosome: 3L
Orientation: -
TSS_Cluster_Group: 8089792_8089845 Embryonic_Utilization: N,T,N,N,T,T,N,N,N,N,N,N

Gene: CG7562
Chromosome: 2L
Orientation: +
TSS: 8072897 Embryonic_Utilization: N,N,N,N,N,N,N,N,N,N,N,N

Gene: CG7563
Chromosome: 2R
Orientation: +
TSS_Cluster_Group: 14939937_14939982_14940030 Embryonic_Utilization: N,N,N,N,N,N,N,N,N,T,N,T

Gene: CG7580
Chromosome: 3L
Orientation: +
TSS: 17440342 Embryonic_Utilization: T,T,T,T,T,T,T,T,T,T,T,T

Gene: CG7581
Chromosome: 3R
Orientation: -
TSS: 25501141 Embryonic_Utilization: N,T,N,N,N,N,N,N,N,N,N,N

Gene: CG7583
Chromosome: 3R
Orientation: +
TSS_Cluster_Group: 8837374_8837425 Embryonic_Utilization: T,T,T,T,T,T,T,N,N,N,N,T

Gene: CG7584
Chromosome: 3R
Orientation: -
TSS_Cluster_Group: 25512423_25512501 Embryonic_Utilization: N,N,N,N,N,N,N,N,N,N,N,N

Gene: CG7586
Chromosome: 2L
Orientation: -
TSS: 8082969 Embryonic_Utilization: T,T,T,T,T,T,T,T,T,N,N,N

Gene: CG7595
Chromosome: 2L
Orientation: -
TSS: 15053769 Embryonic_Utilization: N,T,N,N,N,N,N,N,N,N,N,N

Gene: CG7597
Chromosome: 3L
Orientation: +
TSS: 21450156 Embryonic_Utilization: T,T,N,N,N,N,N,N,N,N,N,N

Gene: CG7601
Chromosome: 3R
Orientation: -
TSS: 25562448 Embryonic_Utilization: N,N,N,N,N,N,N,N,N,N,N,N

Gene: CG7602
Chromosome: 3R
Orientation: +
TSS: 4059264 Embryonic_Utilization: N,N,N,N,N,N,N,N,N,N,N,N

Gene: CG7603
Chromosome: 3L
Orientation: +
TSS: 17431244 Embryonic_Utilization: T,T,T,T,T,T,T,T,T,T,T,T

Gene: CG7607
Chromosome: 3L
Orientation: +
TSS: 11173565 Embryonic_Utilization: N,N,N,N,N,N,N,N,N,N,N,N

Gene: CG7609
Chromosome: 3R
Orientation: -
TSS_Cluster_Group: 25570762_25570811 Embryonic_Utilization: N,N,N,N,N,N,N,N,N,N,N,N

Gene: CG7610
Chromosome: 3R
Orientation: -
TSS: 25574576 Embryonic_Utilization: N,N,N,N,N,N,T,T,N,N,N,T

Gene: CG7611
Chromosome: 3L
Orientation: +
TSS_Cluster_Group: 21457031_21457065 Embryonic_Utilization: N,N,N,N,N,N,N,N,N,N,N,N

Gene: CG7616
Chromosome: 3L
Orientation: +
TSS: 11144020 Embryonic_Utilization: N,N,N,N,N,N,N,N,N,N,N,N

Gene: CG7619
Chromosome: 3L
Orientation: +
TSS: 21470916 Embryonic_Utilization: N,N,N,N,N,N,N,N,N,N,N,N

Gene: CG7623
Chromosome: 3R
Orientation: +
TSS: 13431825 Embryonic_Utilization: N,N,N,N,N,N,N,N,N,N,N,N

Gene: CG7625
Chromosome: 3L
Orientation: +
TSS: 21473724 Embryonic_Utilization: T,T,N,T,T,T,T,T,T,T,T,T

Gene: CG7626
Chromosome: 2R
Orientation: +
TSS_Cluster_Group: 14952354_14952382 Embryonic_Utilization: N,N,N,N,N,N,N,N,N,N,N,N

Gene: CG7629
Chromosome: 3R
Orientation: +
TSS: 13451023 Embryonic_Utilization: N,N,N,N,N,N,N,N,N,N,N,N

Gene: CG7630
Chromosome: 3L
Orientation: +
TSS_Cluster_Group: 17390750_17390831 Embryonic_Utilization: T,T,T,T,T,T,N,T,T,T,T,T

Gene: CG7638
Chromosome: 3L
Orientation: +
TSS: 11083641 Embryonic_Utilization: T,T,T,T,T,T,T,T,N,N,N,N

Gene: CG7641
Chromosome: 3L
Orientation: +
TSS: 19925764 Embryonic_Utilization: N,N,N,N,N,N,N,N,N,N,N,N

Gene: CG7643
Chromosome: 3R
Orientation: +
TSS: 13497022 Embryonic_Utilization: N,N,N,N,N,N,N,N,N,N,N,N

Gene: CG7654
Chromosome: 3L
Orientation: +
TSS: 19934935 Embryonic_Utilization: T,T,T,T,T,T,T,T,T,T,T,T

Gene: CG7658
Chromosome: 3L
Orientation: +
TSS: 21234428 Embryonic_Utilization: N,N,N,N,N,N,N,N,T,N,N,N

Gene: CG7660
Chromosome: 3R
Orientation: +
TSS: 13545196 Embryonic_Utilization: T,T,N,N,N,N,N,N,N,N,N,N

Gene: CG7662
Chromosome: 3R
Orientation: -
TSS_Cluster_Group: 20891267_20891311 Embryonic_Utilization: N,N,N,N,N,N,N,N,N,N,N,N

Gene: CG7664
Chromosome: 2L
Orientation: -
TSS: 16283641 Embryonic_Utilization: T,T,T,T,T,T,T,T,T,N,T,T

Gene: CG7672
Chromosome: 3R
Orientation: -
TSS: 14198459 Embryonic_Utilization: N,N,N,N,N,N,N,N,N,N,N,N

Gene: CG7675
Chromosome: 3R
Orientation: -
TSS: 14206894 Embryonic_Utilization: N,N,N,N,T,T,T,T,T,T,N,T

Gene: CG7686
Chromosome: 2R
Orientation: -
TSS: 6354632 Embryonic_Utilization: N,T,N,N,N,N,N,N,N,T,N,T

Gene: CG7693
Chromosome: 3R
Orientation: +
TSS_Cluster_Group: 14410197_14410245 Embryonic_Utilization: N,N,N,N,N,N,T,T,N,N,N,N

Gene: CG7700
Chromosome: 3R
Orientation: +
TSS: 14489464 Embryonic_Utilization: N,N,N,N,N,N,N,N,N,N,N,N

Gene: CG7707
Chromosome: 3L
Orientation: +
TSS: 17208735 Embryonic_Utilization: N,N,N,N,N,N,N,N,N,T,N,N

Gene: CG7712
Chromosome: 2R
Orientation: -
TSS_Cluster_Group: 6413762_6413790 Embryonic_Utilization: N,T,N,N,N,N,T,T,T,N,T,T

Gene: CG7714
Chromosome: 3R
Orientation: -
TSS: 14552156 Embryonic_Utilization: N,N,N,N,N,N,N,N,T,T,T,T

Gene: CG7715
Chromosome: 3R
Orientation: -
TSS: 14554190 Embryonic_Utilization: N,N,N,N,N,N,N,N,N,T,N,N

Gene: CG7719
Chromosome: 3R
Orientation: +
TSS: 14572120 Embryonic_Utilization: T,T,N,N,N,N,N,N,N,N,N,N

Gene: CG7724
Chromosome: 3L
Orientation: +
TSS: 17020877 Embryonic_Utilization: N,N,N,N,N,N,N,T,T,N,N,N

Gene: CG7725
Chromosome: 3L
Orientation: +
TSS: 17014775 Embryonic_Utilization: N,N,N,N,N,N,N,N,N,N,N,N
TSS: 17016584 Embryonic_Utilization: T,T,T,T,T,T,T,T,T,T,N,T

Gene: CG7726
Chromosome: 2R
Orientation: +
TSS_Cluster_Group: 14957212_14957305 Embryonic_Utilization: N,N,N,T,T,T,T,T,T,T,T,T

Gene: CG7727
Chromosome: X
Orientation: +
TSS: 388441 Embryonic_Utilization: N,N,N,N,N,N,T,T,N,T,T,T

Gene: CG7730
Chromosome: 3L
Orientation: +
TSS: 16992809 Embryonic_Utilization: T,N,N,N,N,N,N,N,N,N,N,N

Gene: CG7736
Chromosome: 2R
Orientation: +
TSS: 6735843 Embryonic_Utilization: N,N,N,N,N,N,N,N,N,N,N,N

Gene: CG7737
Chromosome: 2R
Orientation: +
TSS: 6738778 Embryonic_Utilization: N,N,N,N,N,N,N,N,N,N,N,N

Gene: CG7739
Chromosome: 3L
Orientation: -
TSS: 15528287 Embryonic_Utilization: N,N,N,N,N,N,N,N,N,N,N,N

Gene: CG7740
Chromosome: 3L
Orientation: -
TSS: 3111245 Embryonic_Utilization: N,N,N,N,N,N,N,N,N,N,N,N

Gene: CG7744
Chromosome: 2R
Orientation: +
TSS: 14967389 Embryonic_Utilization: T,N,N,N,N,N,N,N,N,N,N,N

Gene: CG7747
Chromosome: 2R
Orientation: -
TSS: 11808953 Embryonic_Utilization: N,N,N,N,N,N,N,N,N,N,N,N

Gene: CG7748
Chromosome: 3R
Orientation: -
TSS: 20894100 Embryonic_Utilization: N,N,N,N,N,N,N,N,N,N,N,N

Gene: CG7758
Chromosome: 3L
Orientation: -
TSS_Cluster_Group: 21215191_21215222 Embryonic_Utilization: N,N,N,N,N,N,N,N,N,N,N,N

Gene: CG7764
Chromosome: 3L
Orientation: -
TSS: 15545777 Embryonic_Utilization: N,N,N,N,N,N,N,N,N,N,N,N

Gene: CG7766
Chromosome: X
Orientation: -
TSS: 8947853 Embryonic_Utilization: N,N,N,N,N,N,N,N,N,N,N,N
TSS: 8948955 Embryonic_Utilization: T,T,N,N,N,N,N,N,N,T,T,T

Gene: CG7769
Chromosome: 3R
Orientation: +
TSS_Cluster_Group: 8877981_8878011 Embryonic_Utilization: T,T,N,T,T,T,N,N,N,N,N,N

Gene: CG7773
Chromosome: 2R
[truncated: 79,386 more chars]
