# Supplementary material for: Motif composition, conservation and condition-specificity of single and alternative transcription start sites in the Drosophila genome
Source: Genome Biol. 2009 Jul 9;10(7):R73. doi: 10.1186/gb-2009-10-7-r73 (PMC2728527; doi:10.1186/gb-2009-10-7-r73)
Supplement: Additional data file 6 — Patterns of utilization across the 12 development periods that occur at least 5 times in the set of peaked and broad promoters. [file gb-2009-10-7-r73-S6.txt]

Pattern Frequency

N,N,N,N,N,N,N,N,N,N,N,N 1926

N,N,N,N,N,T,N,N,N,N,N,N 12
N,N,N,T,N,N,N,N,N,N,N,N 16
N,N,N,N,N,N,T,N,N,N,N,N 18
N,N,N,N,T,N,N,N,N,N,N,N 19
N,N,N,N,N,N,N,N,N,N,T,N 23
N,N,N,N,N,N,N,N,T,N,N,N 24
N,N,N,N,N,N,N,N,N,T,N,N 33
N,N,N,N,N,N,N,T,N,N,N,N 35
N,N,N,N,N,N,N,N,N,N,N,T 36
N,N,T,N,N,N,N,N,N,N,N,N 44
N,T,N,N,N,N,N,N,N,N,N,N 59
T,N,N,N,N,N,N,N,N,N,N,N 149

N,N,T,T,N,N,N,N,N,N,N,N 6
N,T,N,T,N,N,N,N,N,N,N,N 6
T,N,N,N,T,N,N,N,N,N,N,N 7
T,N,N,T,N,N,N,N,N,N,N,N 8
N,T,N,N,T,N,N,N,N,N,N,N 8
T,N,T,N,N,N,N,N,N,N,N,N 8
N,N,N,N,T,T,N,N,N,N,N,N 9
N,T,T,N,N,N,N,N,N,N,N,N 9
N,N,N,N,N,N,N,N,T,T,N,N 10
N,N,N,N,N,T,T,N,N,N,N,N 10
N,N,N,T,T,N,N,N,N,N,N,N 10
N,N,N,N,N,N,N,N,N,T,N,T 13
N,N,N,N,N,N,N,T,N,T,N,N 15
N,N,N,N,N,N,N,N,N,N,T,T 15
N,N,N,N,N,N,T,T,N,N,N,N 21
N,N,N,N,N,N,N,T,T,N,N,N 22
T,T,N,N,N,N,N,N,N,N,N,N 173

N,N,N,N,N,N,N,N,T,T,N,T 6
N,N,N,N,N,N,N,N,T,N,T,T 6
T,T,N,N,N,N,T,N,N,N,N,N 7
N,N,N,N,N,N,N,T,T,T,N,N 7
N,N,N,T,T,T,N,N,N,N,N,N 7
T,N,N,T,T,N,N,N,N,N,N,N 8
N,N,N,N,N,N,N,T,N,T,N,T 9
N,N,N,N,N,T,T,T,N,N,N,N 9
T,T,N,N,T,N,N,N,N,N,N,N 12
N,N,N,N,N,N,N,N,N,T,T,T 15
T,T,T,N,N,N,N,N,N,N,N,N 18
N,N,N,N,N,N,N,N,T,T,T,N 19
T,T,N,T,N,N,N,N,N,N,N,N 19

N,N,N,N,N,T,T,T,T,N,N,N 6
N,N,T,T,T,T,N,N,N,N,N,N 7
N,N,N,T,T,T,T,N,N,N,N,N 8
T,T,N,T,T,N,N,N,N,N,N,N 8
N,N,N,N,T,T,T,T,N,N,N,N 11
N,N,N,N,N,N,N,T,T,T,T,N 12
T,T,N,N,T,T,N,N,N,N,N,N 12
T,T,T,T,N,N,N,N,N,N,N,N 16
N,N,N,N,N,N,N,N,T,T,T,T 58

T,N,N,N,N,N,N,N,T,T,T,T 6
N,N,N,N,T,T,T,T,T,N,N,N 8
N,T,T,T,T,T,N,N,N,N,N,N 9
T,T,N,N,T,T,T,N,N,N,N,N 10
N,N,N,N,N,N,N,T,T,T,T,T 22
T,T,N,T,T,T,N,N,N,N,N,N 26
T,T,T,T,T,N,N,N,N,N,N,N 27

N,T,T,T,T,T,T,N,N,N,N,N 6
T,T,N,T,T,T,T,N,N,N,N,N 18
N,N,N,N,N,N,T,T,T,T,T,T 22
T,T,T,T,T,T,N,N,N,N,N,N 49

T,T,N,T,T,T,T,T,N,N,N,N 9
T,N,N,N,N,N,T,T,T,T,T,T 10
N,N,N,N,N,T,T,T,T,T,T,T 15
T,T,T,T,T,T,T,N,N,N,N,N 51

T,T,N,T,T,T,T,T,T,N,N,N 6
T,T,N,N,N,N,T,T,T,T,T,T 8
T,T,T,T,T,T,T,N,N,N,T,N 11
T,T,T,T,T,T,T,N,T,N,N,N 11
N,N,N,N,T,T,T,T,T,T,T,T 14
T,T,T,T,T,T,T,T,N,N,N,N 34

T,T,T,T,T,T,T,T,N,T,N,N 6
T,T,N,N,N,T,T,T,T,T,T,T 11
N,N,N,T,T,T,T,T,T,T,T,T 15
T,T,T,T,T,T,T,T,T,N,N,N 25

T,T,N,N,T,T,T,T,T,T,T,T 9
T,N,N,T,T,T,T,T,T,T,T,T 9
T,T,T,T,T,T,T,T,T,N,N,T 10
T,T,T,T,T,T,T,T,T,T,N,N 11

T,T,T,T,T,T,T,T,N,T,T,T 9
T,N,T,T,T,T,T,T,T,T,T,T 10
N,T,T,T,T,T,T,T,T,T,T,T 11
T,T,T,T,T,T,T,T,T,T,T,N 12
T,T,T,T,T,T,T,T,T,T,N,T 15
T,T,T,T,T,T,T,T,T,N,T,T 30
T,T,N,T,T,T,T,T,T,T,T,T 35

T,T,T,T,T,T,T,T,T,T,T,T 272
